# Supplementary material for: Deciphering of SOX9 Functions in Pancreatic Cancer Cells
Source: Int J Mol Sci. 2025 Mar 15;26(6):2652. doi: 10.3390/ijms26062652 (PMC11941869; doi:10.3390/ijms26062652)
Supplement: Supplementary file 1 [file ijms-26-02652-s001.zip]

Archive with 17 entries (17 files):
- Figures S1-S4.pptx
- Table S10.xlsx
- Table S11.xlsx
- Table S12.xlsx
- Table S13.xlsx
- Table S14.xlsx
- Table S15.xlsx
- Table S16.xlsx
- Table S17.xlsx
- Table S18.xlsx
- Table S19.xlsx
- Table S5.xlsx
- Table S6.xlsx
- Table S7.xlsx
- Table S8.xlsx
- Table S9.xlsx
- Tables S1-S4.pdf
