# Supplementary material for: Deciphering of SOX9 Functions in Pancreatic Cancer Cells
Source: Int J Mol Sci. 2025 Mar 15;26(6):2652. doi: 10.3390/ijms26062652 (PMC11941869; doi:10.3390/ijms26062652)
Supplement: Supplementary file 1 [file ijms-26-02652-s001.zip › Table S10.xlsx]

## Sheet: Title
Supplementary table S10. PANC1-siSOX9 Reactome PADOG analysis

## Sheet: All Pathways
Name	Direction.PANC1 siSOX9	FDR.PANC1 siSOX9	PValue.PANC1 siSOX9	NGenes.PANC1 siSOX9	MeanAbsT0.PANC1 siSOX9	MeanWeightT0.PANC1 siSOX9	av_foldchange.PANC1 siSOX9	sig.PANC1 siSOX9
Axonal growth stimulation	Up	0.000526316	0.000526316	3	1.51144	1.66308	105.836	TRUE
NADE modulates death signalling	Up	0.000526316	0.000526316	3	1.33411	1.64333	78.925	TRUE
Ceramide signalling	Up	0.000526316	0.0526316	1	1.83059	2.07703	263.305	TRUE
E2F mediated regulation of DNA replication	Down	0.315789	0.000526316	16	1.57947	0.980344	-30.8929	FALSE
Loss of MECP2 binding ability to 5mC-DNA	Up	0.000526316	0.000526316	3	2.89022	2.47774	56.7475	TRUE
Adaptive Immune System	Down	0.105263	0.000526316	286	2.67172	3.59785	-4.61598	FALSE
NFG and proNGF binds to p75NTR	Up	0.000526316	0.0526316	1	1.83059	2.07703	263.305	TRUE
MECP2 regulates transcription of neuronal ligands	Up	0.000526316	0.000526316	3	2.89022	2.47774	56.7475	TRUE
Defective SLC17A5 causes Salla disease (SD) and ISSD	Up	0.000526316	0.000526316	1	5.58116	6.06982	46.8096	TRUE
Negative regulation of TCF-dependent signaling by WNT ligand antagonists	Up	0.000526316	0.000526316	4	1.78237	2.2988	45.7898	TRUE
Oncogene Induced Senescence	Up	0.000526316	0.000526316	21	0.938987	1.09281	33.8527	TRUE
RHO GTPases regulate CFTR trafficking	Up	0.000526316	0.000526316	1	2.38804	2.76271	30.6792	TRUE
MECP2 regulates neuronal receptors and channels	Up	0.000526316	0.000526316	6	0.810652	0.643685	29.9158	TRUE
Release of apoptotic factors from the mitochondria	Up	0.000526316	0.000526316	1	3.20399	3.45369	28.5142	TRUE
Transport of Mature mRNA derived from an Intron-Containing Transcript	Down	0.0526316	0.000526316	41	2.29989	1.96635	-14.5263	FALSE
HIV Infection	Down	0.0526316	0.000526316	109	2.2892	1.49359	-8.82744	FALSE
NTRK3 as a dependence receptor	Up	0.000526316	0.000526316	1	3.20399	3.45369	28.5142	TRUE
Transcriptional Regulation by TP53	Up	0.000526316	0.000526316	190	2.30576	3.12319	25.1159	TRUE
Tandem pore domain potassium channels	Up	0.000526316	0.000526316	1	2.17531	2.53365	21.0485	TRUE
Tandem of pore domain in a weak inwardly rectifying K+ channels (TWIK)	Up	0.000526316	0.000526316	1	2.17531	2.53365	21.0485	TRUE
STAT3 nuclear events downstream of ALK signaling	Up	0.000526316	0.000526316	4	1.72682	0.936534	21.0205	TRUE
Phenylalanine metabolism	Up	0.000526316	0.000526316	2	1.24847	1.63919	20.6629	TRUE
Regulation of TP53 Activity through Acetylation	Up	0.000526316	0.000526316	11	3.04704	2.82792	19.6301	TRUE
Organic anion transporters	Up	0.000526316	0.000526316	4	1.99401	2.46037	14.8145	TRUE
Signalling to p38 via RIT and RIN	Up	0.000526316	0.000526316	2	0.969072	1.29693	14.422	TRUE
Phase 4 - resting membrane potential	Up	0.000526316	0.000526316	2	0.826021	1.15445	12.034	TRUE
Regulation of MECP2 expression and activity	Up	0.000526316	0.000526316	16	1.43343	1.38756	10.1968	TRUE
Transcriptional Regulation by MECP2	Up	0.000526316	0.000526316	26	0.694769	0.900712	8.54039	TRUE
SARS-CoV-2 activates/modulates innate and adaptive immune responses	Up	0.000526316	0.000526316	61	2.30094	1.58559	8.09722	TRUE
BDNF activates NTRK2 (TRKB) signaling	Up	0.000526316	0.000526316	1	0.583936	0.726122	7.36495	TRUE
p75NTR negatively regulates cell cycle via SC1	Up	0.0526316	0.000526316	3	4.92344	4.74249	142.537	FALSE
Deletions in the AXIN1 gene destabilize the destruction complex	Up	0.000526316	0.000526316	1	0.578289	0.657842	6.85035	TRUE
Erythropoietin activates STAT5	Up	0.000526316	0.000526316	4	1.38596	1.6342	5.31066	TRUE
Heme biosynthesis	Up	0.000526316	0.000526316	8	1.83124	2.5572	0.0991215	TRUE
Synthesis of PIPs in the nucleus	Up	0.000526316	0.0526316	3	3.79163	4.23736	50.4505	TRUE
PECAM1 interactions	Down	0.315789	0.000526316	6	0.810328	-0.045487	-16.9469	FALSE
Epigenetic regulation of gene expression	Down	0.105263	0.000526316	73	0.983361	1.26953	-11.7867	FALSE
Regulation of RUNX1 Expression and Activity	Up	0.000526316	0.000526316	11	2.22857	1.78487	0.0590134	TRUE
Erythropoietin activates Phosphoinositide-3-kinase (PI3K)	Down	0.000526316	0.000526316	7	0.688213	0.691462	-0.116091	TRUE
Synthesis of IPs in the nucleus	Down	0.000526316	0.000526316	4	1.48238	2.01274	-0.212027	TRUE
RHOT2 GTPase cycle	Down	0.000526316	0.000526316	3	2.45344	2.9497	-0.405533	TRUE
RHO GTPases Activate ROCKs	Down	0.000526316	0.000526316	13	4.01071	4.46389	-0.419383	TRUE
Intracellular signaling by second messengers	Down	0.000526316	0.000526316	136	1.65362	1.10151	-0.846842	TRUE
NF-kB activation through FADD/RIP-1 pathway mediated by caspase-8 and -10	Down	0.000526316	0.000526316	8	0.559095	0.770419	-0.863457	TRUE
Transcriptional Regulation by NPAS4	Down	0.000526316	0.000526316	20	1.00446	1.11764	-1.40373	TRUE
COPII-mediated vesicle transport	Down	0.000526316	0.000526316	33	1.39966	2.37621	-2.44715	TRUE
Platelet homeostasis	Down	0.210526	0.000526316	20	1.92451	0.561487	-9.88378	FALSE
Miro GTPase Cycle	Down	0.000526316	0.000526316	4	1.81055	2.31099	-2.9831	TRUE
Disorders of transmembrane transporters	Down	0.000526316	0.000526316	57	1.89213	0.669103	-3.04618	TRUE
Signalling to ERKs	Down	0.000526316	0.000526316	17	2.13209	2.04025	-3.5961	TRUE
Asparagine N-linked glycosylation	Down	0.000526316	0.000526316	138	2.01425	3.60765	-4.37693	TRUE
Regulation of PTEN gene transcription	Down	0.000526316	0.000526316	36	1.44614	1.86777	-4.95555	TRUE
Cargo concentration in the ER	Down	0.000526316	0.000526316	17	1.72933	2.4494	-5.31685	TRUE
Innate Immune System	Down	0.000526316	0.000526316	375	2.93029	4.30897	-5.5016	TRUE
Entry of Influenza Virion into Host Cell via Endocytosis	Down	0.000526316	0.000526316	2	2.34518	2.29389	-5.54132	TRUE
Repression of WNT target genes	Up	0.0526316	0.000526316	6	2.01683	1.97583	31.9417	FALSE
SUMOylation of chromatin organization proteins	Down	0.000526316	0.000526316	41	1.83261	1.18705	-5.8092	TRUE
Transport of small molecules	Down	0.000526316	0.000526316	223	1.04928	2.81046	-6.35061	TRUE
Protein repair	Down	0.000526316	0.000526316	3	2.63217	3.22966	-6.57648	TRUE
SUMOylation of ubiquitinylation proteins	Down	0.000526316	0.000526316	28	1.77093	0.865256	-7.78619	TRUE
Synthesis of pyrophosphates in the cytosol	Down	0.000526316	0.000526316	4	2.37481	2.98606	-8.50331	TRUE
SLC transporter disorders	Down	0.000526316	0.000526316	35	2.58395	2.15767	-8.7161	TRUE
RUNX1 regulates transcription of genes involved in interleukin signaling	Down	0.000526316	0.000526316	2	1.01005	1.21123	-9.54519	TRUE
snRNP Assembly	Down	0.000526316	0.000526316	30	2.08762	1.30735	-9.6384	TRUE
Metabolism of non-coding RNA	Down	0.000526316	0.000526316	30	2.08762	1.30735	-9.6384	TRUE
Activation of PPARGC1A (PGC-1alpha) by phosphorylation	Down	0.000526316	0.000526316	4	1.00535	1.0177	-10.0699	TRUE
Oxidative Stress Induced Senescence	Down	0.000526316	0.000526316	49	0.800526	0.695128	-10.3489	TRUE
Post-translational protein modification	Down	0.315789	0.000526316	612	1.75198	4.47832	-8.19303	FALSE
Miscellaneous transport and binding events	Down	0.000526316	0.000526316	12	2.65847	3.55787	-10.7355	TRUE
Signalling to RAS	Down	0.000526316	0.000526316	9	1.94194	1.52414	-10.8016	TRUE
Binding of TCF/LEF:CTNNB1 to target gene promoters	Up	0.000526316	0.210526	2	1.09556	1.2733	24.6869	TRUE
MET activates PTPN11	Down	0.000526316	0.000526316	2	1.97381	0.400085	-11.0413	TRUE
Digestion	Down	0.000526316	0.000526316	2	0.845906	1.20423	-11.2659	TRUE
Digestion and absorption	Down	0.000526316	0.000526316	2	0.845906	1.20423	-11.2659	TRUE
RUNX2 regulates chondrocyte maturation	Down	0.000526316	0.000526316	3	0.113158	0.302692	-12.0744	TRUE
RUNX1 regulates transcription of genes involved in WNT signaling	Down	0.000526316	0.000526316	2	1.19495	1.31514	-12.2879	TRUE
Transport of Mature Transcript to Cytoplasm	Down	0.0526316	0.000526316	44	2.35245	2.1195	-13.5138	FALSE
Transport of Mature mRNA Derived from an Intronless Transcript	Down	0.000526316	0.000526316	28	2.55603	1.72202	-12.9164	TRUE
Transport of Mature mRNAs Derived from Intronless Transcripts	Down	0.000526316	0.000526316	28	2.55603	1.72202	-12.9164	TRUE
N-glycan antennae elongation in the medial/trans-Golgi	Down	0.000526316	0.000526316	9	2.43534	3.09645	-13.9213	TRUE
Displacement of DNA glycosylase by APEX1	Down	0.000526316	0.000526316	7	1.12043	1.64251	-13.9311	TRUE
Urea cycle	Down	0.000526316	0.000526316	2	1.24737	1.55165	-14.0203	TRUE
Transport of the SLBP independent Mature mRNA	Down	0.000526316	0.000526316	25	2.52947	1.52873	-14.5052	TRUE
Transport of the SLBP Dependant Mature mRNA	Down	0.000526316	0.000526316	25	2.52947	1.52873	-14.5052	TRUE
Nucleotide catabolism	Down	0.000526316	0.000526316	13	2.06492	2.88611	-14.8722	TRUE
Glucuronidation	Down	0.000526316	0.000526316	3	1.2057	1.61383	-15.693	TRUE
Formation of the active cofactor, UDP-glucuronate	Down	0.000526316	0.000526316	2	1.87027	2.26106	-15.7122	TRUE
Rev-mediated nuclear export of HIV RNA	Down	0.000526316	0.000526316	25	2.30505	1.33203	-17.3039	TRUE
RUNX1 regulates transcription of genes involved in differentiation of keratinocytes	Down	0.000526316	0.000526316	4	1.47381	1.73581	-17.5762	TRUE
Mitochondrial ABC transporters	Down	0.000526316	0.000526316	2	3.10295	3.66383	-18.5367	TRUE
SARS-CoV-1 targets PDZ proteins in cell-cell junction	Down	0.000526316	0.000526316	1	1.79925	2.06999	-19.784	TRUE
Host Interactions of HIV factors	Down	0.000526316	0.000526316	62	2.98527	1.56375	-20.7045	TRUE
Regulation of IFNA/IFNB signaling	Down	0.000526316	0.000526316	7	2.40286	2.02796	-21.1057	TRUE
N-Glycan antennae elongation	Down	0.000526316	0.000526316	5	3.18126	3.74798	-21.6519	TRUE
Postmitotic nuclear pore complex (NPC) reformation	Down	0.000526316	0.000526316	18	3.01878	1.96906	-22.0703	TRUE
p38MAPK events	Down	0.000526316	0.000526316	7	1.91832	1.93581	-23.2081	TRUE
Mitotic Prophase	Down	0.000526316	0.000526316	61	2.4331	1.50067	-23.4134	TRUE
Methionine salvage pathway	Down	0.000526316	0.000526316	3	0.422348	0.799619	-23.5818	TRUE
RUNX2 regulates genes involved in cell migration	Down	0.000526316	0.000526316	3	1.19216	1.472	-24.5132	TRUE
Activation, translocation and oligomerization of BAX	Up	0.000526316	0.105263	2	1.80457	2.0715	17.281	TRUE
Synthesis of UDP-N-acetyl-glucosamine	Down	0.000526316	0.000526316	5	1.67805	2.24677	-27.7816	TRUE
Metabolism of carbohydrates	Down	0.000526316	0.000526316	124	2.09632	2.73039	-28.709	TRUE
RUNX1 regulates expression of components of tight junctions	Down	0.000526316	0.000526316	1	1.11163	1.20204	-31.4261	TRUE
Erythropoietin activates Phospholipase C gamma (PLCG)	Up	0.000526316	0.105263	4	1.63785	1.74996	12.489	TRUE
RUNX3 Regulates Immune Response and Cell Migration	Down	0.000526316	0.000526316	1	1.11163	1.20204	-31.4261	TRUE
RUNX3 regulates RUNX1-mediated transcription	Down	0.000526316	0.000526316	1	1.11163	1.20204	-31.4261	TRUE
RNA Polymerase III Transcription Initiation From Type 2 Promoter	Up	0.000526316	0.210526	17	1.31327	1.84722	12.0836	TRUE
Netrin mediated repulsion signals	Down	0.000526316	0.000526316	2	1.54641	0.166579	-31.5422	TRUE
Regulation of cytoskeletal remodeling and cell spreading by IPP complex components	Down	0.000526316	0.000526316	6	1.32888	1.87229	-33.0376	TRUE
vRNP Assembly	Down	0.000526316	0.000526316	1	0.954275	1.22481	-34.5077	TRUE
IL-6-type cytokine receptor ligand interactions	Down	0.000526316	0.000526316	4	1.61672	2.00004	-37.2905	TRUE
Nuclear Envelope (NE) Reassembly	Down	0.000526316	0.000526316	46	2.37823	1.72973	-38.3489	TRUE
Defective GALE causes EDG	Down	0.000526316	0.000526316	1	1.50564	1.8051	-39.4099	TRUE
Purine catabolism	Down	0.000526316	0.000526316	7	2.0795	2.69247	-40.4166	TRUE
Multifunctional anion exchangers	Down	0.000526316	0.000526316	3	1.68611	2.02398	-42.1603	TRUE
Lipophagy	Down	0.000526316	0.000526316	3	1.23012	1.43777	-43.4699	TRUE
SLBP independent Processing of Histone Pre-mRNAs	Down	0.0526316	0.0526316	2	2.11671	2.00152	-23.1379	FALSE
Formation of RNA Pol II elongation complex	Down	0.0526316	0.0526316	28	2.03153	2.18586	-9.77043	FALSE
Inhibition of replication initiation of damaged DNA by RB1/E2F1	Down	0.0526316	0.0526316	8	1.77884	0.694213	-14.1819	FALSE
ISG15 antiviral mechanism	Up	0.0526316	0.0526316	46	3.02728	2.55336	11.1369	FALSE
Antiviral mechanism by IFN-stimulated genes	Down	0.0526316	0.0526316	85	2.45476	1.94708	-6.99469	FALSE
ROS and RNS production in phagocytes	Up	0.0526316	0.0526316	16	2.75679	3.415	36.0579	FALSE
PIP3 activates AKT signaling	Down	0.0526316	0.0526316	120	2.48743	1.82949	-0.743342	FALSE
Cytokine Signaling in Immune system	Down	0.0526316	0.0526316	273	2.50304	2.60002	-14.2913	FALSE
Caspase activation via Death Receptors in the presence of ligand	Down	0.0526316	0.0526316	3	1.64424	1.9093	-18.9386	FALSE
Cytosolic sulfonation of small molecules	Down	0.000526316	0.0526316	8	2.2006	2.82493	-17.7421	TRUE
Signal Transduction	Up	0.0526316	0.0526316	935	2.87108	5.95152	9.40104	FALSE
PP2A-mediated dephosphorylation of key metabolic factors	Down	0.0526316	0.0526316	3	4.46446	1.94678	-46.1652	FALSE
Nef-mediates down modulation of cell surface receptors by recruiting them to clathrin adapters	Down	0.0526316	0.0526316	10	3.25609	3.83641	-38.0718	FALSE
Nef mediated downregulation of MHC class I complex cell surface expression	Down	0.0526316	0.0526316	5	5.51243	6.16623	-39.6191	FALSE
Signaling by NTRKs	Down	0.0526316	0.0526316	61	3.2661	2.57818	-10.2283	FALSE
Immune System	Down	0.105263	0.0526316	724	3.7582	6.37011	-8.32575	FALSE
Interactions of Tat with host cellular proteins	Up	0.0526316	0.0526316	1	1.63385	1.72343	19.9514	FALSE
Regulation of beta-cell development	Down	0.0526316	0.0526316	8	2.30698	1.89842	-4.51104	FALSE
Signaling by NTRK1 (TRKA)	Down	0.0526316	0.0526316	55	2.83728	2.29074	-11.911	FALSE
FGFR1 ligand binding and activation	Up	0.0526316	0.0526316	3	1.68463	2.04105	19.0371	FALSE
FGFR1b ligand binding and activation	Up	0.0526316	0.0526316	2	2.29371	2.72264	30.626	FALSE
FGFR1c ligand binding and activation	Up	0.0526316	0.0526316	3	1.68463	2.04105	19.0371	FALSE
Pre-NOTCH Processing in the Endoplasmic Reticulum	Up	0.0526316	0.0526316	2	2.71596	3.00213	20.1707	FALSE
Pre-NOTCH Transcription and Translation	Down	0.0526316	0.0526316	27	1.88494	1.14989	-6.88483	FALSE
RNA Polymerase III Transcription Initiation From Type 1 Promoter	Up	0.000526316	0.210526	18	1.34368	1.91481	9.7003	TRUE
Signaling by Rho GTPases	Down	0.0526316	0.0526316	330	3.7865	5.39944	-11.9961	FALSE
Degradation of beta-catenin by the destruction complex	Up	0.0526316	0.0526316	34	2.43123	0.191773	4.24843	FALSE
Beta-catenin phosphorylation cascade	Down	0.0526316	0.0526316	10	2.34925	1.06451	-12.0077	FALSE
PI3K/AKT activation	Down	0.0526316	0.0526316	6	0.777181	0.548955	-8.92761	FALSE
ERK/MAPK targets	Down	0.0526316	0.0526316	12	2.83829	1.6012	-13.123	FALSE
Negative regulation of the PI3K/AKT network	Up	0.0526316	0.0526316	42	2.08876	1.45362	1.70177	FALSE
ER to Golgi Anterograde Transport	Down	0.157895	0.0526316	73	1.47679	2.53977	-9.65553	FALSE
ERKs are inactivated	Down	0.157895	0.0526316	7	2.16471	0.563958	-24.3428	FALSE
Interleukin-6 family signaling	Down	0.000526316	0.000526316	7	2.03149	1.69337	-44.1703	TRUE
Regulation of gene expression in late stage (branching morphogenesis) pancreatic bud precursor cells	Down	0.0526316	0.0526316	7	2.38972	1.87327	-1.10895	FALSE
NOTCH1 Intracellular Domain Regulates Transcription	Up	0.0526316	0.0526316	24	1.35567	0.756959	21.3925	FALSE
MHC class II antigen presentation	Down	0.0526316	0.0526316	54	4.60376	5.35172	-20.9828	FALSE
Synthesis of 5-eicosatetraenoic acids	Down	0.0526316	0.0526316	3	2.89956	3.39658	-113.426	FALSE
Synthesis of 12-eicosatetraenoic acid derivatives	Down	0.0526316	0.0526316	3	2.75463	3.22791	-112.081	FALSE
Arachidonic acid metabolism	Down	0.0526316	0.0526316	11	0.720752	1.352	-33.1735	FALSE
Synthesis of 15-eicosatetraenoic acid derivatives	Down	0.0526316	0.0526316	2	3.8281	4.3195	-182.298	FALSE
NOTCH2 intracellular domain regulates transcription	Up	0.0526316	0.0526316	3	4.59075	4.39411	25.8503	FALSE
MASTL Facilitates Mitotic Progression	Down	0.473684	0.0526316	7	1.90891	0.652876	-50.0487	FALSE
Signaling by NOTCH1 PEST Domain Mutants in Cancer	Up	0.0526316	0.0526316	28	1.01613	0.510279	17.306	FALSE
Signaling by NOTCH1 in Cancer	Up	0.0526316	0.0526316	28	1.01613	0.510279	17.306	FALSE
Constitutive Signaling by NOTCH1 PEST Domain Mutants	Up	0.0526316	0.0526316	28	1.01613	0.510279	17.306	FALSE
EPH-Ephrin signaling	Down	0.0526316	0.0526316	47	3.50178	4.06259	-31.08	FALSE
Signaling by NOTCH1 HD+PEST Domain Mutants in Cancer	Up	0.0526316	0.0526316	28	1.01613	0.510279	17.306	FALSE
Constitutive Signaling by NOTCH1 HD+PEST Domain Mutants	Up	0.0526316	0.0526316	28	1.01613	0.510279	17.306	FALSE
LRR FLII-interacting protein 1 (LRRFIP1) activates type I IFN production	Up	0.0526316	0.0526316	5	1.64643	1.00532	8.69108	FALSE
Defects in cobalamin (B12) metabolism	Up	0.0526316	0.0526316	4	0.356305	0.711871	12.5272	FALSE
Defective MMADHC causes MMAHCD	Up	0.0526316	0.0526316	2	0.343607	0.622179	33.4611	FALSE
Regulation by c-FLIP	Down	0.0526316	0.0526316	2	2.40847	2.66416	-33.3976	FALSE
Notch-HLH transcription pathway	Up	0.0526316	0.0526316	14	3.30738	3.08214	8.79669	FALSE
GRB2:SOS provides linkage to MAPK signaling for Integrins	Up	0.0526316	0.0526316	6	1.59792	1.0139	7.04419	FALSE
CTLA4 inhibitory signaling	Down	0.000526316	0.0526316	10	3.33692	1.31624	-27.566	TRUE
Signal regulatory protein family interactions	Up	0.0526316	0.0526316	5	2.78948	1.791	6.02506	FALSE
EPHA-mediated growth cone collapse	Down	0.0526316	0.0526316	16	3.09953	3.61042	-39.8496	FALSE
Sema4D in semaphorin signaling	Down	0.0526316	0.0526316	15	2.48024	3.00555	-13.9969	FALSE
Sema4D induced cell migration and growth-cone collapse	Down	0.0526316	0.0526316	13	3.11875	3.66246	-22.8875	FALSE
Adenosine P1 receptors	Down	0.0526316	0.0526316	1	1.94451	2.19654	-60.24	FALSE
Arachidonate production from DAG	Up	0.0526316	0.0526316	2	0.487703	0.789568	19.8015	FALSE
Proton-coupled neutral amino acid transporters	Up	0.0526316	0.0526316	1	2.03555	2.40081	28.2515	FALSE
Platelet sensitization by LDL	Down	0.000526316	0.0526316	8	4.16763	1.87158	-32.864	TRUE
Na+/Cl- dependent neurotransmitter transporters	Up	0.0526316	0.0526316	1	1.26461	1.55302	228.047	FALSE
Relaxin receptors	Up	0.0526316	0.0526316	1	0.688391	0.927293	9.87687	FALSE
Smooth Muscle Contraction	Up	0.0526316	0.0526316	17	2.39502	3.03724	11.0965	FALSE
Interleukin-12 family signaling	Up	0.0526316	0.0526316	18	2.07223	2.65794	11.0367	FALSE
Interleukin-17 signaling	Down	0.0526316	0.0526316	37	1.73667	0.783772	-2.69199	FALSE
MAPK targets/ Nuclear events mediated by MAP kinases	Down	0.0526316	0.0526316	18	2.50368	1.56001	-25.7843	FALSE
MAP kinase activation	Down	0.0526316	0.0526316	35	1.79492	0.750929	-2.64508	FALSE
Signaling by WNT in cancer	Up	0.0526316	0.0526316	17	1.65966	0.94931	1.44749	FALSE
Signaling by AXIN mutants	Down	0.0526316	0.0526316	8	2.83159	1.33801	-20.9668	FALSE
Signaling by CTNNB1 phospho-site mutants	Down	0.0526316	0.0526316	9	2.5305	1.11567	-16.4886	FALSE
Signaling by APC mutants	Down	0.0526316	0.0526316	8	2.83159	1.33801	-20.9668	FALSE
Signaling by AMER1 mutants	Down	0.0526316	0.0526316	8	2.83159	1.33801	-20.9668	FALSE
Defective LFNG causes SCDO3	Up	0.0526316	0.0526316	2	2.71596	3.00213	20.1707	FALSE
CASP8 activity is inhibited	Down	0.0526316	0.0526316	2	2.40847	2.66416	-33.3976	FALSE
Myogenesis	Down	0.0526316	0.0526316	10	1.33477	1.69473	-9.04571	FALSE
Signaling by GSK3beta mutants	Down	0.0526316	0.0526316	9	2.5305	1.11567	-16.4886	FALSE
CTNNB1 S33 mutants aren't phosphorylated	Down	0.0526316	0.0526316	9	2.5305	1.11567	-16.4886	FALSE
CTNNB1 S37 mutants aren't phosphorylated	Down	0.0526316	0.0526316	9	2.5305	1.11567	-16.4886	FALSE
CTNNB1 S45 mutants aren't phosphorylated	Down	0.0526316	0.0526316	9	2.5305	1.11567	-16.4886	FALSE
CTNNB1 T41 mutants aren't phosphorylated	Down	0.0526316	0.0526316	9	2.5305	1.11567	-16.4886	FALSE
APC truncation mutants have impaired AXIN binding	Down	0.0526316	0.0526316	8	2.83159	1.33801	-20.9668	FALSE
AXIN missense mutants destabilize the destruction complex	Down	0.0526316	0.0526316	8	2.83159	1.33801	-20.9668	FALSE
Truncations of AMER1 destabilize the destruction complex	Down	0.0526316	0.0526316	8	2.83159	1.33801	-20.9668	FALSE
RHO GTPases activate PKNs	Down	0.0526316	0.0526316	25	2.21223	1.97663	-14.7689	FALSE
RHO GTPases activate CIT	Down	0.0526316	0.0526316	14	3.2171	3.69002	-16.5133	FALSE
TP53 Regulates Transcription of Cell Death Genes	Up	0.105263	0.0526316	24	0.818697	1.38099	6.9207	FALSE
Fructose metabolism	Down	0.0526316	0.0526316	1	1.2177	1.49582	-24.1911	FALSE
Fructose biosynthesis	Down	0.0526316	0.0526316	1	1.2177	1.49582	-24.1911	FALSE
RAF activation	Down	0.0526316	0.0526316	17	1.63931	0.536395	-3.64897	FALSE
Surfactant metabolism	Up	0.0526316	0.0526316	7	1.249	1.78637	2.3595	FALSE
Synthesis of wybutosine at G37 of tRNA(Phe)	Up	0.0526316	0.0526316	3	0.946508	1.37565	7.38998	FALSE
Regulation of TP53 Degradation	Down	0.0526316	0.0526316	19	1.14352	0.256337	-3.12195	FALSE
Regulation of TP53 Expression and Degradation	Down	0.0526316	0.0526316	20	0.999547	0.16602	-2.80844	FALSE
PI5P Regulates TP53 Acetylation	Up	0.0526316	0.0526316	5	2.89948	2.83277	37.8443	FALSE
PI5P, PP2A and IER3 Regulate PI3K/AKT Signaling	Up	0.0526316	0.0526316	38	2.2949	1.53909	1.37288	FALSE
Dimerization of procaspase-8	Down	0.0526316	0.0526316	2	2.40847	2.66416	-33.3976	FALSE
mRNA 3'-end processing	Down	0.157895	0.0526316	26	1.4364	2.2733	-15.5443	FALSE
Processing of Capped Intron-Containing Pre-mRNA	Down	0.0526316	0.0526316	137	3.60156	4.8932	-5.72181	FALSE
RNA Polymerase II Transcription Termination	Down	0.157895	0.0526316	27	1.3471	2.19384	-14.8365	FALSE
RNA Polymerase II Transcription	Up	0.368421	0.0526316	552	0.120491	2.16383	6.14193	FALSE
Gene expression (Transcription)	Up	0.157895	0.0526316	643	0.812049	2.99702	4.01266	FALSE
IRS activation	Up	0.0526316	0.0526316	2	1.24385	1.2981	14.4398	FALSE
Signaling by Insulin receptor	Up	0.0526316	0.0526316	37	1.55947	1.44274	22.452	FALSE
Processing of Capped Intronless Pre-mRNA	Down	0.0526316	0.0526316	11	1.34157	1.80159	-7.10086	FALSE
TRAIL signaling	Down	0.0526316	0.0526316	2	2.35288	2.65077	-33.5443	FALSE
Dissolution of Fibrin Clot	Down	0.0526316	0.0526316	4	2.5122	3.03136	-414.207	FALSE
RNA Polymerase II Transcription Elongation	Down	0.0526316	0.0526316	28	2.03153	2.18586	-9.77043	FALSE
Insulin receptor recycling	Up	0.0526316	0.0526316	19	2.44302	3.16084	45.7065	FALSE
SLBP Dependent Processing of Replication-Dependent Histone Pre-mRNAs	Down	0.0526316	0.0526316	2	2.11671	2.00152	-23.1379	FALSE
Processing of Intronless Pre-mRNAs	Down	0.0526316	0.0526316	10	1.50967	1.95027	-8.16758	FALSE
Regulation of IFNG signaling	Down	0.368421	0.0526316	9	0.872134	0.567968	-9.2623	FALSE
Glucose metabolism	Down	0.000526316	0.000526316	51	2.35987	1.74761	-52.1571	TRUE
Golgi-to-ER retrograde transport	Down	0.0526316	0.0526316	65	1.84966	2.88415	-20.3	FALSE
Reelin signalling pathway	Down	0.0526316	0.0526316	1	2.75416	2.94069	-37.9073	FALSE
TFAP2 (AP-2) family regulates transcription of other transcription factors	Up	0.0526316	0.0526316	2	1.71129	2.04637	124.386	FALSE
Activation of the TFAP2 (AP-2) family of transcription factors	Up	0.0526316	0.0526316	5	1.62977	1.11985	51.4932	FALSE
Invadopodia formation	Down	0.0526316	0.0526316	2	2.11711	2.53447	-49.1609	FALSE
RUNX3 regulates NOTCH signaling	Up	0.0526316	0.0526316	7	2.53064	1.98432	0.230238	FALSE
Mitochondrial calcium ion transport	Down	0.000526316	0.0526316	13	1.60845	2.44839	-11.6983	TRUE
Processing of SMDT1	Up	0.0526316	0.0526316	9	1.47006	2.19192	3.12013	FALSE
Gene and protein expression by JAK-STAT signaling after Interleukin-12 stimulation	Up	0.0526316	0.0526316	15	2.17295	2.74905	18.8297	FALSE
Glutamate and glutamine metabolism	Down	0.0526316	0.0526316	6	2.34176	3.02546	-19.0094	FALSE
Signaling by Erythropoietin	Up	0.0526316	0.0526316	15	0.976004	0.579932	1.97039	FALSE
Signaling by NOTCH3	Up	0.0526316	0.0526316	21	1.06444	0.905386	27.2054	FALSE
RHO GTPase cycle	Down	0.0526316	0.0526316	223	2.81611	4.93909	-11.1812	FALSE
CDC42 GTPase cycle	Down	0.0526316	0.0526316	76	2.36288	3.63574	-1.56793	FALSE
RAC1 GTPase cycle	Down	0.0526316	0.0526316	88	2.82639	4.06754	-3.54181	FALSE
RAC2 GTPase cycle	Down	0.0526316	0.0526316	52	2.59688	3.49815	-7.81557	FALSE
RHOD GTPase cycle	Down	0.0526316	0.0526316	32	3.36644	4.24509	-4.92436	FALSE
RHOQ GTPase cycle	Up	0.0526316	0.0526316	38	1.97886	2.80301	6.82963	FALSE
RHOG GTPase cycle	Down	0.0526316	0.0526316	44	2.01676	2.88638	-3.2642	FALSE
RHOJ GTPase cycle	Up	0.0526316	0.0526316	41	1.87824	2.62255	2.53787	FALSE
RHOU GTPase cycle	Down	0.0526316	0.0526316	28	1.23696	1.60147	-19.5407	FALSE
RAC3 GTPase cycle	Down	0.0526316	0.0526316	57	4.03673	5.1026	-6.47827	FALSE
RHOV GTPase cycle	Down	0.0526316	0.0526316	24	2.30527	2.8378	-23.8863	FALSE
NOTCH3 Intracellular Domain Regulates Transcription	Down	0.0526316	0.0526316	9	1.96124	1.61799	-12.6872	FALSE
Signaling by NOTCH4	Up	0.0526316	0.0526316	31	2.06149	0.450838	1.88052	FALSE
NOTCH4 Intracellular Domain Regulates Transcription	Up	0.0526316	0.0526316	8	3.95494	3.51767	0.649151	FALSE
Interleukin-12 signaling	Up	0.0526316	0.0526316	17	2.27674	2.84369	12.1271	FALSE
Loss of MECP2 binding ability to 5hmC-DNA	Up	0.0526316	0.0526316	1	0.812967	0.979462	22.9979	FALSE
MECP2 regulates transcription of genes involved in GABA signaling	Up	0.0526316	0.0526316	1	0.812967	0.979462	22.9979	FALSE
Erythropoietin activates RAS	Up	0.0526316	0.0526316	9	1.95503	1.61092	8.88795	FALSE
RHOF GTPase cycle	Down	0.0526316	0.0526316	27	3.40038	4.07091	-11.3505	FALSE
Iron uptake and transport	Down	0.000526316	0.0526316	33	2.6918	3.33347	-14.9569	TRUE
Transferrin endocytosis and recycling	Up	0.0526316	0.0526316	20	2.25458	2.98657	25.1451	FALSE
TRAF3-dependent IRF activation pathway	Up	0.0526316	0.0526316	9	1.86688	1.56553	5.5548	FALSE
TRAF6 mediated IRF7 activation	Up	0.0526316	0.0526316	9	2.02583	1.74701	4.32573	FALSE
Regulation of glycolysis by fructose 2,6-bisphosphate metabolism	Down	0.0526316	0.0526316	5	3.44497	1.67086	-29.2736	FALSE
Estrogen-dependent nuclear events downstream of ESR-membrane signaling	Down	0.0526316	0.0526316	12	2.61938	2.68145	-19.1343	FALSE
Suppression of autophagy	Up	0.0526316	0.0526316	2	4.69758	4.83695	78.2115	FALSE
Amino acids regulate mTORC1	Up	0.0526316	0.0526316	34	2.04534	2.99273	23.4795	FALSE
Attachment and Entry	Up	0.0526316	0.0526316	1	1.31771	1.44784	17.1147	FALSE
RND3 GTPase cycle	Down	0.0526316	0.0526316	26	1.49414	2.30078	-4.90939	FALSE
RND2 GTPase cycle	Down	0.0526316	0.0526316	25	0.896898	1.62419	-9.09116	FALSE
Signaling by Rho GTPases, Miro GTPases and RHOBTB3	Down	0.0526316	0.0526316	337	3.92711	5.60453	-11.9805	FALSE
Cobalamin (Cbl) metabolism	Up	0.0526316	0.0526316	4	0.356305	0.711871	12.5272	FALSE
Formation of intermediate mesoderm	Down	0.157895	0.0526316	3	0.599207	1.00628	-6.56019	FALSE
NFE2L2 regulating inflammation associated genes	Down	0.0526316	0.0526316	3	1.16943	0.229529	-6.70149	FALSE
NFE2L2 regulates pentose phosphate pathway genes	Down	0.0526316	0.0526316	5	1.67962	1.15798	-32.5422	FALSE
Ion channel transport	Up	0.0526316	0.0526316	57	0.658263	1.72357	16.2056	FALSE
Interleukin-6 signaling	Down	0.210526	0.105263	4	1.55454	0.721188	-46.7319	FALSE
PI3K Cascade	Down	0.263158	0.105263	14	-0.0802773	-0.698145	-1.9566	FALSE
Apoptotic factor-mediated response	Down	0.105263	0.105263	10	0.92031	1.32175	-14.0635	FALSE
RAF-independent MAPK1/3 activation	Down	0.105263	0.105263	8	1.47237	0.819029	-16.8367	FALSE
MAPK3 (ERK1) activation	Down	0.000526316	0.000526316	4	2.46543	1.39422	-52.4003	TRUE
Synthesis of PE	Up	0.210526	0.105263	7	0.550749	1.1028	2.98994	FALSE
HIV Life Cycle	Down	0.105263	0.105263	79	1.55782	1.30344	-4.70834	FALSE
Glycolysis	Down	0.000526316	0.000526316	40	3.03675	2.0413	-63.5746	TRUE
Sphingolipid de novo biosynthesis	Down	0.105263	0.105263	22	1.17933	2.18324	-13.6255	FALSE
Transport of Ribonucleoproteins into the Host Nucleus	Down	0.000526316	0.105263	23	1.88813	0.832878	-13.2767	TRUE
Export of Viral Ribonucleoproteins from Nucleus	Down	0.000526316	0.105263	24	2.38249	1.35389	-16.9069	TRUE
NS1 Mediated Effects on Host Pathways	Down	0.000526316	0.105263	28	1.41551	0.572938	-9.90871	TRUE
NEP/NS2 Interacts with the Cellular Export Machinery	Down	0.000526316	0.105263	24	2.38249	1.35389	-16.9069	TRUE
NOD1/2 Signaling Pathway	Up	0.105263	0.105263	19	0.24758	0.100459	10.0897	FALSE
Regulation of Glucokinase by Glucokinase Regulatory Protein	Down	0.105263	0.105263	22	1.90452	0.818667	-10.5918	FALSE
Transport and synthesis of PAPS	Down	0.105263	0.105263	4	2.03437	2.44043	-30.4534	FALSE
Interactions of Rev with host cellular proteins	Down	0.000526316	0.105263	27	2.13855	1.22503	-16.4059	TRUE
Nuclear import of Rev protein	Down	0.000526316	0.105263	25	2.11024	1.13925	-14.45	TRUE
RHO GTPase Effectors	Down	0.105263	0.105263	142	2.93097	2.91524	-16.6166	FALSE
Nicotinate metabolism	Down	0.000526316	0.105263	11	1.54976	2.24934	-37.6388	TRUE
Condensation of Prophase Chromosomes	Down	0.000526316	0.105263	18	1.54465	1.26915	-50.58	TRUE
SUMOylation	Down	0.210526	0.105263	102	1.6286	1.75739	-10.6077	FALSE
SUMOylation of DNA damage response and repair proteins	Down	0.105263	0.105263	54	0.920626	0.661084	-8.78417	FALSE
Regulation of HSF1-mediated heat shock response	Down	0.0526316	0.105263	40	2.2125	1.72034	-10.3718	FALSE
RA biosynthesis pathway	Down	0.000526316	0.105263	3	1.13436	1.56606	-14.4345	TRUE
Transcriptional regulation by small RNAs	Down	0.000526316	0.105263	43	2.01415	0.699761	-8.42444	TRUE
Physiological factors	Up	0.210526	0.105263	7	0.675982	1.03575	1.28471	FALSE
Defective TPR may confer susceptibility towards thyroid papillary carcinoma (TPC)	Down	0.105263	0.105263	22	1.90452	0.818667	-10.5918	FALSE
Regulation of TP53 Activity	Down	0.105263	0.105263	79	1.91858	1.92966	-7.08372	FALSE
PTEN Regulation	Down	0.000526316	0.105263	68	1.03109	0.575304	-1.67619	TRUE
COPI-independent Golgi-to-ER retrograde traffic	Down	0.105263	0.105263	24	1.1214	1.3405	-38.7044	FALSE
RNA Polymerase I Transcription Initiation	Up	0.210526	0.105263	21	1.12032	0.90296	4.58327	FALSE
Interleukin-20 family signaling	Down	0.263158	0.105263	4	1.53956	0.72423	-45.8296	FALSE
RUNX1 and FOXP3 control the development of regulatory T lymphocytes (Tregs)	Down	0.210526	0.105263	2	0.709622	0.882701	-12.4354	FALSE
Late Phase of HIV Life Cycle	Up	0.000526316	0.105263	72	1.75062	1.37039	5.52613	TRUE
RUNX1 regulates estrogen receptor mediated transcription	Down	0.210526	0.105263	3	0.540043	0.707879	-6.73592	FALSE
RUNX1 regulates genes involved in megakaryocyte differentiation and platelet function	Up	0.105263	0.105263	24	0.991105	0.276718	10.5016	FALSE
RUNX1 interacts with co-factors whose precise effect on RUNX1 targets is not known	Down	0.105263	0.105263	22	1.23293	1.73514	-13.8882	FALSE
RUNX1 regulates transcription of genes involved in BCR signaling	Down	0.105263	0.105263	3	0.855005	1.13612	-8.29631	FALSE
Phenylalanine and tyrosine metabolism	Up	0.105263	0.105263	3	1.14378	1.58966	11.0493	FALSE
LDL clearance	Down	0.210526	0.105263	12	1.46862	1.94552	-34.4249	FALSE
HuR (ELAVL1) binds and stabilizes mRNA	Down	0.000526316	0.000526316	4	1.49613	1.79484	-69.5037	TRUE
Interleukin-37 signaling	Down	0.368421	0.105263	9	0.608561	0.387819	-15.1483	FALSE
RHOC GTPase cycle	Down	0.105263	0.105263	44	1.74431	2.59006	-6.81919	FALSE
Estrogen-dependent gene expression	Up	0.105263	0.105263	60	1.42378	1.05351	5.38658	FALSE
Regulation of RUNX2 expression and activity	Up	0.000526316	0.421053	27	0.59879	-0.80095	3.8847	TRUE
Activated NTRK2 signals through FRS2 and FRS3	Down	0.105263	0.105263	8	0.646295	-0.537825	-4.35078	FALSE
IRAK2 mediated activation of TAK1 complex	Up	0.105263	0.105263	7	0.757125	0.446575	60.6988	FALSE
Transport to the Golgi and subsequent modification	Down	0.105263	0.105263	86	1.94713	3.20447	-9.41453	FALSE
STAT5 Activation	Down	0.210526	0.105263	4	0.913243	-0.123879	-9.24604	FALSE
STAT5 activation downstream of FLT3 ITD mutants	Up	0.315789	0.105263	6	0.740402	-0.0908619	3.77987	FALSE
SARS-CoV-2-host interactions	Up	0.105263	0.105263	93	1.58449	1.26479	2.09246	FALSE
Regulation of CDH11 Expression and Function	Up	0.105263	0.105263	11	0.812882	1.07548	2.08904	FALSE
Regulation of Homotypic Cell-Cell Adhesion	Up	0.105263	0.105263	11	0.812882	1.07548	2.08904	FALSE
Regulation of Expression and Function of Type II Classical Cadherins	Up	0.105263	0.105263	11	0.812882	1.07548	2.08904	FALSE
Regulation of NPAS4 gene expression	Up	0.105263	0.105263	7	0.980449	1.10516	14.3529	FALSE
MAPK1 (ERK2) activation	Down	0.157895	0.157895	3	1.79968	0.679717	-27.7679	FALSE
Prolactin receptor signaling	Down	0.263158	0.157895	6	1.11804	0.0195895	-13.4981	FALSE
Regulation of gene expression by Hypoxia-inducible Factor	Up	0.368421	0.157895	6	1.08206	0.637001	28.4722	FALSE
Synthesis of PC	Up	0.263158	0.157895	12	0.670062	1.27358	14.5845	FALSE
The role of Nef in HIV-1 replication and disease pathogenesis	Down	0.157895	0.157895	11	2.80726	3.35083	-27.1473	FALSE
Inhibition of TSC complex formation by PKB	Down	0.368421	0.157895	1	-0.2009	-0.0483809	-3.90061	FALSE
Toll Like Receptor 4 (TLR4) Cascade	Down	0.157895	0.157895	61	0.7804	0.0234928	-1.2561	FALSE
MyD88-independent TLR4 cascade	Down	0.157895	0.157895	54	0.9549	0.0347335	-0.859734	FALSE
HIV Transcription Elongation	Up	0.0526316	0.157895	21	1.6985	1.55794	9.91127	FALSE
Formation of HIV-1 elongation complex containing HIV-1 Tat	Up	0.0526316	0.157895	21	1.6985	1.55794	9.91127	FALSE
Tat-mediated elongation of the HIV-1 transcript	Up	0.0526316	0.157895	21	1.6985	1.55794	9.91127	FALSE
Toll Like Receptor 9 (TLR9) Cascade	Up	0.157895	0.157895	50	0.757462	0.081525	3.05176	FALSE
Toll-like Receptor Cascades	Down	0.263158	0.157895	72	0.727215	0.235441	-1.65068	FALSE
FGFR2 mutant receptor activation	Up	0.157895	0.157895	11	0.971155	0.51275	9.9041	FALSE
Downstream signal transduction	Down	0.157895	0.157895	17	1.1537	0.339521	-6.30364	FALSE
Pre-NOTCH Expression and Processing	Down	0.0526316	0.157895	31	1.39973	0.786609	-7.09459	FALSE
Synthesis of bile acids and bile salts via 7alpha-hydroxycholesterol	Down	0.105263	0.157895	4	0.413448	0.619412	-0.821422	FALSE
Cobalamin (Cbl, vitamin B12) transport and metabolism	Up	0.368421	0.157895	6	-0.255724	0.132039	8.82076	FALSE
Signaling by NOTCH1	Up	0.157895	0.157895	34	0.766227	0.437225	12.7782	FALSE
Signaling by NOTCH2	Up	0.0526316	0.157895	12	1.43493	1.31583	56.0716	FALSE
TCF dependent signaling in response to WNT	Up	0.157895	0.157895	77	1.83775	0.513564	3.59947	FALSE
Formation of the beta-catenin:TCF transactivating complex	Up	0.263158	0.157895	23	1.10934	0.307685	1.45276	FALSE
Endogenous sterols	Up	0.157895	0.157895	5	1.35744	1.66772	24.8949	FALSE
Signaling by Leptin	Down	0.157895	0.157895	6	1.49185	0.929864	-20.1721	FALSE
HDACs deacetylate histones	Down	0.263158	0.157895	22	0.784566	0.327939	-13.0516	FALSE
Semaphorin interactions	Up	0.157895	0.157895	28	1.97224	2.61171	10.6443	FALSE
Deactivation of the beta-catenin transactivating complex	Up	0.0526316	0.157895	19	1.31509	1.34739	32.2325	FALSE
Energy dependent regulation of mTOR by LKB1-AMPK	Up	0.157895	0.157895	17	1.60417	2.22886	6.93351	FALSE
Nucleotide-like (purinergic) receptors	Down	0.0526316	0.157895	2	0.768412	1.03455	-31.572	FALSE
Adherens junctions interactions	Down	0.263158	0.157895	16	0.688771	0.910153	-34.2582	FALSE
Transport of bile salts and organic acids, metal ions and amine compounds	Up	0.157895	0.157895	12	1.09793	1.83578	21.4532	FALSE
mRNA decay by 3' to 5' exoribonuclease	Down	0.105263	0.157895	9	1.45539	2.12867	-2.12998	FALSE
Lysosome Vesicle Biogenesis	Up	0.157895	0.157895	18	2.33235	2.94203	5.10015	FALSE
Golgi Associated Vesicle Biogenesis	Down	0.157895	0.157895	37	1.68172	2.70527	-42.6455	FALSE
Fatty Acids bound to GPR40 (FFAR1) regulate insulin secretion	Down	0.0526316	0.157895	2	0.876303	1.07869	-13.6331	FALSE
Disassembly of the destruction complex and recruitment of AXIN to the membrane	Up	0.263158	0.157895	16	1.52066	0.705567	0.802782	FALSE
Synthesis of diphthamide-EEF2	Up	0.105263	0.157895	4	0.298522	0.726701	22.6802	FALSE
Essential pentosuria	Up	0.157895	0.157895	1	0.848946	1.10544	39.7669	FALSE
Negative regulation of MAPK pathway	Up	0.210526	0.157895	19	1.23727	0.0601809	12.8084	FALSE
RNA polymerase II transcribes snRNA genes	Up	0.157895	0.157895	38	1.09125	1.68038	17.4624	FALSE
mRNA Splicing - Major Pathway	Down	0.157895	0.157895	95	2.91692	4.57268	-5.41345	FALSE
mRNA Splicing	Down	0.157895	0.157895	99	2.57829	4.25594	-4.9866	FALSE
DNA Damage Reversal	Up	0.157895	0.157895	5	0.672383	1.18703	14.9311	FALSE
Reversal of alkylation damage by DNA dioxygenases	Up	0.157895	0.157895	5	0.672383	1.18703	14.9311	FALSE
Interferon gamma signaling	Up	0.157895	0.157895	27	0.914011	1.18647	2.90013	FALSE
Signaling by FGFR2 IIIa TM	Up	0.157895	0.157895	10	1.12162	0.637447	11.3086	FALSE
TBC/RABGAPs	Up	0.157895	0.157895	21	1.31431	2.08918	8.69473	FALSE
ESR-mediated signaling	Up	0.0526316	0.157895	94	1.51067	1.24778	2.34843	FALSE
Loss of function of MECP2 in Rett syndrome	Up	0.0526316	0.157895	7	1.22395	0.932677	34.7434	FALSE
Pervasive developmental disorders	Up	0.0526316	0.157895	7	1.22395	0.932677	34.7434	FALSE
Signaling by Receptor Tyrosine Kinases	Up	0.157895	0.157895	218	2.75924	3.27323	0.576266	FALSE
Interleukin-36 pathway	Down	0.263158	0.157895	2	-0.0826105	0.148039	-4.76403	FALSE
Interferon Signaling	Down	0.157895	0.157895	116	2.08142	1.88205	-6.36815	FALSE
TRIF(TICAM1)-mediated TLR4 signaling	Down	0.157895	0.157895	54	0.9549	0.0347335	-0.859734	FALSE
HCMV Early Events	Down	0.0526316	0.157895	51	1.87876	0.711466	-32.0631	FALSE
Prevention of phagosomal-lysosomal fusion	Up	0.157895	0.157895	5	2.29345	2.04216	121.898	FALSE
Suppression of phagosomal maturation	Up	0.157895	0.157895	7	1.94771	1.78927	77.8825	FALSE
Disorders of Developmental Biology	Up	0.0526316	0.157895	7	1.22395	0.932677	34.7434	FALSE
Disorders of Nervous System Development	Up	0.0526316	0.157895	7	1.22395	0.932677	34.7434	FALSE
Heme signaling	Down	0.157895	0.157895	23	-0.0151371	0.114777	-7.11286	FALSE
Formation of paraxial mesoderm	Down	0.263158	0.157895	22	1.44772	-0.2241	-15.2927	FALSE
NFE2L2 regulating tumorigenic genes	Up	0.157895	0.157895	7	0.605452	0.108109	0.0878235	FALSE
Activation of caspases through apoptosome-mediated cleavage	Down	0.210526	0.210526	5	0.996471	1.31579	-26.7111	FALSE
SMAC (DIABLO) binds to IAPs	Down	0.210526	0.210526	5	0.996471	1.31579	-26.7111	FALSE
SMAC(DIABLO)-mediated dissociation of IAP:caspase complexes	Down	0.210526	0.210526	5	0.996471	1.31579	-26.7111	FALSE
SMAC, XIAP-regulated apoptotic response	Down	0.210526	0.210526	5	0.996471	1.31579	-26.7111	FALSE
Regulation of KIT signaling	Up	0.105263	0.210526	9	0.931235	0.655162	7.02754	FALSE
Metabolism of nucleotides	Down	0.315789	0.210526	47	0.724326	2.09228	-19.2768	FALSE
Glycosphingolipid metabolism	Down	0.210526	0.210526	18	1.82341	2.72476	-6.54958	FALSE
Complement cascade	Down	0.105263	0.210526	3	1.79053	2.17426	-18.2523	FALSE
Viral Messenger RNA Synthesis	Down	0.105263	0.210526	31	1.64553	0.508818	-2.26099	FALSE
Interactions of Vpr with host cellular proteins	Down	0.105263	0.210526	26	1.54628	0.653861	-32.2364	FALSE
Vpr-mediated nuclear import of PICs	Down	0.000526316	0.210526	25	1.76948	0.837246	-36.7294	TRUE
Metabolism of porphyrins	Down	0.210526	0.210526	12	0.868559	1.6245	-1.39138	FALSE
AKT phosphorylates targets in the cytosol	Down	0.210526	0.210526	8	1.12289	1.19616	-5.88944	FALSE
Signaling by ALK	Up	0.210526	0.210526	12	0.432639	-0.199224	26.5006	FALSE
WNT mediated activation of DVL	Down	0.105263	0.210526	4	1.0214	1.22541	-0.331063	FALSE
Generation of second messenger molecules	Down	0.210526	0.210526	5	0.153982	0.117271	-5.73132	FALSE
Tie2 Signaling	Down	0.105263	0.210526	8	0.662049	-0.799582	-10.1528	FALSE
Gene Silencing by RNA	Down	0.210526	0.210526	54	1.17928	0.215099	-6.7126	FALSE
Establishment of Sister Chromatid Cohesion	Down	0.105263	0.210526	9	0.701006	1.20662	-10.5874	FALSE
Mitotic Metaphase and Anaphase	Down	0.210526	0.210526	124	2.77845	1.91751	-24.2513	FALSE
SUMO E3 ligases SUMOylate target proteins	Down	0.315789	0.210526	99	1.38266	1.43224	-10.5497	FALSE
Nuclear Pore Complex (NPC) Disassembly	Down	0.210526	0.210526	26	1.64618	0.651964	-22.618	FALSE
Glycogen synthesis	Up	0.210526	0.210526	7	0.347343	0.417157	61.912	FALSE
Beta-oxidation of pristanoyl-CoA	Down	0.105263	0.210526	2	0.151197	0.392351	-2.23413	FALSE
PD-1 signaling	Down	0.210526	0.210526	2	1.56112	0.343817	-29.4775	FALSE
Muscle contraction	Down	0.210526	0.210526	48	1.39262	2.47241	-19.3617	FALSE
Sialic acid metabolism	Up	0.210526	0.210526	8	1.44982	1.99038	2.10158	FALSE
SUMOylation of SUMOylation proteins	Down	0.000526316	0.210526	27	1.56149	0.63754	-6.3728	TRUE
Post-transcriptional silencing by small RNAs	Up	0.105263	0.210526	5	0.863548	0.886983	5.90574	FALSE
ERCC6 (CSB) and EHMT2 (G9a) positively regulate rRNA expression	Down	0.0526316	0.210526	15	0.751044	-0.0978613	-12.3054	FALSE
Sphingolipid metabolism	Down	0.210526	0.210526	44	1.78543	3.17581	-9.28138	FALSE
Transcriptional regulation by RUNX1	Up	0.000526316	0.105263	83	1.84363	0.930309	3.14387	TRUE
Synthesis of substrates in N-glycan biosythesis	Down	0.210526	0.210526	22	1.27357	2.18557	-7.18506	FALSE
activated TAK1 mediates p38 MAPK activation	Up	0.210526	0.210526	11	0.575023	0.19796	34.931	FALSE
JNK (c-Jun kinases) phosphorylation and activation mediated by activated human TAK1	Up	0.105263	0.210526	12	0.676691	0.434294	31.7532	FALSE
Mitotic G1 phase and G1/S transition	Down	0.315789	0.210526	65	1.64148	0.425054	-15.9818	FALSE
SUMOylation of RNA binding proteins	Down	0.210526	0.210526	34	1.01013	0.328396	-6.23756	FALSE
Negative regulation of TCF-dependent signaling by DVL-interacting proteins	Up	0.210526	0.210526	2	0.576192	0.84822	13.7674	FALSE
Activated PKN1 stimulates transcription of AR (androgen receptor) regulated genes KLK2 and KLK3	Down	0.000526316	0.210526	12	0.643041	-0.140793	-25.3285	TRUE
Downstream signaling of activated FGFR1	Down	0.105263	0.210526	11	-0.111222	-1.33572	-2.70875	FALSE
Downstream signaling of activated FGFR2	Down	0.105263	0.210526	11	-0.111222	-1.33572	-2.70875	FALSE
Downstream signaling of activated FGFR3	Down	0.105263	0.210526	11	-0.111222	-1.33572	-2.70875	FALSE
Infectious disease	Down	0.210526	0.210526	392	2.80022	3.12086	-11.9167	FALSE
RHO GTPases Activate Formins	Down	0.315789	0.210526	77	1.98822	1.65791	-29.1421	FALSE
MAPK6/MAPK4 signaling	Down	0.000526316	0.210526	35	1.22483	0.067353	-8.01055	TRUE
rRNA modification in the nucleus and cytosol	Up	0.210526	0.210526	24	1.49632	2.51609	11.4115	FALSE
Neutrophil degranulation	Down	0.210526	0.210526	182	1.58913	3.55282	-11.6589	FALSE
Regulation of TP53 Activity through Phosphorylation	Down	0.210526	0.210526	50	0.603065	0.987982	-12.7288	FALSE
Mitotic Anaphase	Down	0.210526	0.210526	124	2.77845	1.91751	-24.2513	FALSE
G1/S Transition	Down	0.210526	0.210526	58	1.60663	0.240663	-16.5615	FALSE
Galactose catabolism	Down	0.315789	0.210526	2	0.680946	0.982958	-6.05729	FALSE
Pentose phosphate pathway	Down	0.105263	0.210526	5	0.866917	1.33823	-40.5159	FALSE
Resolution of Abasic Sites (AP sites)	Down	0.315789	0.210526	23	0.377526	0.747961	-10.2661	FALSE
RNA Polymerase III Transcription	Up	0.210526	0.210526	22	0.875096	1.53054	7.53717	FALSE
RNA Polymerase III Abortive And Retractive Initiation	Up	0.210526	0.210526	22	0.875096	1.53054	7.53717	FALSE
RNA Polymerase III Transcription Initiation	Up	0.210526	0.210526	20	0.959398	1.56027	8.17566	FALSE
Glycogen metabolism	Up	0.000526316	0.105263	15	0.215531	0.596584	0.628154	TRUE
Pyrimidine catabolism	Down	0.000526316	0.000526316	4	3.70071	4.32441	-77.0524	TRUE
Utilization of Ketone Bodies	Up	0.210526	0.210526	2	0.352188	0.638883	3.44465	FALSE
Synthesis of Ketone Bodies	Up	0.210526	0.210526	3	0.363255	0.714122	0.640502	FALSE
Neddylation	Down	0.315789	0.210526	114	1.01562	1.79164	-1.31804	FALSE
Transcriptional Regulation by E2F6	Down	0.315789	0.210526	20	-0.138686	0.372624	-8.96251	FALSE
Signaling by NTRK3 (TRKC)	Up	0.105263	0.210526	10	0.630778	-0.0829703	9.29395	FALSE
O-linked glycosylation of mucins	Down	0.210526	0.210526	12	0.696754	1.40245	-28.3595	FALSE
Negative regulators of DDX58/IFIH1 signaling	Up	0.210526	0.210526	21	1.15318	1.52447	18.4306	FALSE
HCMV Late Events	Down	0.210526	0.210526	40	1.24619	0.245323	-9.33453	FALSE
EGR2 and SOX10-mediated initiation of Schwann cell myelination	Up	0.421053	0.210526	9	1.25374	1.22292	5.24854	FALSE
Diseases of Cellular Senescence	Down	0.210526	0.210526	2	1.60229	1.77567	-10.9104	FALSE
Evasion of Oncogene Induced Senescence Due to p16INK4A Defects	Down	0.210526	0.210526	2	1.60229	1.77567	-10.9104	FALSE
Evasion of Oncogene Induced Senescence Due to Defective p16INK4A binding to CDK4 and CDK6	Down	0.210526	0.210526	2	1.60229	1.77567	-10.9104	FALSE
Evasion of Oxidative Stress Induced Senescence Due to p16INK4A Defects	Down	0.210526	0.210526	2	1.60229	1.77567	-10.9104	FALSE
Evasion of Oxidative Stress Induced Senescence Due to Defective p16INK4A binding to CDK4 and CDK6	Down	0.210526	0.210526	2	1.60229	1.77567	-10.9104	FALSE
Diseases of cellular response to stress	Down	0.210526	0.210526	2	1.60229	1.77567	-10.9104	FALSE
SARS-CoV-1 activates/modulates innate immune responses	Up	0.105263	0.210526	19	1.1146	1.33766	15.3179	FALSE
ALK mutants bind TKIs	Down	0.105263	0.210526	6	1.01362	1.31469	-9.35169	FALSE
IRAK2 mediated activation of TAK1 complex upon TLR7/8 or 9 stimulation	Up	0.105263	0.210526	8	0.510878	0.254855	54.3589	FALSE
Regulation of CDH11 mRNA translation by microRNAs	Up	0.105263	0.210526	5	0.863548	0.886983	5.90574	FALSE
Regulation of NPAS4 mRNA translation	Up	0.105263	0.210526	5	0.863548	0.886983	5.90574	FALSE
Regulation of Complement cascade	Down	0.105263	0.210526	3	1.79053	2.17426	-18.2523	FALSE
Viral Infection Pathways	Down	0.315789	0.210526	316	2.62723	2.67573	-7.41679	FALSE
Antigen processing: Ubiquitination & Proteasome degradation	Up	0.315789	0.210526	146	1.45199	2.50374	0.0685884	FALSE
PKR-mediated signaling	Down	0.315789	0.210526	39	0.684366	0.431614	-28.8988	FALSE
Glycosphingolipid biosynthesis	Down	0.105263	0.210526	6	2.38963	3.04549	-1.57822	FALSE
Hemostasis	Down	0.473684	0.263158	209	1.78862	2.76029	-24.5927	FALSE
Apoptotic cleavage of cellular proteins	Down	0.368421	0.263158	17	0.36453	0.776086	-87.0373	FALSE
Formation of the Early Elongation Complex	Up	0.157895	0.263158	15	1.40692	1.08779	20.9776	FALSE
RORA activates gene expression	Up	0.473684	0.263158	11	0.367138	0.121733	2.75904	FALSE
BMAL1:CLOCK,NPAS2 activates circadian gene expression	Down	0.263158	0.263158	16	0.857591	1.18474	-70.4176	FALSE
Hydrolysis of LPC	Up	0.263158	0.263158	1	0.50003	0.734467	11.9726	FALSE
Hydrolysis of LPE	Up	0.263158	0.263158	1	0.50003	0.734467	11.9726	FALSE
Cell-Cell communication	Down	0.368421	0.263158	60	1.05963	1.59537	-35.9252	FALSE
Macroautophagy	Down	0.263158	0.263158	71	1.85679	2.69931	-23.5007	FALSE
Mitochondrial transcription termination	Up	0.263158	0.263158	1	0.0897413	0.291574	5.59334	FALSE
Disease	Down	0.473684	0.263158	674	1.66305	2.96817	-8.6037	FALSE
MTOR signalling	Up	0.263158	0.263158	24	0.573564	1.26926	0.475342	FALSE
Formation of HIV elongation complex in the absence of HIV Tat	Up	0.0526316	0.263158	22	1.58672	1.47517	9.77097	FALSE
Formation of the HIV-1 Early Elongation Complex	Up	0.157895	0.263158	15	1.40692	1.08779	20.9776	FALSE
Abortive elongation of HIV-1 transcript in the absence of Tat	Up	0.157895	0.263158	12	1.46077	1.09715	25.7045	FALSE
Toll Like Receptor 3 (TLR3) Cascade	Up	0.263158	0.263158	54	0.510743	-0.144297	0.499236	FALSE
DARPP-32 events	Down	0.578947	0.263158	11	1.51164	0.386554	-5.50841	FALSE
Signaling by PDGF	Down	0.157895	0.263158	25	1.22696	0.792325	-12.8019	FALSE
Pre-NOTCH Processing in Golgi	Up	0.263158	0.263158	6	0.751126	1.08198	1.04992	FALSE
Synthesis of bile acids and bile salts	Down	0.315789	0.263158	6	0.0821288	0.391046	-3.09577	FALSE
Estrogen biosynthesis	Up	0.263158	0.263158	1	0.555718	0.799437	67.6677	FALSE
Synthesis of bile acids and bile salts via 27-hydroxycholesterol	Up	0.368421	0.263158	2	0.433506	0.48363	0.591287	FALSE
Formation of annular gap junctions	Down	0.263158	0.263158	6	1.23592	1.09684	-93.1598	FALSE
Nuclear Events (kinase and transcription factor activation)	Down	0.263158	0.263158	26	1.86949	1.1334	-11.7676	FALSE
Membrane Trafficking	Down	0.263158	0.263158	297	1.78015	4.30733	-11.6873	FALSE
Cytochrome P450 - arranged by substrate type	Up	0.263158	0.263158	7	0.564253	0.927977	18.9956	FALSE
Xenobiotics	Up	0.263158	0.263158	3	0.872512	1.2068	2.76929	FALSE
Generic Transcription Pathway	Up	0.473684	0.263158	497	-0.416506	1.2788	8.26843	FALSE
PI3K/AKT Signaling in Cancer	Up	0.157895	0.263158	39	0.177969	0.0632705	2.73399	FALSE
Defects in vitamin and cofactor metabolism	Up	0.368421	0.263158	7	-0.239636	0.198784	5.8845	FALSE
Defective MTRR causes HMAE	Down	0.157895	0.263158	1	0.68849	0.856339	-12.2563	FALSE
Defective MTR causes HMAG	Down	0.157895	0.263158	1	0.68849	0.856339	-12.2563	FALSE
Cellular response to heat stress	Down	0.263158	0.263158	48	1.77233	1.1509	-2.46841	FALSE
p130Cas linkage to MAPK signaling for integrins	Down	0.157895	0.263158	5	1.11447	1.11334	-6.91192	FALSE
Costimulation by the CD28 family	Down	0.210526	0.263158	24	1.67307	0.28512	-4.7833	FALSE
Eicosanoid ligand-binding receptors	Up	0.263158	0.263158	2	0.689396	1.00009	34.3778	FALSE
Prostanoid ligand receptors	Up	0.263158	0.263158	2	0.689396	1.00009	34.3778	FALSE
EPHB-mediated forward signaling	Down	0.263158	0.263158	22	1.44391	1.53272	-21.6743	FALSE
Ephrin signaling	Up	0.0526316	0.263158	11	1.13488	1.39296	22.3492	FALSE
Acetylcholine regulates insulin secretion	Up	0.157895	0.263158	3	0.697832	0.977884	18.2971	FALSE
Circadian Clock	Down	0.368421	0.263158	39	0.492911	0.626722	-16.532	FALSE
G alpha (12/13) signalling events	Down	0.263158	0.263158	32	0.324	0.749194	-6.97696	FALSE
NCAM1 interactions	Down	0.263158	0.263158	9	0.642242	1.17523	-36.7177	FALSE
Activation of RAC1	Up	0.263158	0.263158	6	1.50443	1.21657	4.18204	FALSE
Signaling by Interleukins	Down	0.263158	0.263158	149	1.51421	1.12536	-18.0556	FALSE
RIPK1-mediated regulated necrosis	Up	0.157895	0.263158	13	0.900558	1.09425	10.4018	FALSE
TNFR1-induced proapoptotic signaling	Down	0.473684	0.263158	11	-0.220431	0.265075	-23.1752	FALSE
RHO GTPases activate PAKs	Down	0.105263	0.263158	16	2.30555	2.76814	-4.94113	FALSE
TP53 Regulates Metabolic Genes	Up	0.263158	0.263158	43	1.73091	2.60828	129.381	FALSE
Regulation of necroptotic cell death	Up	0.157895	0.263158	13	0.900558	1.09425	10.4018	FALSE
MAPK family signaling cascades	Down	0.263158	0.263158	117	0.93242	0.0677695	-7.53061	FALSE
Cyclin D associated events in G1	Up	0.263158	0.263158	25	1.53796	0.689165	12.3896	FALSE
G1 Phase	Up	0.263158	0.263158	25	1.53796	0.689165	12.3896	FALSE
Cyclin A/B1/B2 associated events during G2/M transition	Down	0.421053	0.263158	16	1.67666	0.999829	-80.8268	FALSE
Butyrophilin (BTN) family interactions	Up	0.263158	0.263158	3	-0.194165	0.143541	13.9442	FALSE
Negative regulation of activity of TFAP2 (AP-2) family transcription factors	Up	0.263158	0.263158	4	0.847718	1.01884	16.0741	FALSE
TFAP2A acts as a transcriptional repressor during retinoic acid induced cell differentiation	Up	0.263158	0.263158	2	1.02923	1.28289	47.7179	FALSE
MET promotes cell motility	Down	0.263158	0.263158	21	1.28149	1.66941	-17.3042	FALSE
Receptor Mediated Mitophagy	Down	0.263158	0.263158	9	0.614716	0.978886	-1.9408	FALSE
Tyrosine catabolism	Down	0.368421	0.263158	1	0.215493	0.435198	-8.17799	FALSE
Regulation of cortical dendrite branching	Down	0.263158	0.263158	2	1.26606	1.52249	-14.6324	FALSE
RHOH GTPase cycle	Down	0.263158	0.263158	22	1.79908	2.14781	-10.6401	FALSE
RHOT1 GTPase cycle	Up	0.263158	0.263158	3	0.387682	0.750765	5.36589	FALSE
Noncanonical activation of NOTCH3	Up	0.263158	0.263158	4	0.737494	0.984251	78.1006	FALSE
Biosynthesis of D-series resolvins	Down	0.263158	0.263158	1	0.789906	1.00249	-176.894	FALSE
Biosynthesis of EPA-derived SPMs	Down	0.263158	0.263158	1	0.789906	1.00249	-176.894	FALSE
Biosynthesis of E-series 18(S)-resolvins	Down	0.263158	0.263158	1	0.789906	1.00249	-176.894	FALSE
Biosynthesis of aspirin-triggered D-series resolvins	Down	0.263158	0.263158	1	0.789906	1.00249	-176.894	FALSE
MECP2 regulates transcription factors	Up	0.263158	0.263158	2	0.056108	0.227551	12.6881	FALSE
Biosynthesis of E-series 18(R)-resolvins	Down	0.263158	0.263158	1	0.789906	1.00249	-176.894	FALSE
NR1H2 & NR1H3 regulate gene expression to limit cholesterol uptake	Up	0.210526	0.263158	1	0.353482	0.489685	16.877	FALSE
NR1H2 & NR1H3 regulate gene expression linked to triglyceride lipolysis in adipose	Up	0.210526	0.263158	1	0.353482	0.489685	16.877	FALSE
Activation of IRF3, IRF7 mediated by TBK1, IKBKE	Up	0.263158	0.263158	9	0.295055	-0.356655	44.2989	FALSE
HCMV Infection	Down	0.263158	0.263158	61	1.5747	0.674425	-25.9509	FALSE
Translation of Replicase and Assembly of the Replication Transcription Complex	Up	0.263158	0.263158	9	0.133612	0.471642	10.2612	FALSE
IFNG signaling activates MAPKs	Down	0.157895	0.263158	5	0.810782	0.951649	-2.28487	FALSE
Formation of WDR5-containing histone-modifying complexes	Up	0.263158	0.263158	20	0.497132	1.30113	8.3274	FALSE
Kinesins	Down	0.157895	0.263158	26	1.58434	2.05406	-50.4285	FALSE
Presynaptic depolarization and calcium channel opening	Up	0.473684	0.315789	2	-0.190342	0.0438321	7.09835	FALSE
Disinhibition of SNARE formation	Up	0.315789	0.315789	1	0.322885	0.499655	16.2639	FALSE
Transcription of E2F targets under negative control by p107 (RBL1) and p130 (RBL2) in complex with HDAC1	Down	0.315789	0.315789	10	0.456009	0.191936	-42.1276	FALSE
Amplification of signal from the kinetochores	Down	0.421053	0.315789	53	2.18311	1.7974	-16.5228	FALSE
Amplification of signal from unattached kinetochores via a MAD2 inhibitory signal	Down	0.421053	0.315789	53	2.18311	1.7974	-16.5228	FALSE
Tetrahydrobiopterin (BH4) synthesis, recycling, salvage and regulation	Up	0.315789	0.315789	3	0.236156	0.4301	17.2005	FALSE
Synthesis of PIPs at the ER membrane	Down	0.421053	0.315789	5	0.0445684	0.474732	-5.33886	FALSE
Phase II - Conjugation of compounds	Down	0.315789	0.315789	27	0.872318	1.84707	-1.09508	FALSE
Attachment of GPI anchor to uPAR	Down	0.315789	0.315789	4	0.390517	0.822571	-14.3052	FALSE
AMPK inhibits chREBP transcriptional activation activity	Up	0.421053	0.315789	4	0.390619	0.634108	5.30383	FALSE
Trafficking and processing of endosomal TLR	Down	0.526316	0.315789	7	0.270486	0.688042	-5.65488	FALSE
GAB1 signalosome	Down	0.315789	0.315789	9	0.790895	-0.0136304	-34.767	FALSE
Signaling by activated point mutants of FGFR1	Down	0.315789	0.315789	1	-0.325932	-0.315184	-4.14059	FALSE
Signaling by activated point mutants of FGFR3	Down	0.315789	0.315789	1	-0.325932	-0.315184	-4.14059	FALSE
Synthesis of IP3 and IP4 in the cytosol	Up	0.421053	0.315789	12	-0.451182	-0.0524169	10.536	FALSE
Digestion of dietary carbohydrate	Up	0.421053	0.315789	1	-0.461505	-0.31216	3.29873	FALSE
FGFR3 ligand binding and activation	Down	0.315789	0.315789	1	-0.325932	-0.315184	-4.14059	FALSE
FGFR2 ligand binding and activation	Down	0.315789	0.315789	1	-0.325932	-0.315184	-4.14059	FALSE
FGFR3c ligand binding and activation	Down	0.315789	0.315789	1	-0.325932	-0.315184	-4.14059	FALSE
FGFR2c ligand binding and activation	Down	0.315789	0.315789	1	-0.325932	-0.315184	-4.14059	FALSE
Signaling by WNT	Up	0.315789	0.315789	125	1.3132	0.537003	1.53398	FALSE
Carnitine metabolism	Up	0.631579	0.315789	6	0.0412404	0.365794	7.51068	FALSE
Signaling by BMP	Down	0.526316	0.315789	15	-0.0217396	0.554308	-2.03366	FALSE
YAP1- and WWTR1 (TAZ)-stimulated gene expression	Down	0.631579	0.315789	9	0.351055	0.761099	-5.24103	FALSE
FGFR3 mutant receptor activation	Down	0.315789	0.315789	1	-0.325932	-0.315184	-4.14059	FALSE
Activated point mutants of FGFR2	Down	0.315789	0.315789	1	-0.325932	-0.315184	-4.14059	FALSE
eNOS activation	Up	0.315789	0.315789	6	0.27156	0.6008	45.8005	FALSE
Binding and Uptake of Ligands by Scavenger Receptors	Down	0.315789	0.315789	6	0.341075	0.727853	-207.738	FALSE
Constitutive Signaling by Aberrant PI3K in Cancer	Up	0.368421	0.315789	24	-0.211945	-0.52199	4.31251	FALSE
Crosslinking of collagen fibrils	Up	0.421053	0.315789	3	-0.382449	-0.126051	1.14818	FALSE
Separation of Sister Chromatids	Down	0.315789	0.315789	93	1.94861	0.926493	-24.9274	FALSE
Resolution of Sister Chromatid Cohesion	Down	0.315789	0.315789	70	2.17268	1.82472	-31.7498	FALSE
Peptide hormone metabolism	Down	0.421053	0.315789	26	-0.0799419	0.68848	-1.92749	FALSE
Nuclear Envelope Breakdown	Down	0.210526	0.315789	37	1.54094	0.942779	-20.0176	FALSE
Scavenging by Class A Receptors	Down	0.315789	0.315789	4	0.476118	0.783962	-325.432	FALSE
WNT ligand biogenesis and trafficking	Up	0.315789	0.315789	10	0.735145	1.41783	12.5318	FALSE
Breakdown of the nuclear lamina	Down	0.315789	0.315789	2	0.570027	0.70801	-149.16	FALSE
DSCAM interactions	Up	0.105263	0.315789	5	0.353136	0.168817	3.57756	FALSE
Beta-oxidation of very long chain fatty acids	Down	0.421053	0.315789	5	0.205045	0.580949	-9.14734	FALSE
Rap1 signalling	Up	0.315789	0.315789	5	0.463111	0.698749	27.258	FALSE
EPH-ephrin mediated repulsion of cells	Down	0.105263	0.315789	20	0.995257	1.1788	-56.0579	FALSE
G-protein beta:gamma signalling	Down	0.315789	0.315789	10	0.392339	0.220736	-6.23015	FALSE
Synthesis, secretion, and inactivation of Glucose-dependent Insulinotropic Polypeptide (GIP)	Up	0.315789	0.315789	6	-0.327587	0.0957763	0.520865	FALSE
Role of second messengers in netrin-1 signaling	Down	0.315789	0.315789	3	0.444493	0.569858	-8.54733	FALSE
Proton/oligopeptide cotransporters	Down	0.315789	0.315789	1	0.335928	0.553031	-10.2125	FALSE
Biosynthesis of the N-glycan precursor (dolichol lipid-linked oligosaccharide, LLO) and transfer to a nascent protein	Down	0.315789	0.315789	26	0.598302	1.54374	-6.12594	FALSE
Defective GCLC causes HAGGSD	Down	0.315789	0.315789	2	0.770669	1.04419	-53.8037	FALSE
Defective SLC11A2 causes hypochromic microcytic anemia, with iron overload 1 (AHMIO1)	Down	0.315789	0.315789	1	0.406056	0.619514	-15.7565	FALSE
Defective SLC16A1 causes symptomatic deficiency in lactate transport (SDLT)	Down	0.315789	0.315789	1	0.370868	0.545507	-25.0232	FALSE
Hedgehog 'on' state	Up	0.315789	0.315789	29	0.120844	-0.935049	1.30507	FALSE
PI-3K cascade:FGFR1	Down	0.315789	0.315789	6	0.17843	-0.870593	-2.54822	FALSE
FRS-mediated FGFR1 signaling	Down	0.210526	0.315789	8	0.324608	-0.905982	-5.78897	FALSE
PI-3K cascade:FGFR2	Down	0.315789	0.315789	6	0.17843	-0.870593	-2.54822	FALSE
FRS-mediated FGFR2 signaling	Down	0.210526	0.315789	8	0.324608	-0.905982	-5.78897	FALSE
FRS-mediated FGFR3 signaling	Down	0.210526	0.315789	8	0.324608	-0.905982	-5.78897	FALSE
PI-3K cascade:FGFR3	Down	0.315789	0.315789	6	0.17843	-0.870593	-2.54822	FALSE
FRS-mediated FGFR4 signaling	Down	0.105263	0.315789	7	0.470211	-0.849407	-6.02445	FALSE
Downstream signaling of activated FGFR4	Down	0.210526	0.315789	10	-0.0135813	-1.30125	-2.56557	FALSE
PI-3K cascade:FGFR4	Down	0.315789	0.315789	5	0.341222	-0.812733	-2.22974	FALSE
RPIA deficiency: failed conversion of R5P to RU5P	Down	0.421053	0.315789	1	0.260049	0.463086	-29.5109	FALSE
RHO GTPases Activate Rhotekin and Rhophilins	Down	0.315789	0.315789	5	0.421165	0.653987	-3.02044	FALSE
RNA Polymerase II Pre-transcription Events	Down	0.315789	0.315789	37	1.35249	1.67314	-2.8158	FALSE
Dual incision in TC-NER	Up	0.315789	0.315789	31	-0.0361887	-0.412421	9.52298	FALSE
tRNA processing in the nucleus	Down	0.315789	0.315789	33	1.4711	0.916798	-13.7801	FALSE
RPIA deficiency: failed conversion of RU5P to R5P	Down	0.421053	0.315789	1	0.260049	0.463086	-29.5109	FALSE
Pentose phosphate pathway disease	Down	0.421053	0.315789	1	0.260049	0.463086	-29.5109	FALSE
CDC6 association with the ORC:origin complex	Down	0.315789	0.315789	7	0.648209	1.0578	-16.0945	FALSE
Mitotic Telophase/Cytokinesis	Down	0.315789	0.315789	11	0.705793	1.20469	-18.1427	FALSE
M Phase	Down	0.315789	0.315789	204	1.99767	1.79544	-19.7071	FALSE
Removal of the Flap Intermediate	Down	0.421053	0.315789	8	0.174615	0.0626561	-16.4974	FALSE
Transport of nucleotide sugars	Up	0.421053	0.315789	5	0.0400614	0.439064	1.63442	FALSE
Purine ribonucleoside monophosphate biosynthesis	Down	0.315789	0.315789	8	1.6322	2.31493	-25.7161	FALSE
RNA Polymerase I Promoter Clearance	Down	0.105263	0.315789	31	0.751367	0.134922	-4.20582	FALSE
RNA Polymerase I Transcription	Down	0.105263	0.315789	31	0.751367	0.134922	-4.20582	FALSE
Ketone body metabolism	Down	0.421053	0.315789	4	0.145341	0.535567	-2.14133	FALSE
mitochondrial fatty acid beta-oxidation of unsaturated fatty acids	Down	0.315789	0.315789	3	0.094369	0.425884	-8.68666	FALSE
Phosphate bond hydrolysis by NTPDase proteins	Up	0.421053	0.315789	3	-0.153698	0.168407	1.56237	FALSE
Regulation of RUNX3 expression and activity	Up	0.105263	0.315789	21	1.06702	-0.69963	0.510606	FALSE
Competing endogenous RNAs (ceRNAs) regulate PTEN translation	Up	0.421053	0.315789	7	0.517955	0.647612	1.14975	FALSE
RUNX3 regulates WNT signaling	Up	0.210526	0.315789	3	0.738601	0.914455	46.8964	FALSE
Nucleotide biosynthesis	Down	0.315789	0.315789	8	1.6322	2.31493	-25.7161	FALSE
Rab regulation of trafficking	Up	0.421053	0.315789	57	0.0914106	1.40448	2.00792	FALSE
Activated NTRK2 signals through PLCG1	Up	0.315789	0.315789	2	0.383116	0.352062	8.52352	FALSE
TRAF6-mediated induction of TAK1 complex within TLR4 complex	Up	0.210526	0.315789	9	0.310545	0.117759	48.7016	FALSE
Molybdenum cofactor biosynthesis	Down	0.315789	0.315789	3	-0.202899	0.126879	-5.08694	FALSE
EML4 and NUDC in mitotic spindle formation	Down	0.315789	0.315789	62	1.87508	1.41187	-28.2177	FALSE
Purinergic signaling in leishmaniasis infection	Up	0.315789	0.315789	7	0.866644	1.27204	11.216	FALSE
Cell recruitment (pro-inflammatory response)	Up	0.315789	0.315789	7	0.866644	1.27204	11.216	FALSE
SARS-CoV Infections	Down	0.315789	0.315789	184	1.91103	2.19308	-9.04534	FALSE
SARS-CoV-2 Infection	Down	0.315789	0.315789	135	1.85675	2.0035	-0.235014	FALSE
Maturation of spike protein	Down	0.315789	0.315789	16	1.11825	1.59199	-11.4016	FALSE
Translation of Structural Proteins	Up	0.315789	0.315789	26	0.874367	1.26939	7.43449	FALSE
TRAF6 mediated IRF7 activation in TLR7/8 or 9 signaling	Up	0.210526	0.315789	4	0.367706	-0.149623	99.086	FALSE
Drug-mediated inhibition of CDK4/CDK6 activity	Up	0.315789	0.315789	4	0.63663	0.843165	19.974	FALSE
Late SARS-CoV-2 Infection Events	Up	0.315789	0.315789	31	0.397523	0.871746	4.57658	FALSE
Neurotransmitter clearance	Down	0.368421	0.368421	1	-0.14392	0.0302813	-4.95601	FALSE
IRS-mediated signalling	Down	0.368421	0.368421	17	-0.090436	-0.992136	-2.88376	FALSE
GPVI-mediated activation cascade	Up	0.263158	0.368421	15	0.32536	-0.202969	8.46962	FALSE
Interleukin-7 signaling	Up	0.368421	0.368421	9	0.231471	0.312821	1.15331	FALSE
Voltage gated Potassium channels	Up	0.368421	0.368421	3	-1.20111	-0.957234	2.64965	FALSE
Translocation of SLC2A4 (GLUT4) to the plasma membrane	Down	0.473684	0.368421	35	-0.0512235	0.253955	-40.0373	FALSE
PI and PC transport between ER and Golgi membranes	Up	0.368421	0.368421	1	-0.733351	-0.596926	10.9303	FALSE
Elastic fibre formation	Down	0.368421	0.368421	13	0.696015	1.27799	-20.2816	FALSE
Signaling by NOTCH	Up	0.368421	0.368421	81	0.834047	-0.199342	3.98769	FALSE
Integration of energy metabolism	Down	0.789474	0.368421	33	0.465145	0.179637	-4.85888	FALSE
Synthesis of PIPs at the plasma membrane	Up	0.368421	0.368421	29	0.214137	0.905379	2.64175	FALSE
MyD88:MAL(TIRAP) cascade initiated on plasma membrane	Up	0.368421	0.368421	49	0.82905	0.119308	2.44601	FALSE
Toll Like Receptor 10 (TLR10) Cascade	Up	0.368421	0.368421	46	0.901525	0.107071	3.06104	FALSE
Toll Like Receptor 5 (TLR5) Cascade	Up	0.368421	0.368421	46	0.901525	0.107071	3.06104	FALSE
Toll Like Receptor TLR1:TLR2 Cascade	Up	0.368421	0.368421	49	0.82905	0.119308	2.44601	FALSE
Toll Like Receptor 7/8 (TLR7/8) Cascade	Up	0.368421	0.368421	46	0.884091	0.0858929	3.37457	FALSE
Toll Like Receptor TLR6:TLR2 Cascade	Up	0.368421	0.368421	49	0.82905	0.119308	2.44601	FALSE
Prolonged ERK activation events	Up	0.263158	0.368421	7	0.259451	0.448025	1.25116	FALSE
Frs2-mediated activation	Down	0.368421	0.368421	6	0.255727	0.386791	-0.267609	FALSE
Toll Like Receptor 2 (TLR2) Cascade	Up	0.368421	0.368421	49	0.82905	0.119308	2.44601	FALSE
Gap junction degradation	Down	0.368421	0.368421	7	1.21518	1.14746	-82.5041	FALSE
Bile acid and bile salt metabolism	Down	0.578947	0.368421	7	-0.124559	0.211475	-4.5037	FALSE
Pregnenolone biosynthesis	Down	0.473684	0.368421	2	0.384288	0.681851	-5.22303	FALSE
Biotin transport and metabolism	Up	0.789474	0.368421	5	-0.926286	-0.588888	6.16881	FALSE
A tetrasaccharide linker sequence is required for GAG synthesis	Down	0.368421	0.368421	9	0.756075	1.09969	-9.06894	FALSE
Signalling to ERK5	Up	0.473684	0.368421	2	-1.05605	-0.899295	0.19369	FALSE
Metabolism of Angiotensinogen to Angiotensins	Up	0.473684	0.368421	4	0.483285	0.891808	4.99401	FALSE
p75NTR recruits signalling complexes	Up	0.368421	0.368421	6	-0.0527578	-0.214575	81.6872	FALSE
PRC2 methylates histones and DNA	Down	0.0526316	0.368421	16	0.619401	0.190649	-20.1653	FALSE
Ubiquinol biosynthesis	Up	0.368421	0.368421	2	-0.00709563	0.264628	13.097	FALSE
Integrin cell surface interactions	Down	0.368421	0.368421	22	0.396939	1.08036	-73.229	FALSE
Downregulation of SMAD2/3:SMAD4 transcriptional activity	Down	0.368421	0.368421	20	-0.162203	-0.32278	-27.1836	FALSE
Signaling by Type 1 Insulin-like Growth Factor 1 Receptor (IGF1R)	Down	0.368421	0.368421	17	-0.090436	-0.992136	-2.88376	FALSE
IGF1R signaling cascade	Down	0.368421	0.368421	17	-0.090436	-0.992136	-2.88376	FALSE
IRS-related events triggered by IGF1R	Down	0.368421	0.368421	17	-0.090436	-0.992136	-2.88376	FALSE
Insulin processing	Down	0.368421	0.368421	11	0.485656	1.02987	-2.21084	FALSE
NOTCH2 Activation and Transmission of Signal to the Nucleus	Up	0.263158	0.368421	10	0.537383	0.620733	63.7433	FALSE
HATs acetylate histones	Down	0.368421	0.368421	56	0.272581	0.605407	-9.9057	FALSE
Detoxification of Reactive Oxygen Species	Up	0.263158	0.368421	17	0.807477	1.56258	28.9337	FALSE
HSP90 chaperone cycle for steroid hormone receptors (SHR) in the presence of ligand	Down	0.263158	0.368421	24	0.435841	0.579486	-24.5341	FALSE
Defective B4GALT7 causes EDS, progeroid type	Down	0.368421	0.368421	7	0.710097	0.947833	-4.73698	FALSE
Defective B3GAT3 causes JDSSDHD	Down	0.368421	0.368421	7	0.710097	0.947833	-4.73698	FALSE
Serotonin clearance from the synaptic cleft	Down	0.368421	0.368421	1	-0.14392	0.0302813	-4.95601	FALSE
XBP1(S) activates chaperone genes	Down	0.473684	0.368421	29	0.306743	1.22281	-0.0171316	FALSE
IRE1alpha activates chaperones	Down	0.578947	0.368421	31	0.134486	1.0732	-13.2687	FALSE
Chaperonin-mediated protein folding	Down	0.263158	0.368421	41	0.323052	0.734344	-50.4288	FALSE
Serotonin receptors	Up	0.368421	0.368421	2	0.204572	0.48546	5.86481	FALSE
Diseases associated with O-glycosylation of proteins	Up	0.368421	0.368421	10	0.521334	1.04922	0.288654	FALSE
Peroxisomal lipid metabolism	Down	0.473684	0.368421	10	0.0282873	0.582768	-6.17803	FALSE
Defective B3GALT6 causes EDSP2 and SEMDJL1	Down	0.368421	0.368421	8	0.699553	0.987043	-7.00486	FALSE
Interaction between L1 and Ankyrins	Down	0.368421	0.368421	5	0.89477	0.894524	-103.767	FALSE
Type I hemidesmosome assembly	Down	0.473684	0.368421	5	-0.0512706	0.319077	-39.6899	FALSE
Localization of the PINCH-ILK-PARVIN complex to focal adhesions	Down	0.473684	0.368421	4	0.0285499	0.301603	-86.4492	FALSE
Cell-extracellular matrix interactions	Down	0.368421	0.368421	13	1.02659	1.49856	-49.8955	FALSE
Regulated Necrosis	Up	0.157895	0.368421	22	1.30064	1.65364	9.31816	FALSE
Signaling by LRP5 mutants	Up	0.368421	0.368421	2	0.234008	0.500553	112.057	FALSE
Caspase activation via extrinsic apoptotic signalling pathway	Down	0.368421	0.368421	8	0.802562	1.20952	-10.9173	FALSE
TNFR1-induced NF-kappa-B signaling pathway	Up	0.368421	0.368421	18	-0.189688	-0.0666832	12.0187	FALSE
Phase 3 - rapid repolarisation	Down	0.368421	0.368421	1	-0.226341	-0.102112	-5.67959	FALSE
Phase 2 - plateau phase	Up	0.368421	0.368421	5	0.504078	0.952526	3.38946	FALSE
Defective SLC35C1 causes congenital disorder of glycosylation 2C (CDG2C)	Up	0.263158	0.368421	1	0.429374	0.621185	10.0554	FALSE
Trafficking of myristoylated proteins to the cilium	Up	0.368421	0.368421	3	0.663482	1.06655	4.00952	FALSE
Vesicle-mediated transport	Down	0.368421	0.368421	302	1.74316	4.289	-11.1369	FALSE
MTF1 activates gene expression	Up	0.368421	0.368421	2	0.353566	0.643339	11.8925	FALSE
Response to metal ions	Down	0.368421	0.368421	4	0.253777	0.663782	-6.09906	FALSE
Metallothioneins bind metals	Down	0.473684	0.368421	2	0.00532862	0.295391	-24.0906	FALSE
Formation of xylulose-5-phosphate	Up	0.368421	0.368421	2	0.207849	0.499704	17.2696	FALSE
RHO GTPases Activate WASPs and WAVEs	Down	0.368421	0.368421	18	1.58881	1.70594	-25.1964	FALSE
Constitutive Signaling by AKT1 E17K in Cancer	Down	0.368421	0.368421	13	0.756266	0.930543	-1.60343	FALSE
PTEN Loss of Function in Cancer	Up	0.578947	0.368421	2	-0.408018	-0.284806	11.9851	FALSE
MAPK1/MAPK3 signaling	Down	0.473684	0.368421	98	0.481727	-0.581664	-6.20226	FALSE
TP53 Regulates Transcription of Death Receptors and Ligands	Down	0.263158	0.368421	6	0.129283	0.411107	-1.21934	FALSE
Ion influx/efflux at host-pathogen interface	Up	0.368421	0.368421	2	0.211939	0.481712	21.8945	FALSE
COPI-mediated anterograde transport	Down	0.368421	0.368421	46	1.25519	1.93201	-16.7762	FALSE
COPI-dependent Golgi-to-ER retrograde traffic	Down	0.368421	0.368421	48	1.239	2.11791	-26.821	FALSE
Intra-Golgi and retrograde Golgi-to-ER traffic	Down	0.368421	0.368421	106	0.687164	2.16683	-15.0687	FALSE
Histidine catabolism	Down	0.368421	0.368421	2	-0.193322	0.0774127	-7.74277	FALSE
mRNA Capping	Up	0.368421	0.368421	15	0.741671	0.415212	22.0967	FALSE
Abasic sugar-phosphate removal via the single-nucleotide replacement pathway	Up	0.368421	0.368421	2	-0.213426	0.0241211	0.441438	FALSE
PTK6 Regulates Cell Cycle	Up	0.368421	0.368421	4	0.502309	0.468372	9.93963	FALSE
RET signaling	Up	0.263158	0.368421	18	-0.260636	-0.967587	0.21817	FALSE
VLDL assembly	Down	0.368421	0.368421	1	0.00374639	0.115592	-49.3868	FALSE
TFAP2 (AP-2) family regulates transcription of cell cycle factors	Up	0.368421	0.368421	3	0.690735	0.886697	18.149	FALSE
RAB geranylgeranylation	Up	0.368421	0.368421	28	0.885609	1.80067	5.6108	FALSE
MET activates PTK2 signaling	Down	0.368421	0.368421	14	0.930554	1.3094	-40.813	FALSE
MET activates RAP1 and RAC1	Up	0.157895	0.368421	6	1.15826	1.2394	26.8731	FALSE
Transcriptional regulation by RUNX3	Up	0.368421	0.368421	42	1.02304	-0.16556	2.65243	FALSE
LDL remodeling	Down	0.368421	0.368421	1	0.00374639	0.115592	-49.3868	FALSE
Interleukin-15 signaling	Up	0.473684	0.368421	6	0.262611	-0.131256	3.15994	FALSE
Interleukin-35 Signalling	Down	0.368421	0.368421	2	0.263172	0.363508	-17.1988	FALSE
RHOB GTPase cycle	Down	0.473684	0.368421	42	0.638383	1.44249	-2.22214	FALSE
Interleukin-33 signaling	Down	0.473684	0.368421	2	-0.464604	-0.256145	-4.20239	FALSE
Interleukin-23 signaling	Down	0.368421	0.368421	1	0.00374639	0.115592	-49.3868	FALSE
Interleukin-27 signaling	Down	0.368421	0.368421	2	0.263172	0.363508	-17.1988	FALSE
Autophagy	Down	0.368421	0.368421	75	1.53825	2.4115	-16.4659	FALSE
Infection with Mycobacterium tuberculosis	Down	0.473684	0.368421	14	0.44531	0.528973	-13.0212	FALSE
Response of Mtb to phagocytosis	Down	0.473684	0.368421	14	0.44531	0.528973	-13.0212	FALSE
Defective factor VIII causes hemophilia A	Up	0.368421	0.368421	1	0.341749	0.537425	16.8716	FALSE
Sensory processing of sound by inner hair cells of the cochlea	Down	0.368421	0.368421	21	0.891718	1.47796	-53.7934	FALSE
Sensory processing of sound by outer hair cells of the cochlea	Down	0.578947	0.368421	14	0.595285	1.01715	-95.5546	FALSE
Defective F8 sulfation at Y1699	Up	0.368421	0.368421	1	0.341749	0.537425	16.8716	FALSE
Attachment and Entry	Down	0.263158	0.368421	8	1.12822	1.36461	-2.95775	FALSE
TRAF6 mediated induction of NFkB and MAP kinases upon TLR7/8 or 9 activation	Up	0.368421	0.368421	46	0.884091	0.0858929	3.37457	FALSE
MyD88 dependent cascade initiated on endosome	Up	0.368421	0.368421	46	0.884091	0.0858929	3.37457	FALSE
MyD88 cascade initiated on plasma membrane	Up	0.368421	0.368421	46	0.901525	0.107071	3.06104	FALSE
Regulation of CDH11 function	Up	0.368421	0.368421	5	0.421211	0.709101	1.98829	FALSE
Early SARS-CoV-2 Infection Events	Up	0.368421	0.368421	19	0.546809	0.995164	4.33392	FALSE
Regulation of NFE2L2 gene expression	Down	0.368421	0.368421	5	0.202911	-0.50664	-2.1163	FALSE
CDH11 homotypic and heterotypic interactions	Up	0.368421	0.368421	4	-0.266944	-0.0862475	23.2391	FALSE
Antigen activates B Cell Receptor (BCR) leading to generation of second messengers	Up	0.368421	0.368421	11	0.00865093	-0.33678	11.8047	FALSE
Translesion synthesis by REV1	Up	0.526316	0.421053	10	-0.257517	-0.553649	36.275	FALSE
Translesion synthesis by Y family DNA polymerases bypasses lesions on DNA template	Up	0.631579	0.421053	22	-0.467084	-0.426909	16.5748	FALSE
E2F-enabled inhibition of pre-replication complex formation	Down	0.421053	0.421053	8	0.454861	0.692202	-47.6039	FALSE
Cellular response to hypoxia	Up	0.105263	0.421053	28	0.634834	-0.926437	6.83457	FALSE
Oxygen-dependent proline hydroxylation of Hypoxia-inducible Factor Alpha	Down	0.315789	0.421053	23	0.0700098	-1.4014	-2.20258	FALSE
Transcription of E2F targets under negative control by DREAM complex	Down	0.526316	0.421053	11	0.253522	0.207972	-7.61605	FALSE
Mitochondrial iron-sulfur cluster biogenesis	Down	0.526316	0.421053	6	-0.173032	0.310269	-0.798811	FALSE
Inhibition of the proteolytic activity of APC/C required for the onset of anaphase by mitotic spindle checkpoint components	Down	0.421053	0.421053	12	0.429637	0.483784	-26.8529	FALSE
Inactivation of APC/C via direct inhibition of the APC/C complex	Down	0.421053	0.421053	12	0.429637	0.483784	-26.8529	FALSE
Signaling by SCF-KIT	Up	0.315789	0.421053	19	0.298062	-0.435314	1.81174	FALSE
Synthesis of PG	Up	0.526316	0.421053	4	-1.01122	-0.732371	5.00601	FALSE
Inositol phosphate metabolism	Up	0.210526	0.421053	24	0.442156	1.2798	4.06123	FALSE
G0 and Early G1	Down	0.526316	0.421053	14	0.22611	0.105833	-41.9198	FALSE
Cell Cycle	Down	0.526316	0.421053	353	1.38486	1.83949	-15.001	FALSE
The activation of arylsulfatases	Down	0.315789	0.421053	5	0.713982	1.17562	-26.5856	FALSE
DDX58/IFIH1-mediated induction of interferon-alpha/beta	Up	0.421053	0.421053	35	0.364743	0.487728	29.9876	FALSE
Autodegradation of Cdh1 by Cdh1:APC/C	Down	0.421053	0.421053	25	0.191548	-1.3267	-7.55698	FALSE
Cdc20:Phospho-APC/C mediated degradation of Cyclin A	Down	0.421053	0.421053	29	0.563789	-0.889434	-25.2979	FALSE
Axonal growth inhibition (RHOA activation)	Up	0.631579	0.421053	6	0.54743	0.850679	63.2457	FALSE
Regulated proteolysis of p75NTR	Up	0.421053	0.421053	6	0.107006	0.339634	32.0842	FALSE
p75NTR regulates axonogenesis	Up	0.631579	0.421053	6	0.54743	0.850679	63.2457	FALSE
p75 NTR receptor-mediated signalling	Up	0.315789	0.421053	47	0.591482	0.998109	12.3151	FALSE
Coenzyme A biosynthesis	Down	0.421053	0.421053	4	0.882571	1.35121	-13.8827	FALSE
Nicotinamide salvaging	Down	0.526316	0.421053	7	0.0649942	0.545607	-4.80169	FALSE
Downstream TCR signaling	Up	0.210526	0.421053	36	0.180973	-1.35833	3.19222	FALSE
Biological oxidations	Up	0.736842	0.421053	45	0.0794603	1.19083	6.64078	FALSE
Hyaluronan uptake and degradation	Down	0.526316	0.421053	4	0.193307	0.548595	-68.7717	FALSE
TGF-beta receptor signaling in EMT (epithelial to mesenchymal transition)	Up	0.421053	0.421053	11	0.535681	0.59294	28.233	FALSE
MPS IV - Morquio syndrome A	Up	0.526316	0.421053	1	-0.661636	-0.531011	3.13797	FALSE
Cohesin Loading onto Chromatin	Down	0.315789	0.421053	8	0.700595	1.16167	-11.7417	FALSE
Condensation of Prometaphase Chromosomes	Down	0.421053	0.421053	9	0.831297	1.12778	-60.1186	FALSE
The phototransduction cascade	Down	0.421053	0.421053	7	-0.296155	-0.100212	-12.0027	FALSE
Inactivation, recovery and regulation of the phototransduction cascade	Down	0.421053	0.421053	7	-0.296155	-0.100212	-12.0027	FALSE
Cellular Senescence	Down	0.315789	0.421053	89	0.207462	0.427233	-21.3107	FALSE
Signaling by NOTCH1 t(7;9)(NOTCH1:M1580_K2555) Translocation Mutant	Down	0.473684	0.421053	4	-0.842594	-0.658938	-3.09457	FALSE
Constitutive Signaling by NOTCH1 t(7;9)(NOTCH1:M1580_K2555) Translocation Mutant	Down	0.473684	0.421053	4	-0.842594	-0.658938	-3.09457	FALSE
FCERI mediated NF-kB activation	Up	0.210526	0.421053	34	0.347268	-1.17721	4.22493	FALSE
SUMO is conjugated to E1 (UBA2:SAE1)	Up	0.421053	0.421053	3	0.0723205	0.35609	15.6815	FALSE
SUMO is transferred from E1 to E2 (UBE2I, UBC9)	Up	0.421053	0.421053	5	0.367464	0.597961	2.38075	FALSE
DEx/H-box helicases activate type I IFN and inflammatory cytokines production	Up	0.421053	0.421053	4	0.360471	0.606928	13.41	FALSE
PKMTs methylate histone lysines	Down	0.631579	0.421053	20	-1.05302	-0.496845	-7.13065	FALSE
Processing and activation of SUMO	Up	0.421053	0.421053	6	0.838639	1.17125	4.05231	FALSE
Loss of Function of SMAD4 in Cancer	Down	0.526316	0.421053	2	-0.648993	-0.599683	-21.1299	FALSE
SMAD4 MH2 Domain Mutants in Cancer	Down	0.526316	0.421053	2	-0.648993	-0.599683	-21.1299	FALSE
SMAD2/3 MH2 Domain Mutants in Cancer	Down	0.526316	0.421053	2	-0.648993	-0.599683	-21.1299	FALSE
Defects in biotin (Btn) metabolism	Down	0.421053	0.421053	3	-0.777475	-0.51835	-2.97242	FALSE
Defective HLCS causes multiple carboxylase deficiency	Down	0.421053	0.421053	3	-0.777475	-0.51835	-2.97242	FALSE
Regulation of ornithine decarboxylase (ODC)	Down	0.315789	0.421053	15	0.747369	-0.911696	-20.9492	FALSE
Interconversion of polyamines	Down	0.421053	0.421053	2	0.213847	0.290953	-42.5957	FALSE
Class B/2 (Secretin family receptors)	Up	0.315789	0.421053	18	0.255406	0.800686	3.04105	FALSE
Netrin-1 signaling	Down	0.421053	0.421053	22	0.7942	0.638002	-7.94539	FALSE
Synthesis, secretion, and inactivation of Glucagon-like Peptide-1 (GLP-1)	Down	0.526316	0.421053	8	-0.485883	-0.172731	-8.74874	FALSE
ABC-family proteins mediated transport	Down	0.421053	0.421053	31	0.374275	-0.482683	-0.637596	FALSE
Vasopressin-like receptors	Up	0.421053	0.421053	1	-0.197022	-0.0237184	4.87739	FALSE
Incretin synthesis, secretion, and inactivation	Down	0.421053	0.421053	9	-0.542877	-0.201593	-8.29799	FALSE
ADP signalling through P2Y purinoceptor 1	Down	0.421053	0.421053	9	0.1418	0.0113186	-6.56574	FALSE
Transport of inorganic cations/anions and amino acids/oligopeptides	Down	0.421053	0.421053	30	-0.0115281	0.931813	-0.992692	FALSE
Insulin-like Growth Factor-2 mRNA Binding Proteins (IGF2BPs/IMPs/VICKZs) bind RNA	Up	0.421053	0.421053	4	0.684151	1.09245	102.532	FALSE
Other interleukin signaling	Down	0.631579	0.421053	8	0.356657	0.67429	-9.69667	FALSE
Activation of the AP-1 family of transcription factors	Down	0.421053	0.421053	7	0.201421	0.116839	-41.8159	FALSE
Regulation of mRNA stability by proteins that bind AU-rich elements	Down	0.210526	0.421053	32	0.887511	-0.119686	-22.7644	FALSE
KSRP (KHSRP) binds and destabilizes mRNA	Up	0.421053	0.421053	7	0.269993	0.46973	10.0637	FALSE
SUMOylation of DNA replication proteins	Down	0.421053	0.421053	33	1.49089	0.785692	-18.9995	FALSE
WNT5A-dependent internalization of FZD4	Down	0.421053	0.421053	5	0.805203	0.852371	-47.8175	FALSE
PINK1-PRKN Mediated Mitophagy	Up	0.315789	0.421053	13	1.01669	1.37379	18.1923	FALSE
Positive epigenetic regulation of rRNA expression	Down	0.421053	0.421053	33	0.976652	0.2267	-28.1762	FALSE
Dectin-1 mediated noncanonical NF-kB signaling	Up	0.105263	0.421053	22	0.684892	-1.14863	2.2979	FALSE
CLEC7A (Dectin-1) signaling	Up	0.210526	0.421053	43	0.311876	-0.906472	3.69564	FALSE
Defective SLC39A4 causes acrodermatitis enteropathica, zinc-deficiency type (AEZ)	Down	0.473684	0.421053	1	-0.720548	-0.588988	-2.83702	FALSE
C-type lectin receptors (CLRs)	Up	0.105263	0.421053	51	0.844866	-0.611282	2.61375	FALSE
CD209 (DC-SIGN) signaling	Down	0.315789	0.421053	9	1.08525	0.272738	-1.58945	FALSE
TNFR1-mediated ceramide production	Down	0.526316	0.421053	2	0.266804	0.543726	-59.1524	FALSE
Translesion synthesis by POLK	Up	0.526316	0.421053	10	-0.257517	-0.553649	36.275	FALSE
Translesion synthesis by POLI	Up	0.526316	0.421053	10	-0.257517	-0.553649	36.275	FALSE
Termination of translesion DNA synthesis	Up	0.421053	0.421053	18	-0.267738	-0.379472	19.3594	FALSE
TNFR2 non-canonical NF-kB pathway	Down	0.368421	0.421053	30	0.723376	-0.549272	-6.07182	FALSE
Negative feedback regulation of MAPK pathway	Down	0.315789	0.421053	4	-0.0211993	-0.0356951	-1.00234	FALSE
NIK-->noncanonical NF-kB signaling	Up	0.105263	0.421053	21	0.860899	-1.0097	1.86892	FALSE
Ovarian tumor domain proteases	Up	0.421053	0.421053	22	0.0583638	0.226228	15.6009	FALSE
Formation of Incision Complex in GG-NER	Up	0.526316	0.421053	20	0.235405	0.207861	18.3207	FALSE
Gap-filling DNA repair synthesis and ligation in TC-NER	Up	0.421053	0.421053	31	0.0196277	-0.361758	9.64004	FALSE
Glycine degradation	Down	0.421053	0.421053	1	0.23827	0.410639	-21.6242	FALSE
TP53 Regulates Transcription of Caspase Activators and Caspases	Up	0.526316	0.421053	4	-0.446919	-0.26066	1.82057	FALSE
Retrograde transport at the Trans-Golgi-Network	Down	0.526316	0.421053	28	-0.384265	0.552496	-13.0947	FALSE
Mitotic Prometaphase	Down	0.421053	0.421053	116	1.47393	1.83815	-22.2207	FALSE
Mitotic Metaphase/Anaphase Transition	Down	0.315789	0.421053	1	0.341325	0.363809	-30.3062	FALSE
DNA replication initiation	Down	0.526316	0.421053	5	-0.137552	0.118992	-6.72578	FALSE
CDK-mediated phosphorylation and removal of Cdc6	Down	0.421053	0.421053	29	0.131984	-1.28862	-22.2747	FALSE
G1/S-Specific Transcription	Down	0.631579	0.421053	15	0.0515339	0.0529383	-4.78492	FALSE
Cell Cycle, Mitotic	Down	0.526316	0.421053	284	1.85291	1.94878	-19.1887	FALSE
Mitotic Spindle Checkpoint	Down	0.526316	0.421053	63	1.96641	1.60334	-18.0009	FALSE
Death Receptor Signaling	Up	0.421053	0.421053	78	0.624514	1.34699	3.05042	FALSE
The NLRP1 inflammasome	Up	0.526316	0.421053	1	-0.0597455	0.0325309	44.2942	FALSE
Transcriptional Regulation by VENTX	Down	0.421053	0.421053	20	-0.426295	-0.432827	-3.15479	FALSE
Cargo recognition for clathrin-mediated endocytosis	Down	0.315789	0.421053	45	0.674743	1.39553	-1.13663	FALSE
E3 ubiquitin ligases ubiquitinate target proteins	Down	0.421053	0.421053	28	0.35766	0.561258	-4.84515	FALSE
RAB GEFs exchange GTP for GDP on RABs	Up	0.421053	0.421053	45	-0.14966	0.980227	2.92775	FALSE
Protein methylation	Up	0.315789	0.421053	4	0.0318328	0.289983	17.8743	FALSE
RUNX1 regulates transcription of genes involved in differentiation of myeloid cells	Up	0.421053	0.421053	3	0.874968	0.45712	62.0456	FALSE
Defective SLC26A2 causes chondrodysplasias	Down	0.000526316	0.000526316	1	3.12419	3.42176	-81.5343	TRUE
RUNX2 regulates genes involved in differentiation of myeloid cells	Up	0.421053	0.421053	2	0.338457	0.498445	84.034	FALSE
Regulation of PTEN mRNA translation	Up	0.421053	0.421053	9	0.264452	0.436881	3.55759	FALSE
Plasma lipoprotein clearance	Up	0.421053	0.421053	17	0.933336	1.22834	11.0589	FALSE
G beta:gamma signalling through CDC42	Down	0.421053	0.421053	8	0.192487	0.0653367	-2.76708	FALSE
Signaling by NTRK2 (TRKB)	Up	0.315789	0.421053	14	-0.283065	-1.34511	5.38776	FALSE
Activated NTRK2 signals through PI3K	Up	0.421053	0.421053	4	-0.404563	-0.736905	14.9614	FALSE
TRAF6 mediated NF-kB activation	Up	0.421053	0.421053	12	0.369458	0.645235	18.6649	FALSE
Activation of AMPK downstream of NMDARs	Down	0.315789	0.421053	12	0.096256	-0.143247	-64.7702	FALSE
Inhibition of nitric oxide production	Down	0.421053	0.421053	1	0.122184	0.154451	-72.3448	FALSE
Alpha-protein kinase 1 signaling pathway	Up	0.210526	0.421053	6	0.109891	-0.230242	79.7712	FALSE
Defective Base Excision Repair Associated with OGG1	Down	0.421053	0.421053	1	-0.726601	-0.609007	-2.70365	FALSE
Defective OGG1 Substrate Binding	Down	0.421053	0.421053	1	-0.726601	-0.609007	-2.70365	FALSE
Defective OGG1 Substrate Processing	Down	0.421053	0.421053	1	-0.726601	-0.609007	-2.70365	FALSE
Defective OGG1 Localization	Down	0.421053	0.421053	1	-0.726601	-0.609007	-2.70365	FALSE
Signaling by MRAS-complex mutants	Up	0.210526	0.421053	4	0.575511	0.824168	7.13923	FALSE
Selective autophagy	Down	0.315789	0.421053	38	1.15765	1.38939	-51.2974	FALSE
Diseases of DNA repair	Down	0.736842	0.421053	25	-0.614034	-0.329663	-8.78194	FALSE
Maturation of protein 3a	Up	0.421053	0.421053	1	-0.615627	-0.506518	4.88064	FALSE
Maturation of nucleoprotein	Down	0.421053	0.421053	8	0.105085	0.436379	-7.31122	FALSE
Maturation of protein 3a	Up	0.421053	0.421053	1	-0.615627	-0.506518	4.88064	FALSE
SARS-CoV-2 targets PDZ proteins in cell-cell junction	Down	0.421053	0.421053	3	0.106551	0.393909	-1.78887	FALSE
Impaired BRCA2 translocation to the nucleus	Down	0.526316	0.421053	1	-0.295108	-0.181544	-4.78786	FALSE
Defective pyroptosis	Down	0.315789	0.421053	17	0.141145	-0.332377	-20.9602	FALSE
SHOC2 M1731 mutant abolishes MRAS complex function	Up	0.210526	0.421053	4	0.575511	0.824168	7.13923	FALSE
Gain-of-function MRAS complexes activate RAF signaling	Up	0.210526	0.421053	4	0.575511	0.824168	7.13923	FALSE
SARS-CoV-2 modulates autophagy	Up	0.315789	0.421053	5	0.251904	0.64204	22.8317	FALSE
Formation of lateral plate mesoderm	Down	0.421053	0.421053	1	-0.254347	-0.116221	-4.69201	FALSE
Impaired BRCA2 binding to SEM1 (DSS1)	Down	0.526316	0.421053	1	-0.295108	-0.181544	-4.78786	FALSE
Termination of O-glycan biosynthesis	Up	0.421053	0.421053	1	-0.615627	-0.506518	4.88064	FALSE
Replacement of protamines by nucleosomes in the male pronucleus	Down	0.315789	0.421053	8	0.0720634	-0.615813	-25.2618	FALSE
Class I MHC mediated antigen processing & presentation	Down	0.421053	0.421053	171	0.933061	2.11838	-2.18386	FALSE
Factors involved in megakaryocyte development and platelet production	Down	0.315789	0.421053	60	1.34346	1.98253	-28.2563	FALSE
Glycosphingolipid catabolism	Down	0.421053	0.421053	12	0.54349	1.18365	-9.03526	FALSE
SOS-mediated signalling	Up	0.157895	0.473684	6	0.628042	-0.0829762	8.81586	FALSE
Effects of PIP2 hydrolysis	Down	0.473684	0.473684	8	-1.21739	-0.841886	-0.029631	FALSE
Endosomal/Vacuolar pathway	Up	0.473684	0.473684	2	0.359204	0.540795	2.98606	FALSE
Spry regulation of FGF signaling	Up	0.473684	0.473684	10	0.19484	-1.09136	39.1578	FALSE
Downregulation of ERBB2:ERBB3 signaling	Up	0.578947	0.473684	7	-1.10128	-1.19257	64.7159	FALSE
ABC transporters in lipid homeostasis	Down	0.578947	0.473684	2	-0.765802	-0.550805	-6.58625	FALSE
Collagen formation	Down	0.684211	0.473684	28	-0.0401414	0.84466	-28.7856	FALSE
Gap junction trafficking and regulation	Down	0.421053	0.473684	16	0.371587	0.0422027	-93.1312	FALSE
Activation of Matrix Metalloproteinases	Down	0.578947	0.473684	11	0.138651	0.690595	-60.1083	FALSE
Recycling of bile acids and salts	Down	0.473684	0.473684	3	0.0475413	0.164893	-3.9229	FALSE
IRF3 mediated activation of type 1 IFN	Up	0.473684	0.473684	2	0.208994	0.350937	7.82588	FALSE
Insulin effects increased synthesis of Xylulose-5-Phosphate	Down	0.473684	0.473684	1	0.12346	0.301505	-42.7823	FALSE
Signaling by EGFR	Up	0.157895	0.473684	27	0.61806	-0.0284984	0.847232	FALSE
EGFR downregulation	Up	0.473684	0.473684	15	0.423037	0.44	24.2466	FALSE
Signaling by FGFR	Up	0.473684	0.473684	38	0.0955699	-0.850733	13.8304	FALSE
Gap junction trafficking	Down	0.421053	0.473684	15	0.578099	0.273591	-99.6496	FALSE
NRAGE signals death through JNK	Up	0.473684	0.473684	28	0.169281	0.713821	6.03019	FALSE
Signaling by VEGF	Down	0.473684	0.473684	50	0.338742	0.517442	-11.7532	FALSE
Metabolism of steroid hormones	Up	0.473684	0.473684	5	-0.141601	0.278395	13.5698	FALSE
trans-Golgi Network Vesicle Budding	Down	0.473684	0.473684	45	1.10717	2.19162	-31.3917	FALSE
Assembly of collagen fibrils and other multimeric structures	Down	0.473684	0.473684	18	0.357303	1.04232	-49.1382	FALSE
Dermatan sulfate biosynthesis	Down	0.578947	0.473684	2	-0.168477	0.0637355	-23.0716	FALSE
HS-GAG biosynthesis	Up	0.473684	0.473684	12	0.268127	0.701911	2.84594	FALSE
HS-GAG degradation	Down	0.473684	0.473684	9	0.219555	0.515583	-3.86453	FALSE
Calcineurin activates NFAT	Up	0.578947	0.473684	7	-0.654882	-0.415378	15.1201	FALSE
Regulation of actin dynamics for phagocytic cup formation	Down	0.263158	0.473684	30	2.09043	2.41275	-2.1965	FALSE
alpha-linolenic (omega3) and linoleic (omega6) acid metabolism	Down	0.578947	0.473684	5	-0.150076	0.19174	-9.94706	FALSE
Linoleic acid (LA) metabolism	Down	0.578947	0.473684	2	-0.146563	0.101951	-18.682	FALSE
alpha-linolenic acid (ALA) metabolism	Down	0.578947	0.473684	5	-0.150076	0.19174	-9.94706	FALSE
Stimulation of the cell death response by PAK-2p34	Down	0.473684	0.473684	1	0.100545	0.205355	-18.7405	FALSE
Synthesis of epoxy (EET) and dihydroxyeicosatrienoic acids (DHET)	Up	0.473684	0.473684	1	0.0934269	0.265881	118.167	FALSE
Synthesis of (16-20)-hydroxyeicosatetraenoic acids (HETE)	Up	0.473684	0.473684	1	0.0934269	0.265881	118.167	FALSE
Hyaluronan metabolism	Down	0.473684	0.473684	7	0.115751	0.594314	-37.8006	FALSE
SMAD2/SMAD3:SMAD4 heterotrimer regulates transcription	Down	0.473684	0.473684	20	0.862521	0.588938	-5.05743	FALSE
Phosphate bond hydrolysis by NUDT proteins	Up	0.473684	0.473684	2	0.429213	0.742732	21.4245	FALSE
Cytosolic iron-sulfur cluster assembly	Up	0.473684	0.473684	5	-0.716035	-0.420547	2.15111	FALSE
FCERI mediated MAPK activation	Down	0.368421	0.473684	15	0.421615	-0.134513	-12.2204	FALSE
Abnormal conversion of 2-oxoglutarate to 2-hydroxyglutarate	Down	0.789474	0.473684	1	-0.297387	-0.169531	-23.9146	FALSE
Initiation of Nuclear Envelope (NE) Reformation	Down	0.526316	0.473684	15	0.801732	0.882384	-37.7488	FALSE
Syndecan interactions	Down	0.473684	0.473684	15	0.791558	1.21598	-34.6512	FALSE
SUMO is proteolytically processed	Up	0.473684	0.473684	3	-0.19539	0.0709533	33.843	FALSE
SUMOylation of transcription factors	Up	0.473684	0.473684	13	0.331101	0.66443	7.60295	FALSE
Defective CHST14 causes EDS, musculocontractural type	Down	0.578947	0.473684	2	-0.168477	0.0637355	-23.0716	FALSE
Defective EXT2 causes exostoses 2	Down	0.473684	0.473684	8	0.870777	1.17501	-1.52821	FALSE
Defective EXT1 causes exostoses 1, TRPS2 and CHDS	Down	0.473684	0.473684	8	0.870777	1.17501	-1.52821	FALSE
Signaling by GPCR	Up	0.684211	0.473684	128	-0.343003	0.389638	100.326	FALSE
NCAM signaling for neurite out-growth	Down	0.263158	0.473684	19	0.731101	0.661932	-19.7964	FALSE
Glycogen storage disease type XV (GYG1)	Up	0.578947	0.473684	1	-0.903254	-0.785227	2.95559	FALSE
Glycogen storage disease type 0 (muscle GYS1)	Up	0.578947	0.473684	1	-0.903254	-0.785227	2.95559	FALSE
NADPH regeneration	Down	0.789474	0.473684	1	-0.297387	-0.169531	-23.9146	FALSE
SUMOylation of transcription cofactors	Down	0.684211	0.473684	31	-0.13763	0.155666	-8.01531	FALSE
Folding of actin by CCT/TriC	Down	0.473684	0.473684	5	0.63862	0.694755	-189.946	FALSE
Association of TriC/CCT with target proteins during biosynthesis	Down	0.473684	0.473684	21	0.0643143	0.859792	-24.8877	FALSE
Lysosphingolipid and LPA receptors	Up	0.473684	0.473684	4	-0.625434	-0.288978	14.83	FALSE
Cell-cell junction organization	Down	0.473684	0.473684	26	0.0673563	0.567166	-24.8975	FALSE
Inositol transporters	Down	0.368421	0.473684	1	0.353825	0.585259	-10.5095	FALSE
Defective NEU1 causes sialidosis	Up	0.473684	0.473684	2	0.357989	0.56172	8.51846	FALSE
VEGFA-VEGFR2 Pathway	Down	0.368421	0.473684	46	0.606433	0.701794	-13.4605	FALSE
Cell junction organization	Down	0.631579	0.473684	43	0.350091	1.20606	-21.0429	FALSE
Defective ALG1 causes CDG-1k	Up	0.473684	0.473684	1	-0.671617	-0.535082	3.27541	FALSE
Regulation of FZD by ubiquitination	Up	0.263158	0.473684	6	-0.189464	-0.249019	45.0329	FALSE
Defective MAN1B1 causes MRT15	Down	0.578947	0.473684	1	0.0172328	0.170834	-6.01801	FALSE
Interleukin-3, Interleukin-5 and GM-CSF signaling	Up	0.368421	0.473684	20	0.704607	-0.0950168	21.6789	FALSE
Toxicity of botulinum toxin type G (botG)	Up	0.473684	0.473684	2	-0.381522	-0.233736	19.3207	FALSE
Signaling by TCF7L2 mutants	Up	0.473684	0.473684	2	0.0138681	0.258628	1.52664	FALSE
Signaling by RNF43 mutants	Down	0.473684	0.473684	3	0.36438	0.68191	-55.3029	FALSE
Diseases of Mismatch Repair (MMR)	Down	0.473684	0.473684	1	-0.526252	-0.37734	-4.4884	FALSE
Deletions in the AMER1 gene destabilize the destruction complex	Up	0.578947	0.473684	1	-0.557824	-0.453793	3.13231	FALSE
Phase 1 - inactivation of fast Na+ channels	Up	0.473684	0.473684	1	-0.234816	-0.0587741	5.29625	FALSE
Defective CYP1B1 causes Glaucoma	Up	0.473684	0.473684	1	0.0934269	0.265881	118.167	FALSE
TLR3 deficiency - HSE	Up	0.684211	0.473684	1	-0.324303	-0.189218	5.65453	FALSE
Defective SLC2A1 causes GLUT1 deficiency syndrome 1 (GLUT1DS1)	Down	0.578947	0.473684	1	0.0836507	0.25177	-27.7842	FALSE
Defective SLC29A3 causes histiocytosis-lymphadenopathy plus syndrome (HLAS)	Up	0.473684	0.473684	1	-0.224587	-0.0589762	4.26161	FALSE
Pyroptosis	Up	0.263158	0.473684	9	0.951176	1.27029	7.75287	FALSE
Defective Mismatch Repair Associated With MSH3	Down	0.473684	0.473684	1	-0.526252	-0.37734	-4.4884	FALSE
Defective Mismatch Repair Associated With MSH2	Down	0.473684	0.473684	1	-0.526252	-0.37734	-4.4884	FALSE
GLI proteins bind promoters of Hh responsive genes to promote transcription	Up	0.473684	0.473684	1	-0.956357	-0.84268	1.23404	FALSE
Signaling by FGFR1	Up	0.368421	0.473684	24	-0.216156	-1.21122	17.8181	FALSE
Diseases of signal transduction by growth factor receptors and second messengers	Down	0.473684	0.473684	198	0.771237	0.306949	-5.60363	FALSE
RAF/MAP kinase cascade	Down	0.578947	0.473684	96	0.116956	-0.745595	-4.78512	FALSE
TNF receptor superfamily (TNFSF) members mediating non-canonical NF-kB pathway	Down	0.473684	0.473684	3	0.108811	0.377025	-46.13	FALSE
Defective ABCC2 causes DJS	Down	0.578947	0.473684	1	-0.707987	-0.580162	-2.48306	FALSE
Defective ABCA1 causes TGD	Down	0.578947	0.473684	1	-0.671405	-0.546349	-3.98622	FALSE
Metalloprotease DUBs	Up	0.473684	0.473684	16	-0.38637	-0.920037	6.3177	FALSE
Interleukin-10 signaling	Down	0.578947	0.473684	8	0.0917694	0.498467	-37.3043	FALSE
GDP-fucose biosynthesis	Down	0.473684	0.473684	3	0.312417	0.653108	-2.69225	FALSE
Regulation of TP53 Activity through Methylation	Up	0.368421	0.473684	11	-0.371965	-0.64186	41.9379	FALSE
Signaling by MET	Down	0.368421	0.473684	39	1.12374	0.90051	-5.85451	FALSE
mRNA Splicing - Minor Pathway	Up	0.473684	0.473684	24	0.687082	0.887984	6.85922	FALSE
Signal attenuation	Up	0.157895	0.473684	5	0.768917	0.167811	21.0891	FALSE
Insulin receptor signalling cascade	Down	0.368421	0.473684	18	-0.274126	-1.17898	-2.09444	FALSE
Platelet Adhesion to exposed collagen	Down	0.473684	0.473684	5	-0.0315491	0.153618	-50.2302	FALSE
Beta oxidation of myristoyl-CoA to lauroyl-CoA	Down	0.473684	0.473684	1	-0.61269	-0.48458	-3.36813	FALSE
TFAP2 (AP-2) family regulates transcription of growth factors and their receptors	Down	0.473684	0.473684	5	-0.175116	0.0868169	-1.45266	FALSE
InlB-mediated entry of Listeria monocytogenes into host cell	Up	0.315789	0.473684	8	0.57761	0.364902	49.4858	FALSE
MET receptor recycling	Down	0.578947	0.473684	3	0.294059	0.258454	-22.397	FALSE
GABA synthesis, release, reuptake and degradation	Up	0.473684	0.473684	4	0.228621	0.542796	22.6737	FALSE
Aryl hydrocarbon receptor signalling	Up	0.473684	0.473684	4	0.459289	0.774753	65.061	FALSE
Post-translational protein phosphorylation	Down	0.578947	0.473684	34	0.565572	1.5846	-11.8196	FALSE
HDL assembly	Down	0.578947	0.473684	2	-1.14024	-0.970115	-2.7146	FALSE
Chylomicron remodeling	Up	0.578947	0.473684	1	-0.704491	-0.61119	95.5345	FALSE
RHOA GTPase cycle	Down	0.473684	0.473684	71	0.559828	1.69904	-5.5639	FALSE
Interleukin-9 signaling	Down	0.473684	0.473684	2	0.298252	0.35531	-22.9645	FALSE
Extra-nuclear estrogen signaling	Down	0.157895	0.473684	35	0.535614	0.585182	-3.20935	FALSE
Interleukin-2 signaling	Down	0.473684	0.473684	2	0.298252	0.35531	-22.9645	FALSE
Interleukin-21 signaling	Down	0.473684	0.473684	2	0.298252	0.35531	-22.9645	FALSE
Regulation of signaling by CBL	Up	0.263158	0.473684	13	0.137052	-0.194305	31.395	FALSE
Activated NTRK3 signals through PI3K	Up	0.263158	0.473684	4	-0.473241	-0.724398	7.68191	FALSE
FLT3 Signaling	Up	0.473684	0.473684	18	0.525979	-0.435965	18.9502	FALSE
Regulation of FOXO transcriptional activity by acetylation	Down	0.473684	0.473684	6	0.493156	-0.101274	-2.65223	FALSE
Defects of contact activation system (CAS) and kallikrein/kinin system (KKS)	Up	0.578947	0.473684	2	-0.187611	0.051815	6.28317	FALSE
Defective factor XII causes hereditary angioedema	Down	0.473684	0.473684	1	-0.607071	-0.464147	-4.30523	FALSE
Defective SERPING1 causes hereditary angioedema	Down	0.473684	0.473684	1	-0.607071	-0.464147	-4.30523	FALSE
Aberrant regulation of mitotic G1/S transition in cancer due to RB1 defects	Up	0.421053	0.473684	11	0.508065	0.6304	0.699833	FALSE
Defective binding of RB1 mutants to E2F1,(E2F2, E2F3)	Up	0.421053	0.473684	11	0.508065	0.6304	0.699833	FALSE
Parasite infection	Down	0.473684	0.473684	28	1.18974	1.40453	-25.1639	FALSE
Leishmania phagocytosis	Down	0.473684	0.473684	28	1.18974	1.40453	-25.1639	FALSE
FCGR3A-mediated phagocytosis	Down	0.473684	0.473684	28	1.18974	1.40453	-25.1639	FALSE
Sealing of the nuclear envelope (NE) by ESCRT-III	Down	0.473684	0.473684	15	0.0324981	0.016639	-59.3592	FALSE
Diseases of hemostasis	Up	0.578947	0.473684	2	-0.187611	0.051815	6.28317	FALSE
Signaling by cytosolic PDGFRA and PDGFRB fusion proteins	Down	0.473684	0.473684	1	0.170636	0.335428	-11.4958	FALSE
Potential therapeutics for SARS	Down	0.421053	0.473684	40	0.904981	1.23613	-5.91378	FALSE
Signaling by CSF1 (M-CSF) in myeloid cells	Up	0.368421	0.473684	16	0.109501	-0.947449	23.2266	FALSE
Microbial modulation of RIPK1-mediated regulated necrosis	Up	0.473684	0.473684	2	-1.07386	-0.940372	0.354491	FALSE
Transcriptional regulation of testis differentiation	Down	0.473684	0.473684	4	0.0950554	0.450137	-15.9621	FALSE
Defective RIPK1-mediated regulated necrosis	Up	0.473684	0.473684	2	-1.07386	-0.940372	0.354491	FALSE
RND1 GTPase cycle	Down	0.473684	0.473684	26	0.16901	0.874385	-14.6252	FALSE
Defective APRT disrupts adenine salvage	Up	0.473684	0.473684	1	-0.686681	-0.555969	10.1799	FALSE
SARS-CoV-1 targets host intracellular signalling and regulatory pathways	Down	0.473684	0.473684	7	0.156252	-0.160362	-108.08	FALSE
Expression and translocation of olfactory receptors	Up	0.578947	0.473684	1	0.197638	0.376097	36.0562	FALSE
Atorvastatin ADME	Down	0.578947	0.473684	1	-0.707987	-0.580162	-2.48306	FALSE
Regulation of CDH19 Expression and Function	Up	0.473684	0.473684	3	0.0923467	0.223084	29.9687	FALSE
Regulation of NPAS4 gene transcription	Up	0.368421	0.473684	2	0.468864	0.665126	35.4708	FALSE
NFE2L2 regulating MDR associated enzymes	Down	0.578947	0.473684	7	0.0583862	-0.342708	-3.70652	FALSE
NFE2L2 regulating ER-stress associated genes	Down	0.473684	0.473684	4	0.521605	-0.237531	-33.8262	FALSE
Chromatin modifications during the maternal to zygotic transition (MZT)	Down	0.368421	0.473684	14	0.0120974	-0.433225	-20.3996	FALSE
Recognition of DNA damage by PCNA-containing replication complex	Up	0.526316	0.526316	15	-0.323127	-0.525472	18.3902	FALSE
POLB-Dependent Long Patch Base Excision Repair	Down	0.631579	0.526316	6	-0.188801	0.183925	-1.67033	FALSE
Activation of RAS in B cells	Down	0.526316	0.526316	3	-0.978602	-1.20139	-14.5695	FALSE
Cross-presentation of soluble exogenous antigens (endosomes)	Down	0.210526	0.526316	13	0.432058	-1.49323	-27.7387	FALSE
PLCG1 events in ERBB2 signaling	Down	0.526316	0.526316	3	-0.763181	-0.85201	-7.064	FALSE
Synthesis of PA	Down	0.736842	0.526316	11	-1.1161	-0.572313	-5.60288	FALSE
Triglyceride catabolism	Up	0.526316	0.526316	4	0.0450588	0.310266	33.2858	FALSE
Mitochondrial Uncoupling	Up	0.526316	0.526316	1	-0.496847	-0.341627	8.23078	FALSE
PLC-gamma1 signalling	Up	0.526316	0.526316	1	-0.042128	-0.22823	9.6821	FALSE
The fatty acid cycling model	Up	0.526316	0.526316	1	-0.496847	-0.341627	8.23078	FALSE
The proton buffering model	Up	0.526316	0.526316	1	-0.496847	-0.341627	8.23078	FALSE
Influenza Infection	Up	0.526316	0.526316	85	1.12994	0.688847	10.6086	FALSE
Regulation of Apoptosis	Up	0.105263	0.526316	17	0.574146	-1.18471	2.71492	FALSE
Phosphorylation of proteins involved in the G2/M transition by Cyclin A:Cdc2 complexes	Down	0.631579	0.526316	2	0.213386	0.0338574	-242.507	FALSE
APC/C:Cdc20 mediated degradation of Cyclin B	Down	0.526316	0.526316	14	0.000102136	-0.298361	-9.59733	FALSE
APC/C:Cdc20 mediated degradation of Securin	Down	0.526316	0.526316	26	0.294175	-1.20124	-9.76802	FALSE
APC/C:Cdh1 mediated degradation of Cdc20 and other APC/C:Cdh1 targeted proteins in late mitosis/early G1	Down	0.526316	0.526316	31	0.148489	-1.16228	-13.0649	FALSE
Polymerase switching on the C-strand of the telomere	Down	0.526316	0.526316	19	-0.434255	-0.0753012	-4.66406	FALSE
Processive synthesis on the C-strand of the telomere	Down	0.736842	0.526316	13	-0.436627	-0.434448	-6.34837	FALSE
Telomere C-strand synthesis initiation	Down	0.526316	0.526316	10	-0.178858	0.213548	-0.449725	FALSE
Removal of the Flap Intermediate from the C-strand	Down	0.526316	0.526316	11	-0.437428	-0.471429	-5.58209	FALSE
Activation of ATR in response to replication stress	Down	0.631579	0.526316	19	0.141221	0.42512	-14.3149	FALSE
Conversion from APC/C:Cdc20 to APC/C:Cdh1 in late anaphase	Down	0.526316	0.526316	11	-0.266259	-0.278772	-23.1945	FALSE
Regulation of APC/C activators between G1/S and early anaphase	Down	0.421053	0.526316	36	0.493077	-0.992627	-28.0295	FALSE
APC/C:Cdc20 mediated degradation of mitotic proteins	Down	0.421053	0.526316	32	0.474063	-0.846489	-33.0286	FALSE
Phosphorylation of the APC/C	Down	0.526316	0.526316	13	0.181248	0.104567	-46.0678	FALSE
Phosphorylation of Emi1	Down	0.526316	0.526316	4	0.170563	0.0853567	-84.3304	FALSE
Activation of APC/C and APC/C:Cdc20 mediated degradation of mitotic proteins	Down	0.421053	0.526316	33	0.526242	-0.770234	-32.9461	FALSE
Unwinding of DNA	Down	0.526316	0.526316	6	-0.578891	-0.222327	-8.09613	FALSE
Retrograde neurotrophin signalling	Down	0.526316	0.526316	7	0.403257	0.54989	-33.8665	FALSE
APC-Cdc20 mediated degradation of Nek2A	Up	0.526316	0.526316	15	0.0951739	-0.0391219	5.82896	FALSE
APC:Cdc20 mediated degradation of cell cycle proteins prior to satisfation of the cell cycle checkpoint	Down	0.526316	0.526316	30	0.40681	-1.00189	-25.2727	FALSE
Extension of Telomeres	Down	0.526316	0.526316	33	0.167619	0.610707	-13.7395	FALSE
RIP-mediated NFkB activation via ZBP1	Up	0.631579	0.526316	11	-1.04104	-0.838872	21.7758	FALSE
SCF(Skp2)-mediated degradation of p27/p21	Down	0.000526316	0.526316	24	0.966543	-0.705	-16.7566	TRUE
Vitamin B1 (thiamin) metabolism	Down	0.526316	0.526316	2	0.0192711	0.305776	-1.39969	FALSE
Metabolism of water-soluble vitamins and cofactors	Down	0.631579	0.526316	47	-0.472524	0.759561	-7.84502	FALSE
G-protein activation	Down	0.526316	0.526316	7	0.12028	0.127717	-6.61026	FALSE
Metabolism of nitric oxide: NOS3 activation and regulation	Up	0.526316	0.526316	9	-0.205589	0.193169	33.6017	FALSE
TCR signaling	Up	0.315789	0.526316	42	0.107757	-1.31589	2.26282	FALSE
Phosphorylation of CD3 and TCR zeta chains	Up	0.631579	0.526316	1	-0.731805	-0.640148	8.77481	FALSE
Role of phospholipids in phagocytosis	Down	0.736842	0.526316	10	-1.56165	-1.58333	-4.88339	FALSE
EGFR interacts with phospholipase C-gamma	Down	0.526316	0.526316	3	0.177343	0.0647145	-12.2514	FALSE
Fc epsilon receptor (FCERI) signaling	Down	0.421053	0.526316	60	-0.00622891	-1.3998	-0.434579	FALSE
Activation of the phototransduction cascade	Down	0.526316	0.526316	2	-0.301884	-0.3008	-56.8366	FALSE
POU5F1 (OCT4), SOX2, NANOG repress genes related to differentiation	Up	0.631579	0.526316	5	-0.456376	-0.057437	75.1487	FALSE
Activation of NIMA Kinases NEK9, NEK6, NEK7	Down	0.526316	0.526316	5	-0.0884498	-0.0678452	-77.0711	FALSE
Metabolism of polyamines	Down	0.421053	0.526316	18	0.557029	-0.900696	-18.916	FALSE
Apoptotic cleavage of cell adhesion proteins	Down	0.526316	0.526316	5	-0.257737	-0.0542355	-2.06827	FALSE
CD28 co-stimulation	Up	0.315789	0.526316	16	-0.499973	-0.66746	7.61705	FALSE
CD28 dependent Vav1 pathway	Up	0.421053	0.526316	5	0.184706	-0.0787622	18.7301	FALSE
Sema3A PAK dependent Axon repulsion	Up	0.421053	0.526316	8	0.518442	0.704	88.7661	FALSE
CRMPs in Sema3A signaling	Down	0.526316	0.526316	4	-0.348545	-0.0447783	-6.01075	FALSE
Caspase activation via Dependence Receptors in the absence of ligand	Down	0.526316	0.526316	5	-0.258452	0.0509992	-6.1046	FALSE
Opsins	Down	0.631579	0.526316	1	-0.542966	-0.393347	-10.6447	FALSE
Synthesis, secretion, and deacylation of Ghrelin	Up	0.526316	0.526316	6	-0.592285	-0.177112	2.48462	FALSE
Cation-coupled Chloride cotransporters	Down	0.526316	0.526316	3	-0.745095	-0.465657	-5.23457	FALSE
NoRC negatively regulates rRNA expression	Down	0.526316	0.526316	31	0.162116	-0.353354	-0.587841	FALSE
Thromboxane signalling through TP receptor	Down	0.684211	0.526316	9	-0.103409	-0.00172899	-1.82267	FALSE
Deadenylation-dependent mRNA decay	Down	0.526316	0.526316	34	0.233632	1.26634	-4.0856	FALSE
Depolymerization of the Nuclear Lamina	Down	0.526316	0.526316	10	0.494777	0.776767	-61.1141	FALSE
Butyrate Response Factor 1 (BRF1) binds and destabilizes mRNA	Down	0.526316	0.526316	6	0.00184618	0.378346	-6.48984	FALSE
AUF1 (hnRNP D0) binds and destabilizes mRNA	Up	0.315789	0.526316	18	0.556232	-1.1704	3.78677	FALSE
Tristetraprolin (TTP, ZFP36) binds and destabilizes mRNA	Down	0.526316	0.526316	7	-0.173267	0.237405	-89.5083	FALSE
Mitotic G2-G2/M phases	Down	0.631579	0.526316	102	0.431228	-0.114672	-25.6413	FALSE
Degradation of DVL	Up	0.210526	0.526316	18	0.606176	-1.09973	5.44586	FALSE
Defective ALG9 causes CDG-1l	Up	0.631579	0.526316	1	-0.758476	-0.628141	1.95819	FALSE
Interconversion of nucleotide di- and triphosphates	Down	0.526316	0.526316	16	-0.553671	0.183108	-26.4406	FALSE
WNT5A-dependent internalization of FZD2, FZD5 and ROR2	Down	0.631579	0.526316	9	-0.163839	0.0653592	-27.5531	FALSE
Mitophagy	Up	0.526316	0.526316	19	0.660093	1.06082	8.94581	FALSE
TET1,2,3 and TDG demethylate DNA	Up	0.631579	0.526316	3	-0.962726	-0.720666	5.42487	FALSE
Negative epigenetic regulation of rRNA expression	Down	0.526316	0.526316	34	0.160257	-0.234494	-1.70117	FALSE
Metabolism of ingested MeSeO2H into MeSeH	Down	0.526316	0.526316	1	-0.253188	-0.138788	-292.682	FALSE
Regulation of TNFR1 signaling	Up	0.526316	0.526316	27	-0.674627	-0.249319	4.65873	FALSE
Mismatch Repair	Down	0.631579	0.526316	7	-0.265631	-0.425905	-15.7492	FALSE
Mismatch repair (MMR) directed by MSH2:MSH3 (MutSbeta)	Down	0.631579	0.526316	7	-0.265631	-0.425905	-15.7492	FALSE
Cardiac conduction	Down	0.526316	0.526316	29	-0.0648879	0.720349	-0.49981	FALSE
MyD88 deficiency (TLR5)	Down	0.526316	0.526316	1	0.113599	0.160487	-9.3178	FALSE
IRAK4 deficiency (TLR5)	Down	0.631579	0.526316	2	-0.230759	-0.110704	-6.88042	FALSE
Degradation of GLI1 by the proteasome	Up	0.105263	0.526316	21	0.398138	-1.45923	2.68031	FALSE
APEX1-Independent Resolution of AP Sites via the Single Nucleotide Replacement Pathway	Down	0.526316	0.526316	3	-0.662357	-0.412155	-5.92366	FALSE
PCNA-Dependent Long Patch Base Excision Repair	Down	0.736842	0.526316	13	-0.319755	-0.342389	-9.21562	FALSE
Phospholipase C-mediated cascade: FGFR1	Up	0.526316	0.526316	2	-0.260258	-0.384252	2.77075	FALSE
Phospholipase C-mediated cascade; FGFR2	Up	0.526316	0.526316	2	-0.260258	-0.384252	2.77075	FALSE
Phospholipase C-mediated cascade; FGFR3	Up	0.526316	0.526316	2	-0.260258	-0.384252	2.77075	FALSE
Phospholipase C-mediated cascade; FGFR4	Up	0.526316	0.526316	1	-0.042128	-0.22823	9.6821	FALSE
HHAT G278V doesn't palmitoylate Hh-Np	Up	0.526316	0.526316	1	-0.139225	0.0166757	18.152	FALSE
FGFRL1 modulation of FGFR1 signaling	Down	0.631579	0.526316	4	-1.04227	-0.826128	-5.40545	FALSE
CLEC7A/inflammasome pathway	Up	0.526316	0.526316	2	-0.978132	-0.904947	7.19558	FALSE
HDR through MMEJ (alt-NHEJ)	Down	0.526316	0.526316	8	-0.151154	0.206175	-6.7385	FALSE
Resolution of D-Loop Structures	Down	0.526316	0.526316	17	-0.613901	-0.188019	-4.08629	FALSE
Resolution of D-loop Structures through Holliday Junction Intermediates	Down	0.526316	0.526316	17	-0.613901	-0.188019	-4.08629	FALSE
Homologous DNA Pairing and Strand Exchange	Down	0.526316	0.526316	21	-0.304567	-0.120063	-9.10896	FALSE
Deposition of new CENPA-containing nucleosomes at the centromere	Down	0.315789	0.526316	23	0.752746	0.738802	-21.4137	FALSE
Fanconi Anemia Pathway	Up	0.526316	0.526316	15	0.32542	0.527774	24.6954	FALSE
TP53 Regulates Transcription of Genes Involved in Cytochrome C Release	Up	0.421053	0.526316	13	-0.02891	0.187869	4.81656	FALSE
TP53 Regulates Transcription of Genes Involved in G2 Cell Cycle Arrest	Down	0.526316	0.526316	13	-0.0692953	-0.105609	-24.8429	FALSE
Assembly of the pre-replicative complex	Down	0.526316	0.526316	47	0.0159595	-1.20509	-14.1232	FALSE
Activation of the pre-replicative complex	Down	0.526316	0.526316	19	0.288795	0.682445	-14.2372	FALSE
DNA Replication Pre-Initiation	Down	0.526316	0.526316	55	0.0956657	-1.0264	-14.0585	FALSE
Polymerase switching	Down	0.631579	0.526316	10	-0.419951	-0.333111	-9.32203	FALSE
Leading Strand Synthesis	Down	0.631579	0.526316	10	-0.419951	-0.333111	-9.32203	FALSE
Processive synthesis on the lagging strand	Down	0.526316	0.526316	9	0.0717976	-0.00709173	-15.5595	FALSE
Phosphorylation of proteins involved in G1/S transition by active Cyclin E:Cdk2 complexes	Down	0.526316	0.526316	1	-0.296583	-0.341655	-18.0874	FALSE
G2/M Transition	Down	0.526316	0.526316	101	0.486285	-0.0681714	-25.8562	FALSE
Cell Cycle Checkpoints	Down	0.526316	0.526316	141	0.916755	0.194481	-17.8174	FALSE
Lysine catabolism	Down	0.526316	0.526316	3	-0.181735	0.117872	-31.6928	FALSE
Pyrophosphate hydrolysis	Down	0.631579	0.526316	1	-0.346316	-0.181597	-20.1161	FALSE
Chromosome Maintenance	Down	0.526316	0.526316	65	0.255181	0.407019	-11.0146	FALSE
DNA Damage Bypass	Up	0.631579	0.526316	25	-0.511585	-0.367566	12.7566	FALSE
Apoptotic execution phase	Down	0.631579	0.526316	20	-0.0362343	0.405896	-72.0404	FALSE
TNF signaling	Up	0.526316	0.526316	33	-0.567571	-0.138661	4.66142	FALSE
Plasmalogen biosynthesis	Down	0.526316	0.526316	1	-0.311022	-0.143593	-5.30569	FALSE
Nucleosome assembly	Down	0.315789	0.526316	23	0.752746	0.738802	-21.4137	FALSE
Wax and plasmalogen biosynthesis	Down	0.631579	0.526316	3	-0.259473	0.0630129	-10.1122	FALSE
MET activates PI3K/AKT signaling	Up	0.421053	0.526316	3	-0.804284	-1.27013	17.4935	FALSE
AURKA Activation by TPX2	Down	0.526316	0.526316	45	-0.205476	0.366067	-18.5063	FALSE
Listeria monocytogenes entry into host cells	Up	0.421053	0.526316	11	-0.040417	-0.259776	38.4617	FALSE
Vitamin E	Up	0.526316	0.526316	1	-0.361453	-0.271557	27.0477	FALSE
RUNX3 regulates p14-ARF	Up	0.421053	0.526316	6	0.297025	0.048678	11.5689	FALSE
Chylomicron assembly	Up	0.526316	0.526316	3	-0.441143	-0.258666	12.7772	FALSE
Plasma lipoprotein assembly	Up	0.631579	0.526316	5	-1.06286	-0.813917	6.5805	FALSE
Triglyceride metabolism	Up	0.526316	0.526316	7	-0.545066	-0.182613	16.5268	FALSE
Activated NTRK2 signals through CDK5	Up	0.315789	0.526316	3	-0.152168	-0.015723	32.1463	FALSE
Activated NTRK3 signals through PLCG1	Up	0.526316	0.526316	1	-0.042128	-0.22823	9.6821	FALSE
FOXO-mediated transcription of oxidative stress, metabolic and neuronal genes	Up	0.631579	0.526316	8	0.0224758	-0.107011	6.97216	FALSE
CD163 mediating an anti-inflammatory response	Down	0.526316	0.526316	5	-0.303554	-0.27564	-33.5907	FALSE
Signaling by CSF3 (G-CSF)	Up	0.315789	0.526316	16	0.727668	-0.00569682	15.5787	FALSE
Diseases of mitotic cell cycle	Down	0.526316	0.526316	24	0.0419295	0.155115	-10.891	FALSE
Diseases of DNA Double-Strand Break Repair	Down	0.526316	0.526316	21	-0.304567	-0.120063	-9.10896	FALSE
SARS-CoV-1 Genome Replication and Transcription	Up	0.631579	0.526316	1	-0.724078	-0.60024	4.11275	FALSE
Replication of the SARS-CoV-1 genome	Up	0.631579	0.526316	1	-0.724078	-0.60024	4.11275	FALSE
Aberrant regulation of mitotic exit in cancer due to RB1 defects	Down	0.526316	0.526316	12	-0.202701	-0.196225	-21.7842	FALSE
Aberrant regulation of mitotic cell cycle due to RB1 defects	Down	0.526316	0.526316	23	0.204945	0.294226	-11.031	FALSE
SARS-CoV-1-host interactions	Down	0.421053	0.526316	47	0.834456	1.00948	-24.4025	FALSE
Maturation of replicase proteins	Up	0.526316	0.526316	1	-0.48435	-0.336573	9.54278	FALSE
SARS-CoV-2 Genome Replication and Transcription	Up	0.631579	0.526316	1	-0.724078	-0.60024	4.11275	FALSE
Replication of the SARS-CoV-2 genome	Up	0.631579	0.526316	1	-0.724078	-0.60024	4.11275	FALSE
Defective homologous recombination repair (HRR) due to BRCA2 loss of function	Down	0.526316	0.526316	21	-0.304567	-0.120063	-9.10896	FALSE
Signaling by FLT3 ITD and TKD mutants	Up	0.421053	0.526316	11	0.149616	-1.00716	0.716461	FALSE
Inactivation of CSF3 (G-CSF) signaling	Up	0.421053	0.526316	12	0.399878	0.204256	23.1525	FALSE
tRNA-derived small RNA (tsRNA or tRNA-related fragment, tRF) biogenesis	Down	0.526316	0.526316	1	-0.0414749	0.143353	-13.5879	FALSE
Impaired BRCA2 binding to RAD51	Down	0.526316	0.526316	19	-0.337506	-0.211947	-9.14537	FALSE
Defective HPRT1 disrupts guanine and hypoxanthine salvage	Down	0.631579	0.526316	1	-0.37856	-0.225946	-73.4125	FALSE
Regulation of CDH11 gene transcription	Down	0.526316	0.526316	1	-0.176783	-0.00197908	-16.4907	FALSE
NFE2L2 regulating TCA cycle genes	Down	0.631579	0.526316	3	0.0275963	0.280175	-41.6302	FALSE
Z-decay: degradation of maternal mRNAs by zygotically expressed factors	Up	0.578947	0.526316	7	-0.494999	-0.141612	3.10909	FALSE
Formation of the anterior neural plate	Up	0.631579	0.526316	1	-0.594019	-0.441179	7.92778	FALSE
Recognition and association of DNA glycosylase with site containing an affected pyrimidine	Down	0.368421	0.578947	19	-0.118144	-0.327519	-16.2013	FALSE
Cleavage of the damaged pyrimidine	Down	0.368421	0.578947	19	-0.118144	-0.327519	-16.2013	FALSE
Resolution of AP sites via the single-nucleotide replacement pathway	Down	0.578947	0.578947	3	-0.289643	-0.00416621	-3.18413	FALSE
Cam-PDE 1 activation	Up	0.578947	0.578947	1	-0.732839	-0.879994	106.929	FALSE
phospho-PLA2 pathway	Up	0.578947	0.578947	1	-0.790142	-0.911301	11.324	FALSE
Neurotransmitter release cycle	Down	0.578947	0.578947	7	0.229079	0.674943	-4.35566	FALSE
Neurotransmitter uptake and metabolism In glial cells	Down	0.578947	0.578947	2	-0.443945	-0.267775	-19.9424	FALSE
Signaling by FGFR in disease	Up	0.578947	0.578947	29	-0.121772	-0.566804	2.56139	FALSE
Signaling by ERBB2 in Cancer	Down	0.473684	0.578947	13	-0.797993	-1.31797	-5.25889	FALSE
Downregulation of ERBB4 signaling	Up	0.315789	0.578947	6	0.274335	0.0662159	78.6692	FALSE
Collagen degradation	Down	0.578947	0.578947	19	0.228435	0.903748	-28.7986	FALSE
Degradation of the extracellular matrix	Down	0.578947	0.578947	42	-0.122064	0.903877	-27.9396	FALSE
Extracellular matrix organization	Down	0.578947	0.578947	87	0.564382	2.07932	-30.993	FALSE
Reversible hydration of carbon dioxide	Down	0.578947	0.578947	1	-0.371999	-0.1974	-3.36665	FALSE
Acyl chain remodelling of PC	Up	0.789474	0.578947	7	-1.3346	-0.930963	5.85923	FALSE
Acyl chain remodeling of CL	Down	0.684211	0.578947	2	-0.618236	-0.404675	-4.4442	FALSE
Amino Acid conjugation	Down	0.578947	0.578947	1	-0.593196	-0.477599	-25.5015	FALSE
Conjugation of carboxylic acids	Down	0.578947	0.578947	1	-0.593196	-0.477599	-25.5015	FALSE
Glycosaminoglycan metabolism	Down	0.578947	0.578947	46	0.26911	1.36669	-14.4553	FALSE
Heparan sulfate/heparin (HS-GAG) metabolism	Down	0.578947	0.578947	18	-0.249089	0.319373	-1.87325	FALSE
RNA Pol II CTD phosphorylation and interaction with CE during HIV infection	Up	0.473684	0.578947	14	-0.119062	-0.378064	27.2351	FALSE
Transcription of the HIV genome	Up	0.578947	0.578947	32	0.791604	0.924984	11.6871	FALSE
Pausing and recovery of Tat-mediated HIV elongation	Up	0.368421	0.578947	17	0.988765	0.898429	14.8099	FALSE
Tat-mediated HIV elongation arrest and recovery	Up	0.368421	0.578947	17	0.988765	0.898429	14.8099	FALSE
HIV elongation arrest and recovery	Up	0.578947	0.578947	18	0.880501	0.821209	14.3663	FALSE
Pausing and recovery of HIV elongation	Up	0.578947	0.578947	18	0.880501	0.821209	14.3663	FALSE
Inhibition of Host mRNA Processing and RNA Silencing	Up	0.578947	0.578947	1	-0.474895	-0.341852	5.43713	FALSE
Neurotoxicity of clostridium toxins	Up	0.684211	0.578947	3	-0.821735	-0.630981	13.9436	FALSE
ARMS-mediated activation	Up	0.578947	0.578947	2	-0.599679	-0.411746	5.94265	FALSE
Conjugation of salicylate with glycine	Down	0.578947	0.578947	1	-0.593196	-0.477599	-25.5015	FALSE
Conjugation of benzoate with glycine	Down	0.578947	0.578947	1	-0.593196	-0.477599	-25.5015	FALSE
Chondroitin sulfate/dermatan sulfate metabolism	Down	0.578947	0.578947	17	-0.0372313	0.541142	-7.10683	FALSE
GRB2 events in EGFR signaling	Down	0.473684	0.578947	6	0.0525044	-0.693499	-3.7368	FALSE
SHC1 events in EGFR signaling	Down	0.473684	0.578947	6	0.0525044	-0.693499	-3.7368	FALSE
Vpu mediated degradation of CD4	Up	0.263158	0.578947	17	0.536017	-1.54935	3.28489	FALSE
Cytosolic sensors of pathogen-associated DNA	Up	0.684211	0.578947	42	-0.448469	-0.277941	16.1593	FALSE
PI3K events in ERBB2 signaling	Up	0.578947	0.578947	7	-1.31343	-1.53183	4.47206	FALSE
Vitamin D (calciferol) metabolism	Up	0.578947	0.578947	5	0.0577491	0.237807	1.46741	FALSE
Vitamin B2 (riboflavin) metabolism	Up	0.578947	0.578947	3	-0.258038	0.0676614	12.9781	FALSE
Keratan sulfate biosynthesis	Down	0.578947	0.578947	9	0.316542	0.846858	-22.6758	FALSE
CS/DS degradation	Down	0.578947	0.578947	1	-0.577513	-0.453438	-8.89311	FALSE
Fcgamma receptor (FCGR) dependent phagocytosis	Down	0.368421	0.578947	43	0.935669	1.16871	-3.37074	FALSE
NOSIP mediated eNOS trafficking	Up	0.684211	0.578947	1	-0.0308362	0.171243	7.54215	FALSE
Astrocytic Glutamate-Glutamine Uptake And Metabolism	Down	0.578947	0.578947	2	-0.443945	-0.267775	-19.9424	FALSE
Regulation of gene expression in beta cells	Down	0.578947	0.578947	1	0.202537	0.413333	-28.3257	FALSE
Miscellaneous substrates	Up	0.684211	0.578947	1	-0.817589	-0.689056	3.18277	FALSE
CYP2E1 reactions	Up	0.684211	0.578947	1	-0.817589	-0.689056	3.18277	FALSE
Molecules associated with elastic fibres	Down	0.473684	0.578947	10	0.625915	1.15001	-18.8622	FALSE
Synthesis of Leukotrienes (LT) and Eoxins (EX)	Down	0.684211	0.578947	1	-0.690969	-0.576808	-2.47911	FALSE
Transcriptional activity of SMAD2/SMAD3:SMAD4 heterotrimer	Down	0.578947	0.578947	31	0.302729	0.217039	-6.12735	FALSE
The retinoid cycle in cones (daylight vision)	Up	0.578947	0.578947	1	-0.446322	-0.289282	20.8628	FALSE
Visual phototransduction	Down	0.578947	0.578947	16	0.106432	0.464415	-3.86806	FALSE
MPS IIIC - Sanfilippo syndrome C	Down	0.684211	0.578947	1	-0.770994	-0.646974	-4.32378	FALSE
Anchoring fibril formation	Down	0.578947	0.578947	4	-0.99462	-0.752281	-4.46001	FALSE
Cellular responses to stress	Up	0.578947	0.578947	386	1.07627	2.07497	3.83316	FALSE
Selenocysteine synthesis	Up	0.578947	0.578947	42	-0.202844	0.0590724	27.8661	FALSE
FBXW7 Mutants and NOTCH1 in Cancer	Up	0.578947	0.578947	4	-0.823038	-1.19706	1.73406	FALSE
Loss of Function of FBXW7 in Cancer and NOTCH1 Signaling	Up	0.578947	0.578947	4	-0.823038	-1.19706	1.73406	FALSE
Signaling by NOTCH1 HD Domain Mutants in Cancer	Up	0.473684	0.578947	7	-1.06331	-1.19357	60.6377	FALSE
Constitutive Signaling by NOTCH1 HD Domain Mutants	Up	0.473684	0.578947	7	-1.06331	-1.19357	60.6377	FALSE
Role of LAT2/NTAL/LAB on calcium mobilization	Up	0.578947	0.578947	8	-0.324002	-0.972265	6.48389	FALSE
Scavenging by Class H Receptors	Up	0.473684	0.578947	1	0.157677	0.321832	101.082	FALSE
Regulation of innate immune responses to cytosolic DNA	Up	0.578947	0.578947	8	0.0840244	0.133171	50.2246	FALSE
HDMs demethylate histones	Down	0.578947	0.578947	14	-0.180251	0.494625	-1.66567	FALSE
Chromatin modifying enzymes	Down	0.789474	0.578947	114	-0.188094	0.7138	-5.87673	FALSE
IRF3-mediated induction of type I IFN	Down	0.578947	0.578947	6	-0.33962	-0.0535125	-23.3841	FALSE
Defective MMAB causes MMA, cblB type	Down	0.684211	0.578947	1	-0.461815	-0.312491	-4.55717	FALSE
Integrin signaling	Up	0.368421	0.578947	10	0.596121	0.234125	6.54441	FALSE
Diseases associated with glycosaminoglycan metabolism	Down	0.578947	0.578947	16	0.701736	1.24379	-9.26286	FALSE
Defective PAPSS2 causes SEMD-PA	Up	0.578947	0.578947	1	-0.150632	0.0046437	10.8842	FALSE
Loss of Function of TGFBR2 in Cancer	Down	0.578947	0.578947	3	0.0365518	0.220458	-10.3967	FALSE
TGFBR2 Kinase Domain Mutants in Cancer	Down	0.578947	0.578947	3	0.0365518	0.220458	-10.3967	FALSE
Class A/1 (Rhodopsin-like receptors)	Up	0.684211	0.578947	30	-0.0209685	0.968113	446.123	FALSE
Nephrin family interactions	Down	0.578947	0.578947	12	-0.0939072	0.128229	-106.733	FALSE
Amine ligand-binding receptors	Up	0.578947	0.578947	5	-0.451102	-0.0658193	6.17016	FALSE
Diseases of glycosylation	Down	0.578947	0.578947	39	0.369427	1.30949	-5.03762	FALSE
GPCR downstream signalling	Up	0.789474	0.578947	115	-0.796717	-0.285797	113.511	FALSE
CD28 dependent PI3K/Akt signaling	Up	0.578947	0.578947	8	-0.720232	-0.689164	7.30443	FALSE
Cooperation of Prefoldin and TriC/CCT in actin and tubulin folding	Down	0.473684	0.578947	14	0.121332	-0.0570295	-130.935	FALSE
Free fatty acids regulate insulin secretion	Down	0.578947	0.578947	4	0.155824	0.450305	-17.5899	FALSE
DCC mediated attractive signaling	Up	0.578947	0.578947	9	0.190533	0.351663	5.86429	FALSE
Nectin/Necl trans heterodimerization	Up	0.789474	0.578947	2	-0.589136	-0.357401	1.9402	FALSE
Axon guidance	Down	0.578947	0.578947	216	1.42628	1.73414	-11.9105	FALSE
Role of ABL in ROBO-SLIT signaling	Up	0.578947	0.578947	3	0.0550145	0.312371	22.7406	FALSE
Recycling pathway of L1	Down	0.578947	0.578947	24	0.350566	0.233981	-87.2308	FALSE
Activation of NMDA receptors and postsynaptic events	Down	0.473684	0.578947	37	-1.22576	-1.16928	-24.0646	FALSE
RSK activation	Down	0.578947	0.578947	3	-0.387352	-0.48524	-7.90923	FALSE
CHL1 interactions	Down	0.473684	0.578947	4	0.15376	0.421787	-71.8482	FALSE
Chromatin organization	Down	0.789474	0.578947	114	-0.188094	0.7138	-5.87673	FALSE
GPCR ligand binding	Up	0.684211	0.578947	48	0.139827	1.25568	279.967	FALSE
Defective C1GALT1C1 causes TNPS	Down	0.578947	0.578947	1	-0.0314796	0.150748	-8.35859	FALSE
VEGFR2 mediated vascular permeability	Up	0.368421	0.578947	14	-0.0468827	0.0506768	33.9376	FALSE
Toxicity of botulinum toxin type D (botD)	Up	0.684211	0.578947	3	-0.821735	-0.630981	13.9436	FALSE
Toxicity of botulinum toxin type B (botB)	Up	0.578947	0.578947	1	-0.017267	0.0425289	34.6271	FALSE
Toxicity of botulinum toxin type A (botA)	Up	0.684211	0.578947	1	-0.883734	-0.762339	3.18938	FALSE
Toxicity of botulinum toxin type F (botF)	Up	0.684211	0.578947	3	-0.821735	-0.630981	13.9436	FALSE
Toxicity of tetanus toxin (tetX)	Up	0.578947	0.578947	1	-0.017267	0.0425289	34.6271	FALSE
Toxicity of botulinum toxin type E (botE)	Up	0.684211	0.578947	1	-0.883734	-0.762339	3.18938	FALSE
Release of Hh-Np from the secreting cell	Down	0.789474	0.578947	2	-0.683313	-0.53068	-5.4441	FALSE
Phase 0 - rapid depolarisation	Up	0.578947	0.578947	6	-0.0303195	0.285125	20.4433	FALSE
TICAM1 deficiency - HSE	Up	0.684211	0.578947	2	-0.624011	-0.459551	7.81695	FALSE
GLI3 is processed to GLI3R by the proteasome	Up	0.263158	0.578947	19	0.234108	-1.77652	3.97317	FALSE
Defective SLC27A4 causes ichthyosis prematurity syndrome (IPS)	Up	0.789474	0.578947	1	-0.691932	-0.555295	8.84882	FALSE
VxPx cargo-targeting to cilium	Up	0.578947	0.578947	13	-0.356125	0.260597	14.6344	FALSE
Cargo trafficking to the periciliary membrane	Down	0.789474	0.578947	26	-0.604322	0.288025	-2.30889	FALSE
Dectin-2 family	Up	0.578947	0.578947	1	-0.106826	-0.153465	15.2346	FALSE
ARL13B-mediated ciliary trafficking of INPP5E	Down	0.684211	0.578947	2	-0.518335	-0.310069	-10.5823	FALSE
RHO GTPases activate IQGAPs	Down	0.578947	0.578947	15	-0.685632	-1.11531	-87.6831	FALSE
Signaling by Overexpressed Wild-Type EGFR in Cancer	Down	0.526316	0.578947	2	0.246989	0.240642	-23.2182	FALSE
Inhibition of Signaling by Overexpressed EGFR	Down	0.526316	0.578947	2	0.246989	0.240642	-23.2182	FALSE
Negative regulation of FGFR4 signaling	Up	0.473684	0.578947	11	-0.0504644	-1.26482	35.9708	FALSE
Signaling by FGFR2 in disease	Up	0.368421	0.578947	19	0.213299	-0.67673	8.08299	FALSE
Diseases of metabolism	Up	0.578947	0.578947	71	-0.732492	0.422269	2.62992	FALSE
TNFs bind their physiological receptors	Down	0.578947	0.578947	6	-0.0700171	0.394172	-13.8354	FALSE
LGI-ADAM interactions	Up	0.684211	0.578947	2	-0.372241	-0.192153	4.19895	FALSE
CD22 mediated BCR regulation	Up	0.578947	0.578947	1	-0.106826	-0.153465	15.2346	FALSE
Formation of TC-NER Pre-Incision Complex	Up	0.684211	0.578947	21	0.0104341	-0.336628	21.1719	FALSE
Choline catabolism	Down	0.578947	0.578947	1	0.354144	0.589882	-14.5369	FALSE
TP53 regulates transcription of several additional cell death genes whose specific roles in p53-dependent apoptosis remain uncertain	Up	0.473684	0.578947	8	-0.289145	0.0883956	25.365	FALSE
FGFR2 alternative splicing	Up	0.578947	0.578947	14	0.440467	0.184273	6.99424	FALSE
TP53 Regulates Transcription of Genes Involved in G1 Cell Cycle Arrest	Down	0.368421	0.578947	9	0.0572431	0.139151	-51.6681	FALSE
Metabolism of fat-soluble vitamins	Up	0.473684	0.578947	9	0.431383	0.713507	3.14612	FALSE
Negative regulation of MET activity	Up	0.473684	0.578947	11	0.0726541	-0.0129889	37.3581	FALSE
Glycogen breakdown (glycogenolysis)	Down	0.578947	0.578947	9	-0.208959	0.263962	-44.0741	FALSE
Branched-chain amino acid catabolism	Up	0.578947	0.578947	13	-0.0404889	0.647052	8.53101	FALSE
Tryptophan catabolism	Up	0.684211	0.578947	2	-0.819111	-0.608374	61.6116	FALSE
Creatine metabolism	Up	0.578947	0.578947	2	0.020626	0.300066	10.1766	FALSE
Eukaryotic Translation Termination	Up	0.684211	0.578947	42	-0.613222	-0.392005	30.6472	FALSE
Depyrimidination	Down	0.368421	0.578947	19	-0.118144	-0.327519	-16.2013	FALSE
Base-Excision Repair, AP Site Formation	Down	0.368421	0.578947	20	-0.0776264	-0.24671	-15.6863	FALSE
Platelet Aggregation (Plug Formation)	Up	0.473684	0.578947	11	0.479454	0.159443	7.07294	FALSE
RNA Pol II CTD phosphorylation and interaction with CE	Up	0.473684	0.578947	14	-0.119062	-0.378064	27.2351	FALSE
Mitochondrial Fatty Acid Beta-Oxidation	Up	0.684211	0.578947	10	-0.468833	0.0882523	8.97284	FALSE
Transport of fatty acids	Up	0.789474	0.578947	1	-0.691932	-0.555295	8.84882	FALSE
Synaptic adhesion-like molecules	Up	0.578947	0.578947	8	-0.545127	-0.114762	3.06524	FALSE
Transcriptional regulation by the AP-2 (TFAP2) family of transcription factors	Up	0.789474	0.578947	17	-0.245778	-0.324161	20.4987	FALSE
Metabolism of RNA	Up	0.684211	0.578947	344	2.11738	4.00845	103.078	FALSE
Cellular responses to stimuli	Up	0.684211	0.578947	390	1.09643	2.13152	3.7313	FALSE
Carboxyterminal post-translational modifications of tubulin	Down	0.684211	0.578947	16	-1.03205	-0.937691	-57.0424	FALSE
Aspartate and asparagine metabolism	Down	0.578947	0.578947	4	-0.343074	0.0114687	-0.651628	FALSE
RHOBTB1 GTPase cycle	Down	0.578947	0.578947	9	-0.11729	0.309473	-123.22	FALSE
NOTCH3 Activation and Transmission of Signal to the Nucleus	Up	0.473684	0.578947	12	-0.290367	-0.203504	57.1248	FALSE
Biosynthesis of DHA-derived SPMs	Down	0.578947	0.578947	2	0.104164	0.342727	-74.2711	FALSE
Biosynthesis of specialized proresolving mediators (SPMs)	Down	0.578947	0.578947	2	0.104164	0.342727	-74.2711	FALSE
Loss of phosphorylation of MECP2 at T308	Up	0.473684	0.578947	2	0.0566591	0.0703342	64.9634	FALSE
NR1H2 and NR1H3-mediated signaling	Up	0.578947	0.578947	19	0.1373	0.289576	5.19395	FALSE
Activated NTRK2 signals through RAS	Up	0.368421	0.578947	5	0.16245	-0.587153	6.27611	FALSE
NR1H2 & NR1H3 regulate gene expression linked to lipogenesis	Up	0.578947	0.578947	2	-0.14497	0.04392	54.7183	FALSE
NR1H3 & NR1H2 regulate gene expression linked to cholesterol transport and efflux	Up	0.526316	0.578947	18	0.272703	0.39829	0.340308	FALSE
NGF-stimulated transcription	Down	0.578947	0.578947	15	0.514885	0.660372	-6.92872	FALSE
Interleukin receptor SHC signaling	Up	0.684211	0.578947	10	-0.323006	-0.787862	3.7665	FALSE
Nonsense-Mediated Decay (NMD)	Up	0.684211	0.578947	55	0.26653	0.533177	19.6461	FALSE
Activation of RAC1 downstream of NMDARs	Up	0.578947	0.578947	7	-0.842542	-0.654305	23.3935	FALSE
NR1H2 & NR1H3 regulate gene expression to control bile acid homeostasis	Down	0.578947	0.578947	4	0.147579	0.255088	-3.17746	FALSE
Manipulation of host energy metabolism	Down	0.578947	0.578947	2	-0.0449502	0.203206	-355.945	FALSE
Aggrephagy	Down	0.473684	0.578947	18	0.428154	0.0756385	-86.3694	FALSE
Drug-mediated inhibition of ERBB2 signaling	Down	0.578947	0.578947	2	-0.930308	-0.815121	-27.3445	FALSE
Sensory processing of sound	Down	0.578947	0.578947	22	0.759244	1.36588	-52.7117	FALSE
Drug resistance in ERBB2 KD mutants	Down	0.578947	0.578947	2	-0.930308	-0.815121	-27.3445	FALSE
Resistance of ERBB2 KD mutants to trastuzumab	Down	0.578947	0.578947	2	-0.930308	-0.815121	-27.3445	FALSE
Resistance of ERBB2 KD mutants to sapitinib	Down	0.578947	0.578947	2	-0.930308	-0.815121	-27.3445	FALSE
Resistance of ERBB2 KD mutants to tesevatinib	Down	0.578947	0.578947	2	-0.930308	-0.815121	-27.3445	FALSE
Resistance of ERBB2 KD mutants to neratinib	Down	0.578947	0.578947	2	-0.930308	-0.815121	-27.3445	FALSE
Resistance of ERBB2 KD mutants to osimertinib	Down	0.578947	0.578947	2	-0.930308	-0.815121	-27.3445	FALSE
Resistance of ERBB2 KD mutants to afatinib	Down	0.578947	0.578947	2	-0.930308	-0.815121	-27.3445	FALSE
Resistance of ERBB2 KD mutants to AEE788	Down	0.578947	0.578947	2	-0.930308	-0.815121	-27.3445	FALSE
Resistance of ERBB2 KD mutants to lapatinib	Down	0.578947	0.578947	2	-0.930308	-0.815121	-27.3445	FALSE
Signaling by ERBB2 ECD mutants	Down	0.578947	0.578947	10	-0.989415	-1.71036	-4.62661	FALSE
Drug resistance in ERBB2 TMD/JMD mutants	Down	0.578947	0.578947	2	-0.930308	-0.815121	-27.3445	FALSE
Signaling by membrane-tethered fusions of PDGFRA or PDGFRB	Down	0.578947	0.578947	1	-0.451966	-0.29755	-22.9662	FALSE
Nervous system development	Down	0.578947	0.578947	221	1.57664	1.85437	-11.3481	FALSE
Translation of Replicase and Assembly of the Replication Transcription Complex	Up	0.578947	0.578947	10	-0.0264092	0.341005	10.1894	FALSE
Negative regulation of FLT3	Up	0.578947	0.578947	6	0.167377	0.0666357	70.0925	FALSE
Cellular response to starvation	Up	0.578947	0.578947	80	0.388996	1.25985	16.6601	FALSE
Cardiogenesis	Up	0.684211	0.578947	8	-0.32942	-0.0205245	15.5899	FALSE
Defective ADA disrupts (deoxy)adenosine deamination	Down	0.578947	0.578947	1	-0.355818	-0.201705	-16.8108	FALSE
Paracetamol ADME	Up	0.578947	0.578947	5	-0.671294	-0.333852	3.29828	FALSE
Retinoid metabolism and transport	Up	0.578947	0.578947	8	0.585343	0.852798	0.158418	FALSE
Gastrulation	Down	0.263158	0.578947	35	0.622812	-0.385897	-13.1793	FALSE
Nonsense Mediated Decay (NMD) independent of the Exon Junction Complex (EJC)	Up	0.578947	0.578947	43	0.0137636	0.177598	25.8765	FALSE
Nonsense Mediated Decay (NMD) enhanced by the Exon Junction Complex (EJC)	Up	0.684211	0.578947	55	0.26653	0.533177	19.6461	FALSE
GSK3B and BTRC:CUL1-mediated-degradation of NFE2L2	Up	0.263158	0.578947	18	0.626677	-1.38894	0.836538	FALSE
NPAS4 regulates expression of target genes	Down	0.368421	0.578947	13	0.526432	0.575291	-9.88807	FALSE
SUMOylation of nuclear envelope proteins	Up	0.578947	0.578947	2	0.0736772	0.00601406	13.857	FALSE
Antigen Presentation: Folding, assembly and peptide loading of class I MHC	Down	0.578947	0.578947	10	-0.419342	-0.00330119	-42.5658	FALSE
Apoptosis	Down	0.526316	0.631579	68	-0.171744	-0.426559	-17.6374	FALSE
Translesion Synthesis by POLH	Up	0.526316	0.631579	10	0.144396	-0.131572	36.8857	FALSE
Resolution of AP sites via the multiple-nucleotide patch replacement pathway	Down	0.736842	0.631579	16	-0.258758	-0.1549	-7.66575	FALSE
Activation and oligomerization of BAK protein	Up	0.631579	0.631579	1	-0.651939	-0.524147	6.04777	FALSE
Cytochrome c-mediated apoptotic response	Down	0.526316	0.631579	9	-0.0979056	0.242019	-18.7944	FALSE
Electric Transmission Across Gap Junctions	Down	0.631579	0.631579	2	-0.296609	-0.0435437	-12.3142	FALSE
Transmission across Electrical Synapses	Down	0.631579	0.631579	2	-0.296609	-0.0435437	-12.3142	FALSE
Signaling by ERBB4	Up	0.631579	0.631579	27	-0.842212	-1.13923	25.9255	FALSE
Ca2+ activated K+ channels	Down	0.631579	0.631579	1	-0.728825	-0.58777	-7.14596	FALSE
Amine Oxidase reactions	Down	0.631579	0.631579	1	-0.0175335	-0.039095	-43.7219	FALSE
PAOs oxidise polyamines to amines	Down	0.631579	0.631579	1	-0.0175335	-0.039095	-43.7219	FALSE
Acyl chain remodeling of DAG and TAG	Down	0.736842	0.631579	2	-1.11228	-0.929049	-0.42853	FALSE
Signaling by Activin	Down	0.631579	0.631579	5	-0.708074	-0.567879	-0.473616	FALSE
Polo-like kinase mediated events	Down	0.631579	0.631579	10	-0.0121326	-0.0263804	-44.4069	FALSE
Sulfur amino acid metabolism	Down	0.736842	0.631579	11	-0.227707	0.368475	-4.22859	FALSE
PKA activation in glucagon signalling	Down	0.736842	0.631579	5	-1.19344	-1.04835	-5.33785	FALSE
Nef mediated downregulation of CD28 cell surface expression	Up	0.631579	0.631579	1	-0.656082	-0.597707	13.9769	FALSE
Terminal pathway of complement	Up	0.631579	0.631579	1	-0.664483	-0.529074	16.6184	FALSE
HIV Transcription Initiation	Up	0.631579	0.631579	21	-0.41577	-0.432882	16.1203	FALSE
RNA Polymerase II HIV Promoter Escape	Up	0.631579	0.631579	21	-0.41577	-0.432882	16.1203	FALSE
Nucleotide-binding domain, leucine rich repeat containing receptor (NLR) signaling pathways	Up	0.526316	0.631579	24	-0.353119	-0.409816	29.8393	FALSE
Adenylate cyclase activating pathway	Down	0.736842	0.631579	3	-1.12029	-0.992398	-4.2022	FALSE
Adenylate cyclase inhibitory pathway	Down	0.842105	0.631579	4	-1.36145	-1.20098	-1.83209	FALSE
Glutathione synthesis and recycling	Down	0.736842	0.631579	5	-0.0129131	0.375925	-28.0532	FALSE
Telomere C-strand (Lagging Strand) Synthesis	Down	0.631579	0.631579	24	-0.261044	-0.0161984	-7.30041	FALSE
Plasma lipoprotein assembly, remodeling, and clearance	Up	0.631579	0.631579	27	-0.258759	0.20633	3.38564	FALSE
Vif-mediated degradation of APOBEC3G	Up	0.210526	0.631579	17	0.371997	-1.57864	3.57916	FALSE
STING mediated induction of host immune responses	Down	0.631579	0.631579	9	-0.270201	0.14469	-20.0078	FALSE
Microtubule-dependent trafficking of connexons from Golgi to the plasma membrane	Down	0.789474	0.631579	8	-0.550123	-0.928176	-109.899	FALSE
Transport of connexons to the plasma membrane	Down	0.789474	0.631579	8	-0.550123	-0.928176	-109.899	FALSE
vRNA Synthesis	Down	0.631579	0.631579	1	-0.589984	-0.492637	-9.14045	FALSE
Metabolism of vitamins and cofactors	Down	0.736842	0.631579	62	-0.23415	1.05378	-4.62129	FALSE
CREB phosphorylation	Down	0.631579	0.631579	2	0.523789	0.603639	-29.948	FALSE
Chondroitin sulfate biosynthesis	Down	0.736842	0.631579	8	-1.18034	-0.730055	-1.35485	FALSE
FCGR activation	Down	0.631579	0.631579	3	-0.216958	-0.314352	-10.071	FALSE
MicroRNA (miRNA) biogenesis	Up	0.631579	0.631579	16	-0.26322	-0.283554	0.688648	FALSE
NRIF signals cell death from the nucleus	Up	0.631579	0.631579	8	-0.164181	-0.228449	52.3231	FALSE
Regulation of gene expression in early pancreatic precursor cells	Down	0.684211	0.631579	1	-0.201163	-0.0167851	-14.553	FALSE
Regulation of activated PAK-2p34 by proteasome mediated degradation	Up	0.210526	0.631579	15	0.32172	-1.68178	4.90732	FALSE
Activated NOTCH1 Transmits Signal to the Nucleus	Up	0.631579	0.631579	13	-0.922039	-0.84825	27.1898	FALSE
Abacavir ADME	Up	0.631579	0.631579	2	-0.522122	-0.305296	14.7925	FALSE
Abacavir metabolism	Up	0.631579	0.631579	1	-0.0540583	0.129838	14.284	FALSE
Downregulation of TGF-beta receptor signaling	Up	0.736842	0.631579	18	-0.748425	-0.538129	17.7312	FALSE
TGF-beta receptor signaling activates SMADs	Up	0.631579	0.631579	28	-0.633084	-0.220052	3.44721	FALSE
Metabolism of ingested H2SeO4 and H2SeO3 into H2Se	Down	0.736842	0.631579	3	-0.65355	-0.429113	-100.132	FALSE
Scavenging by Class F Receptors	Down	0.736842	0.631579	1	-0.274454	-0.106886	-45.7827	FALSE
RMTs methylate histone arginines	Down	0.736842	0.631579	16	-0.407718	-0.192666	-21.6726	FALSE
Glycogen storage disease type Ib (SLC37A4)	Down	0.631579	0.631579	1	-0.756117	-0.625613	-3.47491	FALSE
Loss of Function of SMAD2/3 in Cancer	Down	0.684211	0.631579	6	-0.566371	-0.35053	-13.3852	FALSE
SMAD2/3 Phosphorylation Motif Mutants in Cancer	Down	0.684211	0.631579	6	-0.566371	-0.35053	-13.3852	FALSE
Defective MMACHC causes MAHCC	Up	0.631579	0.631579	1	-0.730092	-0.600651	2.50252	FALSE
TGFBR1 KD Mutants in Cancer	Down	0.684211	0.631579	6	-0.566371	-0.35053	-13.3852	FALSE
Olfactory Signaling Pathway	Down	0.526316	0.631579	3	-0.181	-0.119524	-23.395	FALSE
Striated Muscle Contraction	Down	0.736842	0.631579	6	-0.0919387	0.333994	-35.2096	FALSE
G beta:gamma signalling through PI3Kgamma	Down	0.631579	0.631579	7	-0.0849671	-0.254888	-8.45293	FALSE
Metabolism of proteins	Up	0.947368	0.631579	808	1.03574	4.42558	13.1293	FALSE
Signal amplification	Down	0.526316	0.631579	12	-0.284507	-0.286427	-1.99546	FALSE
Sodium/Calcium exchangers	Up	0.631579	0.631579	2	-0.426697	-0.383175	50.356	FALSE
SIRT1 negatively regulates rRNA expression	Down	0.526316	0.631579	14	-0.369607	-0.8371	-17.9926	FALSE
Inactivation of CDC42 and RAC1	Up	0.631579	0.631579	4	-1.17386	-1.05141	23.7119	FALSE
GP1b-IX-V activation signalling	Up	0.631579	0.631579	6	-0.615067	-0.696455	31.6483	FALSE
TAK1-dependent IKK and NF-kappa-B activation	Up	0.631579	0.631579	20	-1.00196	-1.13461	32.4014	FALSE
Synthesis of Dolichyl-phosphate	Down	0.631579	0.631579	2	-0.00180959	0.249191	-5.50464	FALSE
Synthesis of GDP-mannose	Up	0.789474	0.631579	1	-0.9906	-0.874616	2.56017	FALSE
Asymmetric localization of PCP proteins	Up	0.315789	0.631579	21	0.0185882	-1.49035	1.95016	FALSE
Defective DHDDS causes RP59	Down	0.631579	0.631579	2	-0.00180959	0.249191	-5.50464	FALSE
Defective POMGNT1 causes MDDGA3, MDDGB3 and MDDGC3	Down	0.736842	0.631579	2	0.120452	0.389071	-8.9374	FALSE
B-WICH complex positively regulates rRNA expression	Down	0.631579	0.631579	27	0.212034	-0.499581	-35.3414	FALSE
N-glycan trimming in the ER and Calnexin/Calreticulin cycle	Up	0.631579	0.631579	21	0.0269163	0.508618	21.9457	FALSE
Programmed Cell Death	Down	0.578947	0.631579	81	-0.150884	-0.202049	-15.2083	FALSE
Mismatch repair (MMR) directed by MSH2:MSH6 (MutSalpha)	Down	0.631579	0.631579	6	-0.0720726	-0.305981	-17.626	FALSE
Defective TPMT causes TPMT deficiency	Up	0.631579	0.631579	1	-0.427176	-0.275474	7.94334	FALSE
Defective SLC35D1 causes SCHBCKD	Up	0.631579	0.631579	1	-0.640755	-0.51943	4.66956	FALSE
Metabolic disorders of biological oxidation enzymes	Up	0.631579	0.631579	7	-0.220457	0.214723	0.257191	FALSE
Hedgehog 'off' state	Down	0.631579	0.631579	41	-0.830777	-2.08879	-21.4165	FALSE
Defective SLC35A2 causes congenital disorder of glycosylation 2M (CDG2M)	Up	0.631579	0.631579	1	-0.118413	0.0607151	11.3843	FALSE
BBSome-mediated cargo-targeting to cilium	Down	0.736842	0.631579	9	-1.04952	-0.565967	-26.9633	FALSE
RHO GTPases activate KTN1	Up	0.631579	0.631579	6	-0.190275	-0.0698792	30.3378	FALSE
Signaling by FGFR4 in disease	Up	0.631579	0.631579	8	-0.810064	-1.64416	5.57896	FALSE
Defective CFTR causes cystic fibrosis	Up	0.315789	0.631579	19	0.274614	-1.35125	7.56589	FALSE
HDR through Single Strand Annealing (SSA)	Down	0.631579	0.631579	19	-0.282736	-0.144108	-9.70123	FALSE
HDR through Homologous Recombination (HRR)	Up	0.631579	0.631579	33	-0.662362	-0.4922	5.98472	FALSE
Deubiquitination	Down	0.736842	0.631579	131	-0.854543	-0.659573	-11.3047	FALSE
Josephin domain DUBs	Up	0.736842	0.631579	4	-0.503541	-0.750399	118.383	FALSE
Nonhomologous End-Joining (NHEJ)	Down	0.736842	0.631579	28	-1.57752	-1.53348	-13.2746	FALSE
Presynaptic phase of homologous DNA pairing and strand exchange	Down	0.631579	0.631579	20	-0.519328	-0.374039	-8.57767	FALSE
Dual Incision in GG-NER	Up	0.631579	0.631579	20	-0.394874	-0.488242	14.3831	FALSE
TP53 Regulates Transcription of Cell Cycle Genes	Down	0.631579	0.631579	34	0.0185265	0.429355	-25.9455	FALSE
Cooperation of PDCL (PhLP1) and TRiC/CCT in G-protein beta folding	Down	0.684211	0.631579	14	0.24235	0.503151	-30.8679	FALSE
Assembly of the ORC complex at the origin of replication	Down	0.631579	0.631579	16	-0.298943	-0.726569	-23.603	FALSE
Orc1 removal from chromatin	Down	0.421053	0.631579	31	0.236215	-1.01798	-16.4309	FALSE
G2/M DNA replication checkpoint	Down	0.631579	0.631579	4	-0.187901	-0.170278	-90.3176	FALSE
Stabilization of p53	Up	0.210526	0.631579	20	0.176481	-1.50197	4.89624	FALSE
Transcriptional activation of p53 responsive genes	Up	0.631579	0.631579	3	-0.742723	-0.760437	14.8062	FALSE
Transcriptional activation of cell cycle inhibitor p21	Up	0.631579	0.631579	3	-0.742723	-0.760437	14.8062	FALSE
Carnitine synthesis	Down	0.736842	0.631579	3	-0.555343	-0.252807	-8.58373	FALSE
Ethanol oxidation	Up	0.631579	0.631579	2	-0.788526	-0.570513	7.31989	FALSE
RNA Polymerase I Promoter Escape	Down	0.631579	0.631579	23	-0.433301	-1.05895	-5.48918	FALSE
RNA Polymerase II Promoter Escape	Up	0.631579	0.631579	21	-0.41577	-0.432882	16.1203	FALSE
RNA Polymerase II Transcription Pre-Initiation And Promoter Opening	Up	0.631579	0.631579	21	-0.41577	-0.432882	16.1203	FALSE
RNA Polymerase I Transcription Termination	Up	0.631579	0.631579	14	-0.127789	-0.214161	5.90957	FALSE
Activation, myristolyation of BID and translocation to mitochondria	Up	0.631579	0.631579	1	-0.651939	-0.524147	6.04777	FALSE
RNA Polymerase II Transcription Initiation	Up	0.631579	0.631579	21	-0.41577	-0.432882	16.1203	FALSE
RNA Polymerase II Transcription Initiation And Promoter Clearance	Up	0.631579	0.631579	21	-0.41577	-0.432882	16.1203	FALSE
Transport of nucleosides and free purine and pyrimidine bases across the plasma membrane	Up	0.894737	0.631579	5	-1.34771	-1.02723	30.4392	FALSE
Protein ubiquitination	Down	0.526316	0.631579	41	0.231973	0.728095	-6.46534	FALSE
VLDLR internalisation and degradation	Up	0.421053	0.631579	8	0.651308	0.447623	26.5002	FALSE
Synthesis of active ubiquitin: roles of E1 and E2 enzymes	Up	0.736842	0.631579	20	-0.242182	0.108333	15.9199	FALSE
Metabolism of cofactors	Up	0.526316	0.631579	6	0.0414833	0.387699	8.98016	FALSE
ROBO receptors bind AKAP5	Down	0.631579	0.631579	2	0.0292463	0.121975	-19.9532	FALSE
NOTCH4 Activation and Transmission of Signal to the Nucleus	Up	0.631579	0.631579	5	-0.44584	-0.257542	2.33574	FALSE
TICAM1,TRAF6-dependent induction of TAK1 complex	Up	0.631579	0.631579	8	-0.216837	-0.429171	61.7827	FALSE
Peroxisomal protein import	Down	0.736842	0.631579	26	-0.903137	-0.382572	-10.2522	FALSE
Interferon alpha/beta signaling	Up	0.842105	0.631579	25	-0.21477	-0.146455	4.8729	FALSE
IRAK1 recruits IKK complex	Up	0.526316	0.631579	6	-0.54813	-1.01191	67.1603	FALSE
RAS GTPase cycle mutants	Down	0.526316	0.631579	2	-0.686679	-1.05344	-20.6132	FALSE
Signaling by MAP2K mutants	Down	0.526316	0.631579	2	-0.318135	-0.447041	-11.4649	FALSE
Leishmania infection	Down	0.631579	0.631579	61	0.493276	0.864779	-13.1073	FALSE
ADORA2B mediated anti-inflammatory cytokines production	Down	0.631579	0.631579	13	-0.750096	-0.604966	-8.03914	FALSE
RHOBTB3 ATPase cycle	Down	0.631579	0.631579	5	-0.411488	-0.105022	-16.0796	FALSE
Sensory perception of sweet, bitter, and umami (glutamate) taste	Down	0.631579	0.631579	3	0.0790161	0.166223	-39.2126	FALSE
Aspirin ADME	Down	0.736842	0.631579	5	-1.01209	-0.710165	-12.4627	FALSE
IRAK1 recruits IKK complex upon TLR7/8 or 9 stimulation	Up	0.526316	0.631579	6	-0.54813	-1.01191	67.1603	FALSE
Signaling by RAS GAP mutants	Down	0.526316	0.631579	2	-0.686679	-1.05344	-20.6132	FALSE
Signaling by RAS GTPase mutants	Down	0.526316	0.631579	2	-0.686679	-1.05344	-20.6132	FALSE
Germ layer formation at gastrulation	Down	0.631579	0.631579	4	-0.884099	-0.78358	-4.8224	FALSE
Formation of definitive endoderm	Down	0.736842	0.631579	7	-0.913818	-0.693751	-7.01389	FALSE
Somitogenesis	Down	0.526316	0.631579	16	-0.0540058	-1.65101	-21.012	FALSE
Parasitic Infection Pathways	Down	0.631579	0.631579	61	0.493276	0.864779	-13.1073	FALSE
Signaling by ERBB2	Up	0.578947	0.684211	24	-1.16156	-1.68947	13.8813	FALSE
Erythrocytes take up carbon dioxide and release oxygen	Up	0.684211	0.684211	3	-1.17797	-0.92628	2.96547	FALSE
SHC1 events in ERBB2 signaling	Down	0.578947	0.684211	10	-0.674207	-1.07522	-2.7129	FALSE
PI3K events in ERBB4 signaling	Up	0.789474	0.684211	4	-1.02355	-1.12239	4.13285	FALSE
Acrosome Reaction and Sperm:Oocyte Membrane Binding	Up	0.684211	0.684211	1	-0.479595	-0.335802	5.25647	FALSE
GRB7 events in ERBB2 signaling	Up	0.684211	0.684211	3	-1.02566	-0.86814	3.64406	FALSE
NR1D1 (REV-ERBA) represses gene expression	Up	0.789474	0.684211	1	-0.741319	-0.693654	4.24798	FALSE
Activation of BMF and translocation to mitochondria	Up	0.684211	0.684211	2	-0.487501	-0.348013	6.39097	FALSE
O2/CO2 exchange in erythrocytes	Up	0.684211	0.684211	3	-1.17797	-0.92628	2.96547	FALSE
Acyl chain remodelling of PG	Up	0.789474	0.684211	3	-0.91499	-0.658216	2.27396	FALSE
Fibronectin matrix formation	Down	0.684211	0.684211	2	0.112678	0.235936	-73.4147	FALSE
Eukaryotic Translation Elongation	Up	0.789474	0.684211	41	-0.452234	-0.238769	32.1324	FALSE
Peptide chain elongation	Up	0.789474	0.684211	39	-0.356914	-0.19429	29.2938	FALSE
Removal of aminoterminal propeptides from gamma-carboxylated proteins	Down	0.789474	0.684211	2	-1.03967	-0.937711	-12.7071	FALSE
Gamma-carboxylation, transport, and amino-terminal cleavage of proteins	Down	0.789474	0.684211	2	-1.03967	-0.937711	-12.7071	FALSE
ZBP1(DAI) mediated induction of type I IFNs	Up	0.684211	0.684211	13	-0.875643	-0.634001	19.6296	FALSE
Budding and maturation of HIV virion	Up	0.684211	0.684211	14	-0.151224	0.076124	33.7858	FALSE
Keratan sulfate/keratin metabolism	Down	0.789474	0.684211	11	-0.080294	0.470813	-19.0883	FALSE
Gamma carboxylation, hypusinylation, hydroxylation, and arylsulfatase activation	Down	0.684211	0.684211	24	0.0124798	0.810254	-21.6579	FALSE
Collagen biosynthesis and modifying enzymes	Down	0.789474	0.684211	19	-0.46536	0.250732	-30.3953	FALSE
NGF processing	Down	0.684211	0.684211	1	-0.582888	-0.549303	-16.5109	FALSE
Influenza Viral RNA Transcription and Replication	Up	0.684211	0.684211	73	0.796758	0.232117	14.1914	FALSE
Signaling by TGF-beta Receptor Complex	Down	0.684211	0.684211	56	0.334765	0.685595	-9.77735	FALSE
Synthesis and processing of ENV and VPU	Down	0.684211	0.684211	1	-0.582888	-0.549303	-16.5109	FALSE
Telomere Extension By Telomerase	Down	0.684211	0.684211	14	0.275045	0.768373	-16.9677	FALSE
SCF-beta-TrCP mediated degradation of Emi1	Up	0.263158	0.684211	19	0.277471	-1.75578	4.00441	FALSE
Membrane binding and targetting of GAG proteins	Up	0.684211	0.684211	5	-0.782728	-0.970259	87.6252	FALSE
Synthesis And Processing Of GAG, GAGPOL Polyproteins	Up	0.684211	0.684211	5	-0.782728	-0.970259	87.6252	FALSE
Assembly Of The HIV Virion	Up	0.789474	0.684211	6	-0.952492	-1.10997	70.2691	FALSE
SRP-dependent cotranslational protein targeting to membrane	Up	0.684211	0.684211	55	-0.171737	0.228655	23.338	FALSE
Serotonin Neurotransmitter Release Cycle	Up	0.684211	0.684211	4	-0.278538	0.00448646	16.3573	FALSE
Norepinephrine Neurotransmitter Release Cycle	Up	0.684211	0.684211	4	-0.278538	0.00448646	16.3573	FALSE
Cellular hexose transport	Up	0.789474	0.684211	6	-0.973572	-0.578348	0.496931	FALSE
Heme degradation	Down	0.684211	0.684211	5	-1.27684	-0.969114	-0.437704	FALSE
Androgen biosynthesis	Up	0.684211	0.684211	2	-1.00113	-0.806957	5.31362	FALSE
p75NTR signals via NF-kB	Up	0.631579	0.684211	7	-0.325781	-0.4861	71.6328	FALSE
Neurophilin interactions with VEGF and VEGFR	Down	0.684211	0.684211	1	-0.546245	-0.404685	-9.87976	FALSE
Metabolism of folate and pterines	Down	0.894737	0.684211	7	-1.57374	-1.18984	-5.83821	FALSE
Vitamin C (ascorbate) metabolism	Down	0.684211	0.684211	2	-0.4007	-0.180688	-15.0522	FALSE
AKT phosphorylates targets in the nucleus	Down	0.684211	0.684211	1	-0.567102	-0.478452	-10.7565	FALSE
Vitamin B5 (pantothenate) metabolism	Up	0.789474	0.684211	11	-0.39526	0.215382	4.25942	FALSE
Cell surface interactions at the vascular wall	Down	0.684211	0.684211	48	0.316862	0.411147	-13.6263	FALSE
Cell death signalling via NRAGE, NRIF and NADE	Up	0.631579	0.684211	36	-0.0752569	0.37844	8.41508	FALSE
Glycoprotein hormones	Up	0.684211	0.684211	1	-0.45358	-0.299284	21.8198	FALSE
Peptide hormone biosynthesis	Up	0.684211	0.684211	1	-0.45358	-0.299284	21.8198	FALSE
Dopamine Neurotransmitter Release Cycle	Up	0.684211	0.684211	4	-0.278538	0.00448646	16.3573	FALSE
Hyaluronan biosynthesis and export	Up	0.684211	0.684211	3	-0.0463989	0.274367	3.49423	FALSE
Abacavir transmembrane transport	Up	0.789474	0.684211	1	-0.684334	-0.561592	15.3011	FALSE
MPS IV - Morquio syndrome B	Down	0.684211	0.684211	1	-0.554294	-0.448054	-9.02648	FALSE
SHC-related events triggered by IGF1R	Up	0.578947	0.684211	4	-0.110343	-1.01952	6.0039	FALSE
Antagonism of Activin by Follistatin	Up	0.684211	0.684211	1	-0.45358	-0.299284	21.8198	FALSE
Interaction With Cumulus Cells And The Zona Pellucida	Up	0.684211	0.684211	1	-0.721889	-0.620142	19.0741	FALSE
Acetylcholine Neurotransmitter Release Cycle	Up	0.684211	0.684211	4	-0.278538	0.00448646	16.3573	FALSE
Stimuli-sensing channels	Up	0.684211	0.684211	28	-0.616021	-0.015273	10.7238	FALSE
FCERI mediated Ca+2 mobilization	Up	0.684211	0.684211	13	-0.427137	-0.676	11.1739	FALSE
Laminin interactions	Down	0.684211	0.684211	13	-0.147754	0.381729	-85.2002	FALSE
Non-integrin membrane-ECM interactions	Down	0.789474	0.684211	26	0.191162	0.822429	-25.4519	FALSE
Glycogen storage diseases	Up	0.789474	0.684211	8	-1.37036	-1.36026	53.7676	FALSE
Severe congenital neutropenia type 4 (G6PC3)	Down	0.684211	0.684211	1	-0.531923	-0.385417	-4.86254	FALSE
Signaling by TGF-beta Receptor Complex in Cancer	Down	0.684211	0.684211	7	-0.649	-0.409732	-10.2807	FALSE
TGFBR2 MSI Frameshift Mutants in Cancer	Down	0.684211	0.684211	2	-0.278555	-0.165838	-5.52592	FALSE
Defective B4GALT1 causes B4GALT1-CDG (CDG-2d)	Up	0.684211	0.684211	1	-0.721889	-0.620142	19.0741	FALSE
Loss of Function of TGFBR1 in Cancer	Down	0.684211	0.684211	7	-0.649	-0.409732	-10.2807	FALSE
Peptide ligand-binding receptors	Up	0.684211	0.684211	16	0.156507	0.885907	831.16	FALSE
Diseases associated with N-glycosylation of proteins	Up	0.684211	0.684211	6	-0.664823	-0.334004	5.88777	FALSE
Mitochondrial tRNA aminoacylation	Down	0.894737	0.684211	10	-0.424787	0.173473	-10.3505	FALSE
Loss of Nlp from mitotic centrosomes	Down	0.684211	0.684211	42	-0.528056	-0.0356529	-6.91533	FALSE
Recruitment of mitotic centrosome proteins and complexes	Down	0.789474	0.684211	47	-0.602233	-0.00957194	-7.10605	FALSE
Loss of proteins required for interphase microtubule organization from the centrosome	Down	0.684211	0.684211	42	-0.528056	-0.0356529	-6.91533	FALSE
Centrosome maturation	Down	0.789474	0.684211	47	-0.602233	-0.00957194	-7.10605	FALSE
Recruitment of NuMA to mitotic centrosomes	Down	0.684211	0.684211	51	-0.452145	-0.0083179	-22.3324	FALSE
Regulation of Insulin-like Growth Factor (IGF) transport and uptake by Insulin-like Growth Factor Binding Proteins (IGFBPs)	Down	0.789474	0.684211	37	0.251831	1.30146	-11.2307	FALSE
Nuclear Receptor transcription pathway	Up	0.684211	0.684211	14	0.0380567	0.625932	7.06128	FALSE
Formation of tubulin folding intermediates by CCT/TriC	Down	0.684211	0.684211	11	-0.313948	-0.469973	-114.269	FALSE
Histamine receptors	Down	0.684211	0.684211	1	-0.419162	-0.262316	-5.38604	FALSE
SUMOylation of intracellular receptors	Up	0.684211	0.684211	13	-0.321899	0.0782135	3.01038	FALSE
G alpha (s) signalling events	Up	0.789474	0.684211	26	-0.77548	-0.305275	2.24797	FALSE
Tight junction interactions	Down	0.684211	0.684211	10	-0.762626	-0.236735	-9.92029	FALSE
Metal ion SLC transporters	Down	0.684211	0.684211	5	0.272023	0.72852	-10.3172	FALSE
Intracellular metabolism of fatty acids regulates insulin secretion	Down	0.789474	0.684211	2	-0.655934	-0.441867	-21.5466	FALSE
Zinc transporters	Down	0.684211	0.684211	2	-0.500613	-0.269205	-18.4225	FALSE
Post NMDA receptor activation events	Down	0.368421	0.684211	35	-1.15911	-1.1597	-25.0248	FALSE
Zinc influx into cells by the SLC39 gene family	Down	0.684211	0.684211	2	-0.500613	-0.269205	-18.4225	FALSE
NrCAM interactions	Down	0.578947	0.684211	5	-0.790726	-0.516484	-6.68532	FALSE
Ionotropic activity of kainate receptors	Up	0.684211	0.684211	4	-0.96551	-0.882627	23.0078	FALSE
Activation of Ca-permeable Kainate Receptor	Up	0.684211	0.684211	4	-0.96551	-0.882627	23.0078	FALSE
Interleukin-2 family signaling	Up	0.684211	0.684211	12	-0.484201	-0.829105	1.17923	FALSE
Transcriptional regulation of pluripotent stem cells	Up	0.684211	0.684211	8	-0.819832	-0.364583	42.7052	FALSE
Defective B4GALT1 causes CDG-2d	Up	0.684211	0.684211	1	-0.721889	-0.620142	19.0741	FALSE
O-glycosylation of TSR domain-containing proteins	Up	0.789474	0.684211	5	-1.06498	-0.742462	5.46234	FALSE
Uptake and function of anthrax toxins	Up	0.684211	0.684211	6	-0.206682	-0.0387353	2.28744	FALSE
Defective GSS causes GSS deficiency	Down	0.684211	0.684211	1	-0.187458	-0.0163646	-7.4745	FALSE
UNC93B1 deficiency - HSE	Up	0.789474	0.684211	2	-0.864201	-0.682853	8.34355	FALSE
Defective PGM1 causes PGM1-CDG	Up	0.789474	0.684211	1	-0.54264	-0.414983	27.2953	FALSE
Degradation of GLI2 by the proteasome	Up	0.263158	0.684211	20	0.0143324	-1.91997	3.83622	FALSE
Defective SLC12A6 causes agenesis of the corpus callosum, with peripheral neuropathy (ACCPN)	Down	0.684211	0.684211	1	-0.247946	-0.0784153	-8.0557	FALSE
Defective SLC20A2 causes idiopathic basal ganglia calcification 1 (IBGC1)	Up	0.684211	0.684211	1	-0.871304	-0.747956	2.82545	FALSE
Lactose synthesis	Down	0.894737	0.684211	2	-0.451303	-0.260478	-4.35505	FALSE
SHC-mediated cascade:FGFR1	Up	0.473684	0.684211	5	-0.244456	-1.05284	3.975	FALSE
SHC-mediated cascade:FGFR2	Up	0.473684	0.684211	5	-0.244456	-1.05284	3.975	FALSE
SHC-mediated cascade:FGFR3	Up	0.473684	0.684211	5	-0.244456	-1.05284	3.975	FALSE
SHC-mediated cascade:FGFR4	Up	0.578947	0.684211	4	-0.110343	-1.01952	6.0039	FALSE
Negative regulation of FGFR1 signaling	Up	0.578947	0.684211	12	-0.142405	-1.30196	32.6282	FALSE
Negative regulation of FGFR2 signaling	Up	0.578947	0.684211	12	-0.142405	-1.30196	32.6282	FALSE
Negative regulation of FGFR3 signaling	Up	0.578947	0.684211	12	-0.142405	-1.30196	32.6282	FALSE
Signaling by FGFR2	Up	0.684211	0.684211	33	-0.155983	-1.35042	14.5995	FALSE
Signaling by FGFR3	Up	0.473684	0.684211	19	-0.583663	-1.93789	20.2034	FALSE
Signaling by FGFR4	Up	0.578947	0.684211	18	-0.522834	-1.9167	21.5558	FALSE
Defective ABCA3 causes SMDP3	Down	0.684211	0.684211	1	-0.819199	-0.696858	-5.85164	FALSE
Regulation of TLR by endogenous ligand	Down	0.684211	0.684211	1	-0.439942	-0.317046	-4.44304	FALSE
Diseases associated with surfactant metabolism	Down	0.684211	0.684211	1	-0.819199	-0.696858	-5.85164	FALSE
Defective ABCA3 causes SMDP3	Down	0.684211	0.684211	1	-0.819199	-0.696858	-5.85164	FALSE
ERBB2 Regulates Cell Motility	Down	0.684211	0.684211	6	-0.585792	-0.489712	-8.1493	FALSE
rRNA modification in the mitochondrion	Up	0.684211	0.684211	2	-0.569197	-0.387202	7860.8	FALSE
Antimicrobial peptides	Up	0.684211	0.684211	3	-0.210592	0.0878558	20.1358	FALSE
Regulation of TP53 Expression	Up	0.578947	0.684211	2	-0.94057	-0.919368	14.3853	FALSE
Keratinization	Up	0.684211	0.684211	10	-0.560848	-0.0913085	24.2044	FALSE
Formation of the cornified envelope	Up	0.684211	0.684211	10	-0.560848	-0.0913085	24.2044	FALSE
Proline catabolism	Up	0.684211	0.684211	1	-0.394963	-0.227018	8.03692	FALSE
mRNA Editing: C to U Conversion	Down	0.789474	0.684211	1	-0.448076	-0.284633	-19.2497	FALSE
Pyrimidine salvage	Up	0.894737	0.684211	5	-1.0401	-0.681262	18.5891	FALSE
mRNA Editing	Down	0.789474	0.684211	1	-0.448076	-0.284633	-19.2497	FALSE
Formation of the Editosome	Down	0.789474	0.684211	1	-0.448076	-0.284633	-19.2497	FALSE
Triglyceride biosynthesis	Down	0.684211	0.684211	3	-0.884631	-0.63721	-5.81849	FALSE
Beta oxidation of decanoyl-CoA to octanoyl-CoA-CoA	Up	0.789474	0.684211	3	-0.794851	-0.544484	12.9654	FALSE
Beta oxidation of octanoyl-CoA to hexanoyl-CoA	Up	0.789474	0.684211	3	-0.794851	-0.544484	12.9654	FALSE
ERBB2 Activates PTK6 Signaling	Down	0.684211	0.684211	4	-1.04098	-0.926457	-5.29402	FALSE
Threonine catabolism	Up	0.684211	0.684211	1	-0.483182	-0.320651	5.74646	FALSE
PTK6 Down-Regulation	Up	0.684211	0.684211	1	-0.330843	-0.21519	21.2144	FALSE
MET activates RAS signaling	Up	0.578947	0.684211	4	-0.110343	-1.01952	6.0039	FALSE
Lysosomal oligosaccharide catabolism	Up	0.684211	0.684211	2	-0.854625	-0.641904	7.52281	FALSE
Interaction between PHLDA1 and AURKA	Down	0.684211	0.684211	2	-0.477466	-0.265028	-150.538	FALSE
InlA-mediated entry of Listeria monocytogenes into host cells	Up	0.526316	0.684211	5	-0.930011	-1.35204	92.2809	FALSE
Collagen chain trimerization	Down	0.684211	0.684211	9	-0.0143076	0.442542	-72.3624	FALSE
Regulation of PTEN localization	Up	0.473684	0.684211	6	-0.207244	-0.355415	75.1808	FALSE
Metabolism of steroids	Down	1	0.684211	47	-1.31695	-0.583011	-4.37658	FALSE
HDL clearance	Up	0.684211	0.684211	1	-0.5764	-0.423838	54.477	FALSE
SLIT2:ROBO1 increases RHOA activity	Down	0.684211	0.684211	3	-0.324261	-0.269076	-11.6819	FALSE
Signaling by Nuclear Receptors	Up	0.578947	0.684211	117	0.819008	0.891495	11.4998	FALSE
Signaling by TGFB family members	Down	0.684211	0.684211	66	0.0461021	0.59266	-7.78445	FALSE
Interleukin-38 signaling	Down	0.684211	0.684211	2	-0.524421	-0.401222	-4.51467	FALSE
Regulation of expression of SLITs and ROBOs	Up	0.684211	0.684211	68	0.0755066	-0.430797	9.54963	FALSE
RHOBTB2 GTPase cycle	Down	0.684211	0.684211	11	-0.0521126	0.220464	-33.468	FALSE
TLR3-mediated TICAM1-dependent programmed cell death	Up	0.684211	0.684211	3	-0.948111	-0.777667	6.06059	FALSE
TICAM1-dependent activation of IRF3/IRF7	Up	0.684211	0.684211	8	-0.659504	-0.713471	58.5788	FALSE
NTRK2 activates RAC1	Up	0.578947	0.684211	2	-0.284321	-0.206615	44.7313	FALSE
Activated NTRK3 signals through RAS	Up	0.578947	0.684211	4	-0.110343	-1.01952	6.0039	FALSE
Expression and Processing of Neurotrophins	Down	0.684211	0.684211	1	-0.582888	-0.549303	-16.5109	FALSE
Endosomal Sorting Complex Required For Transport (ESCRT)	Up	0.684211	0.684211	15	-0.190136	0.0503569	29.3286	FALSE
Class I peroxisomal membrane protein import	Down	0.894737	0.684211	8	-0.908633	-0.5109	-65.7172	FALSE
Diseases of Base Excision Repair	Down	0.684211	0.684211	3	-0.662925	-0.416142	-7.92398	FALSE
FOXO-mediated transcription	Up	1	0.684211	25	-0.194197	-0.390245	25.2188	FALSE
Defective Base Excision Repair Associated with NTHL1	Down	0.684211	0.684211	1	0.113504	0.287115	-15.5992	FALSE
Negative regulation of NMDA receptor-mediated neuronal transmission	Up	0.789474	0.684211	9	-1.14695	-0.862345	9.71732	FALSE
Defective Base Excision Repair Associated with NEIL3	Down	0.684211	0.684211	1	-0.535124	-0.398887	-5.46913	FALSE
Protein hydroxylation	Down	0.789474	0.684211	9	-0.382374	-0.0297209	-35.3666	FALSE
Defective NTHL1 substrate processing	Down	0.684211	0.684211	1	0.113504	0.287115	-15.5992	FALSE
Defective NTHL1 substrate binding	Down	0.684211	0.684211	1	0.113504	0.287115	-15.5992	FALSE
Constitutive Signaling by Overexpressed ERBB2	Down	0.473684	0.684211	7	-0.182376	-0.729375	-8.9244	FALSE
Inhibition of membrane repair	Up	0.684211	0.684211	1	-0.632404	-0.535255	9.31509	FALSE
NEIL3-mediated resolution of ICLs	Down	0.684211	0.684211	1	-0.535124	-0.398887	-5.46913	FALSE
Blockage of phagosome acidification	Up	0.578947	0.684211	1	-0.0973354	0.0131035	8.03217	FALSE
Modulation by Mtb of host immune system	Up	0.578947	0.684211	2	-0.22047	-0.798731	217.106	FALSE
N-glycan trimming and elongation in the cis-Golgi	Up	0.684211	0.684211	4	-0.933388	-0.636066	5.12396	FALSE
Progressive trimming of alpha-1,2-linked mannose residues from Man9/8/7GlcNAc2 to produce Man5GlcNAc2	Up	0.684211	0.684211	2	-0.917399	-0.724369	7.30709	FALSE
Signaling by ERBB2 KD Mutants	Down	0.684211	0.684211	12	-1.13479	-1.73611	-3.04734	FALSE
Pexophagy	Up	0.789474	0.684211	4	-0.240325	-0.530789	64.7837	FALSE
Signaling by ERBB2 TMD/JMD mutants	Down	0.684211	0.684211	10	-0.849432	-1.3834	-4.34014	FALSE
SARS-CoV-1 Infection	Down	0.789474	0.684211	66	0.328083	0.752115	-16.594	FALSE
Maturation of protein E	Up	0.578947	0.684211	2	-0.22047	-0.798731	217.106	FALSE
SARS-CoV-1-mediated effects on programmed cell death	Up	0.789474	0.684211	2	-0.57943	-0.469889	23.421	FALSE
Maturation of protein E	Up	0.578947	0.684211	2	-0.22047	-0.798731	217.106	FALSE
RHOBTB GTPase Cycle	Down	0.684211	0.684211	15	0.0587881	0.441417	-90.3912	FALSE
Regulation of BACH1 activity	Up	0.473684	0.684211	6	-0.319984	-0.973659	72.9971	FALSE
Sensory Perception	Down	0.684211	0.684211	43	0.392373	1.14411	-28.0598	FALSE
Loss of function of TP53 in cancer due to loss of tetramerization ability	Up	0.684211	0.684211	1	-0.815767	-0.925301	25.6222	FALSE
Loss of Function of TP53 in Cancer	Up	0.684211	0.684211	1	-0.815767	-0.925301	25.6222	FALSE
Defective PNP disrupts phosphorolysis of (deoxy)guanosine and (deoxy)inosine	Up	0.684211	0.684211	1	-0.524627	-0.406845	10.7981	FALSE
Nucleotide catabolism defects	Up	0.684211	0.684211	1	-0.524627	-0.406845	10.7981	FALSE
SARS-CoV-1 modulates host translation machinery	Down	0.789474	0.684211	18	-0.0206212	0.00662837	-32.466	FALSE
Ribavirin ADME	Up	0.789474	0.684211	9	-0.287714	0.249719	15.6285	FALSE
KEAP1-NFE2L2 pathway	Down	0.684211	0.684211	60	-0.247266	-1.00433	-1.66281	FALSE
Reactions specific to the complex N-glycan synthesis pathway	Down	0.684211	0.684211	4	0.096246	0.454303	-4.258	FALSE
Transport of RCbl within the body	Up	0.684211	0.684211	2	-0.946818	-0.77804	1.40791	FALSE
Serine biosynthesis	Down	0.684211	0.684211	7	-0.231619	0.266569	-44.36	FALSE
Ciprofloxacin ADME	Up	0.789474	0.684211	1	-0.684334	-0.561592	15.3011	FALSE
NFE2L2 regulating anti-oxidant/detoxification enzymes	Up	0.684211	0.684211	13	-0.295335	-0.367627	16.8582	FALSE
Bacterial Infection Pathways	Down	0.578947	0.684211	34	-0.183752	0.0513679	-0.144771	FALSE
Specification of primordial germ cells	Up	0.684211	0.684211	4	-1.16276	-0.874853	1.33063	FALSE
Activation of BAD and translocation to mitochondria	Up	0.842105	0.736842	5	-0.67864	-0.428913	29.1895	FALSE
Formation of apoptosome	Down	0.736842	0.736842	7	-0.705422	-0.460544	-15.5084	FALSE
CaMK IV-mediated phosphorylation of CREB	Up	0.736842	0.736842	5	-1.14357	-1.06917	8.03841	FALSE
ER-Phagosome pathway	Up	0.736842	0.736842	27	-0.594494	-1.87539	6.23564	FALSE
Nuclear signaling by ERBB4	Up	0.736842	0.736842	14	-0.987626	-0.721674	16.993	FALSE
Potassium Channels	Up	0.736842	0.736842	12	-0.972583	-0.714046	1.13402	FALSE
Apoptosis induced DNA fragmentation	Up	0.842105	0.736842	4	-0.782249	-0.589653	5.0217	FALSE
Synthesis of PS	Up	0.736842	0.736842	1	-0.728676	-0.590448	12.0439	FALSE
Glycerophospholipid biosynthesis	Up	0.842105	0.736842	49	-1.73935	-0.587741	1.90946	FALSE
Glutathione conjugation	Down	0.842105	0.736842	9	-0.600748	-0.0943411	-12.5887	FALSE
Telomere Maintenance	Down	0.631579	0.736842	51	-0.324236	-0.484059	-9.69227	FALSE
Early Phase of HIV Life Cycle	Down	0.842105	0.736842	7	-0.381109	-0.0162301	-109.977	FALSE
Golgi Cisternae Pericentriolar Stack Reorganization	Down	0.736842	0.736842	8	0.0552365	0.174796	-57.4116	FALSE
Mitochondrial transcription initiation	Down	0.842105	0.736842	2	-0.810505	-0.599562	-9.77889	FALSE
ChREBP activates metabolic gene expression	Up	0.736842	0.736842	3	-0.602945	-0.326806	16.5363	FALSE
Synthesis of PIPs at the Golgi membrane	Down	0.631579	0.736842	12	-0.497526	0.0267518	-0.119205	FALSE
Synthesis of PIPs at the early endosome membrane	Down	0.736842	0.736842	9	-1.19188	-0.754762	-2.88145	FALSE
Nef Mediated CD4 Down-regulation	Down	0.789474	0.736842	5	-0.907619	-0.74073	-36.5245	FALSE
TICAM1, RIP1-mediated IKK complex recruitment	Up	0.631579	0.736842	12	-0.745913	-0.979542	20.6282	FALSE
APC/C-mediated degradation of cell cycle proteins	Down	0.526316	0.736842	41	0.35499	-0.944945	-29.9215	FALSE
Integration of viral DNA into host genomic DNA	Down	0.736842	0.736842	3	-0.0493999	0.199958	-228.405	FALSE
Autointegration results in viral DNA circles	Down	0.736842	0.736842	3	-0.0493999	0.199958	-228.405	FALSE
APOBEC3G mediated resistance to HIV-1 infection	Down	0.736842	0.736842	3	-0.0493999	0.199958	-228.405	FALSE
Vpr-mediated induction of apoptosis by mitochondrial outer membrane permeabilization	Up	0.789474	0.736842	1	-0.962921	-0.852178	80.0896	FALSE
Nef Mediated CD8 Down-regulation	Down	0.736842	0.736842	4	-0.806716	-0.662491	-54.9932	FALSE
Signaling by cytosolic FGFR1 fusion mutants	Down	0.631579	0.736842	13	-0.826107	-0.638589	-2.06277	FALSE
FGFR1 mutant receptor activation	Down	0.631579	0.736842	14	-0.883166	-0.699596	-2.21119	FALSE
Gap junction assembly	Down	0.736842	0.736842	9	-0.565789	-0.863079	-99.9546	FALSE
Keratan sulfate degradation	Down	0.736842	0.736842	2	-0.859792	-0.692304	-2.94426	FALSE
Regulation of pyruvate dehydrogenase (PDH) complex	Up	0.736842	0.736842	9	-1.70887	-1.28398	1.47203	FALSE
Synthesis of Hepoxilins (HX) and Trioxilins (TrX)	Up	0.736842	0.736842	1	-0.642597	-0.517802	28.3514	FALSE
Synthesis of Lipoxins (LX)	Up	0.736842	0.736842	1	-0.642597	-0.517802	28.3514	FALSE
Mucopolysaccharidoses	Down	0.736842	0.736842	3	-1.14715	-0.938794	-3.4041	FALSE
HSF1 activation	Up	0.842105	0.736842	10	-0.277002	-0.24682	46.4556	FALSE
Autodegradation of the E3 ubiquitin ligase COP1	Up	0.210526	0.736842	16	0.107562	-1.8597	6.202	FALSE
Beta-catenin independent WNT signaling	Down	0.421053	0.736842	59	-0.229807	-0.864994	-1.81525	FALSE
Adrenoceptors	Up	0.842105	0.736842	2	-0.621434	-0.404044	12.2536	FALSE
Adrenaline,noradrenaline inhibits insulin secretion	Down	0.736842	0.736842	7	-0.619924	-0.627394	-1.64254	FALSE
Ca2+ pathway	Up	0.842105	0.736842	27	-0.825971	-0.563432	2.76396	FALSE
PCP/CE pathway	Down	0.421053	0.736842	35	0.257451	-0.723243	-6.06658	FALSE
Trafficking of GluR2-containing AMPA receptors	Down	0.736842	0.736842	4	-0.915435	-0.744139	-55.8743	FALSE
Transport of vitamins, nucleosides, and related molecules	Up	0.736842	0.736842	15	-1.36386	-0.750867	15.6512	FALSE
Small interfering RNA (siRNA) biogenesis	Down	0.842105	0.736842	7	-1.25832	-0.942971	-7.4369	FALSE
Deadenylation of mRNA	Down	0.736842	0.736842	15	-0.361471	0.233829	-8.75041	FALSE
Proton-coupled monocarboxylate transport	Down	0.842105	0.736842	3	-0.36081	-0.0896195	-23.447	FALSE
CREB1 phosphorylation through the activation of CaMKII/CaMKK/CaMKIV cascasde	Up	0.736842	0.736842	5	-1.14357	-1.06917	8.03841	FALSE
Signal transduction by L1	Down	0.421053	0.736842	12	0.326159	0.331329	-7.14975	FALSE
Interleukin-1 family signaling	Down	0.421053	0.736842	55	-0.494761	-1.62298	-1.5375	FALSE
Interleukin-1 processing	Up	0.736842	0.736842	2	-0.849439	-0.774797	0.606518	FALSE
Activation of kainate receptors upon glutamate binding	Up	0.789474	0.736842	9	-0.95069	-0.984284	8.11395	FALSE
Regulation of mitotic cell cycle	Down	0.526316	0.736842	41	0.35499	-0.944945	-29.9215	FALSE
Degradation of AXIN	Up	0.842105	0.736842	20	-0.132612	-1.73936	3.37337	FALSE
SUMOylation of DNA methylation proteins	Down	0.736842	0.736842	11	-0.608442	-0.29975	-4.88832	FALSE
Defective LARGE causes MDDGA6 and MDDGB6	Down	0.736842	0.736842	1	-0.324649	-0.173669	-25.9614	FALSE
O-linked glycosylation	Down	0.736842	0.736842	22	-0.268414	0.585839	-16.5422	FALSE
Hedgehog ligand biogenesis	Up	0.526316	0.736842	21	-0.251983	-1.78616	2.83297	FALSE
Signaling by Hedgehog	Down	0.736842	0.736842	56	-0.948403	-1.73471	-16.1023	FALSE
Signaling by Retinoic Acid	Up	0.736842	0.736842	12	-0.487209	0.120071	82.9535	FALSE
Hh mutants are degraded by ERAD	Up	0.526316	0.736842	17	-0.0128304	-1.83527	5.97737	FALSE
Hh mutants abrogate ligand secretion	Up	0.526316	0.736842	18	-0.0452845	-1.77963	6.65374	FALSE
Metabolism of lipids	Down	0.947368	0.736842	273	-1.25016	1.28928	-4.45796	FALSE
Ion homeostasis	Down	0.736842	0.736842	14	-1.12208	-0.6855	-4.98565	FALSE
IkBA variant leads to EDA-ID	Up	0.736842	0.736842	4	-1.34858	-1.38972	2.15158	FALSE
Diseases associated with glycosylation precursor biosynthesis	Down	0.842105	0.736842	8	-0.439074	0.0292274	-8.42505	FALSE
ABC transporter disorders	Up	0.631579	0.736842	22	-0.213536	-1.64449	5.97413	FALSE
Constitutive Signaling by EGFRvIII	Down	0.684211	0.736842	10	-0.844479	-1.57362	-7.01407	FALSE
Signaling by EGFRvIII in Cancer	Down	0.684211	0.736842	10	-0.844479	-1.57362	-7.01407	FALSE
Signaling by FGFR1 in disease	Down	0.736842	0.736842	19	-0.964154	-1.16271	-2.04239	FALSE
Signaling by FGFR3 in disease	Up	0.631579	0.736842	9	-0.87238	-1.65519	4.49901	FALSE
Ub-specific processing proteases	Down	0.736842	0.736842	95	-1.21026	-1.24878	-8.29603	FALSE
Homology Directed Repair	Down	0.736842	0.736842	63	-0.547762	-0.31997	-7.07553	FALSE
Resolution of D-loop Structures through Synthesis-Dependent Strand Annealing (SDSA)	Down	0.631579	0.736842	14	-0.888733	-0.586339	-4.61847	FALSE
HDR through Homologous Recombination (HRR) or Single Strand Annealing (SSA)	Down	0.736842	0.736842	59	-0.638238	-0.495477	-6.90112	FALSE
DNA Double Strand Break Response	Up	0.842105	0.736842	33	-1.67136	-1.88553	5.92637	FALSE
Processing of DNA double-strand break ends	Down	0.736842	0.736842	45	-0.376985	-0.441908	-7.20166	FALSE
Gap-filling DNA repair synthesis and ligation in GG-NER	Up	0.842105	0.736842	14	-0.364196	-0.651989	21.6494	FALSE
Nucleotide Excision Repair	Down	0.736842	0.736842	55	-0.220359	-0.229562	-5.49274	FALSE
Global Genome Nucleotide Excision Repair (GG-NER)	Down	0.736842	0.736842	41	-0.334979	-0.172054	-7.66642	FALSE
TP53 regulates transcription of additional cell cycle genes whose exact role in the p53 pathway remain uncertain	Down	0.736842	0.736842	16	-0.538402	0.0325489	-3.98679	FALSE
MET Receptor Activation	Down	0.631579	0.736842	1	-0.671323	-0.528385	-77.8272	FALSE
Switching of origins to a post-replicative state	Down	0.421053	0.736842	42	0.0666753	-1.01724	-18.2023	FALSE
Lagging Strand Synthesis	Down	0.736842	0.736842	13	-0.122115	-0.177442	-12.5947	FALSE
DNA strand elongation	Down	0.736842	0.736842	19	-0.426318	-0.271712	-11.1741	FALSE
Synthesis of DNA	Down	0.631579	0.736842	58	-0.328138	-1.17524	-15.4685	FALSE
DNA Replication	Down	0.736842	0.736842	69	-0.48228	-1.5534	-17.5501	FALSE
G2/M DNA damage checkpoint	Down	0.736842	0.736842	41	-1.2428	-1.36507	-14.4991	FALSE
G2/M Checkpoints	Down	0.736842	0.736842	72	-0.890905	-1.63726	-10.4957	FALSE
p53-Dependent G1 DNA Damage Response	Down	0.210526	0.736842	25	0.420042	-1.10313	-14.1358	FALSE
p53-Dependent G1/S DNA damage checkpoint	Down	0.210526	0.736842	25	0.420042	-1.10313	-14.1358	FALSE
Ubiquitin Mediated Degradation of Phosphorylated Cdc25A	Up	0.526316	0.736842	17	-0.0754047	-1.90948	5.213	FALSE
p53-Independent DNA Damage Response	Up	0.526316	0.736842	17	-0.0754047	-1.90948	5.213	FALSE
p53-Independent G1/S DNA damage checkpoint	Up	0.526316	0.736842	17	-0.0754047	-1.90948	5.213	FALSE
G1/S DNA Damage Checkpoints	Down	0.263158	0.736842	26	0.259372	-1.21472	-13.0884	FALSE
tRNA processing	Up	0.736842	0.736842	71	-0.653995	-0.298472	497.355	FALSE
Base Excision Repair	Down	0.736842	0.736842	37	-0.260085	-0.29004	-12.0761	FALSE
Chk1/Chk2(Cds1) mediated inactivation of Cyclin B:Cdk1 complex	Down	0.736842	0.736842	5	-0.407212	-0.404831	-48.467	FALSE
Transcription from mitochondrial promoters	Down	0.736842	0.736842	3	-0.609962	-0.3212	-4.65482	FALSE
Beta oxidation of palmitoyl-CoA to myristoyl-CoA	Down	0.736842	0.736842	2	-0.762619	-0.568185	-13.5952	FALSE
Signaling by MST1	Down	0.631579	0.736842	1	-0.671323	-0.528385	-77.8272	FALSE
FBXL7 down-regulates AURKA during mitotic entry and in early mitosis	Up	0.578947	0.736842	19	0.00307913	-1.93012	0.457086	FALSE
Transcriptional regulation by RUNX2	Up	0.631579	0.736842	49	-0.0651025	-0.870618	1.47577	FALSE
RUNX1 regulates transcription of genes involved in differentiation of HSCs	Down	0.421053	0.736842	34	0.0587046	-1.51253	-3.8673	FALSE
RUNX3 regulates CDKN1A transcription	Up	0.631579	0.736842	4	-0.413057	-0.490269	2.7987	FALSE
Regulation of PTEN stability and activity	Up	0.736842	0.736842	27	-0.408304	-1.65098	2.97558	FALSE
RUNX3 regulates YAP1-mediated transcription	Down	0.947368	0.736842	5	-1.23542	-0.928584	-6.0117	FALSE
Biosynthesis of DPA-derived SPMs	Up	0.736842	0.736842	1	-0.642597	-0.517802	28.3514	FALSE
Interleukin-1 signaling	Up	0.631579	0.736842	44	-0.68727	-1.87197	1.52755	FALSE
Biosynthesis of DPAn-3 SPMs	Up	0.736842	0.736842	1	-0.642597	-0.517802	28.3514	FALSE
Biosynthesis of DPAn-6 SPMs	Up	0.736842	0.736842	1	-0.642597	-0.517802	28.3514	FALSE
Biosynthesis of DPAn-3-derived maresins	Up	0.736842	0.736842	1	-0.642597	-0.517802	28.3514	FALSE
Meiotic recombination	Down	0.736842	0.736842	19	-0.537001	-1.1276	-15.8108	FALSE
IKK complex recruitment mediated by RIP1	Up	0.631579	0.736842	12	-0.800486	-1.03103	20.4439	FALSE
Negative regulation of NOTCH4 signaling	Up	0.421053	0.736842	19	0.172153	-1.68807	6.93065	FALSE
Insertion of tail-anchored proteins into the endoplasmic reticulum membrane	Up	0.526316	0.736842	14	-0.146543	0.486207	1.68856	FALSE
FOXO-mediated transcription of cell cycle genes	Up	0.789474	0.736842	10	-0.820039	-0.670897	14.518	FALSE
Regulation of the apoptosome activity	Down	0.736842	0.736842	7	-0.705422	-0.460544	-15.5084	FALSE
Wax biosynthesis	Down	0.736842	0.736842	2	-0.0978626	0.178711	-12.5155	FALSE
Diseases of programmed cell death	Down	0.631579	0.736842	32	-0.524368	-0.634658	-12.5663	FALSE
FLT3 signaling in disease	Up	0.631579	0.736842	16	0.0671196	-1.02266	22.5169	FALSE
Defective homologous recombination repair (HRR) due to BRCA1 loss of function	Down	0.631579	0.736842	14	-0.888733	-0.586339	-4.61847	FALSE
Defective homologous recombination repair (HRR) due to PALB2 loss of function	Down	0.631579	0.736842	14	-0.888733	-0.586339	-4.61847	FALSE
Defective HDR through Homologous Recombination Repair (HRR) due to PALB2 loss of BRCA1 binding function	Down	0.631579	0.736842	14	-0.888733	-0.586339	-4.61847	FALSE
Defective HDR through Homologous Recombination Repair (HRR) due to PALB2 loss of BRCA2/RAD51/RAD51C binding function	Down	0.631579	0.736842	14	-0.888733	-0.586339	-4.61847	FALSE
Impaired BRCA2 binding to PALB2	Down	0.631579	0.736842	14	-0.888733	-0.586339	-4.61847	FALSE
Epithelial-Mesenchymal Transition (EMT) during gastrulation	Down	0.789474	0.736842	3	-0.767692	-0.5645	-4.64767	FALSE
Maternal to zygotic transition (MZT)	Down	0.842105	0.736842	49	-0.616441	-0.534919	-15.114	FALSE
Opioid Signalling	Down	0.736842	0.789474	31	-0.326609	-0.838042	-7.11578	FALSE
ALKBH3 mediated reversal of alkylation damage	Up	0.789474	0.789474	3	-1.20082	-0.953745	5.46603	FALSE
Platelet degranulation	Down	0.894737	0.789474	51	-0.0114389	1.17891	-37.1277	FALSE
Fertilization	Up	0.789474	0.789474	2	-0.849577	-0.675954	12.1653	FALSE
Meiotic synapsis	Down	0.894737	0.789474	24	-0.368405	-0.546334	-27.412	FALSE
Constitutive Signaling by Ligand-Responsive EGFR Cancer Variants	Up	0.684211	0.789474	12	-0.860907	-1.76259	30.3393	FALSE
Cross-presentation of particulate exogenous antigens (phagosomes)	Down	0.894737	0.789474	2	-0.706829	-0.535665	-34.8316	FALSE
SHC1 events in ERBB4 signaling	Up	0.578947	0.789474	6	-0.417598	-1.0796	5.61894	FALSE
Developmental Biology	Down	0.789474	0.789474	382	0.483898	1.39108	-7.0144	FALSE
HCN channels	Up	0.894737	0.789474	1	-0.807039	-0.672823	7.74283	FALSE
Extrinsic Pathway of Fibrin Clot Formation	Down	0.894737	0.789474	1	-0.822122	-0.689224	-9.59708	FALSE
Intrinsic Pathway of Fibrin Clot Formation	Down	1	0.789474	3	-1.28894	-1.06402	-3.70166	FALSE
Acyl chain remodelling of PS	Down	0.894737	0.789474	5	-1.0711	-0.725942	-4.28072	FALSE
Acyl chain remodelling of PE	Down	0.789474	0.789474	6	-1.11928	-0.735888	-2.89323	FALSE
PI Metabolism	Up	0.894737	0.789474	44	-0.781325	0.124781	1.47845	FALSE
Phospholipid metabolism	Up	1	0.789474	92	-1.73325	-0.280406	1.60527	FALSE
Methylation	Up	0.789474	0.789474	6	-0.565189	-0.174348	49.708	FALSE
Sulfide oxidation to sulfate	Up	0.789474	0.789474	4	-0.72097	-0.407448	1.99876	FALSE
Synthesis of dolichyl-phosphate mannose	Down	0.789474	0.789474	3	-0.824086	-0.58391	-6.48338	FALSE
Synthesis of glycosylphosphatidylinositol (GPI)	Down	0.894737	0.789474	7	-1.06029	-0.629284	-4.22537	FALSE
Post-translational modification: synthesis of GPI-anchored proteins	Down	0.894737	0.789474	17	-1.01222	-0.295967	-11.7927	FALSE
Signaling by EGFR in Cancer	Up	0.684211	0.789474	13	-0.645537	-1.50219	26.9033	FALSE
Activation of AKT2	Up	0.789474	0.789474	2	-0.726248	-0.685113	4.09435	FALSE
Synthesis of IP2, IP, and Ins in the cytosol	Down	0.894737	0.789474	8	-1.09574	-0.646784	-2.80271	FALSE
Oligomerization of connexins into connexons	Up	0.789474	0.789474	1	-0.721258	-0.612955	17.6232	FALSE
Transport of connexins along the secretory pathway	Up	0.789474	0.789474	1	-0.721258	-0.612955	17.6232	FALSE
Regulation of gap junction activity	Up	0.789474	0.789474	2	-1.04219	-1.06332	11.1343	FALSE
Viral mRNA Translation	Up	0.894737	0.789474	40	-0.429863	-0.250127	28.7428	FALSE
VEGF ligand-receptor interactions	Up	0.684211	0.789474	3	-0.676374	-0.401979	13.8015	FALSE
VEGF binds to VEGFR leading to receptor dimerization	Up	0.684211	0.789474	3	-0.676374	-0.401979	13.8015	FALSE
GRB2 events in ERBB2 signaling	Up	0.684211	0.789474	8	-0.814107	-1.37601	0.354942	FALSE
PPARA activates gene expression	Down	0.789474	0.789474	53	-0.468816	0.33819	-9.76796	FALSE
NF-kB is activated and signals survival	Up	0.684211	0.789474	6	-0.39826	-0.590566	85.1246	FALSE
Transcriptional activation of mitochondrial biogenesis	Up	0.789474	0.789474	27	-1.0335	-0.589298	2.6647	FALSE
Synthesis of Prostaglandins (PG) and Thromboxanes (TX)	Down	0.789474	0.789474	4	-0.378914	-0.0404141	-41.3863	FALSE
DAP12 interactions	Up	0.473684	0.789474	10	-0.534146	-1.33845	7.11944	FALSE
EGFR Transactivation by Gastrin	Down	0.684211	0.789474	5	-0.235298	-1.06807	-1.61853	FALSE
DAP12 signaling	Up	0.473684	0.789474	10	-0.534146	-1.33845	7.11944	FALSE
TRIF-mediated programmed cell death	Up	0.789474	0.789474	2	-0.931877	-0.818646	6.26362	FALSE
Caspase-mediated cleavage of cytoskeletal proteins	Down	0.789474	0.789474	6	-0.0121637	0.351431	-172.414	FALSE
Amino acid transport across the plasma membrane	Down	0.789474	0.789474	8	-0.0952826	0.416361	-5.87088	FALSE
Defective CHSY1 causes TPBS	Down	0.789474	0.789474	2	-1.02237	-0.848786	-16.0997	FALSE
TGFBR1 LBD Mutants in Cancer	Down	0.789474	0.789474	4	-0.133231	0.0782078	-5.71107	FALSE
L1CAM interactions	Down	0.578947	0.789474	48	0.201041	0.385678	-53.5413	FALSE
Signaling by ROBO receptors	Up	0.684211	0.789474	86	0.28596	-0.153119	7.5667	FALSE
Myoclonic epilepsy of Lafora	Up	0.684211	0.789474	5	-0.815761	-0.983146	88.4366	FALSE
Unfolded Protein Response (UPR)	Down	0.894737	0.789474	49	-0.789596	0.315396	-14.1459	FALSE
Alpha-oxidation of phytanate	Up	0.789474	0.789474	3	-0.946654	-0.688547	4.58227	FALSE
Prefoldin mediated transfer of substrate to CCT/TriC	Down	0.789474	0.789474	12	0.0289078	-0.0386931	-105.481	FALSE
Protein folding	Down	0.684211	0.789474	45	-0.127365	0.349231	-45.8322	FALSE
SEMA3A-Plexin repulsion signaling by inhibiting Integrin adhesion	Up	0.684211	0.789474	4	-0.299323	-0.057672	19.678	FALSE
Regulation of lipid metabolism by PPARalpha	Down	0.789474	0.789474	53	-0.468816	0.33819	-9.76796	FALSE
Defective GNE causes sialuria, NK and IBM2	Down	0.789474	0.789474	1	-0.774974	-0.648491	-24.8264	FALSE
Sema4D mediated inhibition of cell attachment and migration	Up	0.684211	0.789474	3	-0.374067	-0.408163	14.2154	FALSE
Other semaphorin interactions	Down	0.894737	0.789474	5	-0.471193	-0.163627	-32.5684	FALSE
P2Y receptors	Down	0.789474	0.789474	1	-0.857808	-0.73346	-2.90394	FALSE
Calcitonin-like ligand receptors	Up	0.789474	0.789474	2	-0.470476	-0.236048	99.596	FALSE
Bicarbonate transporters	Down	0.789474	0.789474	4	-1.25182	-0.962354	-6.19858	FALSE
SLC-mediated transmembrane transport	Up	0.894737	0.789474	63	-0.494724	0.899346	7.38741	FALSE
Sodium/Proton exchangers	Up	0.894737	0.789474	2	-0.711574	-0.500524	5.38923	FALSE
Sodium-coupled phosphate cotransporters	Down	0.789474	0.789474	2	-1.16288	-0.979585	-15.4719	FALSE
Regulation of commissural axon pathfinding by SLIT and ROBO	Down	0.789474	0.789474	3	-1.22259	-1.14999	-0.191132	FALSE
Unblocking of NMDA receptors, glutamate binding and activation	Up	0.894737	0.789474	7	-1.13691	-0.949267	13.6563	FALSE
Defective DPM1 causes DPM1-CDG	Down	0.789474	0.789474	3	-0.824086	-0.58391	-6.48338	FALSE
Defective DPM3 causes DPM3-CDG	Down	0.789474	0.789474	3	-0.824086	-0.58391	-6.48338	FALSE
Defective DPM2 causes DPM2-CDG	Down	0.789474	0.789474	3	-0.824086	-0.58391	-6.48338	FALSE
SUMOylation of immune response proteins	Up	0.684211	0.789474	8	-0.736193	-0.569897	2.37358	FALSE
Defective B3GALTL causes PpS	Up	1	0.789474	4	-1.00328	-0.727518	3.68499	FALSE
Uptake and function of diphtheria toxin	Up	0.894737	0.789474	3	-0.934293	-0.74778	47.4223	FALSE
Uptake and actions of bacterial toxins	Up	0.894737	0.789474	12	-1.02416	-0.716771	16.4852	FALSE
Glycogen storage disease type II (GAA)	Down	0.789474	0.789474	1	-0.763818	-0.637979	-3.70472	FALSE
Mitochondrial translation	Up	0.894737	0.789474	44	-0.0877894	1.14156	335.127	FALSE
Mitochondrial translation termination	Up	0.789474	0.789474	41	-0.148579	1.02707	360.092	FALSE
XAV939 stabilizes AXIN	Down	0.789474	0.789474	2	-0.722779	-0.53413	-9.6139	FALSE
Defective OPLAH causes OPLAHD	Down	0.789474	0.789474	1	-0.511203	-0.363217	-13.8976	FALSE
PIWI-interacting RNA (piRNA) biogenesis	Up	0.894737	0.789474	11	-0.83224	-1.03845	21.9085	FALSE
MyD88 deficiency (TLR2/4)	Down	0.789474	0.789474	3	-0.359338	-0.179422	-7.00036	FALSE
TRAF3 deficiency - HSE	Up	0.789474	0.789474	3	-0.898833	-0.708577	6.34939	FALSE
IRAK4 deficiency (TLR2/4)	Down	0.789474	0.789474	3	-0.359338	-0.179422	-7.00036	FALSE
Activation of anterior HOX genes in hindbrain development during early embryogenesis	Down	0.789474	0.789474	43	-0.532645	-0.917533	-7.41968	FALSE
Defective SLC9A6 causes X-linked, syndromic mental retardation,, Christianson type (MRXSCH)	Up	0.947368	0.789474	1	-0.766683	-0.635584	4.76087	FALSE
Activation of HOX genes during differentiation	Down	0.789474	0.789474	43	-0.532645	-0.917533	-7.41968	FALSE
Anchoring of the basal body to the plasma membrane	Down	0.789474	0.789474	52	-1.2889	-0.641323	-5.50844	FALSE
Intraflagellar transport	Down	0.789474	0.789474	24	-0.905103	-0.5751	-35.3992	FALSE
Signaling by Ligand-Responsive EGFR Variants in Cancer	Up	0.684211	0.789474	12	-0.860907	-1.76259	30.3393	FALSE
Diseases of carbohydrate metabolism	Up	0.789474	0.789474	13	-1.31849	-1.08302	33.0911	FALSE
MAP2K and MAPK activation	Down	0.789474	0.789474	19	-0.62019	-0.618992	-22.6617	FALSE
UCH proteinases	Down	0.263158	0.789474	33	0.355931	-0.90376	-25.8197	FALSE
Sensing of DNA Double Strand Breaks	Down	0.789474	0.789474	4	-0.0572046	0.0138607	-15.3535	FALSE
DNA Damage Recognition in GG-NER	Down	0.789474	0.789474	17	-0.404535	-0.222421	-9.77616	FALSE
Interleukin-4 and Interleukin-13 signaling	Down	0.894737	0.789474	31	-0.2388	0.341115	-74.9109	FALSE
tRNA modification in the mitochondrion	Up	0.789474	0.789474	6	-0.987212	-0.590846	16.3707	FALSE
Major pathway of rRNA processing in the nucleolus and cytosol	Up	0.789474	0.789474	85	0.619791	1.74651	11.0014	FALSE
TP53 Regulates Transcription of DNA Repair Genes	Up	0.789474	0.789474	30	-0.129779	-0.0618254	0.946546	FALSE
Signaling by moderate kinase activity BRAF mutants	Down	0.789474	0.789474	19	-0.873633	-0.952287	-16.0419	FALSE
Signaling by RAS mutants	Down	0.789474	0.789474	19	-0.873633	-0.952287	-16.0419	FALSE
Paradoxical activation of RAF signaling by kinase inactive BRAF	Down	0.789474	0.789474	19	-0.873633	-0.952287	-16.0419	FALSE
Oncogenic MAPK signaling	Down	0.684211	0.789474	37	-0.910441	-0.511745	-12.847	FALSE
Formation of a pool of free 40S subunits	Up	0.894737	0.789474	44	-0.624971	-0.357066	29.879	FALSE
Formation of the ternary complex, and subsequently, the 43S complex	Down	0.894737	0.789474	24	-0.658315	-0.46801	-18.9792	FALSE
RNA Polymerase III Transcription Initiation From Type 3 Promoter	Up	0.894737	0.789474	15	-1.11632	-0.85166	9.64766	FALSE
Beta oxidation of lauroyl-CoA to decanoyl-CoA-CoA	Up	0.789474	0.789474	2	-0.803656	-0.613368	24.8324	FALSE
Beta oxidation of hexanoyl-CoA to butanoyl-CoA	Up	0.789474	0.789474	2	-0.803656	-0.613368	24.8324	FALSE
Beta oxidation of butanoyl-CoA to acetyl-CoA	Up	0.789474	0.789474	2	-0.803656	-0.613368	24.8324	FALSE
Transport of organic anions	Up	1	0.789474	2	-0.665857	-0.437443	12.8947	FALSE
PTK6 Regulates Proteins Involved in RNA Processing	Up	0.789474	0.789474	2	-1.18751	-1.00841	10.2513	FALSE
PTK6 Regulates RTKs and Their Effectors AKT1 and DOK1	Up	0.789474	0.789474	5	-0.757014	-0.966272	82.1448	FALSE
Downregulation of ERBB2 signaling	Up	0.789474	0.789474	12	-1.06165	-1.11491	30.3298	FALSE
rRNA processing in the nucleus and cytosol	Up	0.789474	0.789474	88	0.537985	1.69827	14.6557	FALSE
ATF6B (ATF6-beta) activates chaperones	Down	0.894737	0.789474	3	-0.765606	-0.529036	-135.436	FALSE
Chylomicron clearance	Up	0.789474	0.789474	3	-0.836399	-0.619264	10.276	FALSE
Alanine metabolism	Down	0.789474	0.789474	1	-0.735774	-0.595327	-8.18277	FALSE
Fatty acid metabolism	Down	0.789474	0.789474	49	-0.42429	0.768776	-5.18475	FALSE
Alternative Lengthening of Telomeres (ALT)	Down	0.894737	0.789474	1	-0.777471	-0.651153	-7.67082	FALSE
ER Quality Control Compartment (ERQC)	Up	0.684211	0.789474	14	-0.0450014	0.311641	34.2003	FALSE
Calnexin/calreticulin cycle	Up	0.684211	0.789474	15	-0.185362	0.193114	24.8133	FALSE
Loss of MECP2 binding ability to the NCoR/SMRT complex	Down	0.789474	0.789474	4	-0.110973	0.0177557	-2.74245	FALSE
Activated NTRK2 signals through FYN	Up	0.578947	0.789474	3	-0.666672	-0.683005	31.3694	FALSE
Assembly and cell surface presentation of NMDA receptors	Down	0.894737	0.789474	14	-1.0513	-1.15915	-65.1015	FALSE
FOXO-mediated transcription of cell death genes	Up	0.789474	0.789474	8	-0.21692	-0.556701	37.8222	FALSE
Late endosomal microautophagy	Down	0.789474	0.789474	15	-0.463472	-0.239167	-50.4027	FALSE
Evasion of Oncogene Induced Senescence Due to Defective p16INK4A binding to CDK4	Up	0.789474	0.789474	1	-0.888529	-0.812456	14.265	FALSE
Evasion of Oxidative Stress Induced Senescence Due to Defective p16INK4A binding to CDK4	Up	0.789474	0.789474	1	-0.888529	-0.812456	14.265	FALSE
Suppression of apoptosis	Down	0.789474	0.789474	4	-1.51843	-1.39897	-2.66857	FALSE
Signaling downstream of RAS mutants	Down	0.789474	0.789474	19	-0.873633	-0.952287	-16.0419	FALSE
Signaling by MAPK mutants	Down	0.684211	0.789474	3	-0.503797	-0.453168	-16.0682	FALSE
Signaling by RAF1 mutants	Down	0.684211	0.789474	17	-1.00199	-1.16876	-26.516	FALSE
Defective Inhibition of DNA Recombination at Telomere Due to DAXX Mutations	Down	0.894737	0.789474	1	-0.777471	-0.651153	-7.67082	FALSE
Defective Inhibition of DNA Recombination at Telomere Due to ATRX Mutations	Down	0.894737	0.789474	1	-0.777471	-0.651153	-7.67082	FALSE
Defective Inhibition of DNA Recombination at Telomere	Down	0.894737	0.789474	1	-0.777471	-0.651153	-7.67082	FALSE
Diseases of Telomere Maintenance	Down	0.894737	0.789474	1	-0.777471	-0.651153	-7.67082	FALSE
Signaling by PDGFRA transmembrane, juxtamembrane and kinase domain mutants	Down	0.473684	0.789474	7	-0.403292	-1.28052	-1.92745	FALSE
Signaling by PDGFRA extracellular domain mutants	Down	0.473684	0.789474	7	-0.403292	-1.28052	-1.92745	FALSE
Maturation of nucleoprotein	Down	0.789474	0.789474	6	-0.655634	-0.476126	-0.315193	FALSE
Signaling by FLT3 fusion proteins	Down	0.789474	0.789474	11	-0.537775	-1.10176	-2.5332	FALSE
FLT3 signaling by CBL mutants	Up	0.684211	0.789474	3	-0.4779	-0.921106	137.191	FALSE
Regulation of HMOX1 expression and activity	Down	0.894737	0.789474	3	-0.702664	-0.513995	-11.5155	FALSE
Induction of Cell-Cell Fusion	Down	0.789474	0.789474	5	-1.00404	-0.724021	-10.2845	FALSE
Azathioprine ADME	Up	0.789474	0.789474	14	-0.553302	0.0091732	12.1659	FALSE
SARS-CoV-2 modulates host translation machinery	Down	0.789474	0.789474	22	-0.491925	-0.348544	-23.9674	FALSE
SARS-CoV-2 targets host intracellular signalling and regulatory pathways	Up	0.789474	0.789474	3	-0.706034	-0.692493	101.736	FALSE
Nuclear events mediated by NFE2L2	Down	0.684211	0.789474	46	-0.229547	-1.26415	-2.92393	FALSE
Zygotic genome activation (ZGA)	Up	0.789474	0.789474	6	-0.110511	-0.695276	6.76812	FALSE
Intrinsic Pathway for Apoptosis	Up	0.736842	0.842105	27	-0.758082	-0.262326	6.43064	FALSE
BH3-only proteins associate with and inactivate anti-apoptotic BCL-2 members	Up	0.947368	0.842105	6	-0.773316	-0.447584	20.2323	FALSE
Antigen processing-Cross presentation	Up	0.842105	0.842105	31	-0.643112	-1.74891	3.37649	FALSE
Elevation of cytosolic Ca2+ levels	Down	0.842105	0.842105	3	-0.490325	-0.313102	-8.17711	FALSE
Meiosis	Down	0.842105	0.842105	35	-0.422695	-0.566547	-20.3549	FALSE
Degradation of cysteine and homocysteine	Up	0.842105	0.842105	7	-0.822162	-0.385232	5.21244	FALSE
Integration of provirus	Down	0.842105	0.842105	6	-0.29795	0.0635041	-126.964	FALSE
Formation of ATP by chemiosmotic coupling	Up	0.842105	0.842105	13	-1.85378	-1.31368	328.631	FALSE
Glucagon signaling in metabolic regulation	Down	0.947368	0.842105	9	-1.02297	-1.00165	-4.63209	FALSE
2-LTR circle formation	Down	0.842105	0.842105	6	-0.29795	0.0635041	-126.964	FALSE
Regulation of cholesterol biosynthesis by SREBP (SREBF)	Down	0.842105	0.842105	28	-0.995944	-0.55277	-7.94146	FALSE
Hypusine synthesis from eIF5A-lysine	Down	0.842105	0.842105	2	-0.447892	-0.200997	-59.1696	FALSE
Basigin interactions	Down	0.842105	0.842105	13	-0.819147	-0.320123	-3.55967	FALSE
Glucagon-like Peptide-1 (GLP1) regulates insulin secretion	Down	0.842105	0.842105	11	-1.10301	-1.07463	-7.65841	FALSE
ADP signalling through P2Y purinoceptor 12	Down	0.736842	0.842105	6	-0.695472	-0.763698	-2.28789	FALSE
Prostacyclin signalling through prostacyclin receptor	Down	0.842105	0.842105	5	-0.411906	-0.53111	-3.80112	FALSE
G beta:gamma signalling through PLC beta	Down	0.842105	0.842105	5	-0.411906	-0.53111	-3.80112	FALSE
Glucagon-type ligand receptors	Down	0.842105	0.842105	5	-0.411906	-0.53111	-3.80112	FALSE
Regulation of insulin secretion	Down	0.947368	0.842105	20	-0.825278	-0.505727	-2.00669	FALSE
Vasopressin regulates renal water homeostasis via Aquaporins	Down	0.842105	0.842105	11	-1.18359	-1.11325	-3.48032	FALSE
CREB1 phosphorylation through the activation of Adenylate Cyclase	Up	0.947368	0.842105	4	-0.868955	-0.834108	22.2485	FALSE
Formyl peptide receptors bind formyl peptides and many other ligands	Up	0.894737	0.842105	4	-0.641427	-0.369909	3460.49	FALSE
Aquaporin-mediated transport	Down	0.842105	0.842105	11	-1.18359	-1.11325	-3.48032	FALSE
Neurofascin interactions	Down	0.842105	0.842105	3	-0.658147	-0.405704	-17.4343	FALSE
Presynaptic function of Kainate receptors	Down	0.842105	0.842105	5	-0.411906	-0.53111	-3.80112	FALSE
IKBKB deficiency causes SCID	Down	0.842105	0.842105	3	-1.13418	-1.16563	-0.900035	FALSE
IKBKG deficiency causes anhidrotic ectodermal dysplasia with immunodeficiency (EDA-ID) (via TLR)	Down	0.842105	0.842105	3	-1.13418	-1.16563	-0.900035	FALSE
RHO GTPases Activate NADPH Oxidases	Up	0.842105	0.842105	7	-1.33239	-1.34804	6.18777	FALSE
DNA Double-Strand Break Repair	Down	0.842105	0.842105	81	-1.35875	-0.937259	-7.50835	FALSE
Inflammasomes	Up	0.842105	0.842105	5	-1.25627	-1.09369	104.888	FALSE
Transcription-Coupled Nucleotide Excision Repair (TC-NER)	Up	0.947368	0.842105	36	-0.472245	-0.719853	8.42182	FALSE
G2 Phase	Down	0.947368	0.842105	3	-0.69864	-0.685623	-142.104	FALSE
Cyclin E associated events during G1/S transition	Down	0.421053	0.842105	34	0.171991	-1.11335	-14.401	FALSE
S Phase	Down	0.736842	0.842105	83	-0.0744075	-0.493461	-18.0728	FALSE
Cyclin A:Cdk2-associated events at S phase entry	Down	0.421053	0.842105	36	0.0619373	-1.15315	-23.8902	FALSE
Pyruvate metabolism	Down	0.842105	0.842105	14	-1.54368	-0.98638	-12.3705	FALSE
Citric acid cycle (TCA cycle)	Down	0.947368	0.842105	12	-1.12674	-0.560717	-7.16855	FALSE
DNA Repair	Down	0.842105	0.842105	158	-1.1451	-0.26789	-7.6686	FALSE
The NLRP3 inflammasome	Up	0.842105	0.842105	4	-1.37468	-1.23905	120.036	FALSE
Advanced glycosylation endproduct receptor signaling	Up	0.842105	0.842105	5	-1.60954	-1.4817	74.8759	FALSE
The role of GTSE1 in G2/M progression after G2 checkpoint	Down	0.736842	0.842105	31	-0.156055	-1.73431	-22.2141	FALSE
Deregulated CDK5 triggers multiple neurodegenerative pathways in Alzheimer's disease models	Down	0.842105	0.842105	12	-0.350391	0.0102324	-6.01072	FALSE
Neurodegenerative Diseases	Down	0.842105	0.842105	12	-0.350391	0.0102324	-6.01072	FALSE
CREB3 factors activate genes	Up	0.947368	0.842105	4	-1.0811	-0.794495	11.321	FALSE
RUNX2 regulates bone development	Down	0.842105	0.842105	12	-1.14815	-0.91183	-5.03378	FALSE
RUNX3 regulates BCL2L11 (BIM) transcription	Down	0.842105	0.842105	3	-0.672539	-0.573923	-7.88576	FALSE
[truncated: 202 more rows]

## Sheet: PANC1_siSOX9_genes_PADOG
Identifier	logFC	AveExpr	t	P.Value	adj.P.Val	B
AP1S1	-151.207	150.831	-62.2279	1.91773e-08	5.6448e-05	1.14893
TMEM9B	-102.392	68.5992	-48.9292	6.39933e-08	5.6448e-05	1.12764
PLS3	152.034	352.99	48.5528	6.6518e-08	5.6448e-05	1.12678
RAB7A	161.332	147.259	47.3067	7.57717e-08	5.6448e-05	1.12377
PRPF40A	-51.6949	78.211	-46.9222	7.89337e-08	5.6448e-05	1.1228
RALB	-111.645	92.2872	-46.6363	8.13884e-08	5.6448e-05	1.12206
GABARAPL1	38.3921	48.9601	45.9955	8.72288e-08	5.6448e-05	1.12035
EI24	-219.294	268.574	-45.102	9.6235e-08	5.6448e-05	1.11784
HJURP	-126.828	167.57	-42.0028	1.37456e-07	5.6448e-05	1.1079
BOD1	106.033	102.239	41.7655	1.41411e-07	5.6448e-05	1.10705
DEGS1	-110.8	109.638	-41.3147	1.49308e-07	5.6448e-05	1.1054
CERK	-35.9185	29.6573	-40.0111	1.75303e-07	5.6448e-05	1.10029
ARFGEF1	-37.1116	36.9601	-39.7261	1.81689e-07	5.6448e-05	1.09911
FAM32A	67.6613	110.41	39.4426	1.88321e-07	5.6448e-05	1.09791
YME1L1	-47.9819	100.41	-39.1742	1.94869e-07	5.6448e-05	1.09675
SLC17A5	46.8096	48.798	39.0443	1.98136e-07	5.6448e-05	1.09618
SCAMP2	30.5982	91.2541	38.7616	2.05474e-07	5.6448e-05	1.09492
NT5E	-385.609	309.568	-37.4326	2.4467e-07	5.6448e-05	1.08862
TBC1D13	-27.0933	31.9866	-37.3869	2.46169e-07	5.6448e-05	1.08839
FLNB	-69.9289	117.411	-37.0305	2.58256e-07	5.6448e-05	1.08658
SMU1	-40.8439	44.8455	-36.9346	2.6163e-07	5.6448e-05	1.08609
PIP4K2A	64.8632	77.5052	36.8272	2.6547e-07	5.6448e-05	1.08553
FOXQ1	-66.2898	49.8853	-35.5691	3.15889e-07	5.6448e-05	1.0786
MGAT4B	-83.6429	136.715	-35.2181	3.31956e-07	5.6448e-05	1.07654
PPP4R2	-32.3389	35.9429	-35.1666	3.34396e-07	5.6448e-05	1.07623
ABCB10	-34.0686	25.1623	-35.0515	3.39924e-07	5.6448e-05	1.07554
MIEN1	44.7996	91.7236	34.5078	3.67566e-07	5.6448e-05	1.07218
PRDX6	204.142	424.157	34.3267	3.77369e-07	5.6448e-05	1.07103
CALU	177.398	206.666	34.247	3.81778e-07	5.6448e-05	1.07051
MSRB3	34.8022	49.6104	34.1225	3.88795e-07	5.6448e-05	1.0697
NOTCH2	42.1248	103.722	33.9049	4.01437e-07	5.6448e-05	1.06827
CD59	-62.4719	134.382	-33.7518	4.10625e-07	5.6448e-05	1.06724
GTF3C2	-48.9106	46.624	-33.7346	4.11672e-07	5.6448e-05	1.06713
GPX1	-187.702	172.819	-33.5845	4.20959e-07	5.6448e-05	1.06611
URI1	-59.0626	63.567	-33.4646	4.28549e-07	5.6448e-05	1.06528
CAND1	-35.4388	69.3207	-33.4579	4.28978e-07	5.6448e-05	1.06524
SPAG9	-67.0261	142.763	-33.4446	4.29836e-07	5.6448e-05	1.06514
PRELID3B	-103.752	172.315	-32.9479	4.63221e-07	5.72069e-05	1.06163
ALKBH5	56.85	87.1038	32.8475	4.70342e-07	5.72069e-05	1.0609
PPP2R1B	-33.0497	33.2704	-32.8393	4.70935e-07	5.72069e-05	1.06084
CPOX	-23.673	19.7821	-32.6656	4.83583e-07	5.73105e-05	1.05956
MTCH1	138.686	326.344	31.6093	5.69942e-07	6.32845e-05	1.05134
BUD23	-31.1929	34.2908	-31.5164	5.78387e-07	6.32845e-05	1.05058
ARFGEF2	-22.0685	33.6276	-31.4883	5.80974e-07	6.32845e-05	1.05035
HSPB1	479.693	450.242	31.4005	5.89133e-07	6.32845e-05	1.04962
RNF145	63.9116	106.962	31.2113	6.07196e-07	6.32845e-05	1.04804
SLC30A9	-23.9349	21.6068	-31.1608	6.12137e-07	6.32845e-05	1.04761
TNFRSF10B	-69.343	46.9089	-30.972	6.31006e-07	6.38762e-05	1.04599
ST13	145.536	254.818	30.521	6.78996e-07	6.63006e-05	1.042
SET	-230.016	305.988	-30.368	6.96258e-07	6.63006e-05	1.04061
ARHGAP12	-23.2196	31.4253	-30.3628	6.96848e-07	6.63006e-05	1.04056
UNG	-94.2939	78.3952	-30.2534	7.09535e-07	6.63006e-05	1.03956
EIF4E2	34.8357	87.692	29.8757	7.55483e-07	6.77955e-05	1.03599
MYH10	-19.6501	20.5122	-29.8471	7.59115e-07	6.77955e-05	1.03572
TNRC6A	61.3688	104.067	29.7064	7.77242e-07	6.77955e-05	1.03436
ATXN10	-34.9582	52.1724	-29.6751	7.81344e-07	6.77955e-05	1.03405
ATP6V0D1	23.0381	31.493	29.5154	8.02694e-07	6.84262e-05	1.03247
FSCN1	-507.443	291.036	-28.928	8.87455e-07	7.39388e-05	1.02646
SSU72	-46.2304	58.0228	-28.861	8.97795e-07	7.39388e-05	1.02575
UBE4A	-49.6825	61.1278	-28.7467	9.15755e-07	7.41609e-05	1.02453
UAP1	-131.291	134.482	-28.4574	9.63204e-07	7.52249e-05	1.02139
EMC1	-61.115	98.6961	-28.4063	9.71881e-07	7.52249e-05	1.02082
PLCE1	-25.0733	23.8344	-28.3108	9.88355e-07	7.52249e-05	1.01975
NUP58	-35.7816	33.0484	-28.2162	1.00502e-06	7.52249e-05	1.01869
ZBTB7B	39.4423	81.6458	28.209	1.0063e-06	7.52249e-05	1.01861
WASF1	72.5213	127.055	28.0725	1.03096e-06	7.59003e-05	1.01705
HDAC1	139.88	174.59	27.7972	1.08295e-06	7.76757e-05	1.01384
IFNAR1	-20.8989	23.5208	-27.7762	1.08704e-06	7.76757e-05	1.0136
SRPRA	178.107	170.076	27.5408	1.13421e-06	7.98713e-05	1.01078
ANXA2	-303.028	672.829	-27.0687	1.23641e-06	8.58247e-05	1.00491
CHKA	50.8441	111.179	26.7181	1.31953e-06	8.71895e-05	1.00035
LMAN1	-88.1748	110.445	-26.6947	1.32531e-06	8.71895e-05	1.00004
PTK2	-37.6043	47.843	-26.6872	1.32717e-06	8.71895e-05	0.999944
TADA2B	24.3282	31.9	26.6717	1.33102e-06	8.71895e-05	0.999738
POLD3	-28.3372	28.4377	-26.6127	1.34579e-06	8.71895e-05	0.998952
MCFD2	52.2596	113.52	26.5095	1.37213e-06	8.77263e-05	0.997563
SPTLC1	-36.7245	42.9045	-26.4175	1.39615e-06	8.81024e-05	0.996312
VPS54	-30.4233	38.4964	-26.2778	1.43358e-06	8.81744e-05	0.994388
CEND1	71.7832	40.6515	26.2777	1.43358e-06	8.81744e-05	0.994388
NCBP2	-49.8421	100.936	-26.1368	1.47257e-06	8.83973e-05	0.992418
ERGIC2	-32.9394	38.4683	-26.1331	1.47359e-06	8.83973e-05	0.992367
UGP2	-36.094	53.3304	-25.9529	1.52536e-06	8.95318e-05	0.989801
FAAP24	43.6885	44.3138	25.8722	1.54922e-06	8.95318e-05	0.988637
DYNC1LI2	-44.5978	55.8797	-25.835	1.56038e-06	8.95318e-05	0.988096
SWAP70	-61.7464	49.8181	-25.7625	1.5824e-06	8.95318e-05	0.987037
ILF2	-241.044	428.623	-25.7552	1.58463e-06	8.95318e-05	0.98693
F2RL1	-327.585	316.79	-25.6603	1.61408e-06	9.01422e-05	0.985528
FMNL2	-39.3263	72.0722	-25.5962	1.63432e-06	9.01422e-05	0.984574
UBA3	-36.3413	48.048	-25.5414	1.6519e-06	9.01422e-05	0.983752
BAX	28.5142	99.8417	25.4867	1.66964e-06	9.01422e-05	0.982927
TTC37	-20.9272	67.2053	-25.4097	1.69502e-06	9.03077e-05	0.981757
LZIC	-30.8252	34.5016	-25.3653	1.70988e-06	9.03077e-05	0.981077
UNC119	25.1103	34.3967	25.2627	1.74478e-06	9.11603e-05	0.979495
CDK6	-36.0858	35.8652	-25.2045	1.76496e-06	9.12336e-05	0.978589
SLC26A2	-81.5343	57.7015	-25.0316	1.82658e-06	9.19091e-05	0.975862
ALDH1A3	-58.8341	77.7442	-25.0167	1.832e-06	9.19091e-05	0.975625
WTAP	-16.8796	46.062	-25.0091	1.83478e-06	9.19091e-05	0.975504
MFF	-20.0141	23.4872	-24.9032	1.87401e-06	9.25688e-05	0.973803
PRDM4	24.4267	60.1744	24.825	1.90364e-06	9.25688e-05	0.972533
AIFM1	-17.0437	41.0518	-24.8211	1.9051e-06	9.25688e-05	0.97247
NCEH1	-192.712	152.649	-24.7365	1.93781e-06	9.32259e-05	0.971083
CDC34	55.8362	160.375	24.6557	1.96966e-06	9.348e-05	0.969747
MYL12B	-447.923	438.976	-24.5336	2.019e-06	9.348e-05	0.967703
ABHD15	-23.6981	33.7946	-24.5205	2.02439e-06	9.348e-05	0.967481
ATP6V0E1	284.098	430.056	24.4963	2.03438e-06	9.348e-05	0.967072
RPL32	-195.926	255.963	-24.4709	2.04493e-06	9.348e-05	0.966641
NT5C3A	-20.5207	27.6705	-24.4222	2.06531e-06	9.348e-05	0.965813
SUZ12	-72.3096	75.8859	-24.3668	2.08882e-06	9.348e-05	0.964863
KIF16B	-16.8039	22.8166	-24.3477	2.097e-06	9.348e-05	0.964535
EPHA2	-307.106	451.149	-24.1901	2.16596e-06	9.56763e-05	0.961796
MFN1	-28.0301	55.0831	-24.036	2.23606e-06	9.73437e-05	0.959067
PTPN11	-67.7298	140.391	-23.9787	2.26282e-06	9.73437e-05	0.958039
RAB29	23.5094	38.4404	23.9766	2.26381e-06	9.73437e-05	0.958001
CAPN5	21.8497	30.7738	23.869	2.31511e-06	9.86764e-05	0.956054
YBX3	62.9312	92.4024	23.7695	2.36375e-06	9.98734e-05	0.954232
PPIP5K2	-17.9387	18.782	-23.6486	2.42459e-06	0.000101561	0.951986
MYO5A	-26.3671	40.3153	-23.4323	2.53812e-06	0.00010514	0.947888
WIPF2	35.2171	83.1848	23.4042	2.5533e-06	0.00010514	0.947349
FBXO27	388.15	318.36	23.3074	2.60656e-06	0.000105868	0.945474
SSH1	-33.2152	43.5236	-23.2931	2.61457e-06	0.000105868	0.945194
EPDR1	104.163	213.354	23.0036	2.78257e-06	0.000111018	0.939444
FGD1	-16.894	18.001	-22.9955	2.78745e-06	0.000111018	0.93928
SH3KBP1	-37.9073	60.8187	-22.9212	2.8327e-06	0.000111903	0.937771
IBTK	-27.8955	97.2253	-22.8099	2.90218e-06	0.000113723	0.935483
RRP1B	-34.2062	42.8245	-22.7209	2.95924e-06	0.000114464	0.93363
EPOR	15.4086	24.6345	22.7071	2.96821e-06	0.000114464	0.933341
SDC4	113.519	154.352	22.5715	3.05804e-06	0.000117	0.930474
ARID5B	20.9309	27.1553	22.4822	3.11896e-06	0.000118399	0.92856
GIPC1	54.504	86.6432	22.4159	3.16509e-06	0.000119218	0.927127
AREL1	-24.5598	28.903	-22.3059	3.24353e-06	0.000121233	0.92472
NUP98	-47.3652	210.369	-22.1494	3.35921e-06	0.000123008	0.921236
FAM222B	21.2482	85.0548	22.1442	3.36315e-06	0.000123008	0.921119
MRPL3	-142.886	143.766	-22.1361	3.36929e-06	0.000123008	0.920936
NCK2	-33.9258	63.787	-22.0945	3.40094e-06	0.000123008	0.919998
HIPK2	-16.283	20.2986	-22.0669	3.42217e-06	0.000123008	0.919372
HSPA14	-29.9569	31.6448	-22.0401	3.44291e-06	0.000123008	0.918763
PSME3	-87.3436	82.0964	-21.9512	3.51286e-06	0.000124591	0.916725
ARHGAP21	-27.6208	31.8503	-21.8911	3.56108e-06	0.000125386	0.915336
MAGT1	-71.6364	79.1761	-21.8332	3.60829e-06	0.00012594	0.913987
TPX2	-408.201	839.832	-21.788	3.64571e-06	0.00012594	0.912925
SPCS3	-30.2309	40.0643	-21.7774	3.65457e-06	0.00012594	0.912675
MAML1	23.178	56.7525	21.6969	3.7225e-06	0.000127378	0.910769
SFRP1	-53.4692	61.1251	-21.6002	3.80612e-06	0.000129328	0.908453
FBXO7	-22.8508	24.9276	-21.5411	3.85831e-06	0.000129839	0.907023
UTP18	-37.99	163.897	-21.5229	3.8746e-06	0.000129839	0.90658
COMMD2	-24.2804	41.7314	-21.4785	3.91455e-06	0.000130279	0.905497
CDCP1	-129.586	94.9697	-21.4444	3.94562e-06	0.000130284	0.90466
PPME1	37.2509	81.3541	21.4119	3.97552e-06	0.000130284	0.903858
DNAJC13	-40.2892	51.0149	-21.3703	4.01416e-06	0.000130284	0.902827
MAPK1IP1L	47.148	81.7679	21.3619	4.02195e-06	0.000130284	0.902621
DAP	-47.7343	204.316	-21.2424	4.13575e-06	0.000133083	0.899626
COX4I1	-61.1989	120.917	-21.1718	4.20478e-06	0.000134415	0.897835
LAMTOR1	45.9598	135.056	21.0552	4.32183e-06	0.00013706	0.89484
TLNRD1	-21.9751	33.5724	-21.0277	4.34998e-06	0.00013706	0.894127
LRRC8B	-25.7987	28.5098	-20.9982	4.38043e-06	0.00013706	0.89336
ATP6V0B	61.0508	100.147	20.979	4.40035e-06	0.00013706	0.89286
GOPC	30.6792	64.5573	20.8332	4.55563e-06	0.000140992	0.88901
RND3	48.7718	86.5082	20.7736	4.62095e-06	0.000142109	0.887416
LRRC8D	18.9993	48.1865	20.6852	4.71994e-06	0.00014424	0.885027
PHKB	-14.9665	14.5662	-20.5169	4.9154e-06	0.000149275	0.880402
CSDE1	-90.7146	371.523	-20.4837	4.95517e-06	0.000149548	0.879476
CCDC167	-41.5055	178.15	-20.4288	5.02162e-06	0.000150056	0.877938
TRIM25	-17.3745	39.4911	-20.4092	5.0457e-06	0.000150056	0.877384
RSU1	36.478	65.4814	20.3591	5.10772e-06	0.000150056	0.875966
JAGN1	-28.29	43.6949	-20.3483	5.12119e-06	0.000150056	0.875659
TMEM183A	30.7033	69.4975	20.3419	5.12919e-06	0.000150056	0.875477
PYCR2	-21.427	41.1581	-20.3154	5.16243e-06	0.000150056	0.874723
ELK1	44.5508	124.049	20.2951	5.18818e-06	0.000150056	0.874141
RIT1	27.3225	47.9038	20.209	5.29896e-06	0.000152353	0.871659
DZIP3	-23.396	36.0214	-20.1668	5.35422e-06	0.000153036	0.870433
CHMP4B	60.613	300.358	20.0872	5.46039e-06	0.000154574	0.868101
NECAP2	31.3691	51.0881	20.0712	5.48202e-06	0.000154574	0.867629
METAP2	-71.3291	139.216	-20.0555	5.50346e-06	0.000154574	0.867163
DSN1	-31.5583	52.8647	-20.0297	5.53875e-06	0.000154671	0.866398
TTC3	-20.9887	40.5656	-20.0037	5.5745e-06	0.00015478	0.865626
PLAU	-347.739	366.975	-19.9597	5.63589e-06	0.000155231	0.864308
BUB1B	-42.6664	97.1428	-19.9406	5.66269e-06	0.000155231	0.863736
OSTM1	-62.1473	151.385	-19.8919	5.73184e-06	0.000155231	0.862267
ZNF433	13.4954	11.6696	19.8832	5.7444e-06	0.000155231	0.862001
SUMF2	-79.4521	85.1656	-19.8789	5.75048e-06	0.000155231	0.861873
LMNB2	-137.605	175.07	-19.8111	5.84888e-06	0.000156154	0.859806
NABP2	124.553	192.926	19.7598	5.92467e-06	0.000156154	0.85823
PFKP	-58.4327	204.548	-19.737	5.95875e-06	0.000156154	0.857525
BASP1	379.982	644.02	19.7096	5.99993e-06	0.000156154	0.856677
WNT7B	-87.7134	82.4105	-19.6792	6.04615e-06	0.000156154	0.855729
OAZ2	19.2953	73.2587	19.6753	6.05203e-06	0.000156154	0.855609
B4GALT3	-22.6824	33.7127	-19.6738	6.05434e-06	0.000156154	0.855562
CLTC	-124.603	186.811	-19.6527	6.08677e-06	0.000156154	0.854901
KCNK6	21.0485	39.7776	19.6199	6.1373e-06	0.000156154	0.853875
CACNG7	37.1501	44.427	19.613	6.14812e-06	0.000156154	0.853656
ATP6V1D	45.4848	55.1315	19.6129	6.14827e-06	0.000156154	0.853653
RBM15B	20.3996	40.6245	19.5985	6.17076e-06	0.000156154	0.853199
UNKL	-18.2296	20.5111	-19.5783	6.20243e-06	0.000156154	0.85256
DCTN5	16.4698	44.323	19.5113	6.30882e-06	0.000158013	0.850432
PFKM	20.6053	37.2057	19.4382	6.42751e-06	0.000159994	0.848085
CKS1B	-119.7	101.199	-19.3945	6.49966e-06	0.000159994	0.846672
NELFCD	-27.1473	80.0695	-19.3905	6.50625e-06	0.000159994	0.846544
GIT1	-30.8405	51.2491	-19.3745	6.53292e-06	0.000159994	0.846024
TMEM106C	27.5199	78.8773	19.3531	6.56891e-06	0.000159994	0.845325
WDR45B	-70.6996	176.678	-19.3433	6.58548e-06	0.000159994	0.845005
PAK1	-37.7677	59.7108	-19.3076	6.64613e-06	0.000160664	0.843835
TRAM1	-100.505	107.825	-19.2262	6.78688e-06	0.000162649	0.841145
YBX1	385.803	1443.12	19.2215	6.79518e-06	0.000162649	0.840988
CPNE8	-18.153	25.9383	-19.1949	6.84192e-06	0.000162965	0.840103
GPAA1	-51.6749	68.9183	-19.15	6.92197e-06	0.000163459	0.838598
UNC119B	-17.4784	25.8827	-19.124	6.96882e-06	0.000163459	0.837722
PIP4K2C	80.7433	136.601	19.1221	6.9721e-06	0.000163459	0.837661
TYW3	18.6669	45.3272	19.1083	6.99722e-06	0.000163459	0.837193
PKN1	-48.1526	127.412	-19.0543	7.09618e-06	0.000164731	0.83536
BPNT1	17.1287	26.328	19.0417	7.11946e-06	0.000164731	0.834931
CKAP4	-62.9193	171.552	-18.9525	7.28726e-06	0.000166102	0.831867
GTF3C3	-18.3589	40.3008	-18.901	7.38626e-06	0.000166102	0.83008
PPP1R26	-17.9842	23.7625	-18.9004	7.38737e-06	0.000166102	0.83006
ZNF76	-12.5004	23.4072	-18.8979	7.39223e-06	0.000166102	0.829973
NCAPD3	-35.0025	63.5803	-18.8786	7.42986e-06	0.000166102	0.829298
SERTAD2	68.086	95.3509	18.8479	7.48995e-06	0.000166102	0.828226
MEPCE	42.501	125.527	18.8345	7.51638e-06	0.000166102	0.827756
SLC36A1	28.2515	21.7828	18.8228	7.53957e-06	0.000166102	0.827344
NXPE3	-15.3061	29.4	-18.8219	7.54154e-06	0.000166102	0.827309
PRKAG2	-14.0435	15.8223	-18.8119	7.56137e-06	0.000166102	0.826958
TMEM126B	38.7875	124.262	18.8107	7.5638e-06	0.000166102	0.826915
RAN	-117.867	442.192	-18.7981	7.58892e-06	0.000166102	0.826471
MSN	-305.846	391.022	-18.7782	7.62894e-06	0.00016613	0.825766
KLHL5	-95.1894	68.3036	-18.7635	7.65859e-06	0.00016613	0.825244
STK36	13.3725	20.065	18.732	7.72259e-06	0.000166774	0.824124
ATXN7L3	49.8389	98.0091	18.6663	7.85841e-06	0.000168763	0.821767
STXBP5	16.8478	39.8882	18.654	7.88416e-06	0.000168763	0.821323
POLDIP3	-43.2743	89.9209	-18.6205	7.95459e-06	0.000169523	0.820113
SHISA4	49.876	52.0566	18.5729	8.05622e-06	0.000170151	0.81838
TFAP2A	33.454	49.8875	18.5672	8.06852e-06	0.000170151	0.818171
PDLIM5	14.6621	28.2748	18.5577	8.08908e-06	0.000170151	0.817823
RTF2	-38.8568	60.8364	-18.5343	8.1397e-06	0.000170478	0.816967
ETS1	-72.2063	107.738	-18.4873	8.24287e-06	0.000171897	0.815233
RPS23	-273.575	354.449	-18.4674	8.287e-06	0.000172079	0.814496
TCF7L1	30.037	36.5677	18.4307	8.36915e-06	0.000172406	0.813131
MRPL48	-16.7383	16.3196	-18.4287	8.3737e-06	0.000172406	0.813055
PXN	-264.638	383.233	-18.3994	8.43985e-06	0.000173035	0.811962
GSE1	40.2261	40.9678	18.3644	8.51991e-06	0.000173863	0.810647
SNW1	-34.032	120.766	-18.3418	8.57216e-06	0.000173863	0.809793
PPP2R5D	-81.9366	132.244	-18.3311	8.59701e-06	0.000173863	0.809388
ADORA2B	-60.24	53.9286	-18.3036	8.66111e-06	0.000173863	0.808347
TPPP	18.1619	11.813	18.2906	8.69166e-06	0.000173863	0.807852
ANXA5	-320.308	402.647	-18.2892	8.69494e-06	0.000173863	0.807799
LASP1	-76.3644	107.551	-18.2338	8.82669e-06	0.000175064	0.80568
ZFYVE1	19.2623	32.6264	18.2336	8.82707e-06	0.000175064	0.805674
RAPGEF1	58.6656	102.922	18.1392	9.05716e-06	0.000178897	0.802022
OSMR	-77.4203	133.332	-18.0432	9.29835e-06	0.000182918	0.798258
SMG7	-25.7869	47.8342	-17.993	9.42763e-06	0.000183213	0.796267
NF2	-41.4013	48.2085	-17.9837	9.45188e-06	0.000183213	0.795895
AP1G1	-14.33	48.7574	-17.9832	9.45306e-06	0.000183213	0.795877
ATP6V1G1	44.1075	97.7961	17.9789	9.46417e-06	0.000183213	0.795707
DZIP1	13.498	22.0622	17.9265	9.60206e-06	0.000185144	0.793608
RFWD3	-37.3325	47.4377	-17.8436	9.82517e-06	0.000188698	0.790253
MRPS34	-50.6901	251.565	-17.8037	9.93452e-06	0.000188989	0.788626
SPR	-62.2117	103.08	-17.7963	9.955e-06	0.000188989	0.788323
RPLP0	659.248	1153.84	17.7956	9.95703e-06	0.000188989	0.788293
NUB1	-23.786	44.3081	-17.7391	1.0115e-05	0.000190783	0.785967
NCAPG2	-43.2496	81.9926	-17.72	1.01692e-05	0.000190783	0.785175
HES4	-43.6882	71.7832	-17.7199	1.01693e-05	0.000190783	0.785173
NGFR	263.305	133.512	17.6539	1.0359e-05	0.000193594	0.782421
SVIL	-26.3865	59.8065	-17.6181	1.04637e-05	0.0001948	0.780917
ASRGL1	-13.1172	15.7716	-17.5939	1.05351e-05	0.000195297	0.779896
DENND4B	-14.7357	24.6146	-17.5816	1.05717e-05	0.000195297	0.779374
ORMDL3	22.1958	62.6716	17.5685	1.06109e-05	0.000195297	0.778817
ARHGAP5	25.3558	50.4989	17.5493	1.06683e-05	0.000195613	0.778003
KITLG	23.3648	35.6365	17.4871	1.08575e-05	0.000198231	0.775342
MPP5	-19.784	24.0624	-17.4752	1.08942e-05	0.000198231	0.774829
UROD	24.1906	46.036	17.4568	1.09512e-05	0.000198231	0.774036
SPAG5	-83.5481	119.647	-17.4493	1.09743e-05	0.000198231	0.773714
ZNHIT1	23.436	54.042	17.4149	1.10823e-05	0.000198458	0.77222
ASF1B	-37.9184	106.376	-17.4079	1.11041e-05	0.000198458	0.77192
MRPL24	-51.5461	106.833	-17.4048	1.11141e-05	0.000198458	0.771781
TSR2	16.5353	46.2586	17.3934	1.11502e-05	0.000198458	0.771284
MLF1	-21.3333	29.8512	-17.3622	1.12495e-05	0.000198637	0.769924
LRRK1	-12.8376	28.4232	-17.3575	1.12648e-05	0.000198637	0.769715
TAB2	38.5426	82.6987	17.3518	1.1283e-05	0.000198637	0.769467
SNX17	-65.6647	98.81	-17.3317	1.13478e-05	0.000198683	0.768584
TPD52L2	70.0882	158.652	17.3257	1.13674e-05	0.000198683	0.768319
MAPK9	-15.3219	23.9685	-17.2758	1.15307e-05	0.000200071	0.766113
BLCAP	15.2661	40.3297	17.2663	1.15622e-05	0.000200071	0.765689
YTHDF3	36.2323	62.378	17.2639	1.15703e-05	0.000200071	0.765581
FBXO46	11.1602	25.2282	17.152	1.19486e-05	0.00020557	0.76056
REEP5	-48.4893	100.484	-17.1335	1.20123e-05	0.00020557	0.759724
HTATIP2	-59.4696	134.465	-17.1327	1.20152e-05	0.00020557	0.759686
IPMK	-15.0615	13.5472	-17.1105	1.20924e-05	0.000205894	0.758678
IRAK2	-53.7357	38.5709	-17.103	1.21189e-05	0.000205894	0.758333
FIGN	27.4978	24.137	17.0772	1.22096e-05	0.000206713	0.757155
CYSTM1	65.4945	193.405	17.0425	1.2333e-05	0.000208076	0.755563
NAB1	-28.5335	43.5046	-17.0246	1.23974e-05	0.000208439	0.754736
GOLM1	-115.434	116.208	-17.0111	1.2446e-05	0.000208535	0.754113
RBM12	-22.6775	74.5392	-16.9923	1.25144e-05	0.00020896	0.753241
DARS2	-30.5269	26.6475	-16.9734	1.25833e-05	0.000209392	0.752363
MTF2	14.4904	31.11	16.9067	1.2831e-05	0.000212784	0.74924
SAE1	-42.0745	207.475	-16.8877	1.29021e-05	0.000213012	0.748349
PANK2	13.5968	19.5617	16.8706	1.2967e-05	0.000213012	0.747541
CTR9	-42.4518	120.049	-16.8682	1.29762e-05	0.000213012	0.747425
OAT	63.1293	154.579	16.8535	1.30322e-05	0.00021321	0.74673
PITPNA	-38.9867	61.0247	-16.8344	1.31055e-05	0.000213261	0.745823
WSB2	39.9042	277.053	16.8299	1.31231e-05	0.000213261	0.745605
DPH2	73.7821	91.966	16.8034	1.32257e-05	0.000214212	0.744341
SLC41A2	11.084	14.3964	16.755	1.34157e-05	0.000216309	0.742017
FERMT2	19.5723	39.8789	16.7465	1.34492e-05	0.000216309	0.74161
RPA1	-51.6618	130.913	-16.7366	1.34887e-05	0.000216309	0.74113
CDK5RAP2	-13.6564	39.5018	-16.7076	1.36046e-05	0.000216758	0.739728
COX5A	-89.561	334.322	-16.7073	1.36059e-05	0.000216758	0.739712
PIR	-25.8305	49.4121	-16.6684	1.37635e-05	0.000218382	0.737819
FOXC2	-23.6634	48.5268	-16.6573	1.3809e-05	0.000218382	0.737275
NPC2	33.3785	61.7133	16.6491	1.38427e-05	0.000218382	0.736873
ABHD12	38.2506	88.4271	16.5375	1.43105e-05	0.000223751	0.731355
ACTG1	-589.579	2938.76	-16.5357	1.43183e-05	0.000223751	0.731265
CDK9	19.9514	34.5082	16.5318	1.43347e-05	0.000223751	0.731073
DERL1	33.5753	79.0939	16.5184	1.43925e-05	0.000223751	0.730401
NDUFS2	-22.2401	41.7333	-16.5136	1.44132e-05	0.000223751	0.73016
ATG5	14.5989	69.5729	16.4817	1.45517e-05	0.00022453	0.728557
DHX15	-54.0428	92.0354	-16.4807	1.45559e-05	0.00022453	0.728509
SECISBP2	-11.6856	10.6296	-16.4219	1.48152e-05	0.000227808	0.725534
PTGER4	64.5808	73.0572	16.386	1.49762e-05	0.000229333	0.723705
PGD	-99.824	144.665	-16.3774	1.5015e-05	0.000229333	0.723267
DAZAP1	-40.1902	87.3357	-16.3684	1.5056e-05	0.000229333	0.722803
TOPBP1	-46.89	84.583	-16.3454	1.51608e-05	0.000230207	0.721624
CLIP4	-27.4544	39.8928	-16.3055	1.53449e-05	0.000232277	0.719564
STX2	34.7981	52.5533	16.2778	1.54746e-05	0.000233195	0.718124
ENOPH1	-39.4381	87.9578	-16.272	1.55015e-05	0.000233195	0.717825
SMC1A	-80.9346	75.1531	-16.2333	1.56851e-05	0.000235228	0.715802
SMC6	-17.0532	49.5534	-16.2171	1.57628e-05	0.000235667	0.714949
VTA1	-38.5529	67.7333	-16.2027	1.58318e-05	0.000235971	0.714196
ARNT	-15.6239	33.9318	-16.1901	1.58927e-05	0.000236044	0.713532
YLPM1	-10.5348	22.1117	-16.1817	1.59338e-05	0.000236044	0.713085
KDM1A	-65.375	154.235	-16.1372	1.61519e-05	0.000238542	0.710726
BCAT2	14.273	30.1243	16.1273	1.62007e-05	0.000238542	0.710201
NPAS2	-21.2729	48.5694	-16.1137	1.62682e-05	0.000238814	0.709476
ZMIZ2	-35.7054	63.1359	-16.0989	1.63423e-05	0.00023917	0.708683
GALNT2	-109.399	277.804	-16.0891	1.63915e-05	0.00023917	0.708158
MAPK8IP2	11.4267	15.7623	16.0795	1.64402e-05	0.00023917	0.707639
BIN1	-16.6173	31.6294	-16.0354	1.66646e-05	0.000241711	0.705261
RRAGC	13.0621	32.9037	16.0034	1.68294e-05	0.000243375	0.703528
TMEM159	12.1957	23.7967	15.9924	1.6887e-05	0.000243484	0.702925
SNX5	-16.5522	36.3137	-15.9668	1.70208e-05	0.000244687	0.701529
YOD1	-17.4252	21.5688	-15.9564	1.70755e-05	0.000244749	0.700961
MYL6	107.872	237.442	15.9393	1.71663e-05	0.000245327	0.70002
PRICKLE3	11.7139	43.7943	15.9295	1.72183e-05	0.000245349	0.699482
ZHX1	25.4929	37.3785	15.9022	1.7365e-05	0.000246439	0.697972
GART	-33.9587	63.5635	-15.8964	1.73963e-05	0.000246439	0.697651
SH3PXD2A	-15.307	24.1074	-15.8729	1.75239e-05	0.000247525	0.696346
GALE	-39.4099	83.336	-15.8007	1.79226e-05	0.000252423	0.692308
SMURF1	-17.6365	64.4069	-15.7754	1.80647e-05	0.000253688	0.690884
G3BP2	56.5461	65.7063	15.7183	1.83906e-05	0.000257522	0.687643
STK40	-83.8945	99.9697	-15.6859	1.85788e-05	0.000259262	0.68579
LRFN3	10.5069	18.3995	15.6786	1.86216e-05	0.000259262	0.68537
EEA1	10.4075	17.8628	15.644	1.88258e-05	0.000261355	0.683377
ADAM19	-83.0147	67.6087	-15.6301	1.89082e-05	0.000261729	0.682575
B3GNT5	-18.0096	26.4357	-15.6214	1.89604e-05	0.000261729	0.682069
CASP7	-41.8498	41.8699	-15.6094	1.90323e-05	0.00026175	0.681374
BLOC1S6	-45.568	36.9288	-15.6032	1.90697e-05	0.00026175	0.681013
RTCB	-56.8799	73.4638	-15.5557	1.9359e-05	0.000263815	0.678237
PRDM2	20.7738	37.4291	15.5548	1.9364e-05	0.000263815	0.678189
KCTD21	14.0632	29.3013	15.5444	1.94282e-05	0.000263815	0.677577
MDH1	-71.0459	115.337	-15.5326	1.95008e-05	0.000263815	0.676885
PYCR1	-155.522	173.248	-15.5283	1.95279e-05	0.000263815	0.676628
RNF19B	-23.3891	72.5706	-15.5198	1.95806e-05	0.000263815	0.676128
SUCO	-19.6887	58.747	-15.5078	1.96556e-05	0.000263815	0.675418
KLHDC10	-27.8113	33.522	-15.4949	1.97361e-05	0.000263815	0.674658
UBQLN1	-49.5613	110.901	-15.4921	1.97539e-05	0.000263815	0.67449
ATIC	-53.3273	181.814	-15.4906	1.9763e-05	0.000263815	0.674404
HSBP1	-16.3672	23.9389	-15.4784	1.98399e-05	0.000264115	0.673681
RBM25	18.9848	52.6775	15.4554	1.99861e-05	0.000265335	0.67231
RNF135	-18.2454	58.5002	-15.3994	2.03472e-05	0.000269284	0.668954
LSM5	-25.089	39.6265	-15.3872	2.04268e-05	0.000269284	0.66822
NKRF	-13.4025	48.8152	-15.3837	2.04499e-05	0.000269284	0.668008
SH3BP5L	15.3943	36.895	15.3598	2.06069e-05	0.000270619	0.666565
NUP160	-38.8563	46.5049	-15.3467	2.06941e-05	0.000271032	0.665767
FBXO10	29.3077	25.7175	15.3164	2.08963e-05	0.000272932	0.663926
ARHGEF12	-43.3349	67.4688	-15.3082	2.09516e-05	0.000272932	0.663425
SLC66A2	18.6271	66.7014	15.2947	2.10427e-05	0.000273387	0.6626
MAPKAP1	32.7441	57.1976	15.247	2.13691e-05	0.000276188	0.659667
WDR1	111.206	175.701	15.2466	2.1372e-05	0.000276188	0.659641
CDK2AP1	34.1779	73.1402	15.2326	2.14691e-05	0.000276706	0.658774
AOPEP	11.4232	14.6684	15.2156	2.15875e-05	0.000277025	0.65772
LMNA	-202.255	421.256	-15.2127	2.16078e-05	0.000277025	0.65754
LAS1L	-16.3575	28.3896	-15.2008	2.16916e-05	0.000277367	0.656797
RYBP	12.7097	24.4179	15.189	2.17745e-05	0.000277696	0.656064
DOCK6	9.85569	10.5982	15.1736	2.18835e-05	0.000278356	0.655103
FAM53C	40.8547	70.6771	15.1636	2.1955e-05	0.000278536	0.654475
CCDC107	26.2326	96.5696	15.1425	2.21063e-05	0.000279726	0.653149
NUDT16	29.9623	31.8543	15.0912	2.2479e-05	0.000283702	0.649909
LETM1	-26.3638	38.009	-15.0749	2.25988e-05	0.000284475	0.648876
CYRIB	26.9188	29.0561	15.033	2.29106e-05	0.000287237	0.646202
ABHD17C	-13.182	10.0811	-15.0283	2.29459e-05	0.000287237	0.645901
IPPK	-11.4441	11.77	-15.0217	2.29955e-05	0.000287237	0.645478
STN1	-13.6427	22.1386	-15.0051	2.31211e-05	0.000288065	0.644411
EIF4A3	-17.8595	100.873	-14.9712	2.338e-05	0.000290546	0.642222
PAICS	-53.4579	120.854	-14.9527	2.35232e-05	0.000290963	0.641019
GUK1	58.941	109.218	14.9514	2.35333e-05	0.000290963	0.640934
SLC44A2	148.459	107.723	14.9423	2.36035e-05	0.00029109	0.640346
EME1	-18.5969	23.3343	-14.9115	2.38444e-05	0.000293317	0.638337
DHX37	35.7479	56.8714	14.8473	2.43565e-05	0.000298194	0.634112
HINFP	10.8049	14.6762	14.8409	2.44087e-05	0.000298194	0.633685
EXOC2	-29.0911	45.5325	-14.8389	2.4425e-05	0.000298194	0.633551
FOXRED2	12.2027	30.7546	14.8299	2.4498e-05	0.000298336	0.632955
MRPL15	-49.0488	160.722	-14.813	2.46356e-05	0.000299261	0.631834
POLDIP2	32.0467	308.582	14.8028	2.47192e-05	0.00029936	0.631156
KLC2	29.2758	73.6811	14.7726	2.49689e-05	0.00029936	0.629137
SF3A1	-28.0227	99.366	-14.7716	2.49773e-05	0.00029936	0.629069
LRRFIP1	-27.1824	89.7561	-14.7656	2.50275e-05	0.00029936	0.628665
ZNF330	-13.637	32.7864	-14.7654	2.50293e-05	0.00029936	0.62865
MRPL54	27.535	58.5307	14.7649	2.50337e-05	0.00029936	0.628615
USP48	-18.6605	47.9145	-14.7539	2.51251e-05	0.00029936	0.627881
RPRD1B	-24.8002	33.0575	-14.7526	2.51366e-05	0.00029936	0.627788
HAUS1	-33.0612	42.3899	-14.7373	2.52647e-05	0.00030015	0.626763
CTSL	17.1147	42.4808	14.7288	2.53365e-05	0.000300268	0.626189
RAF1	17.3989	67.0745	14.717	2.54373e-05	0.000300729	0.625386
PRMT3	-25.1323	31.2977	-14.6849	2.57116e-05	0.000302505	0.623211
BLMH	15.9762	61.56	14.6849	2.5712e-05	0.000302505	0.623208
PCTP	-11.7231	9.39944	-14.6751	2.57964e-05	0.000302765	0.622542
UHMK1	-134.566	108.865	-14.6607	2.59216e-05	0.000303501	0.621557
DDX50	-42.4851	102.75	-14.6151	2.6322e-05	0.000307284	0.618426
TUBA1B	-568.557	1190.75	-14.6095	2.63712e-05	0.000307284	0.618044
IPO11	-16.737	21.369	-14.5996	2.64593e-05	0.000307574	0.617361
PPP2R1A	-23.5092	67.9713	-14.5718	2.67088e-05	0.000309023	0.615433
GCLM	-63.6265	60.2812	-14.568	2.67432e-05	0.000309023	0.615168
BRD8	-31.5322	49.0306	-14.5581	2.68326e-05	0.000309023	0.614481
SSX2IP	-21.6228	58.724	-14.5575	2.68384e-05	0.000309023	0.614437
PPIH	-19.2868	27.1831	-14.5429	2.69708e-05	0.000309814	0.613422
SYNPO	-51.1604	78.5817	-14.5004	2.73625e-05	0.000313571	0.61044
ZBTB42	-17.7775	13.2234	-14.4753	2.75964e-05	0.000314269	0.608673
ASAP2	-169.374	184.523	-14.4709	2.76372e-05	0.000314269	0.608366
MEF2A	23.284	64.0209	14.4626	2.77155e-05	0.000314269	0.607777
ORC2	-16.1039	37.6848	-14.4626	2.7716e-05	0.000314269	0.607773
DTYMK	-41.1189	104.184	-14.454	2.77968e-05	0.000314269	0.607167
EMG1	-13.6	22.9244	-14.4525	2.78114e-05	0.000314269	0.607058
ECI2	-30.5013	31.3978	-14.4303	2.80219e-05	0.000315647	0.605484
VAT1	228.047	239.47	14.426	2.80633e-05	0.000315647	0.605175
USP24	-41.7648	59.3933	-14.419	2.81303e-05	0.000315666	0.604677
DDX18	17.8643	81.1807	14.4056	2.82592e-05	0.000315666	0.60372
PPP6R3	44.6544	118.269	14.4055	2.82599e-05	0.000315666	0.603715
SNX6	-18.1657	65.1903	-14.395	2.83613e-05	0.000316072	0.602964
CNOT10	-12.0942	28.3377	-14.3737	2.85684e-05	0.000317652	0.601435
AQR	-12.2132	24.712	-14.3554	2.87483e-05	0.000318923	0.600114
PI4K2B	-20.6067	20.094	-14.3365	2.89353e-05	0.000319893	0.598747
OPA1	-22.9544	79.1683	-14.3322	2.8978e-05	0.000319893	0.598436
PARP2	-11.6944	30.4877	-14.3266	2.90333e-05	0.000319893	0.598033
ZNF45	10.5757	17.5291	14.3011	2.92894e-05	0.000321947	0.596174
CBX6	-43.3434	65.4728	-14.2948	2.93522e-05	0.000321947	0.59572
MTRF1L	13.6298	23.1479	14.2876	2.94249e-05	0.000322017	0.595195
MED14	-13.226	31.4072	-14.2783	2.95197e-05	0.000322329	0.594512
PITPNC1	-15.2729	28.5422	-14.2459	2.98509e-05	0.000324063	0.592136
ANKIB1	34.3624	117.361	14.2458	2.9852e-05	0.000324063	0.592128
SENP5	12.4101	42.9622	14.2432	2.98786e-05	0.000324063	0.591938
SHOC2	-42.6458	59.706	-14.2172	3.01482e-05	0.000326258	0.59002
EIF1AD	23.3892	62.1736	14.2049	3.02773e-05	0.000326783	0.589104
DDX21	-151.891	420.998	-14.1992	3.03372e-05	0.000326783	0.588681
KIF22	-56.0452	122.745	-14.1933	3.03984e-05	0.000326783	0.588249
FTH1	-1354.21	5110.65	-14.1783	3.05577e-05	0.00032777	0.587126
AKR1B1	-24.1911	25.1438	-14.1585	3.0768e-05	0.000328287	0.585651
TRIM44	-31.3202	44.1962	-14.1506	3.08526e-05	0.000328287	0.585059
MMADHC	64.4198	260.929	14.1489	3.08704e-05	0.000328287	0.584935
MTCH2	-66.1925	210.645	-14.1484	3.08761e-05	0.000328287	0.584895
MFHAS1	12.3625	22.2825	14.1231	3.11488e-05	0.000330462	0.582996
EIF2AK1	-135.004	132.312	-14.105	3.13453e-05	0.000331611	0.581635
KIF15	-21.1203	33.548	-14.1006	3.13935e-05	0.000331611	0.581301
SMAP1	23.2432	57.7626	14.0918	3.14896e-05	0.000331862	0.580639
HIPK3	-18.9733	62.4706	-14.086	3.15539e-05	0.000331862	0.580196
RPLP0P6	213.241	338.354	14.051	3.19419e-05	0.000335218	0.577537
CCDC50	24.7505	74.8253	14.0294	3.21836e-05	0.000337026	0.575891
CYB561	-11.3354	26.6926	-14.0227	3.22594e-05	0.000337093	0.575377
RAB23	-21.6323	37.0809	-13.9541	3.30467e-05	0.000344579	0.570083
KLF2	10.0511	9.26419	13.9356	3.32618e-05	0.00034608	0.568651
NDUFS1	-24.2377	47.0869	-13.919	3.34569e-05	0.000347365	0.567359
MRPL17	19.0666	127.756	13.882	3.38976e-05	0.000350587	0.564457
ABL2	-13.458	20.5883	-13.8808	3.39115e-05	0.000350587	0.564365
PRPF6	-109.83	194.177	-13.8676	3.40708e-05	0.000351053	0.563323
MAVS	20.8848	45.7416	13.8641	3.41125e-05	0.000351053	0.563051
DST	-23.0124	46.9586	-13.8557	3.42151e-05	0.000351053	0.562382
NUFIP2	-53.5645	93.4692	-13.8532	3.42455e-05	0.000351053	0.562183
MFAP3	-11.0752	17.1362	-13.8164	3.46952e-05	0.000354913	0.559269
POMGNT1	-24.3466	63.6604	-13.8081	3.47977e-05	0.000355214	0.558608
EDEM2	39.7595	110.294	13.7714	3.52552e-05	0.000357387	0.555675
POM121	12.0195	39.2847	13.769	3.52848e-05	0.000357387	0.555486
KCTD5	-35.5325	69.5724	-13.768	3.52979e-05	0.000357387	0.555402
SPTBN1	-45.9502	111.545	-13.7675	3.53047e-05	0.000357387	0.555359
USF2	28.2584	76.8616	13.7103	3.60334e-05	0.000363413	0.550744
CDC23	-29.2643	73.2915	-13.709	3.60496e-05	0.000363413	0.550642
EDEM1	-29.2256	41.7476	-13.6926	3.62616e-05	0.00036376	0.549312
CLTA	113.52	702.597	13.6899	3.62978e-05	0.00036376	0.549085
TRAK2	18.7594	59.7157	13.6835	3.63811e-05	0.00036376	0.548564
BCL9	-11.4439	17.9816	-13.6833	3.63835e-05	0.00036376	0.548549
DCTN4	-20.5761	74.9192	-13.6597	3.66922e-05	0.000365013	0.546626
GTF2F2	-12.8275	32.4673	-13.6581	3.67143e-05	0.000365013	0.546489
GTF2H1	12.4251	55.1064	13.6566	3.67342e-05	0.000365013	0.546365
RIOK3	51.7166	95.3515	13.6386	3.69723e-05	0.000366119	0.54489
C11orf68	-138.227	166.65	-13.6368	3.69962e-05	0.000366119	0.544743
CD44	-225.542	440.717	-13.6164	3.72682e-05	0.000368062	0.543066
SLFN12	11.1543	33.1649	13.5998	3.74925e-05	0.000368343	0.54169
UBQLN4	-36.1288	78.1969	-13.5949	3.7558e-05	0.000368343	0.54129
RIPK4	-48.8211	79.5505	-13.593	3.7585e-05	0.000368343	0.541125
SRPK1	-43.5857	73.8429	-13.5919	3.76e-05	0.000368343	0.541033
RNF169	-19.1117	39.1852	-13.5725	3.78636e-05	0.00037018	0.539426
ABCC5	19.1038	27.9297	13.5611	3.80204e-05	0.000370696	0.538474
CBFB	-31.4261	65.4746	-13.5535	3.81247e-05	0.000370696	0.537843
ADAM9	-15.7925	35.4658	-13.552	3.81453e-05	0.000370696	0.537718
GFM1	-18.0436	21.846	-13.5435	3.82627e-05	0.000371095	0.537008
NUP85	-20.4233	56.3889	-13.5146	3.86655e-05	0.000374254	0.534585
KAT2B	-10.889	14.6521	-13.5067	3.87768e-05	0.000374585	0.533919
MDM2	-31.4018	32.7997	-13.4973	3.8909e-05	0.000374808	0.533129
DNAJC5	35.3564	138.862	13.4906	3.90044e-05	0.000374808	0.532559
MICU2	-28.0583	26.569	-13.4887	3.90313e-05	0.000374808	0.532399
TEX2	-9.41538	14.3216	-13.4604	3.94357e-05	0.000377311	0.529999
POLR2H	53.7038	113.312	13.4596	3.94472e-05	0.000377311	0.529931
ZBTB33	-29.3021	35.9735	-13.4539	3.9529e-05	0.00037735	0.529448
TNS2	-9.18049	13.4296	-13.4439	3.96732e-05	0.000377985	0.528597
SNX11	13.6776	46.7568	13.4293	3.98849e-05	0.000379258	0.527352
RPS3A	-333.491	655.608	-13.4219	3.99936e-05	0.000379549	0.526715
ZNF263	11.7749	36.3687	13.412	4.01384e-05	0.000380181	0.525868
ECE1	-132.613	124.051	-13.3872	4.05033e-05	0.000382389	0.523742
PGM3	-12.6702	34.8749	-13.3821	4.05802e-05	0.000382389	0.523296
ADGRE5	-30.8663	68.6433	-13.3802	4.06077e-05	0.000382389	0.523136
HDAC7	-9.70543	31.5065	-13.3632	4.08614e-05	0.000383508	0.521669
ADD3	-28.0853	27.272	-13.3595	4.09169e-05	0.000383508	0.521348
RHOB	78.5529	114.479	13.3564	4.09633e-05	0.000383508	0.521081
LAMTOR3	13.0462	23.9811	13.3289	4.13802e-05	0.000386052	0.518687
MERTK	-12.4529	40.5337	-13.328	4.1394e-05	0.000386052	0.518608
RPS12	-876.717	2737.22	-13.3111	4.16524e-05	0.000387718	0.517132
FEM1A	-8.91486	16.7683	-13.2921	4.19445e-05	0.000387786	0.515472
ZZZ3	12.1378	40.4003	13.2907	4.19665e-05	0.000387786	0.515347
IFNGR1	-9.76096	38.4204	-13.2904	4.19701e-05	0.000387786	0.515326
RACGAP1	-71.6732	179.233	-13.2899	4.19789e-05	0.000387786	0.515277
AGFG1	-19.5853	43.5023	-13.2703	4.22832e-05	0.00038953	0.513556
SNX12	109.703	255.298	13.2648	4.23683e-05	0.00038953	0.513077
CTSA	26.0634	73.075	13.2623	4.24082e-05	0.00038953	0.512852
ETV4	-13.4711	18.2966	-13.2275	4.29575e-05	0.000393419	0.509774
PTPN12	-31.7975	111.247	-13.2238	4.30163e-05	0.000393419	0.509446
PDRG1	77.8928	142.485	13.2178	4.31115e-05	0.000393419	0.508916
IRS1	19.2489	42.7379	13.2078	4.32716e-05	0.000393419	0.508026
COX20	23.3721	56.6266	13.207	4.32856e-05	0.000393419	0.507948
MTF1	11.3453	31.4429	13.205	4.33174e-05	0.000393419	0.507772
ITPA	39.2735	117.214	13.199	4.34134e-05	0.000393556	0.50724
ARPC4	26.1225	82.1756	13.1933	4.35065e-05	0.000393665	0.506725
ANLN	-250.911	488.032	-13.1873	4.36036e-05	0.00039381	0.506188
TAF9B	35.4869	66.1632	13.1741	4.38164e-05	0.000394753	0.505015
CLCN7	20.9967	66.6902	13.1708	4.38705e-05	0.000394753	0.504718
RAP1B	23.4029	76.5807	13.1369	4.44281e-05	0.000399031	0.501665
CREBBP	18.0688	37.3016	13.127	4.45932e-05	0.000399775	0.500766
DHX36	13.7977	28.8838	13.1127	4.48317e-05	0.000401173	0.499471
ESYT1	-43.5279	195.696	-13.0913	4.51908e-05	0.0004032	0.497531
CFL1	283.822	914.851	13.0832	4.53289e-05	0.0004032	0.496788
NUDT19	-23.097	41.3435	-13.0824	4.53419e-05	0.0004032	0.496718
PKD2	-14.4804	26.1531	-13.0796	4.53901e-05	0.0004032	0.496459
IPO8	-25.6797	65.9617	-13.0661	4.56198e-05	0.000403917	0.495227
CDC6	-42.0556	44.6148	-13.0651	4.56371e-05	0.000403917	0.495134
TRAF4	29.2648	79.4982	13.0483	4.59253e-05	0.000405729	0.493595
CDC40	-19.708	32.9089	-13.0205	4.64071e-05	0.000409242	0.491036
DECR1	-11.9231	32.9152	-13.01	4.65916e-05	0.000410124	0.490062
PCOLCE2	-8.17916	6.69906	-12.9746	4.72165e-05	0.000414352	0.486779
TERF2IP	11.6731	35.3024	12.9552	4.7563e-05	0.000414352	0.484972
ECPAS	-36.8214	74.7015	-12.9536	4.75928e-05	0.000414352	0.484817
COL5A2	-163.991	400.565	-12.9522	4.76166e-05	0.000414352	0.484693
IRF3	20.9841	61.1593	12.9514	4.76321e-05	0.000414352	0.484613
TTL	-10.0959	18.0114	-12.9499	4.76583e-05	0.000414352	0.484477
RASSF8	30.2384	61.5051	12.9466	4.77191e-05	0.000414352	0.484161
FRMD5	-9.9285	20.5556	-12.9403	4.78312e-05	0.000414352	0.48358
HIP1	-10.2898	30.8409	-12.9399	4.78394e-05	0.000414352	0.483537
ACO1	-15.8415	35.3819	-12.9232	4.81427e-05	0.000416237	0.481969
CDYL	15.7731	60.4549	12.9102	4.83798e-05	0.000417544	0.480747
KIFBP	-24.1622	40.2151	-12.8982	4.8601e-05	0.00041871	0.479612
PRKAA1	28.0236	57.7377	12.8914	4.87266e-05	0.000419049	0.478969
NAMPT	-13.9986	21.7842	-12.8786	4.89635e-05	0.000420342	0.477759
RHOC	-44.9374	91.8042	-12.8653	4.92127e-05	0.000421736	0.47649
BCL2L13	-12.339	45.4562	-12.7966	5.05176e-05	0.000431755	0.469919
DTX3L	-20.7906	22.3107	-12.7921	5.06041e-05	0.000431755	0.469487
GNL3L	14.8696	32.9382	12.7899	5.06484e-05	0.000431755	0.469266
CMTM3	14.5589	51.5676	12.77	5.10347e-05	0.000434287	0.467346
EWSR1	-31.3066	108.61	-12.7626	5.11806e-05	0.000434767	0.466624
CCDC43	-14.3045	37.1382	-12.7443	5.15403e-05	0.000435611	0.464849
SACM1L	-19.0112	23.2361	-12.7438	5.15506e-05	0.000435611	0.464798
PDS5B	-8.85345	17.928	-12.7358	5.17091e-05	0.000435611	0.464019
JAK1	-26.8978	87.3308	-12.7327	5.17702e-05	0.000435611	0.463719
SEC31A	23.3955	55.8227	12.7305	5.18145e-05	0.000435611	0.463502
SIK3	11.7871	26.6917	12.7293	5.18369e-05	0.000435611	0.463392
CENPF	-92.4182	211.031	-12.7228	5.19679e-05	0.000435611	0.46275
NUP54	19.3399	33.0572	12.7202	5.20187e-05	0.000435611	0.462502
THEM6	-13.2221	18.2043	-12.7136	5.2151e-05	0.000435611	0.461855
PAPOLA	20.6545	85.1338	12.7124	5.21765e-05	0.000435611	0.46173
BORA	-13.6977	19.2313	-12.6977	5.24721e-05	0.00043721	0.46029
POGLUT3	-82.0493	88.1342	-12.6926	5.25756e-05	0.00043721	0.459788
ADPGK	-20.9137	48.1407	-12.6895	5.2638e-05	0.00043721	0.459485
TRIM56	-12.2539	17.561	-12.6742	5.29495e-05	0.000438209	0.457977
ARL8B	35.1563	116.158	12.674	5.29526e-05	0.000438209	0.457962
DUSP15	20.9374	11.5707	12.6703	5.30288e-05	0.000438209	0.457594
PLEKHB2	-88.1579	146.935	-12.6586	5.32696e-05	0.000439126	0.456433
IPO5	-34.5077	102.152	-12.6561	5.33205e-05	0.000439126	0.456188
COL5A1	-13.6321	24.2006	-12.6441	5.35686e-05	0.000439845	0.454997
GCC1	-11.9451	34.2048	-12.6431	5.35888e-05	0.000439845	0.4549
CCDC59	-15.0543	31.1484	-12.6302	5.3856e-05	0.000440135	0.453622
NIPA2	-20.0076	81.1673	-12.629	5.38813e-05	0.000440135	0.453501
HOXA1	20.6348	38.5722	12.6283	5.38959e-05	0.000440135	0.453431
CPSF2	-11.0943	24.0876	-12.6113	5.42532e-05	0.000441673	0.45173
ANKRD28	-51.2457	42.446	-12.6107	5.4266e-05	0.000441673	0.451669
NRBP1	-33.1656	135.653	-12.5846	5.48166e-05	0.000445408	0.449062
DCAF6	36.1196	74.0052	12.5522	5.55129e-05	0.000450312	0.445792
UBE2I	-27.2501	47.0736	-12.543	5.57108e-05	0.000451165	0.444867
UBE2N	-28.5506	68.0221	-12.5382	5.58159e-05	0.000451264	0.444377
MSANTD3	-34.5889	65.9916	-12.5315	5.59612e-05	0.000451687	0.443701
WWP1	17.4011	66.9359	12.5162	5.62963e-05	0.000453139	0.442146
DENND3	-8.42991	12.1816	-12.5148	5.63276e-05	0.000453139	0.442001
RAD51AP1	-19.7348	44.1455	-12.4994	5.66668e-05	0.000455114	0.440434
ZDHHC7	-105.305	131.033	-12.4801	5.70958e-05	0.000457129	0.438461
CCM2L	15.0506	10.843	12.4797	5.71059e-05	0.000457129	0.438415
DCAF5	10.5171	22.2156	12.4707	5.73065e-05	0.000457925	0.437496
SNTB2	-12.7411	15.3769	-12.4668	5.73938e-05	0.000457925	0.437097
GTF3C4	-18.3464	28.381	-12.4438	5.79141e-05	0.000461319	0.434726
TUBA1C	-274.05	453.155	-12.4312	5.82014e-05	0.000462523	0.433423
FEZ2	-21.1184	38.5851	-12.4289	5.82556e-05	0.000462523	0.433178
ITGA2	-175.687	197.651	-12.4119	5.86444e-05	0.000464778	0.431424
CDC42EP1	37.5346	84.8372	12.4082	5.87309e-05	0.000464778	0.431034
RBCK1	-23.1899	57.7885	-12.3838	5.92975e-05	0.000468064	0.428495
ARNTL2	-54.1454	69.9216	-12.3791	5.9409e-05	0.000468064	0.427997
ARFGAP2	-8.59633	21.8698	-12.3779	5.94352e-05	0.000468064	0.42788
PPP1R15B	-55.0511	91.3491	-12.3658	5.972e-05	0.000469117	0.426612
CAMSAP2	24.2448	78.2776	12.364	5.9762e-05	0.000469117	0.426425
NRBF2	51.6402	54.9065	12.3453	6.02063e-05	0.000471842	0.424456
SOS1	19.5948	44.2644	12.3386	6.03667e-05	0.000472338	0.423747
COASY	-26.1356	39.9139	-12.3168	6.08903e-05	0.000475669	0.421443
NBDY	48.7399	70.6964	12.3118	6.10092e-05	0.000475833	0.420922
NISCH	8.51843	28.3614	12.2985	6.1332e-05	0.000477275	0.419511
NETO2	-11.8351	50.5491	-12.2957	6.14017e-05	0.000477275	0.419207
COPG1	-40.5443	156.142	-12.2921	6.14888e-05	0.000477275	0.418827
NAV2	-15.6101	26.2987	-12.287	6.16139e-05	0.000477483	0.418282
MTERF3	-18.958	64.5813	-12.2828	6.17164e-05	0.000477516	0.417837
SGO2	-29.6934	73.8183	-12.2747	6.19157e-05	0.000478296	0.416971
RNF114	-21.6632	50.141	-12.2704	6.2021e-05	0.00047835	0.416515
COPG2	-29.4802	37.7333	-12.2659	6.2133e-05	0.000478454	0.41603
CMPK1	-80.3035	149.711	-12.261	6.22528e-05	0.000478617	0.415513
ETS2	-104.213	152.253	-12.2442	6.26718e-05	0.000480339	0.413707
RUVBL1	-24.998	81.3767	-12.2441	6.26744e-05	0.000480339	0.413695
GLS	16.8576	54.7033	12.2382	6.28213e-05	0.000480637	0.413065
PPAT	-14.7886	49.5357	-12.2346	6.29114e-05	0.000480637	0.412678
UBR1	9.03235	27.0965	12.2307	6.301e-05	0.000480637	0.412255
ASB4	-19.2651	21.9498	-12.223	6.3205e-05	0.00048114	0.411421
SRF	61.3882	90.9541	12.2202	6.3274e-05	0.00048114	0.411126
SYPL1	129.269	201.441	12.2153	6.33998e-05	0.000481343	0.410589
HTR1B	16.3752	15.6305	12.198	6.38387e-05	0.000483919	0.408722
TRAPPC11	-18.3125	30.8163	-12.1775	6.43649e-05	0.000487148	0.406495
ARHGAP19	-42.7475	34.201	-12.1732	6.44757e-05	0.000487227	0.406027
RLIM	-24.7344	43.383	-12.1601	6.48164e-05	0.000489042	0.404594
SMC2	-39.6732	54.3686	-12.1509	6.50556e-05	0.000489559	0.40359
LLGL2	26.7765	21.2618	12.1497	6.50864e-05	0.000489559	0.403461
LTBP1	-15.129	22.6667	-12.128	6.56568e-05	0.000492102	0.401079
SMYD2	-12.5112	28.3219	-12.1253	6.57277e-05	0.000492102	0.400785
PHACTR2	9.41039	14.6572	12.1253	6.57284e-05	0.000492102	0.400781
MAPK14	-17.4652	31.2241	-12.1172	6.59416e-05	0.000492939	0.399896
HSD17B10	56.3109	172.931	12.0993	6.64205e-05	0.000495694	0.397913
RNF14	20.4233	74.6453	12.0958	6.65142e-05	0.000495694	0.397527
ARMT1	-20.0246	44.1118	-12.0743	6.70927e-05	0.000498478	0.395147
CRKL	-42.9636	73.7586	-12.0743	6.7093e-05	0.000498478	0.395146
DCXR	39.7669	76.6286	12.0554	6.76076e-05	0.000501243	0.393042
WDR82	39.6519	91.8103	12.0513	6.77191e-05	0.000501243	0.392587
DVL3	32.9373	75.4891	12.0462	6.78576e-05	0.000501243	0.392023
WRNIP1	-14.0717	73.1582	-12.0455	6.78777e-05	0.000501243	0.391942
ERC1	13.3684	30.8786	12.0411	6.7999e-05	0.000501377	0.391449
CAB39	-25.0712	73.5467	-12.0221	6.85259e-05	0.000504496	0.389314
BROX	-26.3741	29.8779	-12.0015	6.91009e-05	0.000507959	0.386998
ACAT1	17.3762	87.7226	11.9848	6.95718e-05	0.00050999	0.38511
TLK2	11.702	25.1565	11.9803	6.96973e-05	0.00050999	0.384609
SAT2	42.5959	62.7321	11.9796	6.97178e-05	0.00050999	0.384527
SNX4	10.9217	90.3408	11.9768	6.9797e-05	0.00050999	0.384211
KIF14	-37.9473	62.2727	-11.959	7.03051e-05	0.000512757	0.382189
SYMPK	9.90408	26.8369	11.9562	7.03867e-05	0.000512757	0.381866
FUCA1	-15.7216	27.7607	-11.9477	7.06309e-05	0.000513479	0.380899
TANC1	-8.4485	19.2127	-11.9454	7.06971e-05	0.000513479	0.380637
RBAK	-10.0565	29.0472	-11.9165	7.15355e-05	0.000518793	0.377336
TCF3	-22.6457	79.6496	-11.8961	7.21358e-05	0.000522367	0.374989
AHNAK	-481.2	709.218	-11.8835	7.25077e-05	0.000524278	0.373542
PRNP	-137.823	183.203	-11.8766	7.27126e-05	0.000524979	0.372747
HTATSF1	-91.3146	276.307	-11.8688	7.29477e-05	0.000525894	0.371836
MECP2	22.9979	40.804	11.8502	7.35069e-05	0.000529141	0.369679
CDKN2C	54.2462	105.718	11.8443	7.36851e-05	0.000529639	0.368994
TRIOBP	-13.7894	20.4764	-11.8034	7.49355e-05	0.000536233	0.36422
AKIRIN2	-36.8512	83.8931	-11.8016	7.4993e-05	0.000536233	0.364002
HPS1	39.5759	71.7743	11.8004	7.50288e-05	0.000536233	0.363866
TIMP2	-49.7159	66.8443	-11.7993	7.5062e-05	0.000536233	0.36374
RFC4	-26.7961	60.167	-11.7964	7.51543e-05	0.000536233	0.363391
PPP3CA	-32.6044	30.0706	-11.7863	7.54682e-05	0.000537245	0.362203
WDR61	-8.33378	18	-11.7794	7.56841e-05	0.000537245	0.361388
SOCS4	13.6663	33.2452	11.7792	7.56897e-05	0.000537245	0.361367
SLC16A13	14.621	18.038	11.7776	7.57384e-05	0.000537245	0.361184
TCEA1	-114.927	113.588	-11.7459	7.67406e-05	0.000542903	0.357425
SUV39H1	-28.1605	61.4453	-11.7446	7.67817e-05	0.000542903	0.357272
LATS2	24.2266	45.2835	11.7418	7.68712e-05	0.000542903	0.356938
BRI3	33.4155	103.82	11.7321	7.71789e-05	0.000543829	0.355793
GNA15	-14.9887	26.4769	-11.7307	7.72262e-05	0.000543829	0.355617
GPX4	-176.894	412.199	-11.7187	7.76118e-05	0.0005453	0.354186
TRIM37	14.9462	64.4589	11.7149	7.77339e-05	0.0005453	0.353734
NRIP3	-55.1194	58.0748	-11.7137	7.77717e-05	0.0005453	0.353594
ZW10	-20.628	88.2798	-11.6948	7.83864e-05	0.00054793	0.351328
RNF7	-13.2322	38.8008	-11.693	7.84441e-05	0.00054793	0.351115
SRPK2	-13.013	47.1939	-11.6898	7.85496e-05	0.00054793	0.350728
SKAP2	85.1669	89.1981	11.6862	7.86675e-05	0.00054793	0.350295
MFGE8	297.61	424.92	11.6847	7.87167e-05	0.00054793	0.350115
SLC9A3R2	-45.523	95.4988	-11.6808	7.8844e-05	0.00054793	0.349648
UBE2J1	-28.5371	69.064	-11.6767	7.89787e-05	0.00054793	0.349155
STAM	-17.6006	33.437	-11.6746	7.90489e-05	0.00054793	0.348898
SON	14.8395	47.9346	11.6693	7.9222e-05	0.000548347	0.348266
ABLIM1	37.5544	104.716	11.6629	7.94326e-05	0.000549023	0.347498
RTKN2	-15.2702	26.7177	-11.653	7.97639e-05	0.000549906	0.346292
NUP188	-16.9025	63.6441	-11.6523	7.97867e-05	0.000549906	0.346209
FN3KRP	-32.4	79.2629	-11.6432	8.00898e-05	0.000551213	0.34511
SLC35B3	-9.69407	17.9995	-11.6349	8.03693e-05	0.000552354	0.344099
MFSD5	21.8601	64.515	11.615	8.10415e-05	0.000556188	0.341676
SDC1	-53.2759	99.3697	-11.5906	8.18746e-05	0.000559543	0.338694
RNF111	-13.7255	27.483	-11.5894	8.19141e-05	0.000559543	0.338553
NME1	42.7897	136.657	11.5891	8.19245e-05	0.000559543	0.338516
CWF19L1	-14.7387	35.3168	-11.5872	8.19911e-05	0.000559543	0.338279
CHTF18	-14.0077	26.8334	-11.5767	8.23528e-05	0.000560996	0.336992
KDM3B	-22.9875	67.0729	-11.5743	8.24348e-05	0.000560996	0.336701
SETX	-13.9202	35.3686	-11.5646	8.27723e-05	0.000561938	0.335504
PSMD1	-34.9491	61.463	-11.5637	8.28046e-05	0.000561938	0.33539
CSNK2A2	-8.80368	25.7699	-11.5509	8.3251e-05	0.000563604	0.333813
PFAS	-18.2879	32.997	-11.55	8.3282e-05	0.000563604	0.333704
CFAP20	-24.4479	30.8585	-11.5434	8.35154e-05	0.000564397	0.332882
SOX21	-19.1683	17.9699	-11.5339	8.38486e-05	0.000565862	0.331712
AHR	20.749	28.9231	11.519	8.43805e-05	0.000568662	0.32985
MBD6	23.5462	67.9698	11.499	8.50935e-05	0.000572002	0.327367
UBE2D3	-39.4432	76.7483	-11.4985	8.51116e-05	0.000572002	0.327305
ELP2	-7.49819	16.7631	-11.4775	8.58739e-05	0.000575633	0.324667
SUGP2	-18.5384	51.9216	-11.4771	8.58888e-05	0.000575633	0.324616
LAMB1	-15.8754	56.351	-11.4707	8.61207e-05	0.000576392	0.323816
PRAG1	-33.8198	62.1988	-11.4656	8.6306e-05	0.000576838	0.323179
RABGGTB	19.5881	50.1726	11.4578	8.65931e-05	0.000577441	0.322193
ASB6	-8.27958	19.5401	-11.4566	8.66364e-05	0.000577441	0.322045
TGS1	-13.326	30.7494	-11.453	8.67677e-05	0.000577441	0.321595
CTNS	9.38357	14.2026	11.4492	8.69081e-05	0.000577441	0.321115
VPS41	18.3341	50.9235	11.4441	8.70974e-05	0.000577441	0.320468
ITCH	-12.6819	42.7866	-11.4438	8.71093e-05	0.000577441	0.320427
ASB13	-10.9339	29.003	-11.4243	8.78325e-05	0.000581441	0.317965
SCCPDH	-37.3336	103.819	-11.3898	8.91352e-05	0.000588946	0.313565
EP300	12.2481	43.1114	11.3878	8.92085e-05	0.000588946	0.313318
HSP90B1	-55.4104	287.191	-11.3798	8.95162e-05	0.000590175	0.312287
SIRT2	36.3781	86.5643	11.3742	8.97298e-05	0.000590782	0.311572
KIF18B	-12.1655	36.0766	-11.3605	9.02579e-05	0.000593455	0.309809
EMD	100.23	352.147	11.3536	9.05236e-05	0.000594398	0.308925
CCDC22	-13.7811	30.7533	-11.3488	9.07084e-05	0.000594807	0.308312
MEST	-16.7373	26.6212	-11.3433	9.09244e-05	0.000595119	0.307595
ATP2C1	-19.3052	73.5415	-11.3394	9.10742e-05	0.000595119	0.307099
TPP2	-8.63133	34.8621	-11.3382	9.11235e-05	0.000595119	0.306936
FUCA2	-40.0091	96.472	-11.3349	9.12522e-05	0.000595143	0.306511
GPD2	-18.0919	31.1509	-11.3318	9.1372e-05	0.000595143	0.306115
TNFRSF11A	-12.0587	13.119	-11.3191	9.18702e-05	0.000595492	0.304473
CSNK1D	22.3133	79.2803	11.3189	9.18779e-05	0.000595492	0.304448
AP1M1	-11.8858	21.131	-11.3189	9.18784e-05	0.000595492	0.304446
STK39	-33.66	45.7655	-11.3156	9.20109e-05	0.000595492	0.304011
SPATS2L	-59.431	190.992	-11.3086	9.22845e-05	0.000595492	0.303113
EPS8	-20.1957	60.3821	-11.3041	9.24632e-05	0.000595492	0.302527
APH1A	-61.2653	147.169	-11.304	9.24679e-05	0.000595492	0.302512
RRP36	-36.3263	98.4287	-11.3028	9.25161e-05	0.000595492	0.302354
FZD6	-37.3825	36.2278	-11.3025	9.25286e-05	0.000595492	0.302313
MAP1LC3B	25.107	95.3166	11.2991	9.26633e-05	0.00059557	0.301873
RHEB	27.7481	163.888	11.2944	9.28512e-05	0.000595989	0.301259
ZNF138	16.1113	25.2367	11.2889	9.30706e-05	0.00059661	0.300543
PTPN23	17.6706	40.564	11.2817	9.3358e-05	0.00059746	0.299608
GTF3C6	135.231	410.45	11.2718	9.37588e-05	0.00059746	0.298306
WNT9A	12.5137	14.5571	11.2702	9.38249e-05	0.00059746	0.298092
SH3BP4	36.3051	125.079	11.2648	9.40425e-05	0.00059746	0.297387
EIF2AK4	-8.06303	19.9663	-11.2643	9.4062e-05	0.00059746	0.297324
THOC5	11.631	36.8489	11.2611	9.41907e-05	0.00059746	0.296908
JUP	111.235	201.962	11.2609	9.42014e-05	0.00059746	0.296874
COMMD4	14.599	51.9492	11.2565	9.43782e-05	0.00059746	0.296303
LRP5	-130.973	236.315	-11.2518	9.45697e-05	0.00059746	0.295685
IRS2	9.63064	14.8526	11.2518	9.45706e-05	0.00059746	0.295682
MAD2L1BP	16.6749	82.8188	11.2495	9.46662e-05	0.00059746	0.295374
XPO1	-54.879	69.7461	-11.2492	9.46787e-05	0.00059746	0.295334
HNRNPLL	-13.5592	34.1887	-11.2404	9.50384e-05	0.000598774	0.294178
DERA	-27.8746	26.9757	-11.2381	9.51334e-05	0.000598774	0.293872
GTPBP1	-11.5726	19.5656	-11.2343	9.52862e-05	0.000598842	0.293383
CNOT11	-53.1099	112.075	-11.2298	9.54736e-05	0.000598842	0.292782
INTS14	16.8411	27.0589	11.2262	9.56235e-05	0.000598842	0.292303
PPP2R5E	-9.75307	26.0578	-11.2236	9.5731e-05	0.000598842	0.291959
TDP1	-11.7394	20.5929	-11.22	9.58804e-05	0.000598842	0.291482
TTC26	-9.70088	11.7969	-11.2199	9.58838e-05	0.000598842	0.291472
TAX1BP1	-39.6908	120.329	-11.2159	9.60475e-05	0.000599095	0.290949
ARHGEF1	-11.4852	27.2167	-11.2027	9.65984e-05	0.00060107	0.289197
PHLPP2	-8.08127	11.7136	-11.2024	9.66116e-05	0.00060107	0.289155
MYH14	-9.32319	12.8918	-11.1706	9.79561e-05	0.000608656	0.284909
SCAMP4	-23.6587	42.4805	-11.1634	9.826e-05	0.000609764	0.283955
ELOC	-29.7946	65.9961	-11.1524	9.87309e-05	0.000611838	0.28248
SPTSSA	-54.334	38.0912	-11.1498	9.8846e-05	0.000611838	0.282121
ANKRD27	-17.0074	50.4324	-11.1428	9.91467e-05	0.000612186	0.281183
MTR	-12.2563	15.8927	-11.1403	9.92557e-05	0.000612186	0.280843
RLF	9.87687	44.4836	11.1397	9.92803e-05	0.000612186	0.280766
NUDCD1	-8.7638	17.5592	-11.1298	9.97076e-05	0.000613552	0.279438
PIP5K1C	8.89882	26.1801	11.1288	9.97543e-05	0.000613552	0.279293
ODF2	-23.0841	48.669	-11.1249	9.99227e-05	0.000613811	0.278771
TAF1B	-11.3287	45.8053	-11.1174	0.000100248	0.000615028	0.277765
PAF1	-510.849	1914.47	-11.1146	0.000100374	0.000615028	0.277375
CDK1	-80.7197	112.129	-11.111	0.000100532	0.000615062	0.276888
KIF3B	52.1844	192.333	11.1087	0.000100633	0.000615062	0.276576
EIF3D	-53.2525	208.393	-11.1017	0.000100939	0.000615608	0.275632
RUFY1	-16.9415	34.795	-11.1009	0.000100975	0.000615608	0.275521
MPHOSPH6	12.3856	49.174	11.0957	0.000101205	0.000615934	0.274814
SEMA4B	-698.173	740.677	-11.0921	0.000101361	0.000615934	0.274335
C7orf50	75.5992	162.686	11.089	0.000101502	0.000615934	0.273904
FBXO6	-17.9048	36.5322	-11.0882	0.000101536	0.000615934	0.273799
ZNF697	-9.19205	19.2608	-11.0775	0.000102012	0.000618053	0.272342
SHLD2	20.6054	75.0142	11.0719	0.000102263	0.000618801	0.271577
PLPPR2	56.0466	78.4532	11.057	0.000102932	0.000622074	0.269542
HSD17B4	-7.87657	12.9663	-11.0498	0.00010326	0.000623278	0.268549
DELE1	14.9195	46.9794	11.037	0.000103842	0.000626013	0.266791
CARD10	-30.8797	42.5373	-11.0316	0.000104088	0.000626722	0.266048
CDC27	-35.334	64.3902	-11.0272	0.00010429	0.000627159	0.265441
MTA1	-8.11109	30.9289	-11.0162	0.000104798	0.000628576	0.263917
FRYL	-13.3457	22.2916	-11.0145	0.000104873	0.000628576	0.263691
HMGCL	-13.6608	16.9068	-11.0136	0.000104914	0.000628576	0.26357
PSMA4	-45.449	100.421	-10.9957	0.000105747	0.000632791	0.261081
CEP19	-8.11641	6.00624	-10.9906	0.000105984	0.000633426	0.260378
MYL12A	-322.73	271.089	-10.9799	0.000106488	0.000635655	0.258883
TTI1	-17.6006	51.9998	-10.9731	0.000106805	0.000636768	0.257943
NKIRAS2	16.5123	28.2513	10.9591	0.000107468	0.000639249	0.255987
CAPG	-97.6557	110.352	-10.9561	0.000107611	0.000639249	0.255567
PLEKHN1	-10.3925	10.1669	-10.9532	0.00010775	0.000639249	0.25516
BHLHE41	30.5075	120.832	10.9485	0.000107974	0.000639249	0.2545
AREG	-14.3281	22.0166	-10.9478	0.000108006	0.000639249	0.254408
BAP1	-16.3718	54.6516	-10.9477	0.000108011	0.000639249	0.254394
EIF5B	40.3555	148.629	10.9431	0.000108234	0.000639664	0.25374
BTRC	-7.49952	28.7386	-10.9408	0.000108344	0.000639664	0.253417
ARSJ	-24.8849	54.4944	-10.9282	0.000108951	0.000642465	0.251646
MBD2	-17.6441	38.0722	-10.9171	0.000109485	0.000643019	0.25009
PCBP2	-29.4698	96.9545	-10.9156	0.000109561	0.000643019	0.249872
TFRC	-95.6074	193.486	-10.9103	0.000109818	0.000643019	0.249125
SGK1	16.4911	17.9048	10.9101	0.000109826	0.000643019	0.249103
TRPM4	12.1458	12.192	10.9067	0.000109992	0.000643019	0.24862
FBXL19	31.7643	68.7491	10.9057	0.000110042	0.000643019	0.248476
RALBP1	-26.6317	44.9936	-10.9045	0.000110101	0.000643019	0.248306
SHOX2	8.98214	11.9771	10.9045	0.000110103	0.000643019	0.248299
TNFSF9	22.1756	48.3391	10.8996	0.000110342	0.00064364	0.247609
MTA2	-64.4606	167.763	-10.8928	0.000110676	0.000644812	0.246646
HOXC13	65.3882	106.052	10.8826	0.000111177	0.000646957	0.245204
MBP	-39.7376	31.492	-10.8775	0.00011143	0.00064708	0.244478
BCR	-7.44083	13.4745	-10.8768	0.000111465	0.00064708	0.244379
IPP	-18.0954	26.0253	-10.8699	0.000111809	0.000648307	0.243391
ANTXR2	-59.6985	66.2348	-10.8659	0.000112009	0.000648692	0.24282
PDCD6IP	11.4922	82.8489	10.8587	0.000112369	0.000650001	0.241793
URM1	13.0352	31.8402	10.8555	0.000112531	0.000650164	0.241331
HHEX	-8.21879	9.05931	-10.8516	0.000112724	0.000650508	0.240781
TRIAP1	-27.6239	55.5665	-10.8443	0.000113094	0.00065128	0.239731
DNAJC10	-12.4044	30.0454	-10.8437	0.000113126	0.00065128	0.239639
PICALM	48.4104	162.519	10.8406	0.000113281	0.000651397	0.239201
UBXN4	-37.314	112.233	-10.8376	0.000113435	0.000651513	0.238764
RGCC	-22.4616	12.9128	-10.8261	0.00011402	0.000654099	0.237111
POLR2B	22.8877	106.489	10.8148	0.000114593	0.000656612	0.235496
PPP4C	43.6863	221.334	10.8114	0.000114768	0.000656841	0.235005
SAR1A	24.3637	91.9405	10.7885	0.000115956	0.000662858	0.231681
LIMK1	-25.8636	33.9436	-10.7826	0.000116263	0.00066383	0.230827
LTBP2	-57.0727	52.5766	-10.7637	0.000117255	0.000668713	0.228073
FASTK	-9.93372	27.6749	-10.7383	0.000118601	0.00067532	0.224365
ARF4	203.519	257.856	10.7352	0.000118765	0.00067532	0.223917
LAMP1	30.9801	191.95	10.7318	0.000118949	0.00067532	0.223413
RAD54L2	9.04865	12.4686	10.7274	0.000119187	0.00067532	0.222762
RAPGEF2	-6.83017	7.59065	-10.7272	0.000119197	0.00067532	0.222735
ZSWIM8	15.5547	45.0595	10.7263	0.000119248	0.00067532	0.222595
PRIM2	-17.7189	25.4572	-10.7201	0.00011958	0.000676413	0.221688
STT3A	-46.7813	137.946	-10.6973	0.000120816	0.000682609	0.21833
RNF10	62.2885	153.838	10.6911	0.000121154	0.000683726	0.217415
IGFBP4	-168.028	242.204	-10.6845	0.000121522	0.000685005	0.216423
WBP11	31.1296	88.9037	10.6731	0.000122147	0.000687731	0.214741
ZNF449	-9.66291	23.9326	-10.6661	0.000122536	0.000689124	0.213697
NDC1	-32.3104	100.174	-10.6544	0.000123186	0.000691224	0.211958
ZNF655	16.1123	29.0602	10.6543	0.000123194	0.000691224	0.211937
RBBP4	-36.2155	75.9431	-10.6447	0.000123731	0.000693434	0.210507
ACTR1A	53.4242	198.113	10.6207	0.000125092	0.000700257	0.206897
NCOA3	-16.8315	51.104	-10.6075	0.000125845	0.00070366	0.204914
VIPAS39	-8.37876	19.4979	-10.5887	0.000126931	0.000708915	0.202068
CPNE1	-39.5566	57.8055	-10.5701	0.00012801	0.000713323	0.199256
MRPS7	29.0303	98.3721	10.5701	0.000128013	0.000713323	0.199247
UGGT1	-27.6012	88.2991	-10.5644	0.000128349	0.000713553	0.198376
PBK	-44.6322	88.6796	-10.5621	0.000128482	0.000713553	0.198032
IP6K1	21.4239	47.1084	10.5602	0.000128594	0.000713553	0.197743
EFEMP1	13.5502	19.3252	10.5594	0.000128642	0.000713553	0.197617
TBC1D9B	17.1893	43.7927	10.5546	0.000128922	0.00071429	0.196893
LAMTOR5	10.0269	82.4006	10.5455	0.00012946	0.000716159	0.195504
BDNF	7.36495	4.58859	10.544	0.000129554	0.000716159	0.195262
ATP13A2	-24.5821	25.9514	-10.5398	0.000129801	0.000716709	0.194627
AVPI1	10.0818	20.932	10.5257	0.000130645	0.000720371	0.192462
RPN2	-113.963	585.824	-10.5173	0.000131147	0.000720371	0.191179
CNNM4	13.0649	27.2322	10.5145	0.000131317	0.000720371	0.190744
MAPKBP1	13.8235	21.5528	10.5133	0.000131389	0.000720371	0.190562
CRCP	31.8611	63.5296	10.513	0.000131407	0.000720371	0.190516
AXIN1	6.85035	38.6368	10.5118	0.000131483	0.000720371	0.190321
TGFBR3	6.74801	7.1427	10.5114	0.000131502	0.000720371	0.190273
LOXL1	-7.47074	10.3653	-10.4852	0.000133098	0.000728215	0.186226
STX6	-10.767	29.7974	-10.4819	0.0001333	0.000728215	0.185716
HERPUD2	-33.7859	55.7505	-10.4801	0.000133413	0.000728215	0.185429
XPO5	-20.2732	85.2143	-10.4781	0.000133533	0.000728215	0.185126
CSE1L	-156.15	339.908	-10.4724	0.00013389	0.000729338	0.18423
CSNK1E	-16.6992	25.7226	-10.4694	0.000134071	0.000729509	0.183774
COL18A1	-484.387	919.412	-10.4624	0.000134509	0.000730686	0.182675
ANKS6	-6.64372	13.1033	-10.4611	0.000134588	0.000730686	0.182476
GRK5	10.595	28.3325	10.4483	0.000135388	0.000734209	0.180476
ATOX1	13.3389	30.0009	10.426	0.00013679	0.000740224	0.17699
PIP5K1A	-21.7204	80.9611	-10.4258	0.000136802	0.000740224	0.176962
DCAF7	-80.8865	84.2948	-10.4211	0.000137099	0.000741005	0.176227
CAPZB	-19.0082	73.1189	-10.4077	0.000137955	0.000744806	0.174114
B4GALT6	-36.7658	54.9932	-10.3956	0.00013873	0.000748156	0.172212
ABCE1	-40.6683	99.5154	-10.3885	0.000139189	0.000749799	0.171088
HSD17B14	67.6677	69.9951	10.383	0.000139546	0.000750889	0.170216
PERP	158.414	590.898	10.3778	0.000139888	0.000751896	0.169382
TP53I3	71.8553	65.7873	10.3753	0.000140051	0.000751942	0.168984
TMBIM1	38.1813	120.112	10.3681	0.000140518	0.000753618	0.167848
IGSF3	-7.59316	6.86139	-10.3582	0.000141171	0.000756283	0.166265
WDR35	-7.6551	15.3725	-10.3539	0.000141453	0.000756959	0.165583
DPH3	17.1489	31.2922	10.3148	0.000144059	0.000770058	0.159324
ATP6V1B2	9.19895	32.3224	10.3007	0.000145011	0.000773601	0.157058
RAP2B	-10.7479	18.4287	-10.3003	0.00014504	0.000773601	0.156989
PEG10	136.561	341.109	10.297	0.000145263	0.000773616	0.156461
PSMD7	-44.3214	151.65	-10.2955	0.000145361	0.000773616	0.156227
ITGA5	-51.0569	166.039	-10.2902	0.000145725	0.000774067	0.155365
PTTG1	-69.2286	260.254	-10.2896	0.000145765	0.000774067	0.155271
MIS18A	-18.7135	59.1627	-10.2824	0.000146258	0.000775836	0.154107
KLHL42	11.7505	33.2669	10.2783	0.000146539	0.000776482	0.153443
UBN1	26.1832	93.137	10.274	0.000146841	0.000777234	0.152732
NCOA4	62.599	231.273	10.2686	0.000147213	0.000778355	0.151858
AAR2	10.3749	30.6995	10.2658	0.000147405	0.000778477	0.151408
GTSE1	-21.8455	54.5141	-10.2636	0.000147557	0.000778477	0.151051
TXNDC9	-28.473	57.6516	-10.2276	0.00015008	0.000790933	0.14517
STK25	16.9452	66.8165	10.2242	0.00015032	0.000791336	0.144616
UTP20	-17.8041	41.2958	-10.212	0.000151186	0.000795037	0.142615
ZBTB7A	21.0299	43.8095	10.2079	0.000151483	0.000795093	0.14193
ICE1	-12.9091	57.559	-10.2062	0.000151603	0.000795093	0.141656
NHLRC4	6.85856	5.30565	10.205	0.000151688	0.000795093	0.14146
VPS29	20.7137	114.592	10.1903	0.000152747	0.00079978	0.139033
STIP1	-133.819	431.282	-10.1726	0.00015403	0.000805632	0.136106
C1orf52	14.7921	68.5422	10.1568	0.000155186	0.000810806	0.133485
NFIC	-16.3017	63.8371	-10.1496	0.000155718	0.000812713	0.132283
CHPF	-8.37449	17.7712	-10.1435	0.000156176	0.000813604	0.131253
SEC23A	-20.6055	70.9574	-10.1428	0.000156224	0.000813604	0.131144
IREB2	-30.3965	33.1136	-10.1306	0.000157135	0.000817472	0.129099
ISG20L2	41.9874	69.6801	10.1174	0.000158121	0.00082102	0.126895
STX10	-17.3239	34.7632	-10.1119	0.000158538	0.00082102	0.125964
TRIP13	-37.0573	81.4615	-10.1111	0.000158597	0.00082102	0.125833
TNFRSF1A	-110.636	228.752	-10.1106	0.000158636	0.00082102	0.125747
HSPA4L	13.7559	36.3294	10.1095	0.000158723	0.00082102	0.125553
RBMX2	18.5543	69.6893	10.108	0.000158831	0.00082102	0.125314
SF1	-42.6545	223.029	-10.0918	0.000160064	0.000826518	0.122579
PSMD5	-12.7593	58.5915	-10.0716	0.000161618	0.000833082	0.119155
WBP1L	13.2389	39.7886	10.0692	0.000161802	0.000833082	0.118752
GPCPD1	11.9726	21.9777	10.0654	0.000162095	0.000833082	0.11811
ZNF317	14.0073	40.5752	10.0653	0.000162106	0.000833082	0.118086
PHF19	-13.7514	49.9815	-10.0621	0.000162352	0.000833082	0.117546
TOR4A	-25.3911	55.5265	-10.0539	0.000162993	0.000833082	0.116147
UBL4A	-36.8959	136.438	-10.0537	0.000163007	0.000833082	0.116116
USP47	8.17048	44.089	10.0508	0.000163236	0.000833082	0.115615
EML4	26.6298	104.067	10.0503	0.000163271	0.000833082	0.115541
ACER2	-7.71882	6.10465	-10.0502	0.000163279	0.000833082	0.115524
CDCA8	-63.1417	215.461	-10.05	0.000163296	0.000833082	0.115486
CDCA7	-26.4342	66.8341	-10.0488	0.000163393	0.000833082	0.115274
PLAC8	36.3382	66.408	10.0366	0.000164349	0.000837078	0.113196
IGF2BP2	-31.7289	136.468	-10.0341	0.000164542	0.000837185	0.112777
LYPLA1	-87.4443	128.348	-10.031	0.000164791	0.000837518	0.11224
F11R	-32.6504	23.5398	-10.029	0.000164953	0.000837518	0.111889
SLC25A15	-11.9367	36.3979	-10.0255	0.000165227	0.000838036	0.111296
PHKA1	-15.6168	55.5114	-10.0196	0.000165693	0.000839522	0.11029
TUBGCP4	-10.6448	12.7525	-10.0134	0.000166192	0.000841174	0.109215
BOK	20.6113	74.2256	10.0052	0.000166846	0.000843232	0.10781
PATL1	30.6926	125.371	10.004	0.000166946	0.000843232	0.107596
MTREX	-39.6532	103.217	-9.99263	0.00016786	0.000846968	0.10564
UBE2J2	18.0583	68.4472	9.98821	0.000168217	0.000847892	0.104877
MINK1	17.8194	72.3167	9.97551	0.00016925	0.000852215	0.102679
YES1	-50.093	137.091	-9.97208	0.000169531	0.000852744	0.102084
ADO	-18.1225	45.6082	-9.96346	0.000170237	0.000855413	0.100588
NEMP1	-50.7552	89.0116	-9.96113	0.000170429	0.000855492	0.100182
NIPA1	-29.47	78.4641	-9.95879	0.000170622	0.000855576	0.099775
TOE1	11.8284	21.7818	9.95534	0.000170907	0.000856119	0.0991748
SLC35D1	-7.86563	8.84828	-9.94986	0.00017136	0.000857008	0.0982196
SMC3	-48.2179	119.968	-9.94894	0.000171437	0.000857008	0.0980583
EEF1AKMT2	-11.9481	10.3046	-9.92251	0.000173645	0.000866969	0.093436
PPWD1	-18.1747	36.6975	-9.92083	0.000173786	0.000866969	0.0931409
TRIM41	9.80028	33.0291	9.91774	0.000174047	0.000867377	0.0925987
CENPU	-19.1612	25.6835	-9.90086	0.000175478	0.000872719	0.0896292
DDA1	11.8534	45.5662	9.89892	0.000175644	0.000872719	0.0892873
NCOA1	-7.00373	16.6573	-9.89876	0.000175657	0.000872719	0.0892593
CARNMT1	-17.8875	18.1264	-9.8844	0.000176888	0.000877936	0.086722
SNRPA1	-26.9439	64.7385	-9.8816	0.000177129	0.000878236	0.0862264
CTNNAL1	-78.6074	135.669	-9.86661	0.000178427	0.00088377	0.0835674
RASSF3	-33.8023	92.8303	-9.85466	0.000179469	0.000887831	0.0814434
PEX2	-13.947	19.2095	-9.85173	0.000179726	0.000887831	0.0809207
PCMT1	-51.5002	163.733	-9.85094	0.000179795	0.000887831	0.0807799
BTG3	-15.8917	34.6036	-9.84318	0.000180478	0.000890295	0.0793957
WNT10A	10.4582	10.5102	9.8387	0.000180873	0.000891342	0.0785947
PPP2R3C	-8.68192	20.7878	-9.83599	0.000181113	0.000891621	0.0781093
TENT4A	-11.2828	33.4371	-9.8301	0.000181635	0.000893237	0.0770553
CEP85	-37.5259	87.8734	-9.82814	0.000181809	0.000893237	0.0767049
BAIAP2L1	-56.6095	140.306	-9.82281	0.000182284	0.000894373	0.0757484
TGFBR1	-20.1383	23.9838	-9.82141	0.000182409	0.000894373	0.0754984
NUDC	113.037	300.662	9.81626	0.00018287	0.00089573	0.0745722
GSTCD	-10.3729	8.8225	-9.81329	0.000183135	0.000896128	0.0740394
SERINC5	-30.0794	30.8752	-9.80077	0.000184263	0.00090047	0.0717847
GALNT11	13.1575	31.5443	9.79932	0.000184393	0.00090047	0.0715236
GOSR1	-10.5167	29.2398	-9.79726	0.00018458	0.000900475	0.0711522
RABIF	14.412	27.9353	9.7919	0.000185066	0.000901437	0.0701835
MRPS12	254.141	606.723	9.791	0.000185148	0.000901437	0.0700208
FAM3C	-63.1466	148.04	-9.78313	0.000185864	0.000904019	0.0685979
NAV1	-7.74796	17.0718	-9.77573	0.000186541	0.000906402	0.0672582
FAM135A	-14.1151	23.1097	-9.767	0.000187344	0.000908375	0.0656725
GNAQ	-12.2776	24.9203	-9.76452	0.000187572	0.000908375	0.0652219
H2AX	-265.661	294.059	-9.76437	0.000187586	0.000908375	0.0651949
CHD7	-9.63729	27.4013	-9.76092	0.000187905	0.000908375	0.0645679
SMG5	65.5634	146.617	9.76055	0.000187939	0.000908375	0.0645003
LGMN	-16.2221	30.9382	-9.75915	0.000188069	0.000908375	0.0642455
USP37	-12.012	15.3247	-9.75187	0.000188743	0.000910729	0.0629203
MIDEAS	15.0714	24.2322	9.74472	0.00018941	0.000913038	0.061615
MLEC	53.9843	227.06	9.74122	0.000189737	0.000913707	0.0609762
CNST	13.3531	32.1912	9.73874	0.000189969	0.00091392	0.0605225
VPS26A	21.7023	72.8061	9.73547	0.000190276	0.000914382	0.0599244
H2BC12	70.4386	116.359	9.73371	0.000190441	0.000914382	0.0596015
NAA15	-17.8121	60.7866	-9.72882	0.000190901	0.000915686	0.0587061
CAV2	-42.2222	76.3669	-9.72447	0.000191312	0.00091675	0.0579082
MARS2	9.58831	22.1752	9.7169	0.000192028	0.000918693	0.0565195
MUL1	41.3826	72.5603	9.71487	0.000192221	0.000918693	0.0561462
NES	-203.845	140.086	-9.71369	0.000192333	0.000918693	0.0559287
ERI1	-7.86795	15.5394	-9.71221	0.000192474	0.000918693	0.0556575
PCBP1	-170.855	752.387	-9.70795	0.00019288	0.000919406	0.0548731
RAB1B	-133.932	637.638	-9.70667	0.000193002	0.000919406	0.0546379
PTGES2	-13.6062	37.5917	-9.70171	0.000193476	0.000920763	0.0537237
SNRPB2	18.547	95.5486	9.69279	0.000194333	0.000923937	0.0520758
ZCCHC17	22.7279	101.106	9.67989	0.000195579	0.000928952	0.0496893
PHB	57.9294	258.346	9.67074	0.000196468	0.000932265	0.0479931
CITED2	215.317	367.137	9.6626	0.000197264	0.000934283	0.0464801
SLC35C1	10.0554	27.6273	9.66246	0.000197278	0.000934283	0.0464531
CIAO1	-26.2133	63.8454	-9.66033	0.000197487	0.000934363	0.0460561
TAF11	43.2875	112.844	9.65629	0.000197884	0.000935327	0.0453048
IST1	-16.0724	61.3749	-9.64498	0.000199	0.000939068	0.0431944
SNRNP40	-26.8144	72.4577	-9.64436	0.000199061	0.000939068	0.0430783
MTMR1	-13.965	43.2125	-9.63529	0.000199962	0.0009424	0.0413827
MAN2A1	-17.1927	34.3736	-9.6269	0.000200799	0.000945431	0.0398105
ZNF24	-25.6261	49.7313	-9.61309	0.000202187	0.000951041	0.0372169
CHID1	-31.0694	77.9065	-9.60803	0.000202699	0.000952527	0.0362633
NIPSNAP1	-29.6495	44.2788	-9.59342	0.000204183	0.000958034	0.0335074
GATA3	9.73791	8.24204	9.59262	0.000204265	0.000958034	0.0333561
ENDOD1	-18.7787	54.712	-9.58236	0.000205316	0.000962036	0.0314142
NXF1	15.7382	46.2186	9.57497	0.000206077	0.000963461	0.0300131
RPS6KA3	-39.8242	50.643	-9.57439	0.000206136	0.000963461	0.029904
ITGBL1	8.94336	18.5477	9.57363	0.000206215	0.000963461	0.0297591
UBE2C	-165.501	301.329	-9.56951	0.000206641	0.000964525	0.0289763
ZBTB2	18.876	58.8004	9.56102	0.000207522	0.000967707	0.0273622
PIAS3	-24.86	92.0083	-9.5546	0.000208193	0.000969237	0.0261374
PRELID1	99.1185	491.24	9.55405	0.000208249	0.000969237	0.0260338
WAPL	17.084	95.2574	9.54794	0.000208889	0.000971285	0.0248675
MAT2A	157.602	468.968	9.54577	0.000209117	0.000971414	0.0244533
ZNF121	-10.1397	22.1711	-9.54248	0.000209463	0.000972094	0.0238232
MCRS1	18.3292	57.3328	9.53071	0.000210706	0.000975701	0.0215695
SLC11A2	-15.7565	21.9489	-9.52947	0.000210838	0.000975701	0.0213319
VAV2	-7.09329	29.6777	-9.52942	0.000210843	0.000975701	0.0213225
ABLIM3	-39.2972	44.9009	-9.52094	0.000211745	0.000978942	0.0196944
FAM13B	25.6304	32.9372	9.51256	0.00021264	0.000981139	0.0180823
DDI2	-8.12558	15.009	-9.51128	0.000212778	0.000981139	0.0178359
HMGA1	-853.608	1692.32	-9.51083	0.000212826	0.000981139	0.0177494
JUN	-148.331	170.514	-9.49956	0.000214038	0.000984577	0.0155761
C3orf38	8.95646	26.9194	9.49916	0.000214082	0.000984577	0.0154987
CENPE	-23.1539	48.6583	-9.49825	0.00021418	0.000984577	0.0153239
M6PR	37.5233	149.335	9.49577	0.000214448	0.000984744	0.0148442
APPL1	-16.5291	36.4035	-9.49214	0.000214841	0.000984744	0.0141424
TBC1D5	-16.337	17.7972	-9.4905	0.000215019	0.000984744	0.0138252
TMSB10	-2076.58	8028.41	-9.48866	0.000215219	0.000984744	0.0134695
RPL28	72.0069	340.512	9.48773	0.00021532	0.000984744	0.0132891
PIK3CB	-44.3412	59.1319	-9.4867	0.000215432	0.000984744	0.0130903
FIGNL1	-16.1052	41.1278	-9.46265	0.000218068	0.000995856	0.00841948
EAF1	16.2987	43.7845	9.46016	0.000218343	0.000996175	0.00793492
ACSL1	-6.88748	16.339	-9.44263	0.000220291	0.00100378	0.00451228
DDAH1	105.886	154.351	9.44145	0.000220423	0.00100378	0.00428155
VDAC2	-73.8664	188.844	-9.43081	0.000221617	0.00100734	0.00219648
RAMAC	26.1637	55.1965	9.42911	0.000221808	0.00100734	0.00186218
CCT5	-122.647	512.561	-9.42895	0.000221826	0.00100734	0.00183188
SOX12	-26.217	57.0741	-9.42324	0.000222471	0.00100933	0.000708584
RAE1	-12.8364	28.8146	-9.41964	0.000222878	0.0010097	1.47654e-06
UBE2L3	15.8209	95.3143	9.41781	0.000223086	0.0010097	-0.000358857
CHD8	12.5441	31.2293	9.41699	0.000223178	0.0010097	-0.000518651
PHAX	13.8025	78.1093	9.40279	0.000224797	0.0010155	-0.00331945
DEAF1	-15.466	22.7555	-9.4021	0.000224876	0.0010155	-0.00345576
TIMM8B	58.4294	142.536	9.3921	0.000226025	0.00101973	-0.00543226
MOCS2	-14.662	33.558	-9.38991	0.000226278	0.00101993	-0.00586646
CASP2	-7.78909	22.7694	-9.37866	0.000227579	0.00102484	-0.00809614
PRDX1	805.552	1648.67	9.37303	0.000228235	0.00102679	-0.00921575
SLC25A11	-27.2787	57.4229	-9.37023	0.000228561	0.00102679	-0.0097716
PIP4P2	15.7514	62.9926	9.36884	0.000228724	0.00102679	-0.0100491
MCM8	-6.74595	9.81535	-9.36769	0.000228857	0.00102679	-0.0102767
PRMT2	16.5604	31.6433	9.3572	0.000230088	0.00103136	-0.0123669
MKI67	-99.0954	217.732	-9.34976	0.000230966	0.00103434	-0.0138537
HEATR1	-23.896	90.6194	-9.34345	0.000231713	0.00103673	-0.0151159
ZPR1	33.139	111.431	9.33417	0.000232817	0.00104071	-0.0169743
SLC16A1	-25.0232	46.4135	-9.32878	0.000233461	0.00104264	-0.0180569
ETNK1	-15.2339	12.3048	-9.32437	0.00023399	0.00104404	-0.0189424
KIF21A	-12.0167	22.6888	-9.32095	0.000234401	0.00104491	-0.0196318
FUOM	-13.6725	27.1051	-9.31314	0.000235342	0.00104684	-0.0212032
SNX24	-14.7733	29.7656	-9.31225	0.000235451	0.00104684	-0.0213839
PCDH18	13.5362	12.55	9.31201	0.00023548	0.00104684	-0.0214325
NR2F1	76.455	74.8855	9.30716	0.000236067	0.00104849	-0.0224095
CTDSP1	31.2434	75.7489	9.28907	0.000238274	0.00105733	-0.0260703
TPM2	749.855	1073.95	9.28412	0.000238883	0.00105906	-0.0270744
HIPK1	14.7532	43.8583	9.27938	0.000239466	0.00106068	-0.0280364
SLC2A6	11.8027	21.5558	9.27646	0.000239827	0.00106068	-0.0286295
COX8A	-689.228	550.676	-9.27584	0.000239904	0.00106068	-0.028756
CPT1A	68.8182	146.05	9.26851	0.000240812	0.00106089	-0.0302473
LRRC8A	13.3146	32.3146	9.26755	0.000240932	0.00106089	-0.0304433
KIAA0319L	-16.1949	55.6921	-9.26666	0.000241042	0.00106089	-0.0306238
SIPA1L3	8.74969	24.3194	9.26516	0.000241228	0.00106089	-0.0309298
COPE	13.9923	61.0598	9.26432	0.000241334	0.00106089	-0.0311019
MCAM	-14.4901	15.6805	-9.26412	0.000241358	0.00106089	-0.0311413
ANGEL1	-6.15435	14.0668	-9.26315	0.000241478	0.00106089	-0.0313388
CHPF2	37.9333	72.2698	9.26036	0.000241827	0.00106146	-0.031909
CCDC14	-6.97135	23.5226	-9.2546	0.000242547	0.00106217	-0.0330852
ALDH18A1	-18.6784	87.7569	-9.2525	0.00024281	0.00106217	-0.0335138
CTBP2	13.304	55.8895	9.25225	0.000242842	0.00106217	-0.0335654
SLF1	-8.15546	16.5995	-9.25142	0.000242946	0.00106217	-0.0337351
ZNF703	15.4983	21.3981	9.25033	0.000243083	0.00106217	-0.0339572
GRIN2D	8.2594	24.3159	9.24496	0.000243758	0.00106417	-0.0350563
AFG3L2	-16.7047	51.0381	-9.23678	0.000244792	0.00106677	-0.0367331
ATP5MF	33.7055	131.734	9.23461	0.000245067	0.00106677	-0.0371781
CHDH	-14.5369	10.9781	-9.2334	0.000245221	0.00106677	-0.0374272
IMP3	-30.18	39.2623	-9.23312	0.000245257	0.00106677	-0.0374854
SLC5A3	-10.5095	26.1438	-9.23158	0.000245452	0.00106677	-0.0378007
NR1H2	16.877	45.5019	9.22963	0.0002457	0.0010669	-0.0382028
KCTD17	14.5701	28.1395	9.2265	0.000246099	0.00106721	-0.0388459
PRKD3	-11.3024	21.2432	-9.22562	0.000246211	0.00106721	-0.0390264
BCCIP	49.3287	104.462	9.20956	0.000248269	0.00107517	-0.0423362
LSM14B	-18.9995	56.7127	-9.20628	0.000248692	0.00107604	-0.0430134
TOMM34	-44.514	79.0172	-9.19461	0.000250204	0.00108065	-0.0454289
ATP2B1	25.64	62.8484	9.19382	0.000250306	0.00108065	-0.0455916
BAD	35.629	93.4028	9.19291	0.000250425	0.00108065	-0.0457804
CCDC115	7.35868	28.4445	9.1837	0.000251627	0.00108488	-0.0476922
CCDC85C	16.6531	19.8061	9.16619	0.000253931	0.00109384	-0.0513371
TPST1	16.8716	49.939	9.16271	0.000254392	0.0010943	-0.0520627
ZUP1	18.9269	57.2307	9.16073	0.000254655	0.0010943	-0.0524763
PLK1	-30.3062	133.151	-9.16029	0.000254713	0.0010943	-0.0525686
MAP2K1	-34.2538	120.558	-9.15405	0.000255544	0.0010969	-0.0538728
CHST14	-37.25	57.4924	-9.14846	0.00025629	0.00109853	-0.0550421
EXOC8	-11.8335	28.4254	-9.14781	0.000256377	0.00109853	-0.0551792
SMARCC1	-32.6826	73.8346	-9.14294	0.00025703	0.0010994	-0.0562006
BCL3	-36.3895	59.1184	-9.14134	0.000257246	0.0010994	-0.0565365
PPHLN1	6.61756	23.8673	9.14125	0.000257257	0.0010994	-0.0565548
NCS1	11.6376	27.6934	9.13572	0.000258002	0.00110136	-0.0577159
SMARCA1	-167.083	245.998	-9.13278	0.000258398	0.00110136	-0.0583327
KIF2C	-111.478	163.678	-9.13278	0.000258398	0.00110136	-0.0583327
SLC15A4	-10.2125	30.3992	-9.12951	0.00025884	0.00110228	-0.059021
CPSF7	16.2704	101.367	9.12137	0.000259945	0.00110602	-0.0607355
FHL3	-20.0236	28.4829	-9.11702	0.000260538	0.00110757	-0.0616533
SOCS1	13.8282	11.0344	9.11373	0.000260987	0.00110851	-0.0623477
MARK2	6.04591	26.8153	9.10816	0.000261749	0.00111049	-0.0635233
OSTC	22.764	140.419	9.10699	0.00026191	0.00111049	-0.0637711
KNOP1	-21.0725	64.7641	-9.10387	0.000262339	0.00111134	-0.0644322
TGFB2	33.9399	62.7458	9.0877	0.000264574	0.00111983	-0.0678603
ATF1	-20.0718	48.308	-9.07755	0.000265989	0.00112484	-0.07002
SLC25A28	16.2408	70.8795	9.0728	0.000266654	0.00112667	-0.071031
SLK	14.0929	101.888	9.06665	0.000267518	0.00112934	-0.0723437
MMP15	-9.73412	12.8364	-9.0634	0.000267976	0.00113029	-0.0730379
GAMT	-7.92064	11.893	-9.06085	0.000268336	0.00113083	-0.0735815
UBXN2A	-17.055	26.5047	-9.05761	0.000268794	0.00113178	-0.0742749
STX4	16.2639	50.4973	9.05513	0.000269146	0.00113199	-0.0748066
VMA21	-68.9204	73.6762	-9.05397	0.00026931	0.00113199	-0.0750547
KNL1	-22.0982	52.6014	-9.05203	0.000269586	0.00113217	-0.0754705
NAA40	-16.0334	31.6821	-9.0461	0.000270429	0.00113473	-0.0767403
SAT1	-41.4695	153.219	-9.03844	0.000271525	0.00113834	-0.0783868
CRTC2	21.6072	57.8099	9.03467	0.000272066	0.00113963	-0.079197
ARHGAP29	-64.4011	76.3581	-9.02204	0.000273887	0.00114527	-0.0819182
VEGFC	23.1003	43.289	9.0218	0.000273922	0.00114527	-0.08197
ELF1	12.3357	35.4869	9.02043	0.000274119	0.00114527	-0.0822642
XIAP	-35.5361	56.4789	-9.01725	0.000274582	0.00114621	-0.082952
DDHD2	-9.8932	13.607	-9.00979	0.000275667	0.00114906	-0.0845645
RNF11	105.616	239.664	9.00931	0.000275737	0.00114906	-0.0846683
E2F7	-22.0881	26.9908	-8.99794	0.000277402	0.00115477	-0.0871318
HEBP1	-6.57252	13.6365	-8.99672	0.000277582	0.00115477	-0.0873971
FAF1	-14.1862	44.9769	-8.99409	0.000277968	0.00115539	-0.0879664
CMTM4	-30.5159	44.6817	-8.99093	0.000278434	0.00115634	-0.0886535
SKP1	-10.2671	44.236	-8.98463	0.000279367	0.00115922	-0.090025
DCPS	-8.77367	24.3664	-8.98133	0.000279856	0.00115927	-0.0907418
CCAR1	25.5566	76.7729	8.98066	0.000279956	0.00115927	-0.090889
PGAM5	-39.5401	90.8406	-8.97972	0.000280095	0.00115927	-0.0910931
MAP3K4	-14.2328	49.5564	-8.97464	0.000280851	0.00116141	-0.0922001
ARHGAP42	6.61122	14.1551	8.96172	0.000282787	0.00116842	-0.0950239
ARSK	-20.0042	22.2654	-8.95834	0.000283296	0.00116862	-0.0957649
DHX9	37.8536	194.367	8.9572	0.000283468	0.00116862	-0.0960136
TMPO	-73.0125	100.947	-8.95585	0.000283672	0.00116862	-0.0963102
EXOSC9	-8.93207	21.2317	-8.95501	0.000283798	0.00116862	-0.0964927
ANO6	-41.8558	93.1007	-8.94921	0.000284675	0.00117118	-0.0977653
DUSP6	-54.6199	56.4516	-8.94772	0.000284901	0.00117118	-0.0980925
ELP1	-6.03883	7.81785	-8.94192	0.000285784	0.00117382	-0.0993681
RABEP2	8.31154	19.3131	8.93793	0.000286392	0.00117532	-0.100245
SLC25A24	-25.3765	40.1172	-8.93146	0.000287382	0.00117839	-0.101671
FAM168B	45.4255	205.533	8.92017	0.000289118	0.00118289	-0.104161
PAQR8	-7.02866	5.21882	-8.91933	0.000289248	0.00118289	-0.104347
DNPEP	-8.5968	23.1175	-8.91839	0.000289393	0.00118289	-0.104555
DMWD	6.33374	23.636	8.91799	0.000289455	0.00118289	-0.104643
ENO1	-591.294	2482.91	-8.90896	0.000290856	0.00118762	-0.106643
MORC2	-9.3145	24.5033	-8.89906	0.0002924	0.0011922	-0.108839
STIM1	10.7681	76.2946	8.89854	0.00029248	0.0011922	-0.108953
SMARCD2	-37.4344	47.4199	-8.89664	0.000292778	0.0011922	-0.109375
CRIPT	-7.20773	7.15492	-8.89549	0.000292959	0.0011922	-0.109632
NCAPD2	-88.3648	137.844	-8.88564	0.000294508	0.0011975	-0.111823
MT1A	-52.4188	90.8708	-8.87671	0.000295921	0.00120224	-0.113815
ATG12	9.35653	28.8777	8.87448	0.000296275	0.00120267	-0.114313
NR2F2	40.0348	70.6438	8.86943	0.00029708	0.00120493	-0.115442
XYLT2	-25.5816	25.3408	-8.86524	0.000297749	0.00120664	-0.11638
SLC25A44	-7.90015	28.5458	-8.8598	0.00029862	0.00120916	-0.117598
MAEA	6.37992	29.8409	8.85307	0.000299701	0.00121253	-0.119108
P4HA1	-40.2814	110.396	-8.84759	0.000300586	0.00121464	-0.120339
NEDD4	-10.7587	38.5945	-8.84675	0.000300723	0.00121464	-0.120529
GTF3A	-30.8165	126.233	-8.84487	0.000301027	0.00121486	-0.120952
SLC25A12	7.9662	26.0402	8.83905	0.000301971	0.00121552	-0.122261
NFATC3	8.25823	17.6065	8.83849	0.000302062	0.00121552	-0.122387
ASPH	-166.381	290.503	-8.83752	0.00030222	0.00121552	-0.122606
ATMIN	8.53829	42.0207	8.83613	0.000302446	0.00121552	-0.122919
SPIRE1	-14.2752	72.4872	-8.83426	0.000302752	0.00121552	-0.123342
USP12	-42.2052	143.762	-8.83381	0.000302825	0.00121552	-0.123443
BTF3	57.5392	333.603	8.8331	0.000302941	0.00121552	-0.123603
ZNF331	-5.59798	13.2756	-8.83059	0.000303351	0.00121616	-0.12417
VIM	-1003.66	4306.09	-8.82344	0.000304521	0.00121984	-0.125784
DCP2	-29.6927	36.1261	-8.80558	0.000307471	0.00123065	-0.129831
NAXD	9.31098	29.1194	8.80289	0.000307919	0.00123142	-0.130443
ZNF44	5.40516	6.89353	8.80089	0.000308252	0.00123174	-0.130897
KPNA3	47.2839	124.768	8.79793	0.000308745	0.0012327	-0.13157
LRRC1	6.88508	10.9557	8.79166	0.000309795	0.0012356	-0.132998
NBAS	-13.3753	30.1333	-8.79054	0.000309981	0.0012356	-0.133251
HNRNPA1	-63.8724	311.302	-8.7882	0.000310375	0.00123577	-0.133787
ESRRA	19.1799	100.201	8.78727	0.000310532	0.00123577	-0.133999
PPP6R1	40.3248	168.091	8.78046	0.000311678	0.00123931	-0.135552
ZNF496	-5.36314	14.1616	-8.77823	0.000312055	0.0012398	-0.136063
DPP9	-33.4055	84.2379	-8.77447	0.000312691	0.00124131	-0.136922
CRY2	-6.58368	14.9634	-8.77254	0.000313019	0.0012416	-0.137364
DRG1	-44.7622	81.4945	-8.76979	0.000313485	0.00124243	-0.137993
CCT4	-188.263	653.07	-8.76806	0.00031378	0.00124259	-0.13839
EIF5A	-128.219	761.019	-8.76424	0.000314431	0.00124415	-0.139265
CDC42SE1	-45.361	88.2167	-8.7619	0.00031483	0.00124472	-0.139801
SGTA	-14.8576	45.5918	-8.75309	0.000316339	0.00124967	-0.141824
RNF128	-37.5402	55.0923	-8.74895	0.000317051	0.00125088	-0.142777
CAPN2	-116.764	233.79	-8.7478	0.00031725	0.00125088	-0.143043
DAZAP2	131.396	245.865	8.74652	0.000317471	0.00125088	-0.143338
LIF	-38.4111	63.1236	-8.74533	0.000317676	0.00125088	-0.143612
B3GNT2	9.62485	30.9035	8.73699	0.000319119	0.00125555	-0.145533
RINT1	-17.9172	34.003	-8.73261	0.000319882	0.00125712	-0.146546
KCTD7	12.0241	24.9996	8.73088	0.000320183	0.00125712	-0.146945
HEXIM1	59.8938	107.219	8.73023	0.000320296	0.00125712	-0.147095
RNF139	44.408	68.6842	8.72819	0.000320652	0.0012575	-0.147567
RMDN3	-10.2789	18.206	-8.72355	0.000321464	0.00125947	-0.148642
ARID1A	20.693	79.5203	8.72236	0.000321671	0.00125947	-0.148916
NRDC	-40.1389	211.464	-8.71513	0.000322941	0.00126342	-0.150592
ARPC1A	-28.7015	78.0895	-8.71245	0.000323415	0.00126426	-0.151215
MAP3K1	-5.58517	5.26613	-8.70726	0.000324331	0.00126682	-0.15242
DCAF13	-25.1439	50.6665	-8.6994	0.000325725	0.00127125	-0.154249
RPIA	-29.5109	52.5041	-8.69676	0.000326196	0.00127206	-0.154865
PIF1	-9.24642	17.3694	-8.6923	0.000326992	0.00127414	-0.155904
ARMC7	15.9961	36.0676	8.67977	0.00032924	0.00128015	-0.158831
NFE2L2	-50.4213	117.743	-8.67804	0.000329551	0.00128015	-0.159236
PTEN	22.1234	52.6009	8.67786	0.000329584	0.00128015	-0.159278
CDKN3	-37.4836	61.2149	-8.67785	0.000329587	0.00128015	-0.159282
NCAPH	-18.7046	47.2966	-8.67348	0.000330376	0.00128219	-0.160305
ZNF226	5.9474	10.7783	8.67029	0.000330953	0.00128316	-0.161052
UROS	-9.60574	21.6356	-8.66918	0.000331155	0.00128316	-0.161313
TACC3	-33.5106	70.1101	-8.66632	0.000331674	0.00128415	-0.161983
ZNF219	5.79399	7.17866	8.65653	0.00033346	0.00129003	-0.164285
EDEM3	-15.7667	36.0311	-8.6499	0.000334675	0.0012937	-0.165846
IL17RB	-11.1694	8.81403	-8.64117	0.000336282	0.00129888	-0.167905
BTN2A2	5.93931	8.51241	8.62213	0.000339823	0.00131152	-0.172413
DPP3	21.4929	92.9327	8.61991	0.000340239	0.00131208	-0.17294
HPS4	-7.06578	11.5046	-8.61398	0.000341351	0.00131532	-0.174347
DSG2	-7.47144	9.07936	-8.61196	0.000341731	0.00131538	-0.174827
PGP	-14.9139	52.0566	-8.61103	0.000341907	0.00131538	-0.175049
PLK3	-6.96737	12.5615	-8.60317	0.000343391	0.00132004	-0.176919
LAP3	-27.5242	61.3015	-8.59849	0.000344279	0.00132239	-0.178036
PLIN3	-111.226	363.741	-8.59709	0.000344546	0.00132239	-0.178371
ACBD5	-6.69342	10.8786	-8.59145	0.00034562	0.00132372	-0.179717
CDKN2AIPNL	-77.0938	75.406	-8.59131	0.000345646	0.00132372	-0.17975
SYS1	11.2328	25.9447	8.59072	0.000345758	0.00132372	-0.179891
DLGAP5	-53.3502	150.332	-8.58956	0.000345981	0.00132372	-0.18017
CYB561A3	12.0758	34.4178	8.57936	0.000347938	0.00133016	-0.182612
CRYBG3	8.55625	19.4034	8.57709	0.000348373	0.00133078	-0.183154
DLD	-21.6242	87.6476	-8.57255	0.00034925	0.00133308	-0.184245
BECN1	12.5468	31.5949	8.56453	0.000350804	0.00133796	-0.186172
EXT1	16.6324	24.0301	8.56263	0.000351174	0.00133832	-0.186629
RPUSD4	-20.2173	49.4806	-8.55477	0.000352706	0.0013431	-0.188522
CWF19L2	-7.05726	30.4469	-8.54465	0.000354691	0.0013496	-0.190965
STMN3	-62.7598	127.546	-8.54184	0.000355245	0.00135066	-0.191645
SPSB1	39.3854	93.244	8.53593	0.000356413	0.00135337	-0.193075
ITGA6	-132.406	162.78	-8.53541	0.000356515	0.00135337	-0.1932
PLXNA1	-19.8019	77.4687	-8.53273	0.000357048	0.00135433	-0.193851
GATAD1	-6.27335	19.3628	-8.5303	0.00035753	0.0013551	-0.19444
TACC1	-6.86852	12.1564	-8.5259	0.000358404	0.00135735	-0.195506
RPS19	75.1316	432.691	8.51834	0.000359915	0.00136201	-0.197344
OTULIN	9.83606	28.0827	8.50991	0.000361609	0.00136736	-0.199397
PCDH7	21.9416	32.8759	8.50655	0.000362285	0.00136771	-0.200215
TIMP1	-72.7173	235.522	-8.50603	0.00036239	0.00136771	-0.200342
OPTN	22.7115	64.1549	8.50526	0.000362546	0.00136771	-0.200531
PRCC	22.6885	92.6877	8.50015	0.000363581	0.00137055	-0.201779
PPM1F	-11.2483	19.2339	-8.49761	0.000364096	0.00137143	-0.202399
SYT11	10.1699	8.54849	8.49452	0.000364725	0.00137182	-0.203156
GTF2A2	31.4723	112.818	8.49432	0.000364765	0.00137182	-0.203204
NEU3	-13.0997	46.4467	-8.49207	0.000365224	0.00137248	-0.203755
CSTF2	-51.1537	94.2733	-8.48867	0.000365916	0.00137402	-0.204587
CTSD	207.743	389.467	8.48662	0.000366336	0.00137426	-0.20509
PDIK1L	-11.2295	12.9053	-8.4856	0.000366545	0.00137426	-0.20534
ZNRF1	11.049	25.557	8.48379	0.000366915	0.00137459	-0.205783
FAM177A1	-11.2184	16.5164	-8.48119	0.000367448	0.00137552	-0.206421
F2R	-60.7241	180.583	-8.47268	0.0003692	0.00138102	-0.208512
EOLA1	6.24042	15.1461	8.46126	0.000371565	0.0013888	-0.211323
ATXN2L	-38.2817	202.931	-8.45647	0.000372563	0.00139146	-0.212505
ARHGEF17	10.4029	27.9589	8.45496	0.000372879	0.00139157	-0.212878
FAH	-8.17799	11.2626	-8.44265	0.000375462	0.00139946	-0.215925
ATP6V0A1	11.7125	25.1869	8.44214	0.000375569	0.00139946	-0.21605
PBX3	13.2295	43.4444	8.44035	0.000375946	0.00139979	-0.216493
PKIG	30.1513	69.8893	8.43757	0.000376533	0.0014009	-0.217183
ENTPD5	-5.92973	10.3385	-8.42434	0.000379342	0.0014088	-0.22047
NCOR2	-26.8311	100.531	-8.4238	0.000379457	0.0014088	-0.220604
RFK	34.9391	41.6039	8.42347	0.000379527	0.0014088	-0.220687
THOC1	-6.2042	17.7091	-8.42026	0.000380211	0.00141026	-0.221484
ZNF281	24.659	93.3576	8.41476	0.00038139	0.00141356	-0.222856
MCM4	-32.5153	85.5069	-8.41081	0.000382238	0.00141562	-0.223841
POLR2A	83.8497	306.538	8.40565	0.000383351	0.00141807	-0.225131
TATDN2	8.66675	22.8578	8.40267	0.000383995	0.00141807	-0.225876
BTBD1	29.7017	181.646	8.40208	0.000384122	0.00141807	-0.226023
PFDN1	27.139	121.536	8.40189	0.000384163	0.00141807	-0.22607
PI4KB	29.8526	66.5006	8.40098	0.000384359	0.00141807	-0.226297
FAM118B	12.4587	37.6172	8.39462	0.00038574	0.00142182	-0.22789
DBR1	12.9226	25.7052	8.39361	0.00038596	0.00142182	-0.228144
FAM168A	39.6987	96.1868	8.3915	0.00038642	0.00142243	-0.228674
BTN2A1	37.6636	91.0191	8.38947	0.000386862	0.00142299	-0.229183
PLXNB2	-42.4633	84.983	-8.3878	0.000387226	0.00142325	-0.229601
CGAS	-20.978	34.1665	-8.38339	0.000388192	0.00142572	-0.23071
VPS18	49.8025	77.8844	8.3806	0.000388803	0.00142688	-0.23141
ARHGEF39	-13.0994	16.5016	-8.37904	0.000389147	0.00142707	-0.231804
FOXA2	-28.3257	86.0408	-8.36875	0.000391414	0.0014342	-0.234394
CCNF	-15.4911	38.2413	-8.36754	0.000391683	0.0014342	-0.2347
NCAPG	-25.3175	62.4192	-8.3659	0.000392047	0.00143445	-0.235114
INCENP	-47.8813	106.62	-8.36007	0.000393341	0.00143811	-0.236585
COMMD5	7.52558	28.1173	8.35394	0.000394707	0.00144145	-0.238135
PFKFB3	-12.9953	25.7218	-8.35331	0.000394849	0.00144145	-0.238296
CCDC134	-11.4292	14.5158	-8.34211	0.000397362	0.00144866	-0.241134
LDB1	36.0562	101.909	8.34082	0.000397654	0.00144866	-0.241463
HSPG2	-97.6854	97.9916	-8.33924	0.000398008	0.00144866	-0.241862
NRG2	8.12351	18.036	8.33921	0.000398017	0.00144866	-0.241871
WTIP	11.4587	21.9094	8.32609	0.00040099	0.00145839	-0.245208
MZT1	-35.4896	34.0286	-8.32311	0.00040167	0.00145851	-0.245969
PACS1	-12.8289	57.3386	-8.32306	0.000401682	0.00145851	-0.245982
NSA2	10.1265	72.3084	8.322	0.000401923	0.00145851	-0.246251
AIFM2	-17.655	29.8972	-8.31858	0.000402706	0.00146026	-0.247125
GET3	21.7689	132.811	8.31037	0.000404589	0.001466	-0.249223
UQCR11	14.4904	36.371	8.30898	0.000404909	0.00146606	-0.249578
RPL10A	-134.985	885.41	-8.3011	0.00040673	0.00147156	-0.251597
XRCC5	-62.9787	391.326	-8.29568	0.000407987	0.00147501	-0.252987
DNMBP	-15.963	46.211	-8.29358	0.000408474	0.00147567	-0.253525
MYO6	-18.5699	64.6124	-8.28418	0.000410671	0.0014811	-0.255944
NRF1	-6.62145	19.8078	-8.28322	0.000410895	0.0014811	-0.25619
MEGF6	7.94822	8.75898	8.28274	0.000411006	0.0014811	-0.256313
ORC5	-5.24729	22.8665	-8.28193	0.000411197	0.0014811	-0.256522
HAUS6	-6.50232	12.6764	-8.28005	0.000411638	0.00148159	-0.257006
LIN28B	14.9838	27.3225	8.27684	0.000412394	0.00148214	-0.257835
POLR3A	-7.72732	31.7071	-8.27681	0.0004124	0.00148214	-0.257841
B4GALT2	15.7577	91.7038	8.25412	0.000417783	0.00149971	-0.26371
TM4SF18	-34.3842	64.7257	-8.25312	0.000418022	0.00149971	-0.263968
CCNC	13.1955	41.1126	8.25231	0.000418216	0.00149971	-0.264178
SKP2	-6.27067	8.96395	-8.24538	0.000419879	0.00150354	-0.265978
TOR1B	16.2751	52.9546	8.24529	0.000419901	0.00150354	-0.266003
FECH	-7.5584	11.734	-8.23904	0.000421407	0.00150782	-0.267627
CDK8	16.5303	48.192	8.23684	0.00042194	0.00150844	-0.268201
PSMD14	-28.2603	81.2418	-8.23457	0.000422488	0.00150844	-0.268791
CHCHD3	57.5733	99.362	8.23447	0.000422512	0.00150844	-0.268817
HSPA9	-75.6554	303.303	-8.22413	0.000425027	0.0015162	-0.271516
KAT5	19.1685	66.9777	8.22277	0.000425359	0.0015162	-0.271871
SPG21	64.069	116.626	8.22169	0.000425622	0.0015162	-0.272153
KPNA2	-59.8566	175.199	-8.21324	0.000427694	0.00152147	-0.274365
TLE3	10.7554	36.2689	8.2131	0.000427728	0.00152147	-0.2744
PLS1	-15.4196	50.7777	-8.20525	0.000429664	0.00152724	-0.27646
SEMA4F	-6.76392	8.1861	-8.20222	0.000430414	0.00152879	-0.277256
CBR1	21.0589	61.2531	8.19385	0.000432492	0.00153423	-0.279456
JAG1	-5.17872	11.59	-8.19273	0.000432771	0.00153423	-0.27975
SMAD5	-21.8333	42.5777	-8.19224	0.000432893	0.00153423	-0.279879
ACO2	-7.64844	32.6277	-8.18743	0.000434093	0.00153637	-0.281145
STRN	-11.4958	26.3614	-8.18682	0.000434248	0.00153637	-0.281308
PDCL	-8.16527	18.1904	-8.18602	0.000434446	0.00153637	-0.281517
UBASH3B	-35.4037	59.9713	-8.18265	0.000435291	0.00153758	-0.282406
TGDS	-7.07713	10.1203	-8.18213	0.000435422	0.00153758	-0.282543
CKAP5	-67.5669	229.468	-8.17351	0.000437592	0.00154188	-0.28482
ATG9A	20.1569	45.9367	8.17307	0.000437705	0.00154188	-0.284938
MCM5	-13.3983	57.6555	-8.1721	0.000437951	0.00154188	-0.285195
MID1	-5.90286	12.0775	-8.17076	0.000438289	0.00154188	-0.28555
RAB6A	-61.5936	126.217	-8.17	0.000438482	0.00154188	-0.285751
BIRC5	-95.0796	175.848	-8.16976	0.000438542	0.00154188	-0.285813
MAP3K2	-9.54511	30.5328	-8.16746	0.000439124	0.00154281	-0.286422
PRUNE1	14.8971	33.2257	8.16408	0.000439983	0.00154471	-0.287318
TRAK1	8.05409	24.1438	8.15726	0.000441722	0.00154847	-0.289128
MYL9	286.228	180.064	8.15615	0.000442005	0.00154847	-0.289423
BMS1	-21.4791	79.7232	-8.15493	0.000442316	0.00154847	-0.289747
ARMC5	5.18883	14.6406	8.15392	0.000442576	0.00154847	-0.290016
DOCK7	-5.6111	11.5717	-8.15364	0.000442647	0.00154847	-0.29009
TRPA1	-5.82933	4.78909	-8.14895	0.00044385	0.00155082	-0.291337
TBRG4	-30.6067	89.7496	-8.14853	0.000443958	0.00155082	-0.291449
ENTPD7	15.7449	23.3544	8.14491	0.000444889	0.00155296	-0.292413
YKT6	38.1419	153.88	8.14084	0.000445938	0.0015555	-0.293497
SCML2	11.8811	24.4153	8.13477	0.00044751	0.00155986	-0.295116
NT5C3B	39.7129	151.571	8.13354	0.00044783	0.00155986	-0.295446
NDUFS5	-207.012	702.727	-8.12586	0.000449828	0.00156544	-0.297498
PPIF	-53.5968	74.4836	-8.12491	0.000450075	0.00156544	-0.297751
CRTC3	6.22253	24.7569	8.12162	0.000450937	0.00156731	-0.298634
ELOA	54.0302	95.0516	8.11556	0.000452527	0.00157146	-0.300259
MPRIP	12.8523	23.1757	8.11461	0.000452776	0.00157146	-0.300513
SPARC	101.082	126.891	8.11291	0.000453223	0.00157189	-0.300969
IL1RAP	-5.84533	5.42582	-8.11075	0.000453792	0.00157273	-0.301549
ZNF621	-6.19161	16.2798	-8.10504	0.0004553	0.00157684	-0.303083
SLC16A6	5.79705	3.50881	8.10102	0.000456366	0.0015794	-0.304165
BLM	-13.0698	25.9515	-8.09764	0.000457265	0.00158139	-0.305076
HOXC11	14.8568	32.6289	8.08945	0.000459452	0.00158782	-0.307286
ZNF700	8.28219	19.336	8.07147	0.000464292	0.00160231	-0.31215
POLR3E	12.4619	29.0961	8.07143	0.000464303	0.00160231	-0.312161
RRAS2	29.7817	89.5678	8.06577	0.00046584	0.00160548	-0.313697
AHDC1	10.5969	40.0667	8.065	0.000466049	0.00160548	-0.313906
RPS27L	5.87894	13.0877	8.0644	0.000466214	0.00160548	-0.314071
TTC12	-5.61621	9.86211	-8.05373	0.00046913	0.00161407	-0.316973
TBX3	5.16092	14.8274	8.05225	0.000469536	0.00161407	-0.317376
B3GALNT1	-17.7918	13.4573	-8.05163	0.000469704	0.00161407	-0.317543
DDX39A	19.6066	60.4943	8.04411	0.000471777	0.00161984	-0.319595
MSI2	5.11506	6.29527	8.04312	0.000472052	0.00161984	-0.319867
CLOCK	-15.274	20.2786	-8.0382	0.000473411	0.00162336	-0.321209
AK3	-15.1638	18.4986	-8.03618	0.000473973	0.00162414	-0.321763
JADE1	-7.1679	18.5244	-8.03106	0.000475396	0.00162787	-0.323163
BIRC2	-129.745	139.417	-8.02892	0.000475993	0.00162877	-0.32375
ANPEP	-202.836	201.882	-8.02562	0.000476915	0.00163023	-0.324655
NCOA2	8.1863	26.3145	8.02499	0.000477092	0.00163023	-0.324828
ZNF721	-5.95269	13.2747	-8.02249	0.000477792	0.00163102	-0.325514
REPIN1	14.1567	148.639	8.02107	0.000478192	0.00163102	-0.325905
CROCCP2	10.9188	29.3078	8.02057	0.00047833	0.00163102	-0.32604
IL13RA1	-254.353	393.826	-8.01593	0.000479637	0.00163433	-0.327317
CACNA1H	-12.1869	32.7886	-8.01251	0.0004806	0.00163646	-0.328257
CDK5R1	6.97626	16.8224	8.00369	0.000483097	0.00164381	-0.330686
ZNF622	42.9589	116.023	7.99768	0.000484808	0.00164785	-0.332345
RAB2A	29.5073	92.6542	7.99714	0.000484962	0.00164785	-0.332494
PIAS4	11.3594	44.0148	7.99565	0.000485387	0.00164814	-0.332905
NTSR1	-42.7796	91.2809	-7.98637	0.000488047	0.00165602	-0.335473
ALDH9A1	-25.8225	65.9966	-7.98271	0.000489099	0.00165843	-0.336486
FZD7	-19.6815	40.4401	-7.97867	0.000490267	0.00166101	-0.337608
YJU2	14.388	46.0388	7.97771	0.000490544	0.00166101	-0.337874
BUD13	-23.7438	73.1595	-7.97428	0.000491537	0.00166322	-0.338826
SMPD4	13.7852	39.2213	7.96536	0.000494133	0.00167084	-0.341308
INTS1	-37.5864	76.5663	-7.9621	0.000495084	0.00167226	-0.342215
PLEKHA8	-12.6624	22.9277	-7.96156	0.000495242	0.00167226	-0.342365
MSL1	23.0593	99.2851	7.95856	0.00049612	0.00167377	-0.343202
LMAN2	19.2275	240.591	7.95664	0.000496683	0.00167377	-0.343736
SLC8B1	-6.21696	11.9614	-7.95163	0.000498158	0.00167377	-0.345137
TEPSIN	8.05701	19.3894	7.95076	0.000498413	0.00167377	-0.345379
ME2	-6.64203	17.9269	-7.94999	0.000498641	0.00167377	-0.345594
CHFR	5.25212	13.0148	7.94986	0.000498677	0.00167377	-0.345629
MFSD2B	-7.5837	13.9031	-7.94967	0.000498734	0.00167377	-0.345683
CD109	-98.013	104.199	-7.94858	0.000499057	0.00167377	-0.345988
CTSB	-34.3969	91.4654	-7.94858	0.000499058	0.00167377	-0.345989
SF3B3	-15.7996	63.0887	-7.94831	0.000499135	0.00167377	-0.346063
SORBS3	-8.8927	16.8294	-7.94364	0.000500518	0.00167725	-0.347371
DYNLL1	81.0089	298.531	7.94062	0.000501414	0.0016791	-0.348217
CBX5	-63.5621	72.6778	-7.93862	0.000502005	0.00167953	-0.348775
LRRC47	-15.0564	56.3681	-7.93691	0.000502515	0.00167953	-0.349255
HSF1	42.5406	99.7906	7.93669	0.00050258	0.00167953	-0.349316
FBXW8	-7.63791	18.9449	-7.93393	0.000503404	0.00168051	-0.350091
NFIL3	-22.5831	33.129	-7.93335	0.000503575	0.00168051	-0.350253
PNPT1	-27.8676	68.3701	-7.93223	0.00050391	0.00168051	-0.350567
BPNT2	-40.518	81.7246	-7.9287	0.000504965	0.00168287	-0.351558
WFS1	12.5082	59.0967	7.92669	0.000505568	0.00168373	-0.352124
HIBCH	5.51082	14.7717	7.92096	0.00050729	0.0016883	-0.353736
TKT	-42.7823	223.437	-7.91776	0.000508254	0.00169035	-0.354637
KPNB1	-72.3448	373.196	-7.91048	0.000510455	0.00169651	-0.356689
KANK2	-12.5999	50.711	-7.89682	0.000514616	0.00170852	-0.36055
ERAP1	-15.8429	41.2738	-7.89572	0.000514953	0.00170852	-0.360862
KRT15	-6.58223	11.2358	-7.89517	0.000515124	0.00170852	-0.361019
PHC2	-62.2102	148.152	-7.88732	0.000517535	0.00171295	-0.363244
COX7A2L	34.7349	112.762	7.88685	0.000517679	0.00171295	-0.363377
EFNB2	15.1056	16.4079	7.88508	0.000518225	0.00171295	-0.363879
CLPP	12.3032	58.6381	7.8827	0.000518962	0.00171295	-0.364556
TRIM21	-34.8215	65.2793	-7.88209	0.000519151	0.00171295	-0.36473
PBDC1	54.0181	132.709	7.88155	0.000519318	0.00171295	-0.364883
MICALL1	-8.89017	18.8319	-7.88115	0.00051944	0.00171295	-0.364996
NSUN2	-70.5737	165.187	-7.88085	0.000519535	0.00171295	-0.365083
POLR3H	17.7612	29.5803	7.88053	0.000519632	0.00171295	-0.365172
ADNP2	12.4226	73.0924	7.87534	0.000521244	0.0017171	-0.36665
RSF1	15.065	49.82	7.87292	0.000521995	0.00171841	-0.367338
GNB1	-99.8907	362.742	-7.86994	0.000522925	0.00171991	-0.368188
BRD3	-17.3844	15.2344	-7.86919	0.000523158	0.00171991	-0.3684
MYD88	-9.3178	28.1141	-7.86152	0.000525559	0.00172603	-0.37059
NTHL1	-15.5992	23.8632	-7.86098	0.000525729	0.00172603	-0.370744
PCM1	-7.08496	27.3455	-7.84712	0.000530102	0.00173921	-0.37471
NQO2	-27.3932	75.1074	-7.84062	0.000532169	0.00174481	-0.376576
OGDH	-70.4642	169.08	-7.83937	0.000532567	0.00174494	-0.376934
MAP1B	-72.0603	127.091	-7.83692	0.000533351	0.00174633	-0.37764
WDR11	-12.2148	36.7645	-7.83311	0.000534568	0.00174913	-0.378734
NOP10	197.791	765.172	7.83116	0.000535192	0.00175	-0.379295
MRPL49	22.2537	152.54	7.82831	0.000536109	0.00175182	-0.380117
PEA15	123.112	237.247	7.81948	0.000538954	0.00175993	-0.382662
CACTIN	-6.95661	18.4226	-7.81756	0.000539575	0.00176078	-0.383216
MYO1E	19.4718	50.5178	7.81408	0.000540703	0.00176327	-0.384221
RUBCN	-8.80599	24.4972	-7.81164	0.000541497	0.00176468	-0.384927
SYT9	-7.03753	21.8827	-7.80937	0.000542237	0.0017659	-0.385585
CASC3	-30.3375	112.198	-7.80358	0.000544126	0.00177087	-0.387261
SLC25A37	-20.7711	39.4707	-7.79697	0.000546293	0.00177448	-0.389178
SFXN5	-5.80631	10.5629	-7.79474	0.000547025	0.00177448	-0.389824
CHMP1A	7.28027	57.2681	7.79456	0.000547086	0.00177448	-0.389878
CCDC47	15.9713	89.5107	7.79453	0.000547095	0.00177448	-0.389886
WDR62	-12.1302	34.082	-7.79417	0.000547212	0.00177448	-0.38999
ARPC5	33.4694	77.9372	7.79352	0.000547427	0.00177448	-0.39018
TCIRG1	14.4395	58.6113	7.78823	0.000549174	0.00177896	-0.391718
CASP3	-18.7405	53.3088	-7.78707	0.000549557	0.00177901	-0.392055
ACTL6A	-52.4615	118.985	-7.78592	0.000549938	0.00177906	-0.39239
B3GALT6	-22.88	49.2385	-7.78337	0.000550784	0.00178061	-0.393133
ASH2L	-10.0141	20.522	-7.77798	0.000552576	0.00178357	-0.394704
NIN	-7.62073	19.606	-7.77615	0.000553185	0.00178357	-0.395237
NDUFAF3	-19.5865	89.5905	-7.77558	0.000553376	0.00178357	-0.395404
SSRP1	-47.606	215.449	-7.77532	0.000553462	0.00178357	-0.395479
IL31RA	-6.43282	7.3893	-7.7744	0.000553768	0.00178357	-0.395747
CEBPZ	24.2792	140.313	7.77312	0.000554197	0.00178357	-0.396121
ORC6	-11.3596	24.4802	-7.76966	0.000555354	0.00178357	-0.397132
L1CAM	109.817	238.151	7.76961	0.000555373	0.00178357	-0.397148
ANAPC1	-6.85018	20.7526	-7.76928	0.000555481	0.00178357	-0.397242
POLQ	-7.322	25.2989	-7.76869	0.000555681	0.00178357	-0.397417
BANF1	181.618	491.267	7.76714	0.000556201	0.00178357	-0.39787
PRKAR2A	-19.2353	96.3831	-7.76637	0.000556458	0.00178357	-0.398094
RAD18	-11.5721	20.1353	-7.76561	0.000556712	0.00178357	-0.398315
PREP	9.01144	41.3027	7.76424	0.000557174	0.00178357	-0.398717
PDS5A	-13.0794	71.9638	-7.76221	0.000557859	0.00178357	-0.399313
MT-ND6	388.45	622.81	7.7602	0.000558537	0.00178357	-0.399902
ZNF148	7.29837	33.4518	7.75996	0.000558617	0.00178357	-0.399971
PTCD3	-8.28339	29.9217	-7.75995	0.000558618	0.00178357	-0.399972
ZNRD2	-17.8022	51.5917	-7.75917	0.000558884	0.00178357	-0.400203
EMC2	-11.1406	26.9668	-7.7587	0.000559041	0.00178357	-0.400339
EAPP	-14.1041	33.4458	-7.75291	0.000561001	0.00178865	-0.402038
CD164	143.32	421.051	7.74938	0.000562198	0.00179129	-0.403073
CYP1B1	118.167	218.496	7.74647	0.000563189	0.00179251	-0.403928
RAB3GAP1	-22.7903	58.3463	-7.74609	0.000563319	0.00179251	-0.404041
DSP	-6.6764	16.6011	-7.74469	0.000563798	0.00179286	-0.404453
ZNF28	-5.2326	11.5037	-7.73777	0.000566163	0.00179921	-0.406489
MASTL	-12.2233	29.5542	-7.7348	0.000567182	0.00180127	-0.407364
SSBP1	-7.10862	14.5185	-7.73008	0.000568808	0.00180525	-0.408758
SNX2	10.2504	40.565	7.72568	0.000570325	0.00180796	-0.410055
MTERF1	5.59334	11.512	7.72545	0.000570405	0.00180796	-0.410123
MEX3C	11.7454	27.8651	7.72335	0.000571134	0.00180909	-0.410746
SF3B5	-70.3314	241.899	-7.7212	0.00057188	0.00181027	-0.411382
ME1	-50.5548	109.595	-7.71791	0.000573022	0.00181186	-0.412356
ZNF761	11.7678	31.3879	7.71678	0.000573413	0.00181186	-0.412688
PER2	-5.62278	10.7373	-7.71649	0.000573516	0.00181186	-0.412776
FOXL1	-9.68039	12.7883	-7.71546	0.000573875	0.00181186	-0.413081
KDELR1	38.4275	247.743	7.71437	0.000574253	0.00181188	-0.413403
LPCAT2	19.5902	47.8325	7.71239	0.000574945	0.00181289	-0.413991
RFC5	-13.6127	46.9512	-7.70756	0.000576635	0.00181704	-0.415424
UNC13B	10.0908	24.9953	7.70572	0.00057728	0.00181789	-0.41597
UQCC2	-8.97591	38.9403	-7.70455	0.000577689	0.001818	-0.416316
FAR2	-10.1314	20.8722	-7.6953	0.00058095	0.00182708	-0.419069
MYDGF	-48.4717	171.86	-7.69285	0.000581814	0.00182861	-0.419797
SLC2A1	-27.7842	38.0448	-7.69072	0.00058257	0.00182981	-0.420433
PIGN	-5.31132	4.4832	-7.6879	0.000583572	0.00183177	-0.421274
GNG5	51.6934	97.2911	7.68546	0.000584437	0.0018333	-0.422
UTP15	-8.16176	25.2664	-7.68084	0.000586087	0.00183729	-0.423382
POLE2	-10.6713	18.6931	-7.67842	0.00058695	0.00183881	-0.424103
USP21	12.0041	55.9101	7.67713	0.000587413	0.00183907	-0.42449
WNT6	22.2547	24.468	7.67472	0.000588278	0.00184059	-0.425212
JAM3	8.79449	63.0607	7.67149	0.000589437	0.00184303	-0.426178
P4HA2	-7.96346	17.1978	-7.66707	0.000591029	0.00184682	-0.427503
FBXO28	-20.5094	43.3233	-7.66045	0.000593424	0.00185203	-0.429491
DUS2	-5.66097	11.8051	-7.66005	0.000593569	0.00185203	-0.42961
SRRT	91.0887	182.364	7.65837	0.000594179	0.00185203	-0.430115
ZNF134	9.7738	24.1512	7.65825	0.00059422	0.00185203	-0.43015
H2AJ	-10.5241	18.2008	-7.65469	0.000595516	0.00185488	-0.431221
KIFAP3	-17.5006	26.9268	-7.65266	0.000596254	0.00185599	-0.431831
CEP164	-8.0355	25.1567	-7.64458	0.000599209	0.00186399	-0.434266
ZNF384	17.2961	44.3613	7.63864	0.00060139	0.00186958	-0.436057
FBXW2	4.93659	30.3756	7.63566	0.000602491	0.00187181	-0.436959
RPL39L	-38.7397	94.1564	-7.63446	0.000602932	0.00187198	-0.43732
AHSA1	57.0444	179.172	7.62766	0.000605449	0.00187859	-0.439377
NUP93	-10.6264	26.1775	-7.62466	0.000606564	0.00188085	-0.440286
SNAP23	14.0734	37.6504	7.62045	0.000608135	0.00188222	-0.441564
KIAA1549	-5.71379	14.6783	-7.61972	0.000608405	0.00188222	-0.441784
LRRC20	-35.0078	43.9977	-7.61893	0.000608703	0.00188222	-0.442026
KIF20A	-38.1632	88.3757	-7.61891	0.00060871	0.00188222	-0.442032
SEPTIN8	-13.1245	19.408	-7.61829	0.000608943	0.00188222	-0.442221
NR1D2	-10.9019	31.8809	-7.61663	0.000609563	0.00188294	-0.442724
ZNF569	-10.0164	33.7068	-7.61017	0.000611984	0.00188922	-0.444686
CEP250	-11.4677	26.9915	-7.60409	0.000614276	0.00189509	-0.446538
MRPL14	57.1511	258.112	7.60117	0.000615379	0.00189714	-0.447427
RNF214	-10.0926	44.256	-7.60027	0.00061572	0.00189714	-0.447702
PPP2R2B	5.61885	5.91441	7.59426	0.000618	0.00190278	-0.449535
SPACA6	5.65939	4.65277	7.59338	0.000618334	0.00190278	-0.449803
UFD1	9.48035	39.2049	7.59159	0.000619017	0.00190367	-0.450351
FBXO4	-7.09674	10.1811	-7.59009	0.000619589	0.00190423	-0.45081
APLP2	-204.559	737.194	-7.58826	0.000620288	0.00190475	-0.45137
CUEDC1	-19.3589	59.6501	-7.5876	0.000620542	0.00190475	-0.451573
RPF1	28.4385	200.432	7.58396	0.000621934	0.00190781	-0.452686
ARHGEF3	-5.99615	11.5422	-7.58107	0.000623041	0.00191	-0.45357
C15orf48	84.4188	105.774	7.57532	0.000625253	0.00191528	-0.455332
LHFPL2	13.1774	28.5623	7.57456	0.000625549	0.00191528	-0.455568
MIER1	8.46643	37.6525	7.56989	0.000627352	0.00191807	-0.457
LNPK	-5.07074	14.3042	-7.56971	0.000627421	0.00191807	-0.457055
NUMB	-6.52183	24.831	-7.56913	0.000627646	0.00191807	-0.457233
B3GNT7	-172.68	191.044	-7.55763	0.000632122	0.00192997	-0.460775
APAF1	-7.73608	21.8095	-7.55668	0.000632493	0.00192997	-0.461067
KIDINS220	10.3638	30.5735	7.55607	0.000632731	0.00192997	-0.461255
PTPMT1	7.79318	10.073	7.55329	0.000633818	0.00193207	-0.462112
RCHY1	7.49603	13.2221	7.54981	0.000635186	0.00193503	-0.463188
PPT1	55.0724	289.461	7.54653	0.000636474	0.00193648	-0.464199
RSRC2	-9.02493	32.2184	-7.54642	0.00063652	0.00193648	-0.464235
WDR18	8.5217	19.3243	7.54556	0.000636857	0.00193648	-0.4645
GFM2	-16.0508	40.8857	-7.5386	0.000639605	0.00194361	-0.466652
BMPR2	14.5265	46.6808	7.53616	0.000640573	0.0019453	-0.467408
NIBAN2	-61.6965	235.701	-7.53519	0.00064096	0.0019453	-0.46771
YARS2	14.1867	59.759	7.52996	0.000643041	0.0019504	-0.469332
DEK	-77.6222	152.73	-7.5213	0.000646505	0.00195938	-0.472023
PODXL	-32.4081	23.434	-7.52054	0.00064681	0.00195938	-0.47226
KIF20B	-20.6863	69.1617	-7.51831	0.000647704	0.00196087	-0.472952
MTIF2	-16.9217	73.6585	-7.51431	0.000649316	0.00196453	-0.474199
ELF2	-5.79855	11.6676	-7.51295	0.000649865	0.00196496	-0.474623
NUAK1	-13.8443	25.655	-7.50872	0.000651575	0.00196891	-0.475942
PPP2R5C	-13.9118	20.3263	-7.49819	0.000655856	0.0019798	-0.479233
MTMR4	8.64922	19.0258	7.49785	0.000655995	0.0019798	-0.479339
UGCG	69.8738	105.706	7.49505	0.000657136	0.00198201	-0.480213
CD2BP2	46.5518	137.101	7.49334	0.000657837	0.0019829	-0.480749
EFNA4	5.92969	13.9329	7.48754	0.000660218	0.00198884	-0.482568
CDKN1A	15.3692	71.348	7.48093	0.000662943	0.00199581	-0.484643
SLC4A1AP	-9.72722	31.8277	-7.47869	0.000663872	0.00199686	-0.485349
NAA60	18.5319	42.8847	7.47811	0.000664112	0.00199686	-0.485531
H3-3A	36.888	93.0579	7.46999	0.000667484	0.00200575	-0.488086
CCP110	-13.0793	38.8795	-7.46318	0.000670327	0.00201294	-0.490233
FAM114A1	-11.776	45.3533	-7.46153	0.000671018	0.00201294	-0.490754
TAB3	4.98996	9.86926	7.46129	0.000671119	0.00201294	-0.49083
ZNF609	7.52074	38.5904	7.4538	0.000674269	0.00202029	-0.493198
NUP50	16.5739	58.0296	7.45349	0.000674401	0.00202029	-0.493296
TPM1	55.5432	82.8871	7.44701	0.000677141	0.00202616	-0.495348
LPIN2	-16.5984	30.9598	-7.44618	0.000677494	0.00202616	-0.495612
HDAC4	-6.03112	6.42065	-7.4459	0.00067761	0.00202616	-0.495699
XAB2	-11.6234	41.7012	-7.43629	0.000681704	0.00203715	-0.498752
SAPCD2	-14.5633	28.4542	-7.43156	0.000683724	0.00204193	-0.500253
MESD	-9.46071	37.3119	-7.42992	0.000684428	0.00204277	-0.500775
CDIN1	-4.68839	8.34823	-7.42321	0.000687317	0.00205014	-0.502914
ABCF2	-5.71187	26.0499	-7.41322	0.000691641	0.00206177	-0.506102
SFMBT1	9.2013	35.4168	7.41054	0.00069281	0.00206399	-0.506961
TARBP2	8.62851	40.5532	7.40813	0.000693858	0.00206584	-0.507731
CHAF1B	-9.07221	19.7674	-7.40525	0.000695116	0.00206672	-0.508654
PPP1R3C	7.99972	7.29017	7.40507	0.000695193	0.00206672	-0.50871
WDR37	-5.0611	8.51687	-7.40454	0.000695427	0.00206672	-0.508881
POM121C	14.4871	42.058	7.40158	0.000696723	0.0020693	-0.50983
VAPA	-16.2298	54.9347	-7.40005	0.000697394	0.00207003	-0.51032
EIF4G2	462.679	1711.17	7.39794	0.00069832	0.00207151	-0.510997
POLR1F	35.7588	85.9576	7.38248	0.000705158	0.00209052	-0.51597
PNRC2	69.6688	154.481	7.38088	0.000705869	0.00209135	-0.516484
MYL6B	17.4177	46.084	7.37603	0.000708031	0.00209648	-0.518048
CNOT4	7.4458	21.4537	7.37113	0.000710225	0.00210169	-0.51963
TUT4	8.53358	26.6398	7.36584	0.000712602	0.00210745	-0.521341
CUL3	-22.9336	56.3063	-7.36393	0.00071346	0.0021087	-0.521957
ACTN4	-1206.6	2176.21	-7.35968	0.000715379	0.00211309	-0.523334
ZBTB17	11.4085	25.4012	7.35804	0.000716123	0.002114	-0.523866
MAPK6	-27.9466	145.837	-7.35648	0.000716829	0.0021148	-0.524371
ABCC10	-4.57594	13.2931	-7.35383	0.000718032	0.00211706	-0.525231
RAB5B	69.859	115.363	7.35266	0.000718565	0.00211735	-0.525612
PMEPA1	-26.1721	41.9555	-7.34888	0.000720284	0.00212035	-0.526838
CD63	222.764	935.578	7.34851	0.000720455	0.00212035	-0.52696
AK2	18.9363	86.8269	7.34578	0.000721699	0.00212272	-0.527846
ASF1A	-18.593	57.7589	-7.34474	0.000722178	0.00212285	-0.528186
PHF20L1	-4.75177	9.16752	-7.34235	0.000723272	0.00212478	-0.528964
RREB1	-5.60444	15.3324	-7.33447	0.000726891	0.00213412	-0.531529
TROAP	-9.57047	44.3195	-7.33078	0.000728595	0.00213783	-0.532734
AP2B1	-260.246	492.278	-7.32668	0.000730491	0.0021421	-0.534071
PTP4A2	-93.2909	214.503	-7.3242	0.000731642	0.00214418	-0.534882
LMO7	-5.75543	12.5366	-7.32175	0.000732785	0.00214469	-0.535686
TTC19	-10.8228	23.9239	-7.3204	0.000733411	0.00214469	-0.536126
MFSD10	31.8949	96.9665	7.32025	0.000733483	0.00214469	-0.536176
RPL34	38.1274	133.178	7.32003	0.000733583	0.00214469	-0.536247
TRAPPC3	15.7522	87.6634	7.31294	0.000736895	0.00215308	-0.538569
MAN1B1	-6.01801	21.607	-7.31192	0.000737374	0.00215318	-0.538904
THOP1	-12.9478	39.8294	-7.30856	0.000738954	0.0021565	-0.540009
LRRC45	-8.06197	12.113	-7.30132	0.000742362	0.00216515	-0.542385
EXOSC8	-17.7265	38.5406	-7.29969	0.000743132	0.00216609	-0.542921
OTUD7B	4.83949	21.0908	7.29765	0.000744101	0.00216762	-0.543594
SLC25A19	10.0594	24.1428	7.29655	0.00074462	0.00216783	-0.543954
RNF216	-31.1837	107.994	-7.29551	0.000745117	0.00216798	-0.5443
PACSIN2	-43.4919	94.9403	-7.28621	0.000749544	0.00217692	-0.547364
SLC19A2	-12.8588	20.0634	-7.28616	0.00074957	0.00217692	-0.547382
SLC39A10	-34.0079	45.0477	-7.28535	0.000749956	0.00217692	-0.547649
ZNF22	-22.4296	37.5127	-7.28529	0.000749983	0.00217692	-0.547668
CRACR2B	-17.7764	29.9707	-7.28277	0.000751191	0.00217913	-0.5485
UBE2Q1	-22.2314	82.3542	-7.28012	0.000752461	0.00218049	-0.549376
DBN1	32.6942	181.923	7.27992	0.00075256	0.00218049	-0.549444
DHX38	12.9326	49.9907	7.2773	0.00075382	0.00218227	-0.550311
PRIMPOL	-10.2013	19.1919	-7.27663	0.000754141	0.00218227	-0.550532
SNRPD1	-16.5613	47.8276	-7.27584	0.000754521	0.00218227	-0.550793
CBX8	-4.88344	10.5713	-7.27296	0.000755911	0.00218398	-0.551747
TRMT10C	23.33	95.2992	7.27275	0.00075601	0.00218398	-0.551815
MAGEF1	-20.835	36.4516	-7.27088	0.000756915	0.00218456	-0.552436
GNPTAB	15.2846	45.1823	7.27025	0.00075722	0.00218456	-0.552644
NUP107	-13.4756	61.7403	-7.26954	0.000757561	0.00218456	-0.552879
CNP	13.5006	33.5657	7.26323	0.000760627	0.00219072	-0.554975
TRIM7	-5.43539	11.8069	-7.26259	0.000760936	0.00219072	-0.555186
STRN3	8.61841	37.085	7.26236	0.000761047	0.00219072	-0.555262
IMPACT	-9.92469	32.1923	-7.25805	0.000763149	0.00219547	-0.556695
SERTAD1	16.412	34.6892	7.25557	0.00076436	0.00219765	-0.557519
DYRK1B	127.768	195.816	7.25195	0.000766135	0.00220145	-0.558725
MCM7	-74.4228	348.447	-7.24771	0.000768217	0.002205	-0.560137
CWC27	-13.7008	45.5865	-7.24759	0.000768278	0.002205	-0.560179
PARP4	-15.7873	71.2956	-7.24275	0.000770663	0.00220895	-0.561792
SNIP1	6.60253	23.8246	7.24273	0.000770675	0.00220895	-0.5618
GNA13	25.6931	78.0598	7.24139	0.000771335	0.00220895	-0.562246
DTL	-23.2924	63.369	-7.24111	0.000771474	0.00220895	-0.56234
NOL11	-25.773	43.1821	-7.23991	0.000772065	0.00220934	-0.562739
IMP4	40.2471	107.188	7.2383	0.000772864	0.00220978	-0.563278
STXBP2	7.3198	14.4129	7.23777	0.000773127	0.00220978	-0.563455
P4HB	-49.3868	289.217	-7.23501	0.0007745	0.0022124	-0.56438
SNCA	8.16378	6.97474	7.23184	0.000776075	0.0022156	-0.56544
NUS1	-26.3529	78.4289	-7.22708	0.000778448	0.00222107	-0.567033
AAAS	-9.91412	49.3437	-7.2261	0.000778942	0.00222117	-0.567364
KIF11	-37.8809	100.834	-7.21927	0.000782364	0.00222962	-0.569653
TRIM62	7.56721	15.7978	7.20671	0.000788714	0.0022464	-0.57388
DUS3L	11.9799	19.758	7.20112	0.000791556	0.00225199	-0.575764
NADK	9.00964	45.5099	7.20102	0.000791604	0.00225199	-0.575795
TMED8	-8.17765	21.9475	-7.19884	0.000792719	0.00225385	-0.576533
SRR	-8.60241	9.20086	-7.19721	0.000793553	0.0022549	-0.577084
HMMR	-59.8803	110.881	-7.19411	0.00079514	0.00225809	-0.578131
HBS1L	-7.05914	36.2582	-7.18838	0.000798084	0.00226512	-0.580069
UBA1	-91.0672	236.013	-7.18646	0.00079907	0.00226654	-0.580718
DHDDS	15.3436	34.7979	7.1856	0.000799515	0.00226654	-0.58101
CCNA2	-55.6224	141.048	-7.1812	0.000801789	0.00227166	-0.582501
KIFC3	-5.19901	8.42965	-7.17537	0.000804812	0.00227889	-0.584478
DOCK9	-4.54956	8.38235	-7.1696	0.000807821	0.00228608	-0.586441
ECD	13.0223	82.6313	7.16773	0.000808796	0.00228751	-0.587076
CACNB3	10.3587	11.0715	7.16257	0.000811503	0.00229383	-0.588834
SRA1	11.549	60.8658	7.15856	0.000813611	0.00229845	-0.590201
CYS1	22.9116	30.3876	7.15159	0.000817293	0.00230751	-0.592581
SIRT7	21.1227	49.8881	7.14722	0.00081961	0.00231191	-0.594074
PITPNM2	-9.14415	23.5661	-7.14606	0.000820228	0.00231191	-0.594472
EXOSC5	18.8462	56.2602	7.1452	0.000820686	0.00231191	-0.594767
TSEN54	17.886	31.3916	7.14469	0.000820958	0.00231191	-0.594941
UBE4B	-15.4033	44.1411	-7.14417	0.00082123	0.00231191	-0.595117
SERPINE1	-1003.05	960.801	-7.14218	0.000822293	0.00231356	-0.5958
CHMP6	-33.5482	79.5042	-7.13814	0.000824453	0.0023183	-0.597185
CAVIN3	-55.1612	48.756	-7.13341	0.000826985	0.00232407	-0.598806
HOXC9	29.1803	52.2577	7.12641	0.000830753	0.00233331	-0.601211
ARCN1	-67.3351	316.891	-7.11899	0.000834769	0.00234324	-0.603764
NDC80	-31.8572	61.3363	-7.11669	0.000836022	0.00234502	-0.604558
NFS1	-5.08654	18.0029	-7.11572	0.000836551	0.00234502	-0.604894
VAMP2	34.6271	51.3589	7.11516	0.000836853	0.00234502	-0.605085
SMOX	-43.7219	113.037	-7.11364	0.000837682	0.00234536	-0.60561
ALYREF	-95.5073	391.381	-7.11317	0.00083794	0.00234536	-0.605773
TPM4	-20.079	92.6551	-7.10427	0.000842811	0.00235764	-0.608848
MUS81	16.9226	53.2362	7.09841	0.000846032	0.00236495	-0.610873
PAQR7	19.1493	53.2141	7.09775	0.0008464	0.00236495	-0.611105
CIAO2B	27.5933	183.169	7.09618	0.000847267	0.00236538	-0.611649
DCAF4	-5.48393	10.4545	-7.09571	0.000847527	0.00236538	-0.611811
GMIP	8.53275	16.064	7.09273	0.000849177	0.00236863	-0.612845
ZNF605	4.73535	12.6944	7.08686	0.000852434	0.00237635	-0.614882
DCTN2	-8.13347	41.7951	-7.08572	0.000853067	0.00237675	-0.615277
TOMM20	53.1241	166.426	7.0831	0.000854529	0.00237912	-0.616188
HYLS1	-18.2868	71.5745	-7.08244	0.000854896	0.00237912	-0.616417
NMRK1	-7.37568	12.8635	-7.08154	0.000855402	0.00237916	-0.616732
ANK1	-8.64904	18.3329	-7.07852	0.00085709	0.0023821	-0.617782
PLEKHG3	-5.34444	12.8629	-7.0779	0.000857438	0.0023821	-0.617998
LAMC2	-26.3734	29.5774	-7.07566	0.000858693	0.00238422	-0.618777
LAMA4	-15.7546	28.4732	-7.07185	0.000860834	0.00238864	-0.620105
SMAD6	15.7257	19.8869	7.07109	0.000861267	0.00238864	-0.620373
FCHSD2	-9.89502	36.6563	-7.06276	0.000865975	0.00240033	-0.623281
SLC16A3	-57.7352	137.121	-7.06101	0.000866968	0.00240171	-0.623893
TOMM70	-23.1225	117.222	-7.05887	0.000868179	0.00240369	-0.624639
EHD2	-34.6393	153.538	-7.04969	0.000873419	0.00241682	-0.627855
CACFD1	16.2641	21.7413	7.04835	0.000874191	0.00241758	-0.628327
KPNA6	-32.458	83.4687	-7.04606	0.000875505	0.00241984	-0.629131
FXR2	8.27874	57.6154	7.04517	0.000876013	0.00241987	-0.629442
TSPAN14	4.83843	7.35885	7.04384	0.000876782	0.00242061	-0.629911
LCOR	-6.4508	14.9636	-7.04284	0.000877353	0.00242082	-0.63026
ROR1	-19.6113	34.1216	-7.04107	0.000878378	0.00242227	-0.630885
MARCKS	82.1574	101.983	7.03912	0.000879499	0.00242338	-0.631567
SPINDOC	14.2386	93.4136	7.03792	0.000880196	0.00242338	-0.631992
NOSIP	7.54215	43.1433	7.03777	0.000880279	0.00242338	-0.632042
CMSS1	-9.0227	26.4218	-7.03501	0.000881881	0.00242642	-0.633016
C1GALT1	-8.35859	23.7731	-7.0341	0.000882403	0.00242648	-0.633334
CCDC88C	-5.40244	12.1435	-7.02835	0.000885745	0.0024343	-0.63536
PPIB	88.6311	266.307	7.0227	0.000889046	0.00244101	-0.637357
CDC25B	-373.622	505.733	-7.02245	0.000889191	0.00244101	-0.637444
AMBRA1	8.65333	28.4261	7.01747	0.00089211	0.00244764	-0.639204
CCNJL	-8.71598	18.0219	-7.01526	0.000893408	0.00244898	-0.639985
G3BP1	-21.5931	57.7889	-7.01485	0.000893651	0.00244898	-0.640131
TMEM187	-37.2497	44.7234	-7.0139	0.000894206	0.00244898	-0.640465
KDM3A	10.4241	24.0009	7.01321	0.000894618	0.00244898	-0.640712
KDM6B	4.87085	18.7683	7.00974	0.000896665	0.00245252	-0.641942
AKR7A2	-22.2948	62.687	-7.00869	0.000897283	0.00245252	-0.642312
NBN	-11.6455	58.224	-7.00845	0.000897425	0.00245252	-0.642397
ACLY	-51.2796	200.223	-7.00568	0.000899069	0.00245535	-0.643381
TRNAU1AP	-9.25887	23.3611	-7.00448	0.000899775	0.00245535	-0.643804
ADIRF	26.3442	56.9025	7.00415	0.000899973	0.00245535	-0.643923
L3MBTL2	11.0816	30.7981	6.99465	0.000905634	0.00246842	-0.647299
CRLF3	-17.0492	43.6292	-6.9944	0.000905782	0.00246842	-0.647387
GALNT10	-23.7393	46.5743	-6.98942	0.000908767	0.00247517	-0.649161
TGFB1	13.9253	84.8258	6.98733	0.000910019	0.00247719	-0.649903
UPP1	102.431	212.966	6.98561	0.000911058	0.00247863	-0.650519
IFRD2	16.5804	67.9031	6.98249	0.000912935	0.00248234	-0.651629
PSKH1	-13.9723	28.4464	-6.9789	0.000915105	0.00248685	-0.652911
DICER1	-13.5879	38.1862	-6.9771	0.000916197	0.00248843	-0.653555
RNF41	5.9728	32.5048	6.97416	0.000917979	0.00249179	-0.654605
PLCG1	9.6821	40.4804	6.97337	0.000918458	0.00249179	-0.654887
ISCA1	-10.3193	19.1263	-6.97127	0.000919739	0.00249274	-0.65564
EPB41L2	14.7701	150.585	6.97111	0.000919837	0.00249274	-0.655698
RAB3GAP2	-5.80569	23.9296	-6.96213	0.000925325	0.00250622	-0.658916
CPNE3	-26.5187	54.4461	-6.95568	0.000929292	0.00251161	-0.661232
SERPINB1	-24.1265	41.6106	-6.95537	0.000929477	0.00251161	-0.66134
SNTA1	-5.10559	14.9435	-6.95506	0.000929671	0.00251161	-0.661453
MID2	-5.8854	18.2193	-6.95489	0.000929779	0.00251161	-0.661516
TRAFD1	6.88355	45.3083	6.95469	0.000929899	0.00251161	-0.661586
KMT2E	13.2242	43.1641	6.95245	0.000931282	0.0025139	-0.662392
PRIM1	-11.4508	18.9056	-6.95152	0.000931858	0.0025139	-0.662727
MBOAT1	-35.8477	26.9712	-6.9508	0.000932299	0.0025139	-0.662983
SPATA13	-4.46855	4.70136	-6.9494	0.000933167	0.00251484	-0.663488
BAG1	11.482	29.494	6.94677	0.000934802	0.00251785	-0.664437
NAA10	-28.2739	38.4296	-6.93679	0.000941018	0.00253319	-0.668034
ZNF678	-5.06833	5.25937	-6.93433	0.00094256	0.00253571	-0.668924
UBE2Q2	33.0157	88.5101	6.93363	0.000942999	0.00253571	-0.669177
CC2D1B	-12.9832	40.5472	-6.92985	0.000945373	0.00254069	-0.670543
PIBF1	-10.3789	17.8354	-6.92888	0.000945984	0.00254093	-0.670895
GDE1	-32.304	166.219	-6.92408	0.000949012	0.00254765	-0.672633
LUZP1	-21.2843	54.9503	-6.91989	0.000951664	0.00255336	-0.674152
MON1B	10.5005	43.3487	6.91604	0.000954105	0.00255799	-0.675547
HDHD3	5.69905	18.9301	6.91551	0.000954443	0.00255799	-0.67574
CNNM1	15.1236	13.0026	6.91384	0.000955504	0.00255942	-0.676345
UBR5	-13.2207	60.3343	-6.91295	0.000956074	0.00255954	-0.67667
KIF23	-37.1662	128.766	-6.91073	0.000957492	0.00256192	-0.677478
NT5C2	14.284	63.0271	6.90533	0.000960943	0.00256974	-0.679439
PCBD1	54.4429	157.344	6.90296	0.000962469	0.00257241	-0.680305
ATP1B3	-44.653	171.769	-6.9006	0.000963985	0.00257504	-0.681164
UBQLN2	-15.2739	51.1959	-6.89955	0.000964657	0.00257542	-0.681545
NGLY1	-5.74104	9.24474	-6.89838	0.000965411	0.00257602	-0.681972
PPP3CB	-20.6712	47.6677	-6.8968	0.000966435	0.00257732	-0.68255
ELL2	12.5676	60.0983	6.89599	0.000966959	0.00257732	-0.682846
ERCC1	-15.3492	48.2938	-6.89217	0.00096943	0.00258187	-0.684241
LEMD3	-14.6874	28.9441	-6.8917	0.00096973	0.00258187	-0.68441
RNF4	18.0482	57.1133	6.89027	0.00097066	0.00258267	-0.684934
TGFBI	-142.785	233.576	-6.8896	0.000971093	0.00258267	-0.685177
NAXE	10.7265	40.599	6.88714	0.000972694	0.00258551	-0.686078
IDE	-6.96283	32.1734	-6.88283	0.000975502	0.00259118	-0.687655
CACNA1G	5.16131	9.7867	6.88223	0.000975892	0.00259118	-0.687874
RBBP6	7.18306	48.7855	6.88036	0.000977115	0.00259301	-0.688559
ARHGAP18	-9.71153	13.8432	-6.87404	0.000981258	0.00260072	-0.690876
STAU1	-31.251	217.402	-6.87382	0.000981407	0.00260072	-0.690959
BCL2L1	44.2942	185.205	6.8729	0.000982011	0.00260072	-0.691296
FLVCR1	-8.17309	16.5265	-6.87267	0.000982161	0.00260072	-0.69138
LIMS1	13.8989	60.056	6.87089	0.000983335	0.00260223	-0.692035
EEPD1	-22.3804	80.1888	-6.87017	0.000983804	0.00260223	-0.692296
PARK7	-122.09	432.615	-6.86636	0.000986321	0.00260747	-0.693697
GOT1	-32.9477	137.525	-6.86249	0.000988884	0.00261283	-0.695121
EIF4G1	-120.2	465.192	-6.86124	0.000989718	0.00261361	-0.695583
RCN1	-45.7946	59.5598	-6.85723	0.000992384	0.00261923	-0.69706
SAR1B	-7.816	25.0969	-6.85241	0.000995597	0.00262628	-0.698836
ADRA1B	18.3429	30.7928	6.85089	0.000996615	0.00262754	-0.699397
HSPA13	-62.3902	64.8585	-6.83975	0.0010041	0.00264585	-0.703515
NUP88	-8.57693	46.5064	-6.83183	0.00100947	0.00265855	-0.70645
C1orf216	17.6007	49.4907	6.83076	0.0010102	0.00265903	-0.706849
AKT1S1	17.015	93.1612	6.82654	0.00101308	0.00266516	-0.708417
CCDC32	5.54842	12.8653	6.8236	0.00101509	0.0026677	-0.70951
COQ5	-28.8784	73.034	-6.82352	0.00101514	0.0026677	-0.709539
SAMD10	-11.3161	22.1582	-6.82012	0.00101747	0.00267237	-0.710803
TMEM97	-39.1315	87.7633	-6.81924	0.00101807	0.00267251	-0.71113
RAB9A	8.25913	24.9861	6.81837	0.00101867	0.00267264	-0.711455
PLCD3	14.6517	34.0811	6.81265	0.00102261	0.00268153	-0.713586
PARVB	-7.68564	15.7642	-6.80732	0.0010263	0.00268974	-0.715575
USP5	-30.4631	76.5036	-6.80639	0.00102694	0.00268998	-0.715923
SUGT1	-4.3576	13.6611	-6.79439	0.0010353	0.00271042	-0.72041
PDGFC	9.25768	15.5939	6.78965	0.00103863	0.00271607	-0.722187
AP3B1	18.0516	111.226	6.78893	0.00103913	0.00271607	-0.722456
ZNF205	13.1805	31.9769	6.78893	0.00103914	0.00271607	-0.722458
ZNF600	4.35834	9.40208	6.78369	0.00104283	0.00272425	-0.724424
FAF2	-38.1299	127.096	-6.77009	0.00105249	0.002748	-0.729542
NCBP3	-5.09826	14.8252	-6.76734	0.00105445	0.00275166	-0.730578
BCL2A1	-37.0269	24.5842	-6.76633	0.00105518	0.00275207	-0.73096
SCUBE3	-15.8236	40.0158	-6.765	0.00105613	0.00275213	-0.731463
BABAM2	-13.8615	31.5977	-6.76472	0.00105633	0.00275213	-0.73157
RABGAP1	15.1281	36.9331	6.76203	0.00105826	0.00275568	-0.732585
TYRO3	6.52783	11.2479	6.76047	0.00105938	0.00275712	-0.733173
HMG20A	-16.2098	40.7904	-6.75708	0.00106182	0.00276199	-0.734454
CEP131	-6.52946	23.2809	-6.75467	0.00106357	0.00276505	-0.735368
NABP1	6.61772	16.4217	6.75365	0.0010643	0.00276548	-0.735753
HAP1	5.51494	8.85741	6.75145	0.0010659	0.00276815	-0.736588
SLC66A1	23.7136	45.2106	6.74717	0.001069	0.00277472	-0.738207
ZNF254	7.02563	13.1068	6.74498	0.0010706	0.0027761	-0.73904
TMOD3	-23.9781	34.8904	-6.74488	0.00107067	0.0027761	-0.739078
KLHDC3	75.1043	191.462	6.74338	0.00107176	0.00277744	-0.739645
GNB4	-11.0111	24.2431	-6.7408	0.00107365	0.00277998	-0.740625
RASL11A	44.7833	83.9783	6.73906	0.00107492	0.00277998	-0.741287
INPP5K	6.25596	11.0405	6.73905	0.00107493	0.00277998	-0.741292
TP53BP1	20.6596	63.9884	6.73891	0.00107503	0.00277998	-0.741344
TXNDC11	7.07809	41.5612	6.73607	0.00107711	0.00278388	-0.742424
PCLO	5.6317	3.32911	6.73326	0.00107918	0.00278773	-0.743493
RTL10	-10.0326	16.9744	-6.7294	0.00108202	0.00279024	-0.744962
USP3	6.67573	33.5994	6.72892	0.00108238	0.00279024	-0.745148
MT-RNR2	13836	20510.6	6.72891	0.00108239	0.00279024	-0.745152
SPRY1	21.1821	38.5818	6.72883	0.00108245	0.00279024	-0.745182
TRIM32	5.19173	27.7493	6.72748	0.00108344	0.00279132	-0.745695
FAM24B	-10.39	26.8684	-6.72639	0.00108424	0.00279173	-0.746109
STRADB	-17.1311	33.2219	-6.72569	0.00108476	0.00279173	-0.746378
FARSB	-20.1543	64.3035	-6.72435	0.00108575	0.00279173	-0.746889
CCNB1	-229.506	439.55	-6.72416	0.0010859	0.00279173	-0.746962
AXL	-91.4381	212.709	-6.71919	0.00108959	0.00279974	-0.74886
ZFYVE16	11.7129	34.1065	6.71778	0.00109064	0.00280096	-0.749399
TFDP1	-25.3738	113.825	-6.71573	0.00109216	0.00280338	-0.750179
NUDT11	-26.0544	51.8374	-6.7122	0.0010948	0.00280763	-0.751531
NAPA	7.47451	19.9608	6.71197	0.00109497	0.00280763	-0.751618
DMPK	15.8131	19.8243	6.71029	0.00109623	0.00280938	-0.752264
ZNF513	16.4488	39.58	6.70932	0.00109696	0.00280976	-0.752635
FER	-5.05674	8.03528	-6.70367	0.0011012	0.00281756	-0.754798
MMP7	-5.28303	3.75239	-6.70308	0.00110165	0.00281756	-0.755027
AURKB	-43.4174	107.811	-6.70295	0.00110174	0.00281756	-0.755074
FLNC	-16.8663	26.237	-6.70014	0.00110386	0.0028215	-0.756152
TBC1D22A	9.12678	23.2426	6.69821	0.00110533	0.00282375	-0.756895
SMARCAL1	-13.6316	27.8737	-6.69222	0.00110987	0.00283387	-0.759199
RPS27A	186.05	749.938	6.69044	0.00111122	0.00283584	-0.759883
SNAPIN	26.9115	84.2764	6.68807	0.00111302	0.00283894	-0.760794
CHCHD5	-8.76629	12.6355	-6.68319	0.00111675	0.00284696	-0.762674
PNO1	24.3631	126.248	6.67667	0.00112176	0.00285822	-0.76519
SP4	-7.16373	12.7169	-6.67305	0.00112455	0.00286295	-0.766591
DLG1	-7.00733	22.0785	-6.67274	0.00112479	0.00286295	-0.766711
ZNF189	6.53079	13.5929	6.66968	0.00112716	0.00286747	-0.767894
LDLR	-70.0014	110.204	-6.66521	0.00113063	0.00287319	-0.769625
PHF14	9.45672	37.5919	6.66479	0.00113095	0.00287319	-0.769786
INPP5A	25.7838	115.171	6.66449	0.00113118	0.00287319	-0.769902
UBE2E3	33.6881	123.6	6.66328	0.00113213	0.00287357	-0.770372
CD82	-12.4267	23.3776	-6.66278	0.00113252	0.00287357	-0.770566
MAGEH1	-8.51104	13.5049	-6.66166	0.00113339	0.00287428	-0.770999
ATP6V1H	8.03217	44.0276	6.65851	0.00113584	0.00287901	-0.772222
CLUAP1	-5.10669	5.77683	-6.65647	0.00113744	0.00288107	-0.773014
MYCL	7.15697	4.67547	6.65596	0.00113784	0.00288107	-0.773214
FMR1	19.3952	65.8712	6.64833	0.00114383	0.00289474	-0.776179
SPOPL	-17.7306	21.6075	-6.6467	0.00114512	0.00289636	-0.776812
RUSF1	-11.5061	55.9675	-6.64519	0.00114631	0.00289636	-0.7774
ZMAT3	-8.34784	12.1429	-6.64476	0.00114665	0.00289636	-0.777569
YTHDF1	16.4655	101.679	6.64428	0.00114703	0.00289636	-0.777756
RETREG2	50.9912	122.384	6.64374	0.00114746	0.00289636	-0.777967
EDARADD	11.7885	27.9773	6.64283	0.00114818	0.00289668	-0.778322
ARHGAP26	-8.97574	23.0542	-6.63595	0.00115363	0.00290893	-0.781003
SLC25A10	-7.11601	13.3552	-6.6337	0.00115543	0.00291088	-0.781883
CCT7	-115.346	509.17	-6.63348	0.0011556	0.00291088	-0.781969
NFU1	-16.5346	47.9738	-6.63181	0.00115694	0.00291272	-0.782622
FBXL4	-6.1939	12.1418	-6.62026	0.0011662	0.00293452	-0.78714
TRIM28	-90.9706	483.61	-6.61877	0.0011674	0.00293571	-0.787726
ARID3A	-13.2972	18.9644	-6.61818	0.00116788	0.00293571	-0.787957
CERS6	-10.3803	41.6408	-6.60558	0.0011781	0.00295927	-0.792905
AAK1	7.87699	20.395	6.60443	0.00117904	0.00295927	-0.79336
LYN	15.2346	46.244	6.60439	0.00117908	0.00295927	-0.793377
RMI1	-9.94188	27.4519	-6.60129	0.00118161	0.0029639	-0.794597
ZNF347	-4.43775	9.77127	-6.60002	0.00118265	0.0029639	-0.795095
PEBP1	88.0468	323.564	6.5999	0.00118275	0.0029639	-0.795146
NFATC2	6.55532	5.48546	6.59728	0.0011849	0.00296742	-0.796176
SRGAP2	-5.15197	13.2215	-6.59669	0.00118538	0.00296742	-0.796409
FAM136A	-27.2643	90.9646	-6.59573	0.00118617	0.00296786	-0.796786
TRMT5	-4.38087	17.8548	-6.59483	0.00118691	0.0029682	-0.797143
ATG4B	-6.0955	24.3192	-6.59185	0.00118937	0.00297281	-0.79832
BMPR1A	8.25287	31.0938	6.5911	0.00118998	0.00297282	-0.798615
RRM1	-66.0262	231.242	-6.59008	0.00119083	0.00297341	-0.79902
IL15RA	-4.48305	7.78854	-6.58647	0.00119382	0.00297933	-0.800447
MORC4	-4.47472	14.4564	-6.58044	0.00119882	0.00299028	-0.80283
HIRIP3	-13.302	25.6534	-6.57911	0.00119993	0.00299152	-0.803359
NUDT12	-7.82581	12.7637	-6.57779	0.00120103	0.00299272	-0.80388
VANGL1	-11.6497	22.9144	-6.57481	0.00120352	0.0029974	-0.805064
RILPL2	21.0581	35.2675	6.5695	0.00120798	0.00300695	-0.807173
BFSP1	-4.23564	6.84832	-6.56206	0.00121425	0.00302101	-0.810131
SEC22C	-7.32081	29.5956	-6.56064	0.00121545	0.00302245	-0.810697
PDE8A	-9.07314	30.7081	-6.5574	0.00121819	0.00302772	-0.811986
MSX2	12.7164	26.8454	6.55451	0.00122065	0.00303228	-0.813138
POP5	14.8364	31.2694	6.55145	0.00122325	0.00303718	-0.814356
GSTM3	25.3504	52.8525	6.54838	0.00122588	0.00304215	-0.815585
PLEKHA1	-16.9073	23.9719	-6.54444	0.00122925	0.00304897	-0.817159
SLC35A2	11.3843	64.2672	6.5383	0.00123452	0.00305974	-0.819613
LARS1	-20.8302	44.6602	-6.53774	0.00123501	0.00305974	-0.81984
TSG101	-44.8488	85.9993	-6.53687	0.00123576	0.00305974	-0.82019
RTF1	21.8422	80.5631	6.53646	0.00123611	0.00305974	-0.820351
ZKSCAN5	10.7894	31.8	6.5302	0.00124154	0.0030716	-0.822863
NTN4	13.1251	39.316	6.52934	0.00124228	0.00307188	-0.823208
EZR	-118.739	665.083	-6.5284	0.0012431	0.00307233	-0.823585
CEP78	-4.20528	10.4424	-6.52696	0.00124435	0.00307387	-0.824164
CHMP3	14.8064	42.9899	6.52356	0.00124731	0.00307961	-0.825529
LINGO1	16.2168	9.78593	6.51692	0.00125312	0.00309239	-0.828201
AP1S3	-7.84391	12.1412	-6.51402	0.00125567	0.00309711	-0.829371
TSPAN5	-14.0721	47.5027	-6.51157	0.00125783	0.00310085	-0.830357
COG5	-9.88941	22.4829	-6.50986	0.00125933	0.00310298	-0.831045
RTN4R	6.29442	8.88969	6.5073	0.00126159	0.00310699	-0.83208
NRAS	-30.6085	114.489	-6.50553	0.00126316	0.00310843	-0.832795
ARL13B	-5.54066	9.04791	-6.50519	0.00126346	0.00310843	-0.832931
SERINC1	184.466	441.671	6.50257	0.00126578	0.00311137	-0.83399
GLCE	-9.23214	24.7521	-6.5024	0.00126593	0.00311137	-0.834058
NGEF	-11.5532	34.6693	-6.50167	0.00126659	0.00311139	-0.834355
PPTC7	12.1987	50.798	6.49823	0.00126964	0.00311733	-0.835746
PEX7	-8.38766	14.2771	-6.48993	0.00127707	0.00313266	-0.83911
OMA1	-4.50163	12.818	-6.48981	0.00127717	0.00313266	-0.839157
SIPA1	8.32932	37.1482	6.48817	0.00127864	0.0031334	-0.83982
RAB32	81.7154	177.194	6.48803	0.00127877	0.0031334	-0.839877
RRS1	69.2704	130.364	6.48567	0.0012809	0.00313703	-0.840837
FANCA	-6.94174	15.9777	-6.48383	0.00128255	0.00313882	-0.841583
CARS2	4.00987	7.49581	6.48342	0.00128292	0.00313882	-0.841749
RPL26L1	9.0128	47.0865	6.48215	0.00128407	0.00314006	-0.842267
NFATC2IP	-21.0845	49.3379	-6.48003	0.00128598	0.00314315	-0.843128
CRTC1	5.28447	10.4514	6.47921	0.00128672	0.00314339	-0.843461
CUX1	-5.46887	16.7635	-6.47803	0.00128779	0.00314442	-0.843941
DBI	103.892	215.226	6.47511	0.00129045	0.00314931	-0.845132
EGLN3	5.1537	7.12471	6.47402	0.00129143	0.00315014	-0.845574
SELENOS	-13.3506	58.1575	-6.47247	0.00129284	0.00315199	-0.846205
PLXND1	-70.2583	99.0925	-6.47118	0.00129402	0.00315329	-0.846733
SCYL2	10.8965	66.9032	6.46872	0.00129626	0.00315438	-0.847733
NSMAF	-7.66891	28.9287	-6.46861	0.00129636	0.00315438	-0.847779
EDN1	21.2711	23.0939	6.46855	0.00129642	0.00315438	-0.847803
MBTPS2	-11.264	17.0874	-6.46765	0.00129724	0.00315481	-0.848172
TRIO	-21.8684	111.873	-6.46647	0.00129832	0.00315585	-0.848653
[truncated: 2,860 more rows]

## Sheet: Top 10 UP by gene N
Up-regulated
Name	Direction.PANC1 siSOX9	FDR.PANC1 siSOX9	PValue.PANC1 siSOX9	NGenes.PANC1 siSOX9	MeanAbsT0.PANC1 siSOX9	MeanWeightT0.PANC1 siSOX9	av_foldchange.PANC1 siSOX9	sig.PANC1 siSOX9
Transcriptional Regulation by TP53	Up	0.000526316	0.000526316	190	2.30576	3.12319	25.1159	TRUE
SARS-CoV-2 activates/modulates innate and adaptive immune responses	Up	0.000526316	0.000526316	61	2.30094	1.58559	8.09722	TRUE
Transcriptional Regulation by MECP2	Up	0.000526316	0.000526316	26	0.694769	0.900712	8.54039	TRUE
Oncogene Induced Senescence	Up	0.000526316	0.000526316	21	0.938987	1.09281	33.8527	TRUE
Regulation of MECP2 expression and activity	Up	0.000526316	0.000526316	16	1.43343	1.38756	10.1968	TRUE
Regulation of RUNX1 Expression and Activity	Up	0.000526316	0.000526316	11	2.22857	1.78487	0.0590134	TRUE
Regulation of TP53 Activity through Acetylation	Up	0.000526316	0.000526316	11	3.04704	2.82792	19.6301	TRUE
Heme biosynthesis	Up	0.000526316	0.000526316	8	1.83124	2.5572	0.0991215	TRUE
MECP2 regulates neuronal receptors and channels	Up	0.000526316	0.000526316	6	0.810652	0.643685	29.9158	TRUE
Erythropoietin activates STAT5	Up	0.000526316	0.000526316	4	1.38596	1.6342	5.31066	TRUE
Down-regulated
Name	Direction.PANC1 siSOX9	FDR.PANC1 siSOX9	PValue.PANC1 siSOX9	NGenes.PANC1 siSOX9	MeanAbsT0.PANC1 siSOX9	MeanWeightT0.PANC1 siSOX9	av_foldchange.PANC1 siSOX9	sig.PANC1 siSOX9
Innate Immune System	Down	0.000526316	0.000526316	375	2.93029	4.30897	-5.5016	TRUE
Transport of small molecules	Down	0.000526316	0.000526316	223	1.04928	2.81046	-6.35061	TRUE
Asparagine N-linked glycosylation	Down	0.000526316	0.000526316	138	2.01425	3.60765	-4.37693	TRUE
Intracellular signaling by second messengers	Down	0.000526316	0.000526316	136	1.65362	1.10151	-0.846842	TRUE
Metabolism of carbohydrates	Down	0.000526316	0.000526316	124	2.09632	2.73039	-28.709	TRUE
Host Interactions of HIV factors	Down	0.000526316	0.000526316	62	2.98527	1.56375	-20.7045	TRUE
Mitotic Prophase	Down	0.000526316	0.000526316	61	2.4331	1.50067	-23.4134	TRUE
Disorders of transmembrane transporters	Down	0.000526316	0.000526316	57	1.89213	0.669103	-3.04618	TRUE
Glucose metabolism	Down	0.000526316	0.000526316	51	2.35987	1.74761	-52.1571	TRUE
Oxidative Stress Induced Senescence	Down	0.000526316	0.000526316	49	0.800526	0.695128	-10.3489	TRUE

## Sheet: Top 10 UP by FC
Name	Direction.PANC1 siSOX9	FDR.PANC1 siSOX9	PValue.PANC1 siSOX9	NGenes.PANC1 siSOX9	MeanAbsT0.PANC1 siSOX9	MeanWeightT0.PANC1 siSOX9	av_foldchange.PANC1 siSOX9	sig.PANC1 siSOX9
Up-regulated
Axonal growth stimulation	Up	0.000526316	0.000526316	3	1.51144	1.66308	105.836	TRUE
NADE modulates death signalling	Up	0.000526316	0.000526316	3	1.33411	1.64333	78.925	TRUE
Loss of MECP2 binding ability to 5mC-DNA	Up	0.000526316	0.000526316	3	2.89022	2.47774	56.7475	TRUE
MECP2 regulates transcription of neuronal ligands	Up	0.000526316	0.000526316	3	2.89022	2.47774	56.7475	TRUE
Defective SLC17A5 causes Salla disease (SD) and ISSD	Up	0.000526316	0.000526316	1	5.58116	6.06982	46.8096	TRUE
Negative regulation of TCF-dependent signaling by WNT ligand antagonists	Up	0.000526316	0.000526316	4	1.78237	2.2988	45.7898	TRUE
Oncogene Induced Senescence	Up	0.000526316	0.000526316	21	0.938987	1.09281	33.8527	TRUE
RHO GTPases regulate CFTR trafficking	Up	0.000526316	0.000526316	1	2.38804	2.76271	30.6792	TRUE
MECP2 regulates neuronal receptors and channels	Up	0.000526316	0.000526316	6	0.810652	0.643685	29.9158	TRUE
Release of apoptotic factors from the mitochondria	Up	0.000526316	0.000526316	1	3.20399	3.45369	28.5142	TRUE
Name	Direction.PANC1 siSOX9	FDR.PANC1 siSOX9	PValue.PANC1 siSOX9	NGenes.PANC1 siSOX9	MeanAbsT0.PANC1 siSOX9	MeanWeightT0.PANC1 siSOX9	av_foldchange.PANC1 siSOX9	sig.PANC1 siSOX9
Down-regulated
Defective SLC26A2 causes chondrodysplasias	Down	0.000526316	0.000526316	1	3.12419	3.42176	-81.5343	TRUE
Pyrimidine catabolism	Down	0.000526316	0.000526316	4	3.70071	4.32441	-77.0524	TRUE
HuR (ELAVL1) binds and stabilizes mRNA	Down	0.000526316	0.000526316	4	1.49613	1.79484	-69.5037	TRUE
Glycolysis	Down	0.000526316	0.000526316	40	3.03675	2.0413	-63.5746	TRUE
MAPK3 (ERK1) activation	Down	0.000526316	0.000526316	4	2.46543	1.39422	-52.4003	TRUE
Glucose metabolism	Down	0.000526316	0.000526316	51	2.35987	1.74761	-52.1571	TRUE
Interleukin-6 family signaling	Down	0.000526316	0.000526316	7	2.03149	1.69337	-44.1703	TRUE
Lipophagy	Down	0.000526316	0.000526316	3	1.23012	1.43777	-43.4699	TRUE
Multifunctional anion exchangers	Down	0.000526316	0.000526316	3	1.68611	2.02398	-42.1603	TRUE
Purine catabolism	Down	0.000526316	0.000526316	7	2.0795	2.69247	-40.4166	TRUE
