# Supplementary material for: Deciphering of SOX9 Functions in Pancreatic Cancer Cells
Source: Int J Mol Sci. 2025 Mar 15;26(6):2652. doi: 10.3390/ijms26062652 (PMC11941869; doi:10.3390/ijms26062652)
Supplement: Supplementary file 1 [file ijms-26-02652-s001.zip › Table S11.xlsx]

## Sheet: Title
Supplementary Table S11. GSEA MsigDB Hallmarks analysis of Colo375 and PANC-1 cells with SOX9 knockdown

## Sheet: Colo-siSOX9 UP
NAME	GS<br> follow link to MSigDB	GS DETAILS	SIZE	ES	NES	NOM p-val	FDR q-val	FWER p-val	RANK AT MAX	LEADING EDGE	Brief description	Source publication
HALLMARK_MYC_TARGETS_V1	HALLMARK_MYC_TARGETS_V1	Details ...	36	0.392347	2.27976	0	0.00311111	0.002	1202	tags=92%, list=51%, signal=186%	A subgroup of genes regulated by MYC - version 1 (v1).	Pubmed 26771021 Authors: Liberzon A,Birger C,Thorvaldsdóttir H,Ghandi M,Mesirov JP,Tamayo P
HALLMARK_MYC_TARGETS_V2	HALLMARK_MYC_TARGETS_V2	Details ...	28	0.43353	2.21744	0	0.00222222	0.003	803	tags=79%, list=34%, signal=118%	A subgroup of genes regulated by MYC - version 2 (v2).	"-"
HALLMARK_UV_RESPONSE_DN	HALLMARK_UV_RESPONSE_DN	Details ...	25	0.38157	1.91087	0.00706714	0.0177906	0.03	326	tags=44%, list=14%, signal=51%	Genes down-regulated in response to ultraviolet (UV) radiation.	"-"
HALLMARK_TNFA_SIGNALING_VIA_NFKB	HALLMARK_TNFA_SIGNALING_VIA_NFKB	Details ...	33	0.316349	1.74649	0.0284553	0.0445672	0.097	278	tags=36%, list=12%, signal=41%
HALLMARK_EPITHELIAL_MESENCHYMAL_TRANSITION	HALLMARK_EPITHELIAL_MESENCHYMAL_TRANSITION	Details ...	39	0.256988	1.47449	0.0406091	0.194513	0.432	157	tags=23%, list=7%, signal=24%
HALLMARK_APOPTOSIS	HALLMARK_APOPTOSIS	Details ...	38	0.251343	1.45959	0.0635593	0.175603	0.456	215	tags=26%, list=9%, signal=29%
HALLMARK_INFLAMMATORY_RESPONSE	HALLMARK_INFLAMMATORY_RESPONSE	Details ...	29	0.259641	1.33469	0.102662	0.268131	0.669	302	tags=31%, list=13%, signal=35%
HALLMARK_ANDROGEN_RESPONSE	HALLMARK_ANDROGEN_RESPONSE	Details ...	35	0.232701	1.28361	0.141593	0.305575	0.756	300	tags=31%, list=13%, signal=36%
HALLMARK_HYPOXIA	HALLMARK_HYPOXIA	Details ...	27	0.243286	1.26032	0.205323	0.301379	0.791	271	tags=30%, list=12%, signal=33%
HALLMARK_MTORC1_SIGNALING	HALLMARK_MTORC1_SIGNALING	Details ...	41	0.174198	1.01184	0.434146	0.700148	0.982	315	tags=27%, list=13%, signal=30%
HALLMARK_UNFOLDED_PROTEIN_RESPONSE	HALLMARK_UNFOLDED_PROTEIN_RESPONSE	Details ...	24	0.198203	0.98233	0.462222	0.698612	0.987	634	tags=46%, list=27%, signal=62%
HALLMARK_PROTEIN_SECRETION	HALLMARK_PROTEIN_SECRETION	Details ...	20	0.204369	0.952942	0.529412	0.698415	0.99	1433	tags=90%, list=61%, signal=230%
HALLMARK_XENOBIOTIC_METABOLISM	HALLMARK_XENOBIOTIC_METABOLISM	Details ...	30	0.176778	0.923666	0.563492	0.695348	0.994	150	tags=17%, list=6%, signal=18%
HALLMARK_GLYCOLYSIS	HALLMARK_GLYCOLYSIS	Details ...	31	0.132355	0.701519	0.852941	0.98739	1	436	tags=26%, list=19%, signal=31%
HALLMARK_SPERMATOGENESIS	HALLMARK_SPERMATOGENESIS	Details ...	15	0.157272	0.647739	0.902597	0.977117	1	1700	tags=93%, list=73%, signal=339%
HALLMARK_FATTY_ACID_METABOLISM	HALLMARK_FATTY_ACID_METABOLISM	Details ...	25	0.111632	0.558183	0.966912	0.969287	1	276	tags=16%, list=12%, signal=18%
H_all2

## Sheet: Colo-siSOX9 down
NAME	GS<br> follow link to MSigDB		SIZE	ES	NES	NOM p-val	FDR q-val	FWER p-val	RANK AT MAX	LEADING EDGE	Brief description	Source publication
HALLMARK_ESTROGEN_RESPONSE_LATE	HALLMARK_ESTROGEN_RESPONSE_LATE	Details ...	57	-0.415369	-2.02574	0	0.0151152	0.019	715	tags=58%, list=31%, signal=81%	Genes defining late response to estrogen.	Pubmed 26771021 Authors: Liberzon A,Birger C,Thorvaldsdóttir H,Ghandi M,Mesirov JP,Tamayo P
HALLMARK_IL6_JAK_STAT3_SIGNALING	HALLMARK_IL6_JAK_STAT3_SIGNALING	Details ...	16	-0.534833	-1.9067	0.00559441	0.0284915	0.07	559	tags=69%, list=24%, signal=90%
HALLMARK_INTERFERON_ALPHA_RESPONSE	HALLMARK_INTERFERON_ALPHA_RESPONSE	Details ...	15	-0.488342	-1.66331	0.0243553	0.148891	0.455	1039	tags=87%, list=44%, signal=155%
HALLMARK_KRAS_SIGNALING_DN	HALLMARK_KRAS_SIGNALING_DN	Details ...	22	-0.430883	-1.64407	0.0267738	0.123151	0.486	392	tags=50%, list=17%, signal=59%
HALLMARK_COAGULATION	HALLMARK_COAGULATION	Details ...	25	-0.418349	-1.62665	0.0202156	0.113493	0.531	327	tags=36%, list=14%, signal=41%
HALLMARK_ESTROGEN_RESPONSE_EARLY	HALLMARK_ESTROGEN_RESPONSE_EARLY	Details ...	50	-0.316751	-1.51708	0.03875	0.199623	0.792	696	tags=46%, list=30%, signal=64%
HALLMARK_MYOGENESIS	HALLMARK_MYOGENESIS	Details ...	22	-0.391973	-1.51056	0.0550206	0.177233	0.8	449	tags=41%, list=19%, signal=50%
HALLMARK_APICAL_JUNCTION	HALLMARK_APICAL_JUNCTION	Details ...	37	-0.322921	-1.42449	0.0793238	0.259704	0.949	775	tags=51%, list=33%, signal=76%
HALLMARK_COMPLEMENT	HALLMARK_COMPLEMENT	Details ...	44	-0.2936	-1.39012	0.0980392	0.274825	0.972	735	tags=48%, list=31%, signal=68%
HALLMARK_KRAS_SIGNALING_UP	HALLMARK_KRAS_SIGNALING_UP	Details ...	38	-0.295734	-1.32061	0.148477	0.342866	0.996	490	tags=39%, list=21%, signal=49%
HALLMARK_IL2_STAT5_SIGNALING	HALLMARK_IL2_STAT5_SIGNALING	Details ...	43	-0.270859	-1.24296	0.215661	0.433649	1	320	tags=28%, list=14%, signal=32%
HALLMARK_INTERFERON_GAMMA_RESPONSE	HALLMARK_INTERFERON_GAMMA_RESPONSE	Details ...	32	-0.292957	-1.22804	0.217795	0.422578	1	750	tags=53%, list=32%, signal=77%
HALLMARK_E2F_TARGETS	HALLMARK_E2F_TARGETS	Details ...	46	-0.261394	-1.21074	0.228005	0.417955	1	1379	tags=83%, list=59%, signal=197%
HALLMARK_ALLOGRAFT_REJECTION	HALLMARK_ALLOGRAFT_REJECTION	Details ...	18	-0.320939	-1.16173	0.276536	0.465404	1	240	tags=28%, list=10%, signal=31%
HALLMARK_P53_PATHWAY	HALLMARK_P53_PATHWAY	Details ...	50	-0.243908	-1.15297	0.285539	0.447684	1	953	tags=56%, list=41%, signal=92%
HALLMARK_HEME_METABOLISM	HALLMARK_HEME_METABOLISM	Details ...	39	-0.253413	-1.14522	0.300885	0.431633	1	150	tags=15%, list=6%, signal=16%
HALLMARK_UV_RESPONSE_UP	HALLMARK_UV_RESPONSE_UP	Details ...	37	-0.2169	-0.958105	0.525974	0.705299	1	324	tags=24%, list=14%, signal=28%
HALLMARK_MITOTIC_SPINDLE	HALLMARK_MITOTIC_SPINDLE	Details ...	61	-0.159841	-0.786284	0.778718	0.94757	1	1562	tags=84%, list=67%, signal=245%
HALLMARK_PI3K_AKT_MTOR_SIGNALING	HALLMARK_PI3K_AKT_MTOR_SIGNALING	Details ...	17	-0.198605	-0.708715	0.815451	1	1	416	tags=24%, list=18%, signal=28%
HALLMARK_OXIDATIVE_PHOSPHORYLATION	HALLMARK_OXIDATIVE_PHOSPHORYLATION	Details ...	33	-0.131404	-0.562568	0.950928	1	1	82	tags=6%, list=4%, signal=6%
HALLMARK_DNA_REPAIR	HALLMARK_DNA_REPAIR		34	-0.112522	-0.481561	0.979003	1	1	543	tags=24%, list=23%, signal=30%
HALLMARK_G2M_CHECKPOINT	HALLMARK_G2M_CHECKPOINT		44	-0.104113	-0.478195	0.984925	1	1	1539	tags=82%, list=66%, signal=234%
HALLMARK_ADIPOGENESIS	HALLMARK_ADIPOGENESIS		43	-0.0809072	-0.378276	0.997531	0.997478	1	13	tags=2%, list=1%, signal=2%
H_all2

## Sheet: PANC1-siSOX9 UP
NAME	GS<br> follow link to MSigDB	GS DETAILS	SIZE	ES	NES	NOM p-val	FDR q-val	FWER p-val	RANK AT MAX	LEADING EDGE	Brief description	Source publication
HALLMARK_KRAS_SIGNALING_DN	HALLMARK_KRAS_SIGNALING_DN	Details ...	30	0.397659	1.77635	0.00711744	0.0155094	0.035	193	tags=33%, list=3%, signal=34%	Genes down-regulated by KRAS activation.	Pubmed 26771021 Authors: Liberzon A,Birger C,Thorvaldsdóttir H,Ghandi M,Mesirov JP,Tamayo P
HALLMARK_MYOGENESIS	HALLMARK_MYOGENESIS	Details ...	57	0.26287	1.3786	0.0689655	0.154567	0.466	974	tags=33%, list=16%, signal=40%
HALLMARK_UV_RESPONSE_DN	HALLMARK_UV_RESPONSE_DN	Details ...	70	0.199137	1.11799	0.248869	0.449878	0.944	943	tags=27%, list=16%, signal=32%
HALLMARK_WNT_BETA_CATENIN_SIGNALING	HALLMARK_WNT_BETA_CATENIN_SIGNALING	Details ...	20	0.128547	0.501852	0.984277	1	1	773	tags=15%, list=13%, signal=17%
HALLMARK_OXIDATIVE_PHOSPHORYLATION	HALLMARK_OXIDATIVE_PHOSPHORYLATION	Details ...	118	0.0575599	0.361791	1	1	1	3513	tags=81%, list=59%, signal=194%
H_all2

## Sheet: PANC1-siSOX9 DOWN
NAME	GS<br> follow link to MSigDB	GS DETAILS	SIZE	ES	NES	NOM p-val	FDR q-val	FWER p-val	RANK AT MAX	LEADING EDGE			Brief description	Source publication
HALLMARK_E2F_TARGETS	HALLMARK_E2F_TARGETS	Details ...	118	-0.415685	-2.05874	0	0.00416339	0.004	2729	tags=78%, list=46%, signal=142%				Pubmed 26771021 Authors: Liberzon A,Birger C,Thorvaldsdóttir H,Ghandi M,Mesirov JP,Tamayo P
HALLMARK_KRAS_SIGNALING_UP	HALLMARK_KRAS_SIGNALING_UP	Details ...	54	-0.427613	-1.82035	0	0.0298602	0.053	1832	tags=56%, list=31%, signal=80%			Genes up-regulated by KRAS activation.
HALLMARK_IL6_JAK_STAT3_SIGNALING	HALLMARK_IL6_JAK_STAT3_SIGNALING	Details ...	26	-0.501026	-1.80725	0.00422535	0.0209979	0.056	1114	tags=50%, list=19%, signal=61%
HALLMARK_MITOTIC_SPINDLE	HALLMARK_MITOTIC_SPINDLE	Details ...	136	-0.335031	-1.67971	0.00228311	0.0617294	0.199	2271	tags=54%, list=38%, signal=85%
HALLMARK_G2M_CHECKPOINT	HALLMARK_G2M_CHECKPOINT	Details ...	121	-0.337118	-1.66492	0.00118064	0.0593161	0.232	2271	tags=58%, list=38%, signal=92%
HALLMARK_ANDROGEN_RESPONSE	HALLMARK_ANDROGEN_RESPONSE	Details ...	53	-0.363593	-1.53886	0.0198676	0.145638	0.54	788	tags=30%, list=13%, signal=35%
HALLMARK_TNFA_SIGNALING_VIA_NFKB	HALLMARK_TNFA_SIGNALING_VIA_NFKB	Details ...	76	-0.329162	-1.51504	0.014742	0.150668	0.611	1288	tags=45%, list=22%, signal=56%
HALLMARK_IL2_STAT5_SIGNALING	HALLMARK_IL2_STAT5_SIGNALING	Details ...	64	-0.332403	-1.51109	0.0262467	0.13613	0.626	665	tags=27%, list=11%, signal=30%
HALLMARK_MYC_TARGETS_V1	HALLMARK_MYC_TARGETS_V1	Details ...	102	-0.305206	-1.4705	0.0277443	0.165839	0.74	2954	tags=73%, list=50%, signal=142%
HALLMARK_INFLAMMATORY_RESPONSE	HALLMARK_INFLAMMATORY_RESPONSE	Details ...	60	-0.334761	-1.46921	0.039267	0.150595	0.742	1035	tags=33%, list=17%, signal=40%
HALLMARK_COAGULATION	HALLMARK_COAGULATION	Details ...	42	-0.354999	-1.448	0.0728022	0.160132	0.802	428	tags=24%, list=7%, signal=25%
HALLMARK_REACTIVE_OXYGEN_SPECIES_PATHWAY	HALLMARK_REACTIVE_OXYGEN_SPECIES_PATHWAY	Details ...	30	-0.385814	-1.44503	0.0671233	0.150307	0.808	1788	tags=47%, list=30%, signal=66%
HALLMARK_APICAL_JUNCTION	HALLMARK_APICAL_JUNCTION	Details ...	87	-0.301755	-1.42373	0.04625	0.161734	0.858	658	tags=23%, list=11%, signal=25%
HALLMARK_HEME_METABOLISM	HALLMARK_HEME_METABOLISM	Details ...	91	-0.295454	-1.38832	0.0602706	0.197028	0.922	1309	tags=32%, list=22%, signal=40%
HALLMARK_HYPOXIA	HALLMARK_HYPOXIA	Details ...	84	-0.288624	-1.35711	0.0785276	0.229286	0.951	1421	tags=39%, list=24%, signal=51%
HALLMARK_EPITHELIAL_MESENCHYMAL_TRANSITION	HALLMARK_EPITHELIAL_MESENCHYMAL_TRANSITION	Details ...	87	-0.285042	-1.34343	0.0767357	0.234337	0.959	1188	tags=37%, list=20%, signal=45%
HALLMARK_GLYCOLYSIS	HALLMARK_GLYCOLYSIS	Details ...	95	-0.276693	-1.33067	0.0777512	0.239426	0.966	2532	tags=62%, list=43%, signal=107%
HALLMARK_ESTROGEN_RESPONSE_LATE	HALLMARK_ESTROGEN_RESPONSE_LATE	Details ...	75	-0.282893	-1.31341	0.112864	0.248896	0.978	1353	tags=32%, list=23%, signal=41%
HALLMARK_P53_PATHWAY	HALLMARK_P53_PATHWAY	Details ...	98	-0.271346	-1.30798	0.0994152	0.243675	0.982	1072	tags=30%, list=18%, signal=36%
HALLMARK_CHOLESTEROL_HOMEOSTASIS	HALLMARK_CHOLESTEROL_HOMEOSTASIS	Details ...	30	-0.347042	-1.30496	0.151307	0.235986	0.983	1296	tags=37%, list=22%, signal=47%
HALLMARK_MTORC1_SIGNALING	HALLMARK_MTORC1_SIGNALING		101	-0.267965	-1.29422	0.0965018	0.239078	0.987	2051	tags=44%, list=35%, signal=65%
HALLMARK_BILE_ACID_METABOLISM	HALLMARK_BILE_ACID_METABOLISM		27	-0.344509	-1.25185	0.177127	0.288078	0.992	745	tags=26%, list=13%, signal=30%
HALLMARK_ESTROGEN_RESPONSE_EARLY	HALLMARK_ESTROGEN_RESPONSE_EARLY		81	-0.259708	-1.20557	0.2	0.354751	0.999	1338	tags=31%, list=23%, signal=39%
HALLMARK_SPERMATOGENESIS	HALLMARK_SPERMATOGENESIS		44	-0.286581	-1.1967	0.212516	0.354549	1	1630	tags=39%, list=27%, signal=53%
HALLMARK_ALLOGRAFT_REJECTION	HALLMARK_ALLOGRAFT_REJECTION		44	-0.288633	-1.18791	0.238095	0.354992	1	1504	tags=34%, list=25%, signal=45%
HALLMARK_COMPLEMENT	HALLMARK_COMPLEMENT		64	-0.258947	-1.16144	0.245186	0.384291	1	1294	tags=31%, list=22%, signal=40%
HALLMARK_FATTY_ACID_METABOLISM	HALLMARK_FATTY_ACID_METABOLISM		60	-0.254226	-1.11287	0.318596	0.459288	1	1777	tags=40%, list=30%, signal=57%
HALLMARK_ADIPOGENESIS	HALLMARK_ADIPOGENESIS		96	-0.233467	-1.11208	0.298781	0.444278	1	2631	tags=54%, list=44%, signal=96%
HALLMARK_XENOBIOTIC_METABOLISM	HALLMARK_XENOBIOTIC_METABOLISM		67	-0.245857	-1.10176	0.318653	0.446857	1	883	tags=24%, list=15%, signal=28%
HALLMARK_INTERFERON_ALPHA_RESPONSE	HALLMARK_INTERFERON_ALPHA_RESPONSE		29	-0.287815	-1.0801	0.360679	0.471045	1	1492	tags=45%, list=25%, signal=60%
HALLMARK_TGF_BETA_SIGNALING	HALLMARK_TGF_BETA_SIGNALING		34	-0.269152	-1.03403	0.40638	0.538192	1	964	tags=26%, list=16%, signal=31%
HALLMARK_PI3K_AKT_MTOR_SIGNALING	HALLMARK_PI3K_AKT_MTOR_SIGNALING		51	-0.234258	-0.998354	0.468831	0.587508	1	1114	tags=22%, list=19%, signal=26%
HALLMARK_UNFOLDED_PROTEIN_RESPONSE	HALLMARK_UNFOLDED_PROTEIN_RESPONSE		68	-0.212243	-0.952311	0.562889	0.660462	1	624	tags=15%, list=11%, signal=16%
HALLMARK_PROTEIN_SECRETION	HALLMARK_PROTEIN_SECRETION		61	-0.200426	-0.893742	0.649551	0.751614	1	1075	tags=18%, list=18%, signal=22%
HALLMARK_INTERFERON_GAMMA_RESPONSE	HALLMARK_INTERFERON_GAMMA_RESPONSE		59	-0.198269	-0.866488	0.671855	0.777561	1	1933	tags=44%, list=33%, signal=65%
HALLMARK_MYC_TARGETS_V2	HALLMARK_MYC_TARGETS_V2		30	-0.214759	-0.803659	0.738526	0.859257	1	1355	tags=23%, list=23%, signal=30%
HALLMARK_PEROXISOME	HALLMARK_PEROXISOME		40	-0.198465	-0.791531	0.775216	0.854069	1	2263	tags=45%, list=38%, signal=72%
HALLMARK_APOPTOSIS	HALLMARK_APOPTOSIS		75	-0.162607	-0.736973	0.864899	0.902049	1	662	tags=13%, list=11%, signal=15%
HALLMARK_UV_RESPONSE_UP	HALLMARK_UV_RESPONSE_UP		70	-0.150266	-0.691547	0.906856	0.927097	1	2288	tags=44%, list=39%, signal=71%
HALLMARK_DNA_REPAIR	HALLMARK_DNA_REPAIR		80	-0.124977	-0.58262	0.974074	0.97232	1	2192	tags=34%, list=37%, signal=53%
H_all2
