# Supplementary material for: Deciphering of SOX9 Functions in Pancreatic Cancer Cells
Source: Int J Mol Sci. 2025 Mar 15;26(6):2652. doi: 10.3390/ijms26062652 (PMC11941869; doi:10.3390/ijms26062652)
Supplement: Supplementary file 1 [file ijms-26-02652-s001.zip › Table S12.xlsx]

## Sheet: Title
Supplementary Table S12. GSEA Oncogene sets (C6) analysis of Colo375 and PANC-1 cells with SOX9 knockdown

## Sheet: Colo357-siSOX9 UP C6
NAME	GS<br> follow link to MSigDB	GS DETAILS	SIZE	ES	NES	NOM p-val	FDR q-val	FWER p-val	RANK AT MAX	LEADING EDGE	Brief description	Source publication
MYC_UP.V1_UP	MYC_UP.V1_UP	Details ...	30	0.420593	2.2404	0.00398406	0.012555	0.02	781	tags=80%, list=33%, signal=119%	Genes up-regulated in primary epithelial breast cancer cell culture over-expressing MYC [GeneID=4609] gene.
IL15_UP.V1_UP	IL15_UP.V1_UP	Details ...	29	0.38358	2.06249	0.00414938	0.0216046	0.065	295	tags=48%, list=13%, signal=55%
BCAT_GDS748_UP	BCAT_GDS748_UP	Details ...	15	0.456166	1.88937	0.0108696	0.0469298	0.195	265	tags=47%, list=11%, signal=52%
ESC_J1_UP_LATE.V1_DN	ESC_J1_UP_LATE.V1_DN	Details ...	23	0.345472	1.67285	0.0311284	0.123462	0.548	352	tags=52%, list=15%, signal=61%
TGFB_UP.V1_UP	TGFB_UP.V1_UP	Details ...	31	0.296558	1.60272	0.0207469	0.144012	0.679	271	tags=35%, list=12%, signal=40%
P53_DN.V1_DN	P53_DN.V1_DN	Details ...	31	0.294391	1.58296	0.0516432	0.135536	0.721	212	tags=32%, list=9%, signal=35%
IL21_UP.V1_DN	IL21_UP.V1_DN	Details ...	16	0.358164	1.52471	0.0586319	0.154434	0.821	151	tags=31%, list=6%, signal=33%
PDGF_ERK_DN.V1_DN	PDGF_ERK_DN.V1_DN	Details ...	30	0.28055	1.50222	0.0476191	0.150492	0.855	716	tags=60%, list=31%, signal=85%
MTOR_UP.N4.V1_UP	MTOR_UP.N4.V1_UP	Details ...	29	0.274721	1.46155	0.0664062	0.165241	0.909	360	tags=38%, list=15%, signal=44%
CSR_EARLY_UP.V1_UP	CSR_EARLY_UP.V1_UP	Details ...	32	0.244841	1.32881	0.125541	0.280421	0.99	1253	tags=81%, list=54%, signal=172%
VEGF_A_UP.V1_DN	VEGF_A_UP.V1_DN	Details ...	39	0.208435	1.19719	0.207729	0.440766	1	411	tags=31%, list=18%, signal=37%
RAF_UP.V1_DN	RAF_UP.V1_DN	Details ...	36	0.214151	1.176	0.238298	0.439455	1	367	tags=31%, list=16%, signal=36%
PTEN_DN.V1_DN	PTEN_DN.V1_DN	Details ...	15	0.277719	1.14224	0.260726	0.461986	1	279	tags=33%, list=12%, signal=38%
VEGF_A_UP.V1_UP	VEGF_A_UP.V1_UP	Details ...	20	0.242642	1.11108	0.285714	0.482506	1	250	tags=30%, list=11%, signal=33%
MTOR_UP.N4.V1_DN	MTOR_UP.N4.V1_DN	Details ...	23	0.223258	1.09047	0.33813	0.484663	1	208	tags=22%, list=9%, signal=24%
ESC_J1_UP_EARLY.V1_DN	ESC_J1_UP_EARLY.V1_DN	Details ...	25	0.205486	1.02379	0.440329	0.5725	1	292	tags=28%, list=12%, signal=32%
KRAS.DF.V1_DN	KRAS.DF.V1_DN	Details ...	26	0.203046	1.01537	0.440529	0.554204	1	663	tags=46%, list=28%, signal=64%
RB_P130_DN.V1_UP	RB_P130_DN.V1_UP	Details ...	16	0.188241	0.808742	0.70979	0.892667	1	762	tags=56%, list=33%, signal=83%
AKT_UP.V1_DN	AKT_UP.V1_DN	Details ...	19	0.184038	0.805659	0.746528	0.850896	1	206	tags=21%, list=9%, signal=23%
CAMP_UP.V1_UP	CAMP_UP.V1_UP	Details ...	37	0.126075	0.724408	0.877907	0.923061	1	363	tags=22%, list=16%, signal=25%
ERBB2_UP.V1_DN	ERBB2_UP.V1_DN		41	0.12014	0.715753	0.894472	0.888196	1	626	tags=37%, list=27%, signal=49%
PRC2_EZH2_UP.V1_DN	PRC2_EZH2_UP.V1_DN		26	0.128031	0.646509	0.897119	0.914839	1	1886	tags=96%, list=81%, signal=489%
C6 all.

## Sheet: Colo357-siSOX9 DOWN C6
NAME	GS<br> follow link to MSigDB	GS DETAILS	SIZE	ES	NES	NOM p-val	FDR q-val	FWER p-val	RANK AT MAX	LEADING EDGE	Brief description	Source publication
LEF1_UP.V1_DN	LEF1_UP.V1_DN	Details ...	41	-0.546005	-2.44568	0	0	0	485	tags=63%, list=21%, signal=79%	Genes down-regulated in DLD1 cells (colon carcinoma) over-expressing LEF1 [GeneID=51176].	Authors: Medici DD,Hay ED,Olsen BR
RPS14_DN.V1_UP	RPS14_DN.V1_UP	Details ...	30	-0.537162	-2.22717	0	0.00501105	0.009	475	tags=60%, list=20%, signal=74%	Genes up-regulated in CD34+ hematopoietic progenitor cells after knockdown of RPS14 [GeneID=6208] by RNAi.	Pubmed 18202658 Authors: Ebert BL,Pretz J,Bosco J,Chang CY,Tamayo P,Galili N,Raza A,Root DE,Attar E,Ellis SR,Golub TR
PKCA_DN.V1_DN	PKCA_DN.V1_DN	Details ...	17	-0.59616	-2.07169	0	0.0188865	0.05	244	tags=47%, list=10%, signal=52%
RAPA_EARLY_UP.V1_UP	RAPA_EARLY_UP.V1_UP	Details ...	23	-0.52941	-2.06297	0	0.0160913	0.057	778	tags=74%, list=33%, signal=110%
PDGF_UP.V1_DN	PDGF_UP.V1_DN	Details ...	16	-0.577832	-2.00758	0	0.0249048	0.102	392	tags=56%, list=17%, signal=67%
ERBB2_UP.V1_UP	ERBB2_UP.V1_UP	Details ...	44	-0.428579	-1.98949	0.00123001	0.0244557	0.12	559	tags=55%, list=24%, signal=70%
BMI1_DN.V1_DN	BMI1_DN.V1_DN	Details ...	17	-0.572895	-1.98674	0.00134771	0.0216291	0.124	799	tags=82%, list=34%, signal=124%
MEK_UP.V1_UP	MEK_UP.V1_UP	Details ...	57	-0.387624	-1.90122	0	0.0445411	0.27	549	tags=49%, list=23%, signal=63%
KRAS.LUNG_UP.V1_DN	KRAS.LUNG_UP.V1_DN	Details ...	16	-0.541305	-1.87866	0.00556328	0.0508207	0.334	370	tags=56%, list=16%, signal=66%
CTIP_DN.V1_DN	CTIP_DN.V1_DN	Details ...	15	-0.562928	-1.87674	0	0.0464285	0.338	426	tags=60%, list=18%, signal=73%
IL21_UP.V1_UP	IL21_UP.V1_UP	Details ...	16	-0.527484	-1.87477	0.00849858	0.0426246	0.341	475	tags=69%, list=20%, signal=86%
CAHOY_OLIGODENDROCUTIC	CAHOY_OLIGODENDROCUTIC	Details ...	16	-0.541808	-1.86591	0.00282885	0.0412898	0.354	489	tags=69%, list=21%, signal=86%
PRC1_BMI_UP.V1_UP	PRC1_BMI_UP.V1_UP	Details ...	17	-0.526364	-1.85147	0.00285714	0.0428075	0.392	714	tags=71%, list=30%, signal=101%
P53_DN.V1_UP	P53_DN.V1_UP	Details ...	48	-0.385783	-1.8173	0.00734394	0.0538781	0.493	773	tags=58%, list=33%, signal=85%
PRC2_SUZ12_UP.V1_UP	PRC2_SUZ12_UP.V1_UP	Details ...	23	-0.466004	-1.79271	0.00806452	0.062098	0.569	631	tags=61%, list=27%, signal=83%
PRC2_SUZ12_UP.V1_DN	PRC2_SUZ12_UP.V1_DN	Details ...	18	-0.489959	-1.78239	0.00981767	0.0624178	0.597	696	tags=67%, list=30%, signal=94%
ATF2_UP.V1_UP	ATF2_UP.V1_UP	Details ...	26	-0.442361	-1.77304	0.0118734	0.0631572	0.616	201	tags=31%, list=9%, signal=33%
BMI1_DN_MEL18_DN.V1_DN	BMI1_DN_MEL18_DN.V1_DN	Details ...	23	-0.451869	-1.75659	0.0152355	0.0677186	0.657	799	tags=65%, list=34%, signal=98%
STK33_UP	STK33_UP	Details ...	42	-0.372871	-1.75227	0.0151899	0.0669156	0.669	542	tags=48%, list=23%, signal=61%
PTEN_DN.V2_UP	PTEN_DN.V2_UP	Details ...	22	-0.454333	-1.74526	0.00417827	0.0675917	0.7	370	tags=45%, list=16%, signal=53%
MEL18_DN.V1_UP	MEL18_DN.V1_UP		27	-0.42627	-1.73326	0.0104849	0.0719512	0.738	318	tags=44%, list=14%, signal=51%
PRC2_EZH2_UP.V1_UP	PRC2_EZH2_UP.V1_UP		30	-0.414234	-1.72976	0.0223684	0.0706998	0.745	318	tags=40%, list=14%, signal=46%
LTE2_UP.V1_UP	LTE2_UP.V1_UP		45	-0.363576	-1.68879	0.0111248	0.0908625	0.857	567	tags=44%, list=24%, signal=58%
PDGF_ERK_DN.V1_UP	PDGF_ERK_DN.V1_UP		27	-0.411326	-1.68365	0.0157687	0.0901375	0.863	909	tags=63%, list=39%, signal=102%
AKT_UP.V1_UP	AKT_UP.V1_UP		36	-0.378561	-1.66935	0.0232859	0.0951808	0.887	297	tags=31%, list=13%, signal=34%
LEF1_UP.V1_UP	LEF1_UP.V1_UP		33	-0.392232	-1.66794	0.0206718	0.092476	0.891	518	tags=52%, list=22%, signal=65%
E2F3_UP.V1_UP	E2F3_UP.V1_UP		38	-0.370313	-1.66475	0.0153257	0.0916741	0.897	826	tags=63%, list=35%, signal=96%
TBK1.DF_UP	TBK1.DF_UP		66	-0.332873	-1.65539	0.00718563	0.0952676	0.916	570	tags=42%, list=24%, signal=54%
PRC1_BMI_UP.V1_DN	PRC1_BMI_UP.V1_DN		18	-0.464713	-1.65238	0.0196906	0.0936428	0.922	677	tags=61%, list=29%, signal=85%
STK33_NOMO_UP	STK33_NOMO_UP		54	-0.337031	-1.62655	0.0165485	0.108487	0.95	472	tags=41%, list=20%, signal=50%
NFE2L2.V2	NFE2L2.V2		53	-0.337151	-1.62076	0.016129	0.108991	0.954	765	tags=51%, list=33%, signal=74%
CRX_NRL_DN.V1_DN	CRX_NRL_DN.V1_DN		15	-0.462865	-1.55879	0.0437956	0.153724	0.992	145	tags=27%, list=6%, signal=28%
CRX_DN.V1_DN	CRX_DN.V1_DN		19	-0.437612	-1.55581	0.0430556	0.151617	0.993	477	tags=53%, list=20%, signal=66%
ESC_J1_UP_EARLY.V1_UP	ESC_J1_UP_EARLY.V1_UP		25	-0.392852	-1.5543	0.057257	0.148351	0.993	1003	tags=76%, list=43%, signal=132%
ESC_V6.5_UP_EARLY.V1_DN	ESC_V6.5_UP_EARLY.V1_DN		33	-0.362055	-1.5398	0.0429293	0.15706	0.995	507	tags=39%, list=22%, signal=50%
STK33_DN	STK33_DN		43	-0.330769	-1.51939	0.0455665	0.173318	0.997	454	tags=37%, list=19%, signal=45%
ESC_V6.5_UP_EARLY.V1_UP	ESC_V6.5_UP_EARLY.V1_UP		21	-0.40876	-1.51868	0.061693	0.169606	0.997	263	tags=33%, list=11%, signal=37%
E2F1_UP.V1_DN	E2F1_UP.V1_DN		38	-0.337557	-1.51821	0.0539523	0.165643	0.997	482	tags=42%, list=21%, signal=52%
STK33_SKM_DN	STK33_SKM_DN		36	-0.344779	-1.51715	0.0510204	0.162371	0.997	454	tags=42%, list=19%, signal=51%
RB_P107_DN.V1_UP	RB_P107_DN.V1_UP		26	-0.370895	-1.51587	0.0531208	0.159397	0.997	1074	tags=73%, list=46%, signal=134%
AKT_UP_MTOR_DN.V1_UP	AKT_UP_MTOR_DN.V1_UP		35	-0.350333	-1.50302	0.0696774	0.168001	0.998	578	tags=43%, list=25%, signal=56%
BMI1_DN_MEL18_DN.V1_UP	BMI1_DN_MEL18_DN.V1_UP		26	-0.368694	-1.50117	0.0616438	0.165478	0.998	251	tags=35%, list=11%, signal=38%
WNT_UP.V1_UP	WNT_UP.V1_UP		22	-0.383955	-1.48284	0.0690122	0.179556	0.999	416	tags=41%, list=18%, signal=49%
EIF4E_DN	EIF4E_DN		26	-0.374941	-1.48253	0.0662162	0.17583	0.999	701	tags=46%, list=30%, signal=65%
BMI1_DN.V1_UP	BMI1_DN.V1_UP		31	-0.354183	-1.46837	0.0695538	0.185041	1	318	tags=35%, list=14%, signal=41%
ESC_J1_UP_LATE.V1_UP	ESC_J1_UP_LATE.V1_UP		37	-0.324666	-1.45882	0.0831265	0.19196	1	303	tags=32%, list=13%, signal=37%
CYCLIN_D1_KE_.V1_DN	CYCLIN_D1_KE_.V1_DN		29	-0.350626	-1.43494	0.0867824	0.213557	1	316	tags=28%, list=13%, signal=31%
IL2_UP.V1_DN	IL2_UP.V1_DN		17	-0.400538	-1.43263	0.0882779	0.211886	1	520	tags=53%, list=22%, signal=68%
KRAS.LUNG.BREAST_UP.V1_UP	KRAS.LUNG.BREAST_UP.V1_UP		15	-0.413263	-1.42807	0.108696	0.212697	1	455	tags=47%, list=19%, signal=58%
MEL18_DN.V1_DN	MEL18_DN.V1_DN		22	-0.375348	-1.42297	0.109626	0.213531	1	592	tags=50%, list=25%, signal=66%
KRAS.KIDNEY_UP.V1_UP	KRAS.KIDNEY_UP.V1_UP		15	-0.411822	-1.41397	0.127721	0.21949	1	339	tags=47%, list=14%, signal=54%
HOXA9_DN.V1_UP	HOXA9_DN.V1_UP		36	-0.321574	-1.40132	0.0919395	0.228883	1	547	tags=42%, list=23%, signal=54%
CYCLIN_D1_UP.V1_DN	CYCLIN_D1_UP.V1_DN		31	-0.328467	-1.39308	0.104636	0.233562	1	179	tags=19%, list=8%, signal=21%
KRAS.600_UP.V1_DN	KRAS.600_UP.V1_DN		21	-0.371225	-1.3858	0.115922	0.238572	1	328	tags=38%, list=14%, signal=44%
RAF_UP.V1_UP	RAF_UP.V1_UP		48	-0.29196	-1.36109	0.114216	0.265148	1	329	tags=29%, list=14%, signal=33%
ATF2_S_UP.V1_UP	ATF2_S_UP.V1_UP		28	-0.331065	-1.35493	0.131443	0.268339	1	591	tags=46%, list=25%, signal=61%
CRX_NRL_DN.V1_UP	CRX_NRL_DN.V1_UP		15	-0.401653	-1.35105	0.153736	0.267835	1	247	tags=33%, list=11%, signal=37%
SRC_UP.V1_DN	SRC_UP.V1_DN		31	-0.314096	-1.34357	0.148794	0.272194	1	1028	tags=65%, list=44%, signal=114%
EGFR_UP.V1_UP	EGFR_UP.V1_UP		47	-0.286471	-1.33917	0.133249	0.272842	1	559	tags=38%, list=24%, signal=49%
TBK1.DF_DN	TBK1.DF_DN		80	-0.256341	-1.33429	0.103527	0.273756	1	670	tags=40%, list=29%, signal=54%
GCNP_SHH_UP_EARLY.V1_DN	GCNP_SHH_UP_EARLY.V1_DN		25	-0.336064	-1.32745	0.150667	0.277354	1	696	tags=56%, list=30%, signal=79%
ESC_V6.5_UP_LATE.V1_DN	ESC_V6.5_UP_LATE.V1_DN		26	-0.338932	-1.32009	0.14986	0.281975	1	546	tags=42%, list=23%, signal=55%
STK33_NOMO_DN	STK33_NOMO_DN		45	-0.282307	-1.29465	0.161049	0.31152	1	663	tags=44%, list=28%, signal=61%
PRC2_EED_DN.V1_UP	PRC2_EED_DN.V1_UP		33	-0.300242	-1.29184	0.173127	0.31028	1	609	tags=39%, list=26%, signal=52%
MYC_UP.V1_DN	MYC_UP.V1_DN		34	-0.303146	-1.28719	0.162581	0.311379	1	767	tags=53%, list=33%, signal=78%
SIRNA_EIF4GI_UP	SIRNA_EIF4GI_UP		15	-0.381346	-1.28285	0.185294	0.312346	1	486	tags=40%, list=21%, signal=50%
NRL_DN.V1_UP	NRL_DN.V1_UP		18	-0.35444	-1.25592	0.207574	0.343949	1	563	tags=44%, list=24%, signal=58%
KRAS.600_UP.V1_UP	KRAS.600_UP.V1_UP		24	-0.319387	-1.25145	0.198113	0.345112	1	339	tags=38%, list=14%, signal=43%
LTE2_UP.V1_DN	LTE2_UP.V1_DN		34	-0.285659	-1.2442	0.200762	0.350495	1	750	tags=50%, list=32%, signal=73%
HOXA9_DN.V1_DN	HOXA9_DN.V1_DN		44	-0.267914	-1.21584	0.221939	0.385734	1	1131	tags=68%, list=48%, signal=129%
KRAS.600.LUNG.BREAST_UP.V1_UP	KRAS.600.LUNG.BREAST_UP.V1_UP		23	-0.312211	-1.20599	0.241047	0.394852	1	338	tags=35%, list=14%, signal=40%
STK33_SKM_UP	STK33_SKM_UP		39	-0.26473	-1.20035	0.247163	0.39711	1	472	tags=36%, list=20%, signal=44%
ATF2_UP.V1_DN	ATF2_UP.V1_DN		22	-0.312466	-1.19819	0.270042	0.39455	1	559	tags=45%, list=24%, signal=59%
NOTCH_DN.V1_UP	NOTCH_DN.V1_UP		23	-0.307498	-1.19391	0.241848	0.39508	1	909	tags=65%, list=39%, signal=106%
RB_P107_DN.V1_DN	RB_P107_DN.V1_DN		23	-0.311353	-1.18974	0.25	0.395675	1	567	tags=43%, list=24%, signal=57%
PGF_UP.V1_DN	PGF_UP.V1_DN		23	-0.312159	-1.18691	0.261872	0.394701	1	801	tags=57%, list=34%, signal=85%
CSR_LATE_UP.V1_DN	CSR_LATE_UP.V1_DN		25	-0.290135	-1.17344	0.277487	0.40928	1	719	tags=52%, list=31%, signal=74%
KRAS.DF.V1_UP	KRAS.DF.V1_UP		41	-0.254691	-1.17107	0.276081	0.407711	1	631	tags=41%, list=27%, signal=56%
MTOR_UP.V1_DN	MTOR_UP.V1_DN		22	-0.305271	-1.16877	0.275908	0.405887	1	1027	tags=73%, list=44%, signal=128%
IL2_UP.V1_UP	IL2_UP.V1_UP		36	-0.262815	-1.16013	0.278283	0.412874	1	475	tags=36%, list=20%, signal=45%
CYCLIN_D1_UP.V1_UP	CYCLIN_D1_UP.V1_UP		24	-0.293335	-1.14561	0.308625	0.428382	1	395	tags=29%, list=17%, signal=35%
SNF5_DN.V1_DN	SNF5_DN.V1_DN		17	-0.319948	-1.12441	0.330137	0.454651	1	303	tags=29%, list=13%, signal=34%
GCNP_SHH_UP_LATE.V1_DN	GCNP_SHH_UP_LATE.V1_DN		28	-0.272786	-1.12159	0.315789	0.453426	1	845	tags=50%, list=36%, signal=77%
KRAS.600.LUNG.BREAST_UP.V1_DN	KRAS.600.LUNG.BREAST_UP.V1_DN		23	-0.285612	-1.11931	0.319001	0.450902	1	141	tags=22%, list=6%, signal=23%
SIRNA_EIF4GI_DN	SIRNA_EIF4GI_DN		23	-0.286756	-1.10265	0.346361	0.469784	1	422	tags=26%, list=18%, signal=32%
PTEN_DN.V2_DN	PTEN_DN.V2_DN		19	-0.304504	-1.09843	0.362216	0.470639	1	341	tags=32%, list=15%, signal=37%
MTOR_UP.V1_UP	MTOR_UP.V1_UP		25	-0.274798	-1.08472	0.35817	0.485435	1	371	tags=24%, list=16%, signal=28%
ESC_V6.5_UP_LATE.V1_UP	ESC_V6.5_UP_LATE.V1_UP		31	-0.250462	-1.05328	0.395013	0.527625	1	303	tags=29%, list=13%, signal=33%
SNF5_DN.V1_UP	SNF5_DN.V1_UP		25	-0.263405	-1.05252	0.404082	0.522948	1	1181	tags=72%, list=50%, signal=144%
RB_DN.V1_DN	RB_DN.V1_DN		27	-0.26043	-1.04831	0.385638	0.523296	1	507	tags=37%, list=22%, signal=47%
CYCLIN_D1_KE_.V1_UP	CYCLIN_D1_KE_.V1_UP		29	-0.255858	-1.04495	0.403351	0.522618	1	777	tags=45%, list=33%, signal=66%
EGFR_UP.V1_DN	EGFR_UP.V1_DN		45	-0.223221	-1.02162	0.451852	0.552883	1	838	tags=49%, list=36%, signal=75%
E2F3_UP.V1_DN	E2F3_UP.V1_DN		22	-0.254927	-0.979669	0.479508	0.612057	1	704	tags=45%, list=30%, signal=64%
GCNP_SHH_UP_LATE.V1_UP	GCNP_SHH_UP_LATE.V1_UP		32	-0.227411	-0.952099	0.540323	0.649685	1	1016	tags=56%, list=43%, signal=98%
KRAS.LUNG.BREAST_UP.V1_DN	KRAS.LUNG.BREAST_UP.V1_DN		15	-0.279455	-0.945446	0.510086	0.653171	1	549	tags=40%, list=23%, signal=52%
E2F1_UP.V1_UP	E2F1_UP.V1_UP		37	-0.212151	-0.94113	0.53202	0.652851	1	1082	tags=59%, list=46%, signal=109%
AKT_UP_MTOR_DN.V1_DN	AKT_UP_MTOR_DN.V1_DN		19	-0.259477	-0.935545	0.558946	0.654381	1	874	tags=53%, list=37%, signal=83%
JNK_DN.V1_UP	JNK_DN.V1_UP		24	-0.238937	-0.929013	0.538874	0.65826	1	656	tags=38%, list=28%, signal=52%
CSR_LATE_UP.V1_UP	CSR_LATE_UP.V1_UP		32	-0.212437	-0.910013	0.566186	0.680412	1	378	tags=22%, list=16%, signal=26%
JNK_DN.V1_DN	JNK_DN.V1_DN		18	-0.247333	-0.892804	0.600563	0.699269	1	736	tags=44%, list=31%, signal=64%
ATF2_S_UP.V1_DN	ATF2_S_UP.V1_DN		24	-0.221528	-0.886458	0.608639	0.70199	1	391	tags=29%, list=17%, signal=35%
DCA_UP.V1_DN	DCA_UP.V1_DN		21	-0.228111	-0.871689	0.622132	0.716469	1	487	tags=29%, list=21%, signal=36%
RB_DN.V1_UP	RB_DN.V1_UP		17	-0.240666	-0.854003	0.642458	0.735563	1	1074	tags=65%, list=46%, signal=119%
TGFB_UP.V1_DN	TGFB_UP.V1_DN		32	-0.195061	-0.819136	0.682581	0.777948	1	310	tags=19%, list=13%, signal=21%
NOTCH_DN.V1_DN	NOTCH_DN.V1_DN		17	-0.230223	-0.813537	0.711207	0.778506	1	1235	tags=82%, list=53%, signal=173%
RB_P130_DN.V1_DN	RB_P130_DN.V1_DN		30	-0.193774	-0.811684	0.71725	0.773505	1	1139	tags=60%, list=49%, signal=115%
MEK_UP.V1_DN	MEK_UP.V1_DN		26	-0.198519	-0.809548	0.710733	0.768989	1	573	tags=31%, list=24%, signal=40%
EIF4E_UP	EIF4E_UP		16	-0.231441	-0.809501	0.691877	0.76193	1	505	tags=31%, list=22%, signal=40%
WNT_UP.V1_DN	WNT_UP.V1_DN		22	-0.203579	-0.773858	0.751351	0.802943	1	739	tags=45%, list=32%, signal=66%
PRC2_EED_DN.V1_DN	PRC2_EED_DN.V1_DN		33	-0.169765	-0.724449	0.81866	0.855391	1	1070	tags=55%, list=46%, signal=99%
PDGF_UP.V1_UP	PDGF_UP.V1_UP		22	-0.160515	-0.614889	0.910238	0.954884	1	877	tags=41%, list=37%, signal=65%
RAPA_EARLY_UP.V1_DN	RAPA_EARLY_UP.V1_DN		18	-0.160568	-0.569995	0.944526	0.976776	1	1969	tags=100%, list=84%, signal=624%
RPS14_DN.V1_DN	RPS14_DN.V1_DN		36	-0.120858	-0.527679	0.970361	0.990623	1	1131	tags=53%, list=48%, signal=101%
PGF_UP.V1_UP	PGF_UP.V1_UP		39	-0.104684	-0.470562	0.986163	1	1	712	tags=31%, list=30%, signal=43%
GCNP_SHH_UP_EARLY.V1_UP	GCNP_SHH_UP_EARLY.V1_UP		31	-0.106309	-0.449817	0.988235	0.997825	1	15	tags=3%, list=1%, signal=3%
CAMP_UP.V1_DN	CAMP_UP.V1_DN		46	-0.0860858	-0.397052	0.996178	0.996431	1	82	tags=4%, list=4%, signal=4%
C6 all.

## Sheet: Panc1-siSOX9 UP C6
NAME	GS<br> follow link to MSigDB	GS DETAILS	SIZE	ES	NES	NOM p-val	FDR q-val	FWER p-val	RANK AT MAX	LEADING EDGE	Brief description	Source publication
PTEN_DN.V1_UP	PTEN_DN.V1_UP	Details ...	28	0.491305	2.11021	0.00352113	0.012622	0.012	632	tags=43%, list=11%, signal=48%	Genes up-regulated upon knockdown of PTEN [GeneID=5728] by RNAi.	Pubmed 17560336 Authors: Vivanco I,Palaskas N,Tran C,Finn SP,Getz G,Kennedy NJ,Jiao J,Rose J,Xie W,Loda M,Golub T,Mellinghoff IK,Davis RJ,Wu H,Sawyers CL
TGFB_UP.V1_DN	TGFB_UP.V1_DN	Details ...	65	0.371304	2.02985	0	0.0135732	0.026	1071	tags=48%, list=18%, signal=58%	Genes down-regulated in a panel of epithelial cell lines by TGFB1 [GeneID=7040].	Pubmed 18394990 Authors: Padua D,Zhang XH,Wang Q,Nadal C,Gerald WL,Gomis RR,Massagué J
SRC_UP.V1_UP	SRC_UP.V1_UP	Details ...	36	0.412574	1.89636	0	0.0314469	0.082	1030	tags=39%, list=17%, signal=47%
MEL18_DN.V1_DN	MEL18_DN.V1_DN	Details ...	37	0.357204	1.6941	0.0107914	0.114546	0.343	665	tags=38%, list=11%, signal=42%
NRL_DN.V1_UP	NRL_DN.V1_UP	Details ...	44	0.316323	1.58108	0.0268199	0.199582	0.607	1253	tags=41%, list=21%, signal=51%
WNT_UP.V1_DN	WNT_UP.V1_DN	Details ...	56	0.288093	1.54072	0.0178571	0.215954	0.703	259	tags=20%, list=4%, signal=20%
MYC_UP.V1_DN	MYC_UP.V1_DN	Details ...	58	0.284058	1.52325	0.0220264	0.209664	0.745	623	tags=24%, list=11%, signal=27%
IL15_UP.V1_UP	IL15_UP.V1_UP	Details ...	59	0.280551	1.49163	0.0526316	0.220502	0.807	888	tags=36%, list=15%, signal=41%
E2F3_UP.V1_UP	E2F3_UP.V1_UP	Details ...	67	0.264427	1.48088	0.0147783	0.209585	0.831	1024	tags=40%, list=17%, signal=48%
KRAS.AMP.LUNG_UP.V1_DN	KRAS.AMP.LUNG_UP.V1_DN	Details ...	28	0.323776	1.44652	0.0588235	0.228985	0.89	862	tags=36%, list=15%, signal=42%
JAK2_DN.V1_DN	JAK2_DN.V1_DN	Details ...	40	0.292354	1.42173	0.0346021	0.241326	0.916	1194	tags=38%, list=20%, signal=47%
P53_DN.V1_UP	P53_DN.V1_UP	Details ...	90	0.240899	1.42073	0.0295858	0.222342	0.918	906	tags=33%, list=15%, signal=39%
JNK_DN.V1_UP	JNK_DN.V1_UP	Details ...	38	0.28531	1.3942	0.0877863	0.238051	0.945	576	tags=26%, list=10%, signal=29%
KRAS.DF.V1_DN	KRAS.DF.V1_DN	Details ...	60	0.257198	1.36342	0.0740741	0.261083	0.971	1106	tags=33%, list=19%, signal=41%
CORDENONSI_YAP_CONSERVED_SIGNATURE	CORDENONSI_YAP_CONSERVED_SIGNATURE	Details ...	34	0.274391	1.29245	0.0992063	0.358848	0.995	465	tags=26%, list=8%, signal=29%
ATM_DN.V1_UP	ATM_DN.V1_UP	Details ...	21	0.316431	1.2606	0.178218	0.398089	0.997	226	tags=14%, list=4%, signal=15%
WNT_UP.V1_UP	WNT_UP.V1_UP	Details ...	38	0.263975	1.25472	0.159696	0.385773	0.997	1080	tags=32%, list=18%, signal=38%
PDGF_ERK_DN.V1_DN	PDGF_ERK_DN.V1_DN	Details ...	64	0.224555	1.24666	0.122172	0.377827	0.998	508	tags=17%, list=9%, signal=19%
CYCLIN_D1_KE_.V1_DN	CYCLIN_D1_KE_.V1_DN	Details ...	48	0.232976	1.23528	0.137795	0.380039	0.998	954	tags=31%, list=16%, signal=37%
LEF1_UP.V1_DN	LEF1_UP.V1_DN	Details ...	52	0.232722	1.23092	0.153543	0.368496	0.999	910	tags=31%, list=15%, signal=36%
CRX_NRL_DN.V1_UP	CRX_NRL_DN.V1_UP		40	0.250527	1.20429	0.192727	0.398877	1	699	tags=25%, list=12%, signal=28%
ESC_J1_UP_EARLY.V1_UP	ESC_J1_UP_EARLY.V1_UP		47	0.235725	1.17098	0.230159	0.44802	1	1045	tags=30%, list=18%, signal=36%
IL21_UP.V1_UP	IL21_UP.V1_UP		34	0.249947	1.15028	0.25188	0.47249	1	771	tags=35%, list=13%, signal=40%
TBK1.DN.48HRS_UP	TBK1.DN.48HRS_UP		27	0.263937	1.14897	0.242215	0.455606	1	1575	tags=44%, list=27%, signal=60%
ALK_DN.V1_DN	ALK_DN.V1_DN		21	0.28323	1.14253	0.297468	0.451519	1	906	tags=33%, list=15%, signal=39%
BMI1_DN_MEL18_DN.V1_DN	BMI1_DN_MEL18_DN.V1_DN		41	0.232152	1.1413	0.255906	0.436445	1	665	tags=27%, list=11%, signal=30%
RAF_UP.V1_DN	RAF_UP.V1_DN		71	0.203652	1.13643	0.238579	0.43024	1	974	tags=28%, list=16%, signal=33%
ATF2_S_UP.V1_DN	ATF2_S_UP.V1_DN		42	0.22747	1.12919	0.267782	0.428184	1	519	tags=24%, list=9%, signal=26%
VEGF_A_UP.V1_UP	VEGF_A_UP.V1_UP		44	0.226837	1.12877	0.25283	0.41417	1	754	tags=25%, list=13%, signal=28%
PGF_UP.V1_DN	PGF_UP.V1_DN		44	0.232534	1.12721	0.231441	0.402858	1	1299	tags=34%, list=22%, signal=43%
PKCA_DN.V1_UP	PKCA_DN.V1_UP		35	0.244601	1.12333	0.27037	0.396392	1	667	tags=26%, list=11%, signal=29%
CYCLIN_D1_UP.V1_DN	CYCLIN_D1_UP.V1_DN		61	0.201361	1.11631	0.268657	0.396431	1	472	tags=15%, list=8%, signal=16%
BCAT_BILD_ET_AL_UP	BCAT_BILD_ET_AL_UP		18	0.288746	1.11601	0.311953	0.384973	1	461	tags=22%, list=8%, signal=24%
NOTCH_DN.V1_DN	NOTCH_DN.V1_DN		29	0.247381	1.09501	0.321839	0.410704	1	1032	tags=34%, list=17%, signal=42%
CAMP_UP.V1_DN	CAMP_UP.V1_DN		90	0.178374	1.07254	0.318436	0.439586	1	776	tags=19%, list=13%, signal=21%
PRC1_BMI_UP.V1_DN	PRC1_BMI_UP.V1_DN		24	0.246517	1.05146	0.351682	0.466959	1	1045	tags=33%, list=18%, signal=40%
CSR_EARLY_UP.V1_DN	CSR_EARLY_UP.V1_DN		38	0.22071	1.04003	0.421245	0.478608	1	487	tags=21%, list=8%, signal=23%
ALK_DN.V1_UP	ALK_DN.V1_UP		18	0.262012	1.01869	0.414286	0.505841	1	405	tags=17%, list=7%, signal=18%
BMI1_DN.V1_DN	BMI1_DN.V1_DN		43	0.194674	0.972522	0.493724	0.583764	1	665	tags=19%, list=11%, signal=21%
BRCA1_DN.V1_DN	BRCA1_DN.V1_DN		24	0.237246	0.970839	0.495385	0.572463	1	831	tags=29%, list=14%, signal=34%
RAPA_EARLY_UP.V1_DN	RAPA_EARLY_UP.V1_DN		65	0.149957	0.82233	0.770408	0.833864	1	844	tags=18%, list=14%, signal=21%
PRC2_EED_DN.V1_DN	PRC2_EED_DN.V1_DN		87	0.136379	0.793285	0.872832	0.858766	1	1051	tags=24%, list=18%, signal=29%
KRAS.BREAST_UP.V1_DN	KRAS.BREAST_UP.V1_DN		16	0.207892	0.733748	0.801858	0.913237	1	7	tags=6%, list=0%, signal=6%
SIRNA_EIF4GI_UP	SIRNA_EIF4GI_UP		41	0.129181	0.62226	0.966165	0.980676	1	638	tags=12%, list=11%, signal=14%
PTEN_DN.V1_DN	PTEN_DN.V1_DN		24	0.136246	0.585793	0.959375	0.974325	1	4657	tags=96%, list=79%, signal=445%
C6_all.

## Sheet: Panc1-siSOX9 DOWN C6
NAME	GS<br> follow link to MSigDB	GS DETAILS	SIZE	ES	NES	NOM p-val	FDR q-val	FWER p-val	RANK AT MAX	LEADING EDGE	Brief description	Source publication
PRC2_EZH2_UP.V1_UP	PRC2_EZH2_UP.V1_UP	Details ...	62	-0.533687	-2.36471	0	0	0	1656	tags=65%, list=28%, signal=89%	Genes up-regulated in TIG3 cells (fibroblasts) upon knockdown of EZH2 [GeneID=2146] gene.	Pubmed 16618801 Authors: Bracken AP,Dietrich N,Pasini D,Hansen KH,Helin K
CTIP_DN.V1_DN	CTIP_DN.V1_DN	Details ...	25	-0.597661	-2.13856	0	0.00241902	0.005	685	tags=52%, list=12%, signal=59%	Genes down-regulated in MCF10A cells (breast cancer) upon knockdown of RBBP8 [GeneSymbol=RBBP8] gene by RNAi.	Pubmed 16843262 Authors: Furuta S,Wang JM,Wei S,Jeng YM,Jiang X,Gu B,Chen PL,Lee EY,Lee WH
CYCLIN_D1_UP.V1_UP	CYCLIN_D1_UP.V1_UP	Details ...	65	-0.419395	-1.91069	0.00123153	0.0364465	0.107	1316	tags=40%, list=22%, signal=51%
KRAS.LUNG_UP.V1_UP	KRAS.LUNG_UP.V1_UP	Details ...	17	-0.583876	-1.91029	0.00298507	0.0273349	0.107	1035	tags=59%, list=17%, signal=71%
PRC1_BMI_UP.V1_UP	PRC1_BMI_UP.V1_UP	Details ...	36	-0.486679	-1.90572	0.00135501	0.0230357	0.112	1903	tags=72%, list=32%, signal=106%
NFE2L2.V2	NFE2L2.V2	Details ...	107	-0.388389	-1.87677	0	0.0262317	0.148	2406	tags=68%, list=41%, signal=113%
KRAS.600.LUNG.BREAST_UP.V1_UP	KRAS.600.LUNG.BREAST_UP.V1_UP	Details ...	40	-0.462965	-1.87147	0.00138504	0.0251195	0.165	1555	tags=58%, list=26%, signal=77%
TBK1.DN.48HRS_DN	TBK1.DN.48HRS_DN	Details ...	25	-0.511581	-1.84301	0.00286944	0.0285587	0.211	1159	tags=48%, list=20%, signal=59%
BCAT_BILD_ET_AL_DN	BCAT_BILD_ET_AL_DN	Details ...	25	-0.51178	-1.83756	0	0.0272361	0.224	1007	tags=36%, list=17%, signal=43%
VEGF_A_UP.V1_DN	VEGF_A_UP.V1_DN	Details ...	105	-0.363074	-1.75319	0.0011655	0.0548002	0.424	2266	tags=65%, list=38%, signal=103%
KRAS.LUNG.BREAST_UP.V1_UP	KRAS.LUNG.BREAST_UP.V1_UP	Details ...	22	-0.502132	-1.72693	0.00981767	0.0633403	0.505	1527	tags=64%, list=26%, signal=85%
RPS14_DN.V1_DN	RPS14_DN.V1_DN	Details ...	81	-0.372262	-1.71616	0	0.0651299	0.551	1353	tags=38%, list=23%, signal=49%
KRAS.300_UP.V1_UP	KRAS.300_UP.V1_UP	Details ...	26	-0.470367	-1.68635	0.0127479	0.0792141	0.651	428	tags=31%, list=7%, signal=33%
KRAS.DF.V1_UP	KRAS.DF.V1_UP	Details ...	79	-0.360946	-1.66762	0.00370828	0.0876922	0.714	1561	tags=44%, list=26%, signal=59%
TBK1.DF_DN	TBK1.DF_DN	Details ...	165	-0.318419	-1.66665	0	0.082562	0.716	2231	tags=51%, list=38%, signal=79%
BMI1_DN_MEL18_DN.V1_UP	BMI1_DN_MEL18_DN.V1_UP	Details ...	59	-0.375316	-1.66256	0.0142487	0.0794276	0.721	770	tags=32%, list=13%, signal=37%
CSR_LATE_UP.V1_UP	CSR_LATE_UP.V1_UP	Details ...	87	-0.357093	-1.66244	0.00364078	0.0748107	0.721	2169	tags=56%, list=37%, signal=88%
STK33_UP	STK33_UP	Details ...	114	-0.326107	-1.6201	0.00450958	0.103437	0.853	1356	tags=41%, list=23%, signal=52%
RB_P107_DN.V1_UP	RB_P107_DN.V1_UP	Details ...	50	-0.380407	-1.61721	0.00806452	0.101167	0.859	2296	tags=64%, list=39%, signal=104%
ESC_V6.5_UP_EARLY.V1_DN	ESC_V6.5_UP_EARLY.V1_DN	Details ...	61	-0.3685	-1.61347	0.0152284	0.0994031	0.868	1513	tags=44%, list=26%, signal=59%
PDGF_UP.V1_DN	PDGF_UP.V1_DN		21	-0.460383	-1.60833	0.0337243	0.0993963	0.881	788	tags=43%, list=13%, signal=49%
PDGF_UP.V1_UP	PDGF_UP.V1_UP		67	-0.355797	-1.5791	0.0105263	0.120602	0.936	1726	tags=42%, list=29%, signal=58%
LEF1_UP.V1_UP	LEF1_UP.V1_UP		64	-0.353865	-1.5763	0.0138539	0.117631	0.939	790	tags=28%, list=13%, signal=32%
PRC2_SUZ12_UP.V1_UP	PRC2_SUZ12_UP.V1_UP		40	-0.385298	-1.54967	0.0266667	0.136516	0.972	1328	tags=45%, list=22%, signal=58%
P53_DN.V1_DN	P53_DN.V1_DN		42	-0.376647	-1.53101	0.0241935	0.150847	0.98	596	tags=26%, list=10%, signal=29%
HOXA9_DN.V1_DN	HOXA9_DN.V1_DN		82	-0.328657	-1.52547	0.0158537	0.152563	0.984	1533	tags=39%, list=26%, signal=52%
GCNP_SHH_UP_EARLY.V1_UP	GCNP_SHH_UP_EARLY.V1_UP		70	-0.335291	-1.51867	0.02267	0.154587	0.987	2383	tags=54%, list=40%, signal=90%
RELA_DN.V1_UP	RELA_DN.V1_UP		35	-0.394587	-1.51496	0.0425532	0.153177	0.988	1263	tags=43%, list=21%, signal=54%
ERBB2_UP.V1_DN	ERBB2_UP.V1_DN		86	-0.319641	-1.50712	0.0232274	0.157283	0.994	1737	tags=43%, list=29%, signal=60%
STK33_NOMO_UP	STK33_NOMO_UP		114	-0.303755	-1.47605	0.0272835	0.187614	0.998	1217	tags=37%, list=21%, signal=45%
RB_P130_DN.V1_DN	RB_P130_DN.V1_DN		57	-0.334513	-1.47244	0.053616	0.186358	0.998	1777	tags=46%, list=30%, signal=65%
EGFR_UP.V1_UP	EGFR_UP.V1_UP		85	-0.313096	-1.46666	0.0263789	0.188521	0.998	1751	tags=48%, list=30%, signal=67%
ATF2_S_UP.V1_UP	ATF2_S_UP.V1_UP		50	-0.354822	-1.46129	0.0424403	0.189968	0.999	793	tags=32%, list=13%, signal=37%
STK33_SKM_UP	STK33_SKM_UP		114	-0.294536	-1.45933	0.0280702	0.186841	0.999	1217	tags=36%, list=21%, signal=44%
SNF5_DN.V1_DN	SNF5_DN.V1_DN		34	-0.374052	-1.43412	0.0617978	0.216437	0.999	542	tags=26%, list=9%, signal=29%
BMI1_DN.V1_UP	BMI1_DN.V1_UP		56	-0.334192	-1.43179	0.0545939	0.213416	0.999	990	tags=32%, list=17%, signal=38%
CSR_EARLY_UP.V1_UP	CSR_EARLY_UP.V1_UP		76	-0.308875	-1.43138	0.0446999	0.208177	0.999	1622	tags=41%, list=27%, signal=55%
KRAS.PROSTATE_UP.V1_UP	KRAS.PROSTATE_UP.V1_UP		27	-0.389686	-1.42983	0.0693481	0.204359	0.999	403	tags=26%, list=7%, signal=28%
GCNP_SHH_UP_LATE.V1_DN	GCNP_SHH_UP_LATE.V1_DN		66	-0.311727	-1.41293	0.0645995	0.221827	0.999	817	tags=24%, list=14%, signal=28%
ATF2_UP.V1_UP	ATF2_UP.V1_UP		50	-0.333598	-1.40606	0.0745098	0.225416	0.999	1778	tags=52%, list=30%, signal=74%
RAPA_EARLY_UP.V1_UP	RAPA_EARLY_UP.V1_UP		45	-0.335608	-1.39167	0.0869565	0.242307	0.999	1866	tags=47%, list=31%, signal=68%
KRAS.600_UP.V1_UP	KRAS.600_UP.V1_UP		40	-0.34566	-1.38645	0.0821918	0.243619	0.999	1107	tags=38%, list=19%, signal=46%
PDGF_ERK_DN.V1_UP	PDGF_ERK_DN.V1_UP		61	-0.308025	-1.37946	0.0795455	0.248355	0.999	2364	tags=57%, list=40%, signal=94%
CYCLIN_D1_KE_.V1_UP	CYCLIN_D1_KE_.V1_UP		84	-0.292546	-1.37812	0.0604192	0.244735	0.999	1652	tags=38%, list=28%, signal=52%
RPS14_DN.V1_UP	RPS14_DN.V1_UP		37	-0.345596	-1.36599	0.107383	0.257349	1	1072	tags=35%, list=18%, signal=43%
MEL18_DN.V1_UP	MEL18_DN.V1_UP		57	-0.308575	-1.34412	0.0898438	0.285495	1	770	tags=28%, list=13%, signal=32%
CAHOY_ASTROGLIAL	CAHOY_ASTROGLIAL		26	-0.373913	-1.34215	0.110325	0.283148	1	909	tags=31%, list=15%, signal=36%
PRC2_EED_DN.V1_UP	PRC2_EED_DN.V1_UP		62	-0.295629	-1.32516	0.0991105	0.306048	1	1706	tags=44%, list=29%, signal=61%
NOTCH_DN.V1_UP	NOTCH_DN.V1_UP		36	-0.337464	-1.31523	0.12028	0.316117	1	1747	tags=53%, list=29%, signal=74%
PGF_UP.V1_UP	PGF_UP.V1_UP		79	-0.28149	-1.29242	0.13269	0.349475	1	1628	tags=37%, list=27%, signal=50%
LTE2_UP.V1_DN	LTE2_UP.V1_DN		86	-0.271774	-1.28504	0.114495	0.355647	1	1535	tags=38%, list=26%, signal=51%
AKT_UP.V1_UP	AKT_UP.V1_UP		53	-0.300758	-1.27956	0.142138	0.358493	1	1189	tags=34%, list=20%, signal=42%
JNK_DN.V1_DN	JNK_DN.V1_DN		45	-0.310302	-1.27356	0.161842	0.362237	1	1338	tags=40%, list=23%, signal=51%
SRC_UP.V1_DN	SRC_UP.V1_DN		50	-0.297237	-1.26635	0.161417	0.368045	1	1643	tags=44%, list=28%, signal=60%
E2F3_UP.V1_DN	E2F3_UP.V1_DN		43	-0.30852	-1.2655	0.158245	0.363096	1	1521	tags=37%, list=26%, signal=50%
KRAS.600.LUNG.BREAST_UP.V1_DN	KRAS.600.LUNG.BREAST_UP.V1_DN		32	-0.332367	-1.25326	0.184549	0.380018	1	861	tags=34%, list=15%, signal=40%
RB_DN.V1_DN	RB_DN.V1_DN		44	-0.301202	-1.25097	0.187415	0.37779	1	975	tags=27%, list=16%, signal=32%
CAHOY_ASTROCYTIC	CAHOY_ASTROCYTIC		29	-0.337168	-1.24447	0.205594	0.383271	1	1784	tags=45%, list=30%, signal=64%
STK33_NOMO_DN	STK33_NOMO_DN		65	-0.275981	-1.24114	0.17875	0.383633	1	464	tags=18%, list=8%, signal=20%
RB_DN.V1_UP	RB_DN.V1_UP		42	-0.30393	-1.24005	0.17374	0.379292	1	2732	tags=64%, list=46%, signal=118%
MEK_UP.V1_UP	MEK_UP.V1_UP		95	-0.256595	-1.23276	0.16078	0.387006	1	1600	tags=39%, list=27%, signal=52%
LTE2_UP.V1_UP	LTE2_UP.V1_UP		71	-0.269918	-1.21875	0.189086	0.406597	1	277	tags=15%, list=5%, signal=16%
KRAS.BREAST_UP.V1_UP	KRAS.BREAST_UP.V1_UP		19	-0.362733	-1.20723	0.238506	0.422684	1	1527	tags=47%, list=26%, signal=64%
TBK1.DF_UP	TBK1.DF_UP		135	-0.238246	-1.19882	0.1777	0.432247	1	1285	tags=30%, list=22%, signal=37%
ESC_V6.5_UP_EARLY.V1_UP	ESC_V6.5_UP_EARLY.V1_UP		46	-0.291268	-1.1953	0.229358	0.432828	1	1047	tags=28%, list=18%, signal=34%
CSR_LATE_UP.V1_DN	CSR_LATE_UP.V1_DN		40	-0.293074	-1.18697	0.231383	0.442372	1	1328	tags=30%, list=22%, signal=38%
NRL_DN.V1_DN	NRL_DN.V1_DN		43	-0.285984	-1.18111	0.243421	0.447668	1	1027	tags=23%, list=17%, signal=28%
ESC_J1_UP_LATE.V1_UP	ESC_J1_UP_LATE.V1_UP		55	-0.272406	-1.17588	0.244156	0.451186	1	1308	tags=33%, list=22%, signal=42%
SNF5_DN.V1_UP	SNF5_DN.V1_UP		63	-0.261931	-1.16318	0.251596	0.469127	1	1768	tags=38%, list=30%, signal=54%
STK33_DN	STK33_DN		75	-0.259221	-1.16301	0.244114	0.462732	1	509	tags=17%, list=9%, signal=19%
HOXA9_DN.V1_UP	HOXA9_DN.V1_UP		83	-0.247879	-1.15667	0.24813	0.468971	1	1688	tags=39%, list=28%, signal=53%
YAP1_UP	YAP1_UP		26	-0.322543	-1.15375	0.285311	0.468008	1	768	tags=23%, list=13%, signal=26%
SIRNA_EIF4GI_DN	SIRNA_EIF4GI_DN		49	-0.264227	-1.13823	0.265522	0.491895	1	1351	tags=29%, list=23%, signal=37%
TGFB_UP.V1_UP	TGFB_UP.V1_UP		79	-0.24421	-1.13306	0.286593	0.495259	1	674	tags=20%, list=11%, signal=23%
KRAS.600_UP.V1_DN	KRAS.600_UP.V1_DN		26	-0.310431	-1.13145	0.311143	0.491986	1	909	tags=38%, list=15%, signal=45%
MTOR_UP.V1_DN	MTOR_UP.V1_DN		60	-0.251709	-1.11443	0.316537	0.518841	1	2056	tags=55%, list=35%, signal=83%
PTEN_DN.V2_UP	PTEN_DN.V2_UP		35	-0.278372	-1.10758	0.332877	0.526052	1	1206	tags=37%, list=20%, signal=46%
PKCA_DN.V1_DN	PKCA_DN.V1_DN		38	-0.276887	-1.10199	0.322973	0.530924	1	624	tags=21%, list=11%, signal=23%
PTEN_DN.V2_DN	PTEN_DN.V2_DN		44	-0.267673	-1.09633	0.332871	0.535677	1	1346	tags=39%, list=23%, signal=50%
RB_P130_DN.V1_UP	RB_P130_DN.V1_UP		40	-0.267938	-1.08765	0.334672	0.547182	1	1603	tags=38%, list=27%, signal=51%
ATF2_UP.V1_DN	ATF2_UP.V1_DN		56	-0.246337	-1.07345	0.370079	0.568802	1	967	tags=27%, list=16%, signal=32%
RAF_UP.V1_UP	RAF_UP.V1_UP		90	-0.22509	-1.07226	0.36478	0.564119	1	1797	tags=43%, list=30%, signal=61%
CRX_DN.V1_UP	CRX_DN.V1_UP		33	-0.273611	-1.06487	0.397574	0.571897	1	1528	tags=36%, list=26%, signal=49%
PRC2_SUZ12_UP.V1_DN	PRC2_SUZ12_UP.V1_DN		29	-0.278856	-1.05599	0.404196	0.583056	1	1368	tags=34%, list=23%, signal=45%
AKT_UP_MTOR_DN.V1_DN	AKT_UP_MTOR_DN.V1_DN		60	-0.240712	-1.04903	0.374693	0.59067	1	2075	tags=43%, list=35%, signal=66%
GCNP_SHH_UP_LATE.V1_UP	GCNP_SHH_UP_LATE.V1_UP		81	-0.219482	-1.04381	0.399513	0.594544	1	2291	tags=48%, list=39%, signal=77%
ERBB2_UP.V1_UP	ERBB2_UP.V1_UP		75	-0.227242	-1.04249	0.395141	0.590362	1	1600	tags=39%, list=27%, signal=52%
IL2_UP.V1_UP	IL2_UP.V1_UP		55	-0.238144	-1.02975	0.435897	0.608634	1	752	tags=20%, list=13%, signal=23%
MYC_UP.V1_UP	MYC_UP.V1_UP		50	-0.23636	-1.00721	0.463672	0.647348	1	2049	tags=42%, list=35%, signal=64%
RB_P107_DN.V1_DN	RB_P107_DN.V1_DN		61	-0.226496	-0.995888	0.472611	0.662536	1	2059	tags=39%, list=35%, signal=60%
EGFR_UP.V1_DN	EGFR_UP.V1_DN		75	-0.214356	-0.994119	0.484337	0.658793	1	1709	tags=37%, list=29%, signal=52%
STK33_SKM_DN	STK33_SKM_DN		74	-0.218001	-0.992463	0.505141	0.655073	1	397	tags=12%, list=7%, signal=13%
JAK2_DN.V1_UP	JAK2_DN.V1_UP		18	-0.295205	-0.987927	0.488131	0.657222	1	2091	tags=56%, list=35%, signal=86%
BRCA1_DN.V1_UP	BRCA1_DN.V1_UP		16	-0.315472	-0.987827	0.483309	0.650437	1	339	tags=19%, list=6%, signal=20%
MTOR_UP.V1_UP	MTOR_UP.V1_UP		59	-0.219986	-0.980818	0.514103	0.657095	1	1844	tags=37%, list=31%, signal=54%
MTOR_UP.N4.V1_UP	MTOR_UP.N4.V1_UP		70	-0.215708	-0.968858	0.51519	0.673899	1	2261	tags=47%, list=38%, signal=75%
EIF4E_UP	EIF4E_UP		43	-0.231944	-0.953855	0.541005	0.69737	1	1895	tags=42%, list=32%, signal=61%
DCA_UP.V1_DN	DCA_UP.V1_DN		52	-0.223161	-0.95363	0.534789	0.690688	1	1657	tags=37%, list=28%, signal=50%
PRC2_EZH2_UP.V1_DN	PRC2_EZH2_UP.V1_DN		74	-0.208684	-0.953002	0.523926	0.684969	1	2216	tags=51%, list=37%, signal=81%
ESC_V6.5_UP_LATE.V1_UP	ESC_V6.5_UP_LATE.V1_UP		65	-0.2122	-0.951799	0.540816	0.680398	1	1071	tags=26%, list=18%, signal=32%
KRAS.KIDNEY_UP.V1_DN	KRAS.KIDNEY_UP.V1_DN		17	-0.297212	-0.949695	0.526946	0.677567	1	926	tags=29%, list=16%, signal=35%
ESC_J1_UP_EARLY.V1_DN	ESC_J1_UP_EARLY.V1_DN		67	-0.209353	-0.937931	0.557644	0.692567	1	1444	tags=30%, list=24%, signal=39%
P53_DN.V2_UP	P53_DN.V2_UP		20	-0.276713	-0.936818	0.540936	0.687733	1	1255	tags=35%, list=21%, signal=44%
DCA_UP.V1_UP	DCA_UP.V1_UP		37	-0.232111	-0.930336	0.556017	0.693502	1	648	tags=19%, list=11%, signal=21%
ATM_DN.V1_DN	ATM_DN.V1_DN		21	-0.272676	-0.929605	0.568966	0.688236	1	1366	tags=38%, list=23%, signal=49%
CAHOY_OLIGODENDROCUTIC	CAHOY_OLIGODENDROCUTIC		32	-0.243443	-0.925198	0.560274	0.68985	1	228	tags=16%, list=4%, signal=16%
ESC_V6.5_UP_LATE.V1_DN	ESC_V6.5_UP_LATE.V1_DN		60	-0.20608	-0.907168	0.609756	0.714974	1	816	tags=18%, list=14%, signal=21%
E2F1_UP.V1_DN	E2F1_UP.V1_DN		76	-0.192905	-0.88895	0.643921	0.740708	1	1062	tags=24%, list=18%, signal=28%
MTOR_UP.N4.V1_DN	MTOR_UP.N4.V1_DN		68	-0.192779	-0.864518	0.664179	0.775496	1	1629	tags=34%, list=27%, signal=46%
CRX_DN.V1_DN	CRX_DN.V1_DN		42	-0.211309	-0.863442	0.673414	0.77013	1	1071	tags=26%, list=18%, signal=32%
KRAS.LUNG.BREAST_UP.V1_DN	KRAS.LUNG.BREAST_UP.V1_DN		15	-0.277852	-0.863317	0.643625	0.76341	1	552	tags=27%, list=9%, signal=29%
EIF4E_DN	EIF4E_DN		38	-0.213692	-0.857854	0.672999	0.765511	1	1704	tags=32%, list=29%, signal=44%
CAMP_UP.V1_UP	CAMP_UP.V1_UP		100	-0.176166	-0.855013	0.70868	0.763049	1	1584	tags=27%, list=27%, signal=36%
ESC_J1_UP_LATE.V1_DN	ESC_J1_UP_LATE.V1_DN		50	-0.199355	-0.847925	0.716535	0.767906	1	419	tags=14%, list=7%, signal=15%
BCAT_GDS748_DN	BCAT_GDS748_DN		15	-0.272676	-0.844106	0.65625	0.767593	1	1298	tags=33%, list=22%, signal=43%
E2F1_UP.V1_UP	E2F1_UP.V1_UP		87	-0.174659	-0.824253	0.757282	0.792457	1	1780	tags=33%, list=30%, signal=47%
AKT_UP.V1_DN	AKT_UP.V1_DN		61	-0.188058	-0.824232	0.733503	0.785709	1	2075	tags=44%, list=35%, signal=67%
AKT_UP_MTOR_DN.V1_UP	AKT_UP_MTOR_DN.V1_UP		53	-0.193051	-0.821812	0.726918	0.782601	1	1974	tags=40%, list=33%, signal=59%
IL15_UP.V1_DN	IL15_UP.V1_DN		18	-0.249115	-0.821739	0.698315	0.776114	1	1483	tags=39%, list=25%, signal=52%
MEK_UP.V1_DN	MEK_UP.V1_DN		70	-0.177267	-0.810821	0.775841	0.785069	1	1104	tags=23%, list=19%, signal=28%
GCNP_SHH_UP_EARLY.V1_DN	GCNP_SHH_UP_EARLY.V1_DN		58	-0.181853	-0.796612	0.76051	0.798287	1	1494	tags=29%, list=25%, signal=39%
P53_DN.V2_DN	P53_DN.V2_DN		38	-0.194341	-0.767355	0.792531	0.831941	1	1604	tags=34%, list=27%, signal=47%
RELA_DN.V1_DN	RELA_DN.V1_DN		15	-0.245533	-0.758772	0.74772	0.835739	1	1764	tags=40%, list=30%, signal=57%
CRX_NRL_DN.V1_DN	CRX_NRL_DN.V1_DN		42	-0.183037	-0.742674	0.825627	0.849069	1	912	tags=19%, list=15%, signal=22%
IL21_UP.V1_DN	IL21_UP.V1_DN		22	-0.202636	-0.713574	0.810127	0.875609	1	947	tags=23%, list=16%, signal=27%
IL2_UP.V1_DN	IL2_UP.V1_DN		29	-0.189342	-0.707264	0.84509	0.875081	1	864	tags=21%, list=15%, signal=24%
C6_all.

## Sheet: SOX
SOX genes suppression in PANC1 cells with SOX9 knockdown compared to PANC1 cells transfected with neutral siRNA.
GeneID	Gene name	log2(FC)	StdErr
ENSG00000177732	SOX12	-0.598832	0.0905288
ENSG00000125285	SOX21	-1.64935	0.194207
ENSG00000227640	SOX21-AS1	-2.32127	0.309627
