# Supplementary material for: Deciphering of SOX9 Functions in Pancreatic Cancer Cells
Source: Int J Mol Sci. 2025 Mar 15;26(6):2652. doi: 10.3390/ijms26062652 (PMC11941869; doi:10.3390/ijms26062652)
Supplement: Supplementary file 1 [file ijms-26-02652-s001.zip › Table S13.xlsx]

## Sheet: Contents
Supplementary Table S13. dbEMT genes in Colo375 and PANC-1 cells with SOX9 knockdown
Contents
Colo375-siSOX9 Oncogenes
Colo375-siSOX9 Suppressors
Colo375-siSOX9 Dual
PANC-1-siSOX9 Oncogenes
PANC1-siSOX9 Suppressors
PANC1-siSOX9 Dual
Colo375-siSOX9 All
PANC1-siSOX9 All
Common Oncogenes
Common Suppressors

## Sheet: Colo375-siSOX9 Oncogenes
GeneID	Gene name	log2(FC)	StdErr				0.584963
ENSG00000106211.10	HSPB1	0.624769	0.102687
ENSG00000185950.9	IRS2	0.618598	0.0833746
ENSG00000163577.8	EIF5A2	0.570505	0.161575
ENSG00000110092.4	CCND1	0.476583	0.112424
ENSG00000114423.23	CBLB	0.448505	0.106645
ENSG00000033327.13	GAB2	0.392835	0.0987871
ENSG00000126767.18	ELK1	0.371282	0.0980455
ENSG00000115641.19	FHL2	0.336879	0.122821
ENSG00000018408.15	WWTR1	0.266469	0.0845563
ENSG00000132155.13	RAF1	0.230738	0.0642237
ENSG00000143924.19	EML4	0.209879	0.0645031
ENSG00000141867.19	BRD4	0.175253	0.0600765
ENSG00000170027.7	YWHAG	-0.152947	0.0570954
ENSG00000111206.13	FOXM1	-0.193368	0.071165
ENSG00000163558.13	PRKCI	-0.200429	0.0697535
ENSG00000151491.14	EPS8	-0.231054	0.0613163
ENSG00000005884.18	ITGA3	-0.259715	0.0941518
ENSG00000130402.13	ACTN4	-0.267064	0.0710956
ENSG00000130726.12	TRIM28	-0.279859	0.063505
ENSG00000099942.13	CRKL	-0.288952	0.0813203
ENSG00000184007.22	PTP4A2	-0.301305	0.0770108
ENSG00000110330.9	BIRC2	-0.302374	0.105969
ENSG00000149269.10	PAK1	-0.308125	0.0814705
ENSG00000135679.26	MDM2	-0.332418	0.0927351
ENSG00000101160.15	CTSZ	-0.346474	0.0707765
ENSG00000170836.12	PPM1D	-0.348366	0.116782
ENSG00000141736.14	ERBB2	-0.456562	0.0874896
ENSG00000119888.11	EPCAM	-0.459752	0.134194
ENSG00000272398.6	CD24	-0.463189	0.161462
ENSG00000044574.9	HSPA5	-0.543198	0.132193
ENSG00000172936.16	MYD88	-0.555284	0.106959
ENSG00000148346.12	LCN2	-0.658183	0.164913
ENSG00000167193.8	CRK	-0.76192	0.167976
ENSG00000183742.13	MACC1	-0.812938	0.198278
ENSG00000164379.7	FOXQ1	-0.858814	0.149661
ENSG00000185499.16	MUC1	-0.989922	0.237488
ENSG00000086548.9	CEACAM6	-1.60266	0.180093

## Sheet: Colo375-siSOX9 Suppressors
GeneID	Gene name	log2(FC)	StdErr		0.584963
ENSG00000153071.15	DAB2	1.70006	0.264551
ENSG00000125845.7	BMP2	1.65167	0.191027
ENSG00000107984.10	DKK1	1.28259	0.277971
ENSG00000106546.14	AHR	0.658477	0.0926441
ENSG00000143878.10	RHOB	0.577925	0.194438
ENSG00000148180.21	GSN	0.531602	0.141981
ENSG00000129521.15	EGLN3	0.50523	0.161642
ENSG00000134250.20	NOTCH2	0.417639	0.107141
ENSG00000116016.14	EPAS1	0.379817	0.110962
ENSG00000132356.11	PRKAA1	0.375389	0.0755069
ENSG00000147050.17	KDM6A	0.335125	0.0795948
ENSG00000162409.11	PRKAA2	0.333039	0.0831751
ENSG00000067369.14	TP53BP1	0.326699	0.0965001
ENSG00000174744.14	BRMS1	0.326682	0.113375
ENSG00000175387.16	SMAD2	0.323021	0.0720366
ENSG00000087206.17	UIMC1	0.293089	0.0869663
ENSG00000049759.20	NEDD4L	0.261913	0.0770919
ENSG00000131023.13	LATS1	0.247076	0.0637553
ENSG00000103126.15	AXIN1	0.238249	0.0636092
ENSG00000196924.19	FLNA	0.237132	0.0895797
ENSG00000133961.21	NUMB	-0.220857	0.0727858
ENSG00000155254.13	MARVELD1	-0.267783	0.0877875
ENSG00000077942.19	FBLN1	-0.295259	0.0872031
ENSG00000074181.9	NOTCH3	-0.315277	0.114058
ENSG00000109062.12	SLC9A3R1	-0.31606	0.103011
ENSG00000196730.13	DAPK1	-0.33538	0.121044
ENSG00000129422.14	MTUS1	-0.342357	0.120774
ENSG00000085117.12	CD82	-0.378384	0.133018
ENSG00000104413.18	ESRP1	-0.38594	0.141762
ENSG00000171345.13	KRT19	-0.434894	0.112945
ENSG00000165795.24	NDRG2	-0.578686	0.161786
ENSG00000182580.3	EPHB3	-0.600412	0.0998677
ENSG00000064393.16	HIPK2	-0.643736	0.109532
ENSG00000167755.15	KLK6	-0.647233	0.155741
ENSG00000178585.15	CTNNBIP1	-0.968428	0.164276
ENSG00000163032.12	VSNL1	-1.30171	0.267605
ENSG00000074590.14	NUAK1	-1.35888	0.168876

## Sheet: Colo375-siSOX9 Dual
GeneID	Gene name	log2(FC)	StdErr					0.584963
ENSG00000116478.12	HDAC1	0.504561	0.080459
ENSG00000136826.15	KLF4	0.469097	0.157697
ENSG00000177410.13	ZFAS1	0.358758	0.106311
ENSG00000239672.8	NME1	0.329509	0.0911182
ENSG00000136603.14	SKIL	0.272765	0.0971851
ENSG00000168610.16	STAT3	0.267465	0.0866075
ENSG00000257923.12	CUX1	0.259491	0.0674984
ENSG00000106462.12	EZH2	-0.243478	0.0717332
ENSG00000137693.14	YAP1	-0.24499	0.0537349
ENSG00000039068.20	CDH1	-0.289188	0.0982054
ENSG00000145604.17	SKP2	-0.304877	0.0895012
ENSG00000111276.12	CDKN1B	-0.323832	0.115648
ENSG00000071564.17	TCF3	-0.34678	0.0642279
ENSG00000138413.14	IDH1	-0.39822	0.0922953
ENSG00000129514.8	FOXA1	-0.433379	0.103707
ENSG00000178691.11	SUZ12	-0.49973	0.0787789
ENSG00000105329.11	TGFB1	-0.553188	0.119342
ENSG00000020633.19	RUNX3	-0.588077	0.124619

## Sheet: PANC-1-siSOX9  Oncogenes
GeneID	Gene name	log2(FC)	StdErr			0.584963
ENSG00000121068.14	TBX2	2.75194	0.460467
ENSG00000115738.10	ID2	1.94944	0.553954
ENSG00000106211.10	HSPB1	1.78924	0.104077
ENSG00000185950.9	IRS2	1.04617	0.0970619
ENSG00000145287.11	PLAC8	0.889281	0.100211
ENSG00000125968.9	ID1	0.811942	0.259193
ENSG00000102096.9	PIM2	0.708285	0.0971874
ENSG00000251562.8	MALAT1	0.688337	0.248274
ENSG00000187098.17	MITF	0.643336	0.156426
ENSG00000169710.9	FASN	0.61091	0.115825
ENSG00000126767.18	ELK1	0.602562	0.0884724
ENSG00000149948.14	HMGA2	0.591937	0.103274
ENSG00000135111.16	TBX3	0.58534	0.114771
ENSG00000120063.10	GNA13	0.555042	0.0633806
ENSG00000110092.4	CCND1	0.545966	0.112829
ENSG00000228630.5	HOTAIR	0.544811	0.139229
ENSG00000075891.23	PAX2	0.529012	0.104256
ENSG00000113384.14	GOLPH3	0.527044	0.0795039
ENSG00000180340.7	FZD2	0.469324	0.163308
ENSG00000065978.19	YBX1	0.466379	0.0555044
ENSG00000132155.13	RAF1	0.454398	0.0650436
ENSG00000143924.19	EML4	0.448404	0.0632057
ENSG00000145675.15	PIK3R1	0.438901	0.0872426
ENSG00000124209.4	RAB22A	0.435596	0.0805489
ENSG00000171552.14	BCL2L1	0.425801	0.07583
ENSG00000006468.14	ETV1	0.415197	0.150424
ENSG00000168283.14	BMI1	0.415022	0.0820306
ENSG00000164924.18	YWHAZ	0.402934	0.0900716
ENSG00000171940.14	ZNF217	0.39417	0.117384
ENSG00000074047.22	GLI2	0.39193	0.120649
ENSG00000196781.16	TLE1	0.375614	0.143692
ENSG00000197122.12	SRC	0.369108	0.100959
ENSG00000157933.10	SKI	0.368862	0.0605094
ENSG00000141736.14	ERBB2	0.354002	0.107398
ENSG00000168036.18	CTNNB1	0.350707	0.0839355
ENSG00000050426.16	LETMD1	0.328356	0.131988
ENSG00000117139.18	KDM5B	0.317514	0.0737519
ENSG00000126003.7	PLAGL2	0.309978	0.0895679
ENSG00000018408.15	WWTR1	0.292888	0.0830583
ENSG00000100811.14	YY1	0.278955	0.063617
ENSG00000121879.6	PIK3CA	0.271197	0.0899303
ENSG00000157764.14	BRAF	0.26858	0.0763619
ENSG00000033327.13	GAB2	0.264245	0.0976973
ENSG00000135341.18	MAP3K7	0.261847	0.073717
ENSG00000136238.18	RAC1	0.220866	0.0720385
ENSG00000066044.15	ELAVL1	0.194586	0.0639
ENSG00000124422.12	USP22	0.193288	0.0524043
ENSG00000105723.13	GSK3A	0.171072	0.0718347
ENSG00000067900.8	ROCK1	-0.148418	0.0602426
ENSG00000130726.12	TRIM28	-0.193444	0.0637638
ENSG00000133703.13	KRAS	-0.22902	0.0957116
ENSG00000146648.20	EGFR	-0.231731	0.0837713
ENSG00000111145.8	ELK3	-0.295548	0.109278
ENSG00000087586.18	AURKA	-0.327302	0.0873607
ENSG00000161011.20	SQSTM1	-0.336451	0.128186
ENSG00000170836.12	PPM1D	-0.374501	0.132221
ENSG00000163507.14	CIP2A	-0.384414	0.0899738
ENSG00000005884.18	ITGA3	-0.393193	0.0939344
ENSG00000124151.19	NCOA3	-0.400996	0.0575225
ENSG00000172936.16	MYD88	-0.405899	0.105891
ENSG00000151491.14	EPS8	-0.40953	0.0634856
ENSG00000171223.6	JUNB	-0.444364	0.14648
ENSG00000167601.12	AXL	-0.55038	0.111624
ENSG00000184007.22	PTP4A2	-0.560096	0.0769134
ENSG00000115641.19	FHL2	-0.567656	0.113786
ENSG00000155366.17	RHOC	-0.641396	0.0938823
ENSG00000089685.15	BIRC5	-0.722659	0.0936754
ENSG00000130402.13	ACTN4	-0.741038	0.0707235
ENSG00000099942.13	CRKL	-0.786279	0.0837809
ENSG00000175592.9	FOSL1	-0.838515	0.252201
ENSG00000149269.10	PAK1	-0.86743	0.0754547
ENSG00000134954.14	ETS1	-0.926443	0.082391
ENSG00000044574.9	HSPA5	-1.01342	0.13233
ENSG00000175832.13	ETV4	-1.03016	0.129947
ENSG00000119888.11	EPCAM	-1.03424	0.17727
ENSG00000177606.8	JUN	-1.25939	0.22634
ENSG00000110330.9	BIRC2	-1.37583	0.108391
ENSG00000135679.26	MDM2	-1.42611	0.0961345
ENSG00000164379.7	FOXQ1	-2.23829	0.134088

## Sheet: PANC1-siSOX9 Suppressors
GeneID	Gene name	log2(FC)	StdErr			0.584963
ENSG00000069702.11	TGFBR3	1.56038	0.121025
ENSG00000163347.6	CLDN1	1.30384	0.154904
ENSG00000129521.15	EGLN3	1.1717	0.179664
ENSG00000104419.17	NDRG1	1.16475	0.261407
ENSG00000106546.14	AHR	1.16035	0.0986894
ENSG00000169129.15	AFAP1L2	1.10866	0.0922117
ENSG00000143878.10	RHOB	1.10418	0.197394
ENSG00000146674.16	IGFBP3	1.08457	0.322391
ENSG00000214548.18	MEG3	0.98477	0.318553
ENSG00000159840.16	ZYX	0.908882	0.134959
ENSG00000088305.18	DNMT3B	0.878533	0.134826
ENSG00000118777.12	ABCG2	0.800289	0.173004
ENSG00000005339.15	CREBBP	0.792134	0.0904545
ENSG00000132356.11	PRKAA1	0.790683	0.0758109
ENSG00000116525.14	TRIM62	0.780659	0.188886
ENSG00000233608.4	TWIST2	0.77031	0.29095
ENSG00000166946.14	CCNDBP1	0.73383	0.151345
ENSG00000115548.17	KDM3A	0.715191	0.125701
ENSG00000171862.11	PTEN	0.693875	0.0973566
ENSG00000107984.10	DKK1	0.683536	0.268475
ENSG00000169071.15	ROR2	0.680885	0.218469
ENSG00000134250.20	NOTCH2	0.671484	0.100387
ENSG00000050405.13	LIMA1	0.596521	0.117511
ENSG00000136848.17	DAB2IP	0.590578	0.115415
ENSG00000067369.14	TP53BP1	0.548136	0.0946573
ENSG00000141510.18	TP53	0.527641	0.13423
ENSG00000187608.10	ISG15	0.51785	0.204534
ENSG00000089220.5	PEBP1	0.473198	0.0707833
ENSG00000174744.14	BRMS1	0.403286	0.109517
ENSG00000107882.12	SUFU	0.39807	0.114367
ENSG00000163453.11	IGFBP7	0.392967	0.136465
ENSG00000109670.16	FBXW7	0.365031	0.0924098
ENSG00000118046.16	STK11	0.341154	0.0922379
ENSG00000120885.22	CLU	0.33681	0.0934447
ENSG00000103126.15	AXIN1	0.335793	0.0649825
ENSG00000049759.20	NEDD4L	0.324091	0.0790123
ENSG00000087206.17	UIMC1	0.290631	0.0910342
ENSG00000175387.16	SMAD2	0.276555	0.068563
ENSG00000143514.17	TP53BP2	0.276161	0.0746545
ENSG00000196712.18	NF1	0.26671	0.0790524
ENSG00000196924.19	FLNA	0.251536	0.0895132
ENSG00000073614.13	KDM5A	0.226716	0.0691453
ENSG00000131023.13	LATS1	0.212479	0.0596597
ENSG00000143799.14	PARP1	-0.20599	0.072646
ENSG00000166164.16	BRD7	-0.240722	0.0777401
ENSG00000163513.19	TGFBR2	-0.2844	0.0919628
ENSG00000150093.20	ITGB1	-0.291903	0.0659202
ENSG00000135046.14	ANXA1	-0.293263	0.082881
ENSG00000133961.21	NUMB	-0.301038	0.0748162
ENSG00000032742.18	IFT88	-0.310166	0.132216
ENSG00000085511.20	MAP3K4	-0.339041	0.0699255
ENSG00000162409.11	PRKAA2	-0.350845	0.0862828
ENSG00000155254.13	MARVELD1	-0.354726	0.0899963
ENSG00000118689.15	FOXO3	-0.367009	0.0967796
ENSG00000161638.11	ITGA5	-0.367756	0.0744274
ENSG00000054598.9	FOXC1	-0.36924	0.127597
ENSG00000125798.15	FOXA2	-0.400569	0.0890642
ENSG00000165699.15	TSC1	-0.412628	0.0838725
ENSG00000100697.15	DICER1	-0.441839	0.0737191
ENSG00000171345.13	KRT19	-0.464215	0.112936
ENSG00000142082.15	SIRT3	-0.52441	0.128273
ENSG00000100644.17	HIF1A	-0.540754	0.0879563
ENSG00000147854.17	UHRF2	-0.563083	0.102519
ENSG00000008710.20	PKD1	-0.569055	0.145544
ENSG00000128016.7	ZFP36	-0.639367	0.250151
ENSG00000157450.16	RNF111	-0.656849	0.0911172
ENSG00000026508.20	CD44	-0.675996	0.0708702
ENSG00000085117.12	CD82	-0.707924	0.131962
ENSG00000074590.14	NUAK1	-0.713858	0.145931
ENSG00000196914.9	ARHGEF12	-0.881934	0.0685374
ENSG00000178585.15	CTNNBIP1	-0.912366	0.154081
ENSG00000116285.13	ERRFI1	-1.07413	0.19759
ENSG00000184557.4	SOCS3	-1.13273	0.136342
ENSG00000064393.16	HIPK2	-1.14845	0.1004
ENSG00000150593.18	PDCD4	-1.33179	0.17219
ENSG00000259207.9	ITGB3	-1.67912	0.228701
ENSG00000178726.7	THBD	-2.10402	0.268729

## Sheet: PANC1-siSOX9 Dual
GeneID	Gene name	log2(FC)	StdErr			0.584963
ENSG00000116478.12	HDAC1	1.30076	0.0803959
ENSG00000113140.11	SPARC	1.29593	0.110769
ENSG00000165556.10	CDX2	0.947985	0.206841
ENSG00000105974.13	CAV1	0.61591	0.202356
ENSG00000039068.20	CDH1	0.562635	0.122003
ENSG00000239672.8	NME1	0.532896	0.0911001
ENSG00000136826.15	KLF4	0.429123	0.164997
ENSG00000171132.14	PRKCE	0.394589	0.137935
ENSG00000124762.14	CDKN1A	0.388092	0.143713
ENSG00000105329.11	TGFB1	0.316872	0.102018
ENSG00000136603.14	SKIL	0.298216	0.0980755
ENSG00000106462.12	EZH2	0.214099	0.0728667
ENSG00000166333.14	ILK	0.189353	0.0696323
ENSG00000137693.14	YAP1	-0.151216	0.0552607
ENSG00000148400.13	NOTCH1	-0.257369	0.0945927
ENSG00000026025.16	VIM	-0.258856	0.0900812
ENSG00000071564.17	TCF3	-0.333934	0.0647667
ENSG00000096717.12	SIRT1	-0.355364	0.0883502
ENSG00000257923.12	CUX1	-0.392271	0.0732153
ENSG00000114346.14	ECT2	-0.399535	0.0823814
ENSG00000138413.14	IDH1	-0.441362	0.0967887
ENSG00000179295.18	PTPN11	-0.631716	0.0837135
ENSG00000142627.13	EPHA2	-0.943634	0.0972949
ENSG00000157557.13	ETS2	-0.94774	0.114293
ENSG00000145604.17	SKP2	-0.980989	0.0948701
ENSG00000178691.11	SUZ12	-1.41896	0.0798494

## Sheet: Colo375-siSOX9 All
Gene ID	Gene name	log2(FC)	StdErr	Threash+	Threash-		Onco
ENSG00000106211.10	HSPB1	0.624769	0.102687	0.585	-0.585
ENSG00000185950.9	IRS2	0.618598	0.0833746	0.585	-0.585
ENSG00000148346.12	LCN2	-0.658183	0.164913	0.585	-0.585
ENSG00000167193.8	CRK	-0.76192	0.167976	0.585	-0.585
ENSG00000183742.13	MACC1	-0.812938	0.198278	0.585	-0.585
ENSG00000164379.7	FOXQ1	-0.858814	0.149661	0.585	-0.585
ENSG00000185499.16	MUC1	-0.989922	0.237488	0.585	-0.585
ENSG00000086548.9	CEACAM6	-1.60266	0.180093	0.585	-0.585
				0.585	-0.585		Suppress
ENSG00000153071.15	DAB2	1.70006	0.264551	0.585	-0.585
ENSG00000125845.7	BMP2	1.65167	0.191027	0.585	-0.585
ENSG00000107984.10	DKK1	1.28259	0.277971	0.585	-0.585
ENSG00000106546.14	AHR	0.658477	0.0926441	0.585	-0.585
ENSG00000182580.3	EPHB3	-0.600412	0.0998677	0.585	-0.585
ENSG00000064393.16	HIPK2	-0.643736	0.109532	0.585	-0.585
ENSG00000167755.15	KLK6	-0.647233	0.155741	0.585	-0.585
ENSG00000178585.15	CTNNBIP1	-0.968428	0.164276	0.585	-0.585
ENSG00000163032.12	VSNL1	-1.30171	0.267605	0.585	-0.585
ENSG00000074590.14	NUAK1	-1.35888	0.168876	0.585	-0.585
				0.585	-0.585		Dual
ENSG00000020633.19	RUNX3	-0.588077	0.124619	0.585	-0.585

## Sheet: PANC1-siSOX9 All
Gene ID	Gene name	log2(FC)	StdErr	Thresh+	Thresh-		Onco
ENSG00000121068.14	TBX2	2.75194	0.460467	0.585	-0.585
ENSG00000115738.10	ID2	1.94944	0.553954	0.585	-0.585
ENSG00000106211.10	HSPB1	1.78924	0.104077	0.585	-0.585
ENSG00000185950.9	IRS2	1.04617	0.0970619	0.585	-0.585
ENSG00000145287.11	PLAC8	0.889281	0.100211	0.585	-0.585
ENSG00000125968.9	ID1	0.811942	0.259193	0.585	-0.585
ENSG00000102096.9	PIM2	0.708285	0.0971874	0.585	-0.585
ENSG00000251562.8	MALAT1	0.688337	0.248274	0.585	-0.585
ENSG00000187098.17	MITF	0.643336	0.156426	0.585	-0.585
ENSG00000169710.9	FASN	0.61091	0.115825	0.585	-0.585
ENSG00000126767.18	ELK1	0.602562	0.0884724	0.585	-0.585
ENSG00000149948.14	HMGA2	0.591937	0.103274	0.585	-0.585
ENSG00000135111.16	TBX3	0.58534	0.114771	0.585	-0.585
ENSG00000155366.17	RHOC	-0.641396	0.0938823	0.585	-0.585
ENSG00000089685.15	BIRC5	-0.722659	0.0936754	0.585	-0.585
ENSG00000130402.13	ACTN4	-0.741038	0.0707235	0.585	-0.585
ENSG00000099942.13	CRKL	-0.786279	0.0837809	0.585	-0.585
ENSG00000175592.9	FOSL1	-0.838515	0.252201	0.585	-0.585
ENSG00000149269.10	PAK1	-0.86743	0.0754547	0.585	-0.585
ENSG00000134954.14	ETS1	-0.926443	0.082391	0.585	-0.585
ENSG00000044574.9	HSPA5	-1.01342	0.13233	0.585	-0.585
ENSG00000175832.13	ETV4	-1.03016	0.129947	0.585	-0.585
ENSG00000119888.11	EPCAM	-1.03424	0.17727	0.585	-0.585
ENSG00000177606.8	JUN	-1.25939	0.22634	0.585	-0.585
ENSG00000110330.9	BIRC2	-1.37583	0.108391	0.585	-0.585
ENSG00000135679.26	MDM2	-1.42611	0.0961345	0.585	-0.585
ENSG00000164379.7	FOXQ1	-2.23829	0.134088	0.585	-0.585
				0.585	-0.585
				0.585	-0.585		Suppress
ENSG00000069702.11	TGFBR3	1.56038	0.121025	0.585	-0.585
ENSG00000163347.6	CLDN1	1.30384	0.154904	0.585	-0.585
ENSG00000129521.15	EGLN3	1.1717	0.179664	0.585	-0.585
ENSG00000104419.17	NDRG1	1.16475	0.261407	0.585	-0.585
ENSG00000106546.14	AHR	1.16035	0.0986894	0.585	-0.585
ENSG00000169129.15	AFAP1L2	1.10866	0.0922117	0.585	-0.585
ENSG00000143878.10	RHOB	1.10418	0.197394	0.585	-0.585
ENSG00000146674.16	IGFBP3	1.08457	0.322391	0.585	-0.585
ENSG00000214548.18	MEG3	0.98477	0.318553	0.585	-0.585
ENSG00000159840.16	ZYX	0.908882	0.134959	0.585	-0.585
ENSG00000088305.18	DNMT3B	0.878533	0.134826	0.585	-0.585
ENSG00000118777.12	ABCG2	0.800289	0.173004	0.585	-0.585
ENSG00000005339.15	CREBBP	0.792134	0.0904545	0.585	-0.585
ENSG00000132356.11	PRKAA1	0.790683	0.0758109	0.585	-0.585
ENSG00000116525.14	TRIM62	0.780659	0.188886	0.585	-0.585
ENSG00000233608.4	TWIST2	0.77031	0.29095	0.585	-0.585
ENSG00000166946.14	CCNDBP1	0.73383	0.151345	0.585	-0.585
ENSG00000115548.17	KDM3A	0.715191	0.125701	0.585	-0.585
ENSG00000171862.11	PTEN	0.693875	0.0973566	0.585	-0.585
ENSG00000107984.10	DKK1	0.683536	0.268475	0.585	-0.585
ENSG00000169071.15	ROR2	0.680885	0.218469	0.585	-0.585
ENSG00000134250.20	NOTCH2	0.671484	0.100387	0.585	-0.585
ENSG00000050405.13	LIMA1	0.596521	0.117511	0.585	-0.585
ENSG00000136848.17	DAB2IP	0.590578	0.115415	0.585	-0.585
ENSG00000128016.7	ZFP36	-0.639367	0.250151	0.585	-0.585
ENSG00000157450.16	RNF111	-0.656849	0.0911172	0.585	-0.585
ENSG00000026508.20	CD44	-0.675996	0.0708702	0.585	-0.585
ENSG00000085117.12	CD82	-0.707924	0.131962	0.585	-0.585
ENSG00000074590.14	NUAK1	-0.713858	0.145931	0.585	-0.585
ENSG00000196914.9	ARHGEF12	-0.881934	0.0685374	0.585	-0.585
ENSG00000178585.15	CTNNBIP1	-0.912366	0.154081	0.585	-0.585
ENSG00000116285.13	ERRFI1	-1.07413	0.19759	0.585	-0.585
ENSG00000184557.4	SOCS3	-1.13273	0.136342	0.585	-0.585
ENSG00000064393.16	HIPK2	-1.14845	0.1004	0.585	-0.585
ENSG00000150593.18	PDCD4	-1.33179	0.17219	0.585	-0.585
ENSG00000259207.9	ITGB3	-1.67912	0.228701	0.585	-0.585
ENSG00000178726.7	THBD	-2.10402	0.268729	0.585	-0.585
				0.585	-0.585
				0.585	-0.585		Dual
ENSG00000116478.12	HDAC1	1.30076	0.0803959	0.585	-0.585
ENSG00000113140.11	SPARC	1.29593	0.110769	0.585	-0.585
ENSG00000165556.10	CDX2	0.947985	0.206841	0.585	-0.585
ENSG00000105974.13	CAV1	0.61591	0.202356	0.585	-0.585
ENSG00000179295.18	PTPN11	-0.631716	0.0837135	0.585	-0.585
ENSG00000142627.13	EPHA2	-0.943634	0.0972949	0.585	-0.585
ENSG00000157557.13	ETS2	-0.94774	0.114293	0.585	-0.585
ENSG00000145604.17	SKP2	-0.980989	0.0948701	0.585	-0.585
ENSG00000178691.11	SUZ12	-1.41896	0.0798494	0.585	-0.585

## Sheet: Common Oncogenes
Gene name	Colo Onco.log2(FC)	Colo Onco.StdErr	PANC1 Onco.log2(FC)	PANC1 Onco.StdErr		0.584963
HSPB1	0.624769	0.102687	1.78924	0.104077
IRS2	0.618598	0.0833746	1.04617	0.0970619
ELK1	0.371282	0.0980455	0.602562	0.0884724
CCND1	0.476583	0.112424	0.545966	0.112829
RAF1	0.230738	0.0642237	0.454398	0.0650436
EML4	0.209879	0.0645031	0.448404	0.0632057
ERBB2	-0.456562	0.0874896	0.354002	0.107398
WWTR1	0.266469	0.0845563	0.292888	0.0830583
GAB2	0.392835	0.0987871	0.264245	0.0976973
TRIM28	-0.279859	0.063505	-0.193444	0.0637638
PPM1D	-0.348366	0.116782	-0.374501	0.132221
ITGA3	-0.259715	0.0941518	-0.393193	0.0939344
MYD88	-0.555284	0.106959	-0.405899	0.105891
EPS8	-0.231054	0.0613163	-0.40953	0.0634856
PTP4A2	-0.301305	0.0770108	-0.560096	0.0769134
FHL2	0.336879	0.122821	-0.567656	0.113786
ACTN4	-0.267064	0.0710956	-0.741038	0.0707235
CRKL	-0.288952	0.0813203	-0.786279	0.0837809
PAK1	-0.308125	0.0814705	-0.86743	0.0754547
HSPA5	-0.543198	0.132193	-1.01342	0.13233
EPCAM	-0.459752	0.134194	-1.03424	0.17727
BIRC2	-0.302374	0.105969	-1.37583	0.108391
MDM2	-0.332418	0.0927351	-1.42611	0.0961345
FOXQ1	-0.858814	0.149661	-2.23829	0.134088

[truncated: 1 more sheets: Common Suppressors]
