# Supplementary material for: Deciphering of SOX9 Functions in Pancreatic Cancer Cells
Source: Int J Mol Sci. 2025 Mar 15;26(6):2652. doi: 10.3390/ijms26062652 (PMC11941869; doi:10.3390/ijms26062652)
Supplement: Supplementary file 1 [file ijms-26-02652-s001.zip › Table S14.xlsx]

## Sheet: Title
Supplementary table S14. PDAssigner genes expression in Colo375-siNEG vs PANC1-siSOX9-siNEG

## Sheet: EL
Gene_name	log2(FC)	StdErr	P-adj<005	PANC1-siNeg-1	PANC1-siNeg-2	PANC1-siNeg-3	Panc1-NEG mean	Panc1-NEG SD	Colo357-siNeg-1	Colo357-siNeg-2	Colo357-siNeg-3	Colo357-NEG mean	Colo357-NEG SD
CEL	-4.54392	0.443288	7.1699e-24	0.427247	0.941401	0.403471	0.590706	0.303943	9.89424	9.44939	20.5275	13.2904	6.27145
REG1A	-7.30739	0.878586	4.07854e-16	0.148291	0	0	0.0494302	0.0856157	12.4646	11.8891	19.3342	14.5626	4.14229
SLC4A4	-8.7807	0.588227	2.49966e-49	0.0555705	0.024489	0.0262391	0.0354329	0.0174617	17.4448	19.3191	18.4426	18.4022	0.937831

## Sheet: QM
Gene_name	log2(FC)	StdErr	P-adj<005	PANC1-siNeg-1	PANC1-siNeg-2	PANC1-siNeg-3	Panc1-NEG mean	Panc1-NEG SD	Colo357-siNeg-1	Colo357-siNeg-2	Colo357-siNeg-3	Colo357-NEG mean	Colo357-NEG SD
NT5E	4.50545	0.1027	0	494.779	512.825	499.512	502.372	9.35661	17.9972	20.5127	19.617	19.3756	1.27504
CAV1	4.22243	0.206237	8.83227e-92	423.689	456.118	510.57	463.459	43.9034	29.0992	19.8586	15.8089	21.5889	6.81204
PHLDA1	3.51016	0.0881351	0	529.153	543.178	649.135	573.822	65.5989	48.9163	40.3093	43.514	44.2465	4.35002
AHNAK2	2.41424	0.106013	2.70787e-113	184.296	203.377	209.768	199.147	13.2527	29.1763	31.2478	37.8412	32.7551	4.52486
SLC5A3	1.11109	0.0819627	6.85186e-41	30.0582	30.8721	33.2653	31.3985	1.66707	12.3342	13.5409	12.4355	12.7702	0.669364
HMMR	0.434577	0.105204	8.43516e-05	123.667	147.076	151.722	140.822	15.0372	93.0886	106.349	75.4579	91.6319	15.4971
CKS2	0.25337	0.107562	0.0315164	478.912	471.22	557.918	502.683	47.9895	378.897	401.768	332.056	370.907	35.536
SLC16A1	-0.732369	0.0930587	1.49998e-14	55.9765	58.0234	62.7754	58.9251	3.48799	87.6375	83.3588	87.5565	86.1842	2.44725
PMAIP1	-0.778019	0.138981	6.45603e-08	34.0875	31.069	46.6929	37.2831	8.28767	54.9819	54.9192	58.8021	56.2344	2.22394
LOX	-2.5639	0.189477	9.5371e-41	2.36322	1.76242	1.93129	2.01897	0.309849	11.3042	10.3655	10.0038	10.5578	0.671183
S100A2	-3.6441	0.147199	1.13078e-133	10.1991	8.9891	7.61199	8.93339	1.29443	99.1891	102.212	94.8432	98.7483	3.7043
HK2	-3.77995	0.127102	1.89238e-192	15.7714	15.7562	15.3401	15.6226	0.244731	197.195	161.249	210.837	189.761	25.6163
FERMT1	-5.26761	0.185758	4.61463e-175	1.20729	1.29538	1.14011	1.21426	0.0778724	42.7258	42.6645	40.0405	41.8103	1.53297
SLC2A3	-5.91607	0.217783	9.64793e-161	0.502689	0.775342	1.42414	0.900725	0.473351	48.5056	44.4428	54.2625	49.0703	4.93415

## Sheet: PDA
Gene_name	log2(FC)	StdErr	P-adj<005	PANC1-siNeg-1	PANC1-siNeg-2	PANC1-siNeg-3	Panc1-NEG mean	Panc1-NEG SD	Colo357-siNeg-1	Colo357-siNeg-2	Colo357-siNeg-3	Colo357-NEG mean	Colo357-NEG SD
FOXQ1	2.1587	0.133058	4.70537e-58	85.9197	82.2127	80.9579	83.0301	2.57991	15.575	16.712	16.6683	16.3184	0.644233
SDR16C5	-2.5023	0.379051	1.4224e-10	1.08418	0.61429	1.31638	1.00495	0.357688	6.24371	5.51299	3.60602	5.12091	1.36186
TFF1	-4.10213	0.541734	1.48431e-13	1.55072	0.911169	1.95257	1.47149	0.525202	23.4979	25.723	22.7566	23.9925	1.54379
ELF3	-5.80259	0.238628	5.23078e-129	2.40658	2.71373	3.87688	2.99906	0.775571	140.544	123.648	188.136	150.776	33.4395
TSPAN8	-6.77801	0.460229	4.78888e-48	0.420535	0.370645	0.0992832	0.296821	0.172882	27.5933	37.2765	33.1113	32.6604	4.85731
S100P	-6.92619	0.197102	2.71792e-268	7.55936	13.3251	12.7477	11.2107	3.17532	1333.33	1206.16	1167.53	1235.67	86.7526
ERBB3	-6.94787	0.25071	3.05958e-167	0.217162	0.363659	0.266601	0.282474	0.074527	26.8217	33.6658	35.5575	32.015	4.5959
LGALS4	-7.06537	0.320953	6.20884e-106	1.14249	1.30904	1.83415	1.42856	0.360989	134.054	189.355	211.83	178.413	40.0261
CEACAM6	-7.65466	0.509282	5.38597e-50	0.0860347	0.151656	0.324988	0.18756	0.123456	40.3646	44.6569	33.6516	39.5577	5.54684
FXYD3	-7.81352	0.850905	2.17124e-19	0	0	0.0708455	0.0236152	0.0409027	8.68665	11.1479	12.2582	10.6976	1.82786
TMEM45B	-8.35806	0.731277	2.12523e-29	0.0848294	0	0.0801088	0.0549794	0.047672	20.6635	26.1491	31.3847	26.0658	5.36109
MUC13	-8.58887	0.223224	0	0.944882	1.28121	1.57869	1.26826	0.3171	485.2	375.76	478.93	446.63	61.4551
GPX2	-9.01168	0.252701	2.77924e-276	0.848294	2.24297	2.24305	1.7781	0.805239	892.17	820.12	865.271	859.187	36.4085
CEACAM5	-9.12229	0.826391	1.68879e-27	0	0.0562337	0	0.0187446	0.0324666	25.1732	25.709	22.3091	24.3971	1.828
ST6GALNAC1	-9.99651	0.709549	4.51016e-44	0.0748877	0	0.0707203	0.048536	0.042085	69.0492	71.4274	94.532	78.3362	14.0763

## Sheet: PANC-1 vs Colo375
Gene_name	log2(FC)	StdErr	logFC1.5	-logFC1.5
CEL	-4.54392	0.443288	0.585	-0.585
REG1A	-7.30739	0.878586	0.585	-0.585
SLC4A4	-8.7807	0.588227	0.585	-0.585
			0.585	-0.585
NT5E	4.50545	0.1027	0.585	-0.585
CAV1	4.22243	0.206237	0.585	-0.585
PHLDA1	3.51016	0.0881351	0.585	-0.585
AHNAK2	2.41424	0.106013	0.585	-0.585
SLC5A3	1.11109	0.0819627	0.585	-0.585
HMMR	0.434577	0.105204	0.585	-0.585
CKS2	0.25337	0.107562	0.585	-0.585
SLC16A1	-0.732369	0.0930587	0.585	-0.585
PMAIP1	-0.778019	0.138981	0.585	-0.585
LOX	-2.5639	0.189477	0.585	-0.585
S100A2	-3.6441	0.147199	0.585	-0.585
HK2	-3.77995	0.127102	0.585	-0.585
FERMT1	-5.26761	0.185758	0.585	-0.585
SLC2A3	-5.91607	0.217783	0.585	-0.585
			0.585	-0.585
FOXQ1	2.1587	0.133058	0.585	-0.585
SDR16C5	-2.5023	0.379051	0.585	-0.585
TFF1	-4.10213	0.541734	0.585	-0.585
ELF3	-5.80259	0.238628	0.585	-0.585
TSPAN8	-6.77801	0.460229	0.585	-0.585
S100P	-6.92619	0.197102	0.585	-0.585
ERBB3	-6.94787	0.25071	0.585	-0.585
LGALS4	-7.06537	0.320953	0.585	-0.585
CEACAM6	-7.65466	0.509282	0.585	-0.585
FXYD3	-7.81352	0.850905	0.585	-0.585
TMEM45B	-8.35806	0.731277	0.585	-0.585
MUC13	-8.58887	0.223224	0.585	-0.585
GPX2	-9.01168	0.252701	0.585	-0.585
CEACAM5	-9.12229	0.826391	0.585	-0.585
ST6GALNAC1	-9.99651	0.709549	0.585	-0.585
							0.584963
