# Supplementary material for: Deciphering of SOX9 Functions in Pancreatic Cancer Cells
Source: Int J Mol Sci. 2025 Mar 15;26(6):2652. doi: 10.3390/ijms26062652 (PMC11941869; doi:10.3390/ijms26062652)
Supplement: Supplementary file 1 [file ijms-26-02652-s001.zip › Table S15.xlsx]

## Sheet: Title
Supplementary Table S15. PDAssigner genes expression in Colo357 and PANC-1 cells with SOX9 knockdown

## Sheet: Colo375-siSOX9
converted_alias	name	log2(FC)	StdErr	EL
ENSG00000080493	SLC4A4	-0.607675	0.108857
GeneID-0	name	log2(FC)	StdErr	QM
ENSG00000123975	CKS2	0.378312	0.107134
ENSG00000013588	GPRC5A	-0.320335	0.0942252
ENSG00000139289	PHLDA1	0.298658	0.0901551
GeneID-0	name	log2(FC)	StdErr	PDA
ENSG00000173702	MUC13	0.481079	0.120168
ENSG00000013588	GPRC5A	-0.320335	0.0942252
ENSG00000163993	S100P	-0.498953	0.0949599
ENSG00000065361	ERBB3	-0.524198	0.127604
ENSG00000127324	TSPAN8	-0.529673	0.161442
ENSG00000164379	FOXQ1	-0.858814	0.149661
ENSG00000151715	TMEM45B	-0.932768	0.196125
ENSG00000070526	ST6GALNAC1	-1.03007	0.199785
ENSG00000089356	FXYD3	-1.06435	0.238825
ENSG00000105388	CEACAM5	-1.5078	0.220267
ENSG00000086548	CEACAM6	-1.60266	0.180093
ENSG00000170786	SDR16C5	-1.70963	0.348262

## Sheet: PANC1-siSOX9
GeneID-0	name	log2(FC)	StdErr	QM
ENSG00000105974	CAV1	0.61591	0.202356
ENSG00000198743	SLC5A3	-0.506102	0.0800797
ENSG00000141682	PMAIP1	-0.571939	0.145444
ENSG00000159399	HK2	-0.636105	0.136977
ENSG00000139289	PHLDA1	-0.646855	0.0854864
ENSG00000072571	HMMR	-0.720529	0.105681
ENSG00000155380	SLC16A1	-0.722194	0.0955396
ENSG00000135318	NT5E	-2.02659	0.0961983
GeneID-0	name	log2(FC)	StdErr	PDA
ENSG00000120756	PLS1	-0.365628	0.0691989
ENSG00000163993	S100P	-0.793365	0.297813
ENSG00000164379	FOXQ1	-2.23829	0.134088

## Sheet: Colo357-PANC1, siSOX9, any line
converted_alias	name	Colo357-siSOX9 log2(FC)	Colo357-siSOX9 StdErr	PANC1-siSOX9 log2(FC)	PANC1-siSOX9 StdErr		Exocrine-like
ENSG00000080493	SLC4A4	-0.607675	0.108857
							Quasi-Mesenchymal
ENSG00000105974	CAV1			0.61591	0.202356
ENSG00000198743	SLC5A3			-0.506102	0.0800797
ENSG00000141682	PMAIP1			-0.571939	0.145444
ENSG00000159399	HK2			-0.636105	0.136977
ENSG00000139289	PHLDA1	0.298658	0.0901551	-0.646855	0.0854864
ENSG00000072571	HMMR			-0.720529	0.105681
ENSG00000155380	SLC16A1			-0.722194	0.0955396
ENSG00000135318	NT5E			-2.02659	0.0961983
ENSG00000163568	AIM2
ENSG00000123975	CKS2	0.378312	0.107134
ENSG00000188820	CALHM6
ENSG00000101311	FERMT1
ENSG00000046653	GPM6B
ENSG00000013588	GPRC5A	-0.320335	0.0942252
ENSG00000185567	AHNAK2
ENSG00000113083	LOX
ENSG00000122691	TWIST1
ENSG00000182752	PAPPA
ENSG00000196754	S100A2
ENSG00000059804	SLC2A3
ENSG00000186847	KRT14
							Classical PDA
ENSG00000173702	MUC13	0.481079	0.120168
ENSG00000013588	GPRC5A	-0.320335	0.0942252
ENSG00000163993	S100P	-0.498953	0.0949599	-0.793365	0.297813
ENSG00000065361	ERBB3	-0.524198	0.127604
ENSG00000127324	TSPAN8	-0.529673	0.161442
ENSG00000164379	FOXQ1	-0.858814	0.149661	-2.23829	0.134088
ENSG00000151715	TMEM45B	-0.932768	0.196125
ENSG00000070526	ST6GALNAC1	-1.03007	0.199785
ENSG00000089356	FXYD3	-1.06435	0.238825
ENSG00000105388	CEACAM5	-1.5078	0.220267
ENSG00000086548	CEACAM6	-1.60266	0.180093
ENSG00000170786	SDR16C5	-1.70963	0.348262
ENSG00000118322	ATP10B
ENSG00000203697	CAPN8
ENSG00000163435	ELF3
ENSG00000106541	AGR2
ENSG00000171747	LGALS4
ENSG00000120756	PLS1			-0.365628	0.0691989
ENSG00000160182	TFF1
ENSG00000160180	TFF3
ENSG00000103460	TOX3
ENSG00000176153	GPX2

## Sheet: Colo357-PANC1 siSOX9 both only
GeneID-0	GeneID	name	Colo357-siSOX9_2354.log2(FC)	Colo357-siSOX9_2354.StdErr	PANC1-siSOX9_6010.log2(FC)	PANC1-siSOX9_6010.StdErr	QM
ENSG00000139289	ENSG00000139289.14	PHLDA1	0.298658	0.0901551	-0.646855	0.0854864
							PDA
ENSG00000163993	ENSG00000163993.7	S100P	-0.498953	0.0949599	-0.793365	0.297813
ENSG00000164379	ENSG00000164379.7	FOXQ1	-0.858814	0.149661	-2.23829	0.134088
