# Supplementary material for: Deciphering of SOX9 Functions in Pancreatic Cancer Cells
Source: Int J Mol Sci. 2025 Mar 15;26(6):2652. doi: 10.3390/ijms26062652 (PMC11941869; doi:10.3390/ijms26062652)
Supplement: Supplementary file 1 [file ijms-26-02652-s001.zip › Table S16.xlsx]

## Sheet: Title
Supplementary Table S16. Human transcription factors in Colo375 and PANC-1 cells with SOX9 knockdown

## Sheet: Colo375-siSOX9 to HTF
Ensembl GeneID	Gene name	log2(FC)	StdErr	Is TF?	DBD	EntrezGene Description		0.584963
ENSG00000184110	EIF3C	2.23802	0.436703	No	Unknown	eukaryotic translation initiation factor 3 subunit C [Source:HGNC Symbol;Acc:HGNC:3279]
ENSG00000019549	SNAI2	1.3621	0.372754	Yes	C2H2 ZF	snail family transcriptional repressor 2 [Source:HGNC Symbol;Acc:HGNC:11094]
ENSG00000175595	ERCC4	0.318792	0.0951774	No	Unknown	ERCC excision repair 4, endonuclease catalytic subunit
ENSG00000113430	IRX4	1.11882	0.228622	Yes	Homeodomain	iroquois homeobox 4 [Source:HGNC Symbol;Acc:HGNC:6129]
ENSG00000148516	ZEB1	0.734539	0.114605	Yes	C2H2 ZF; Homeodomain	zinc finger E-box binding homeobox 1 [Source:HGNC Symbol;Acc:HGNC:11642]
ENSG00000010818	HIVEP2	0.732279	0.187599	Yes	C2H2 ZF	human immunodeficiency virus type I enhancer binding protein 2 [Source:HGNC Symbol;Acc:HGNC:4921]
ENSG00000106546	AHR	0.658477	0.0926441	Yes	bHLH	aryl hydrocarbon receptor [Source:HGNC Symbol;Acc:HGNC:348]
ENSG00000175387	SMAD2	0.323021	0.0720366	No	SMAD	SMAD family member 2 [Source:HGNC Symbol;Acc:HGNC:6768]
ENSG00000163795	ZNF513	0.615155	0.138757	Yes	C2H2 ZF	zinc finger protein 513 [Source:HGNC Symbol;Acc:HGNC:26498]
ENSG00000162929	KIAA1841	-0.579491	0.132136	No	Myb/SANT	KIAA1841 [Source:HGNC Symbol;Acc:HGNC:29387]
ENSG00000060138	YBX3	0.595589	0.100419	Yes	CSD	Y-box binding protein 3 [Source:HGNC Symbol;Acc:HGNC:2428]
ENSG00000136244	IL6	1.00987	0.303581	No	Unknown	interleukin 6 [Source:HGNC Symbol;Acc:HGNC:6018]
ENSG00000102804	TSC22D1	0.58695	0.123286	Yes	Unknown	TSC22 domain family member 1 [Source:HGNC Symbol;Acc:HGNC:16826]
ENSG00000143067	ZNF697	0.586285	0.154746	Yes	C2H2 ZF	zinc finger protein 697 [Source:HGNC Symbol;Acc:HGNC:32034]
ENSG00000198551	ZNF627	0.577599	0.148345	Yes	C2H2 ZF	zinc finger protein 627 [Source:HGNC Symbol;Acc:HGNC:30570]
ENSG00000240747	KRBOX1	-1.29439	0.314967	No	Unknown	KRAB box domain containing 1 [Source:HGNC Symbol;Acc:HGNC:38708]
ENSG00000170577	SIX2	0.565904	0.158924	Yes	Homeodomain	SIX homeobox 2 [Source:HGNC Symbol;Acc:HGNC:10888]
ENSG00000166529	ZSCAN21	0.562146	0.135342	Yes	C2H2 ZF	zinc finger and SCAN domain containing 21 [Source:HGNC Symbol;Acc:HGNC:13104]
ENSG00000114166	KAT2B	-1.04697	0.151676	No	Unknown	lysine acetyltransferase 2B [Source:HGNC Symbol;Acc:HGNC:8638]
ENSG00000198815	FOXJ3	0.554859	0.0967617	Yes	Forkhead	forkhead box J3 [Source:HGNC Symbol;Acc:HGNC:29178]
ENSG00000169884	WNT10B	0.732332	0.234375	No	Unknown	Protein Wnt-10b
ENSG00000003402	CFLAR	-0.30684	0.0855973	No	Unknown	CASP8 and FADD like apoptosis regulator [Source:HGNC Symbol;Acc:HGNC:1876]
ENSG00000166261	ZNF202	0.554434	0.0976929	Yes	C2H2 ZF	zinc finger protein 202 [Source:HGNC Symbol;Acc:HGNC:12994]
ENSG00000116731	PRDM2	0.539839	0.0849348	Yes	C2H2 ZF	PR domain 2 [Source:HGNC Symbol;Acc:HGNC:9347]
ENSG00000150455	TIRAP	-0.474165	0.164632	No	Unknown	toll-interleukin 1 receptor (TIR) domain containing adaptor protein [Source:HGNC Symbol;Acc:HGNC:171
ENSG00000064393	HIPK2	-0.643736	0.109532	No	Unknown	homeodomain interacting protein kinase 2 [Source:HGNC Symbol;Acc:HGNC:14402]
ENSG00000137486	ARRB1	-0.401984	0.129912	No	Unknown	arrestin beta 1 [Source:HGNC Symbol;Acc:HGNC:711]
ENSG00000169184	MN1	0.72735	0.231247	No	Unknown	meningioma (disrupted in balanced translocation) 1 [Source:HGNC Symbol;Acc:HGNC:7180]
ENSG00000175352	NRIP3	-0.872811	0.180439	No	Unknown	nuclear receptor interacting protein 3 [Source:HGNC Symbol;Acc:HGNC:1167]
ENSG00000133794	ARNTL	0.539007	0.14177	Yes	bHLH	aryl hydrocarbon receptor nuclear translocator like [Source:HGNC Symbol;Acc:HGNC:701]
ENSG00000134250	NOTCH2	0.417639	0.107141	No	Unknown	notch 2 [Source:HGNC Symbol;Acc:HGNC:7882]
ENSG00000135164	DMTF1	0.525741	0.0767571	Yes	Myb/SANT	cyclin D binding myb like transcription factor 1 [Source:HGNC Symbol;Acc:HGNC:14603]
ENSG00000183742	MACC1	-0.812938	0.198278	No	Unknown	metastasis associated in colon cancer 1 [Source:HGNC Symbol;Acc:HGNC:30215]
ENSG00000150347	ARID5B	0.519397	0.145565	Yes	ARID/BRIGHT	AT-rich interaction domain 5B [Source:HGNC Symbol;Acc:HGNC:17362]
ENSG00000167637	ZNF283	0.50061	0.142927	Yes	C2H2 ZF	zinc finger protein 283 [Source:HGNC Symbol;Acc:HGNC:13077]
ENSG00000170734	POLH	-0.532942	0.111043	No	Unknown	polymerase (DNA) eta
ENSG00000131944	FAAP24	0.794504	0.154102	No	Unknown	Fanconi anemia core complex associated protein 24
ENSG00000108788	MLX	0.490114	0.0874879	Yes	bHLH	MLX, MAX dimerization protein [Source:HGNC Symbol;Acc:HGNC:11645]
ENSG00000164296	TIGD6	0.47435	0.144699	Yes	CENPB	tigger transposable element derived 6 [Source:HGNC Symbol;Acc:HGNC:18332]
ENSG00000136826	KLF4	0.469097	0.157697	Yes	C2H2 ZF	Kruppel like factor 4 [Source:HGNC Symbol;Acc:HGNC:6348]
ENSG00000144161	ZC3H8	0.468658	0.169711	Yes	CCCH ZF	zinc finger CCCH-type containing 8 [Source:HGNC Symbol;Acc:HGNC:30941]
ENSG00000196083	IL1RAP	-0.615314	0.106659	No	Unknown	Interleukin-1 receptor accessory protein
ENSG00000172273	HINFP	0.468323	0.109495	Yes	C2H2 ZF	histone H4 transcription factor [Source:HGNC Symbol;Acc:HGNC:17850]
ENSG00000110851	PRDM4	0.460622	0.111507	Yes	C2H2 ZF	PR domain 4 [Source:HGNC Symbol;Acc:HGNC:9348]
ENSG00000269343	ZNF587B	0.456944	0.162097	Yes	C2H2 ZF	zinc finger protein 587B [Source:HGNC Symbol;Acc:HGNC:37142]
ENSG00000197951	ZNF71	0.446082	0.160501	Yes	C2H2 ZF	zinc finger protein 71 [Source:HGNC Symbol;Acc:HGNC:13141]
ENSG00000112658	SRF	0.430979	0.120016	Yes	MADS box	serum response factor [Source:HGNC Symbol;Acc:HGNC:11291]
ENSG00000112365	ZBTB24	0.426129	0.0958451	Yes	C2H2 ZF; AT hook	zinc finger and BTB domain containing 24 [Source:HGNC Symbol;Acc:HGNC:21143]
ENSG00000123415	SMUG1	0.464524	0.120838	No	Unknown	single-strand-selective monofunctional uracil-DNA glycosylase 1
ENSG00000049246	PER3	-0.648606	0.169542	No	Unknown	period circadian clock 3 [Source:HGNC Symbol;Acc:HGNC:8847]
ENSG00000131242	RAB11FIP4	-0.73562	0.188632	No	bZIP	RAB11 family interacting protein 4 [Source:HGNC Symbol;Acc:HGNC:30267]
ENSG00000174446	SNAPC5	0.402739	0.108866	Yes	Unknown	small nuclear RNA activating complex polypeptide 5 [Source:HGNC Symbol;Acc:HGNC:15484]
ENSG00000127989	MTERF1	0.395386	0.144543	Yes	mTERF	mitochondrial transcription termination factor 1 [Source:HGNC Symbol;Acc:HGNC:21463]
ENSG00000129993	CBFA2T3	-0.417603	0.124394	No	Unknown	CBFA2/RUNX1 translocation partner 3, core-binding factor, runt domain, alpha subunit 2, translocated
ENSG00000180035	ZNF48	0.394569	0.106515	Yes	C2H2 ZF	zinc finger protein 48 [Source:HGNC Symbol;Acc:HGNC:13114]
ENSG00000169057	MECP2	0.391299	0.0802605	Yes	MBD; AT hook	methyl-CpG binding protein 2 [Source:HGNC Symbol;Acc:HGNC:6990]
ENSG00000197343	ZNF655	0.388862	0.10275	Yes	C2H2 ZF	zinc finger protein 655 [Source:HGNC Symbol;Acc:HGNC:30899]
ENSG00000116016	EPAS1	0.379817	0.110962	Yes	bHLH	endothelial PAS domain protein 1 [Source:HGNC Symbol;Acc:HGNC:3374]
ENSG00000157625	TAB3	0.42163	0.0793577	No	Unknown	TGF-beta activated kinase 1/MAP3K7 binding protein 3 [Source:HGNC Symbol;Acc:HGNC:30681]
ENSG00000125520	SLC2A4RG	0.374253	0.103042	Yes	C2H2 ZF	SLC2A4 regulator [Source:HGNC Symbol;Acc:HGNC:15930]
ENSG00000134744	TUT4	0.187264	0.0711214	No	Unknown	zinc finger CCHC-type containing 11 [Source:HGNC Symbol;Acc:HGNC:28981]
ENSG00000126767	ELK1	0.371282	0.0980455	Yes	Ets	ELK1, ETS transcription factor [Source:HGNC Symbol;Acc:HGNC:3321]
ENSG00000174197	MGA	0.362926	0.071139	Yes	T-box	MGA, MAX dimerization protein [Source:HGNC Symbol;Acc:HGNC:14010]
ENSG00000068971	PPP2R5B	0.563539	0.174577	No	Unknown	Serine/threonine-protein phosphatase 2A 56 kDa regulatory subunit beta isoform
ENSG00000124126	PREX1	-0.359642	0.115868	No	Unknown	phosphatidylinositol-3,4,5-trisphosphate dependent Rac exchange factor 1 [Source:HGNC Symbol;Acc:HGN
ENSG00000177508	IRX3	0.361435	0.130882	Yes	Homeodomain	iroquois homeobox 3 [Source:HGNC Symbol;Acc:HGNC:14360]
ENSG00000133997	MED6	0.466738	0.116297	No	Unknown	mediator complex subunit 6 [Source:HGNC Symbol;Acc:HGNC:19970]
ENSG00000157212	PAXIP1	0.280344	0.0845127	No	Unknown	PAX interacting protein 1 [Source:HGNC Symbol;Acc:HGNC:8624]
ENSG00000072736	NFATC3	0.3586	0.0970549	Yes	Rel	nuclear factor of activated T-cells 3 [Source:HGNC Symbol;Acc:HGNC:7777]
ENSG00000181827	RFX7	0.349833	0.08477	Yes	RFX	regulatory factor X7 [Source:HGNC Symbol;Acc:HGNC:25777]
ENSG00000162702	ZNF281	0.349272	0.0803599	Yes	C2H2 ZF	zinc finger protein 281 [Source:HGNC Symbol;Acc:HGNC:13075]
ENSG00000116809	ZBTB17	0.341417	0.110362	Yes	C2H2 ZF	zinc finger and BTB domain containing 17 [Source:HGNC Symbol;Acc:HGNC:12936]
ENSG00000126746	ZNF384	0.335482	0.0891768	Yes	C2H2 ZF	zinc finger protein 384 [Source:HGNC Symbol;Acc:HGNC:11955]
ENSG00000174953	DHX36	0.335338	0.0803147	No	Unknown	DEAH-box helicase 36
ENSG00000106554	CHCHD3	0.332631	0.112056	Yes	Unknown	coiled-coil-helix-coiled-coil-helix domain containing 3 [Source:HGNC Symbol;Acc:HGNC:21906];MICOS co
ENSG00000070501	POLB	-0.556131	0.155426	No	Unknown	polymerase (DNA) beta
ENSG00000141298	SSH2	-0.352031	0.0751134	No	Unknown	slingshot protein phosphatase 2 [Source:HGNC Symbol;Acc:HGNC:30580]
ENSG00000117475	BLZF1	0.383054	0.125696	No	Unknown	basic leucine zipper nuclear factor 1 [Source:HGNC Symbol;Acc:HGNC:1065]
ENSG00000166167	BTRC	-0.265631	0.0948049	No	Unknown	beta-transducin repeat containing E3 ubiquitin protein ligase [Source:HGNC Symbol;Acc:HGNC:1144]
ENSG00000148187	MRRF	0.399069	0.0860024	No	Unknown	mitochondrial ribosome recycling factor [Source:HGNC Symbol;Acc:HGNC:7234]
ENSG00000152409	JMY	0.520996	0.150195	No	Unknown	junction mediating and regulatory protein, p53 cofactor [Source:HGNC Symbol;Acc:HGNC:28916];Junction
ENSG00000094631	HDAC6	-0.352346	0.118713	No	Unknown	histone deacetylase 6 [Source:HGNC Symbol;Acc:HGNC:14064]
ENSG00000115641	FHL2	0.336879	0.122821	No	Unknown	four and a half LIM domains 2 [Source:HGNC Symbol;Acc:HGNC:3703]
ENSG00000083642	PDS5B	-0.262198	0.0792958	No	Unknown	PDS5 cohesin associated factor B [Source:HGNC Symbol;Acc:HGNC:20418]
ENSG00000188243	COMMD6	0.450957	0.112996	No	Unknown	COMM domain containing 6 [Source:HGNC Symbol;Acc:HGNC:24015]
ENSG00000144802	NFKBIZ	0.577738	0.183052	No	Unknown	NFKB inhibitor zeta [Source:HGNC Symbol;Acc:HGNC:29805]
ENSG00000063978	RNF4	0.359565	0.0811135	No	Unknown	ring finger protein 4 [Source:HGNC Symbol;Acc:HGNC:10067]
ENSG00000036549	ZZZ3	0.324321	0.0737817	Yes	Myb/SANT	zinc finger ZZ-type containing 3 [Source:HGNC Symbol;Acc:HGNC:24523]
ENSG00000198373	WWP2	0.412033	0.0921167	No	Unknown	WW domain containing E3 ubiquitin protein ligase 2 [Source:HGNC Symbol;Acc:HGNC:16804];NEDD4-like E3
ENSG00000165684	SNAPC4	0.322342	0.102288	Yes	Myb/SANT	small nuclear RNA activating complex polypeptide 4 [Source:HGNC Symbol;Acc:HGNC:11137]
ENSG00000143373	ZNF687	0.311232	0.0854208	Yes	C2H2 ZF	zinc finger protein 687 [Source:HGNC Symbol;Acc:HGNC:29277]
ENSG00000187605	TET3	0.306965	0.09456	Yes	CxxC	tet methylcytosine dioxygenase 3 [Source:HGNC Symbol;Acc:HGNC:28313]
ENSG00000131408	NR1H2	0.305098	0.101366	Yes	Nuclear receptor	nuclear receptor subfamily 1 group H member 2 [Source:HGNC Symbol;Acc:HGNC:7965]
ENSG00000187079	TEAD1	0.299172	0.0815306	Yes	TEA	TEA domain transcription factor 1 [Source:HGNC Symbol;Acc:HGNC:11714]
ENSG00000134874	DZIP1	0.288215	0.0867887	Yes	C2H2 ZF	DAZ interacting zinc finger protein 1 [Source:HGNC Symbol;Acc:HGNC:20908]
ENSG00000116580	GON4L	0.215443	0.0676208	No	Unknown	gon-4 like [Source:HGNC Symbol;Acc:HGNC:25973]
ENSG00000159256	MORC3	-0.301466	0.104633	No	bZIP	MORC family CW-type zinc finger 3 [Source:HGNC Symbol;Acc:HGNC:23572]
ENSG00000163214	DHX57	0.299151	0.0877721	No	CCCH ZF	DEAH-box helicase 57 [Source:HGNC Symbol;Acc:HGNC:20086]
ENSG00000073803	MAP3K13	-0.420297	0.0940605	No	Unknown	mitogen-activated protein kinase kinase kinase 13 [Source:HGNC Symbol;Acc:HGNC:6852]
ENSG00000197905	TEAD4	0.287969	0.0973723	Yes	TEA	TEA domain transcription factor 4 [Source:HGNC Symbol;Acc:HGNC:11717]
ENSG00000178585	CTNNBIP1	-0.968428	0.164276	No	Unknown	catenin beta interacting protein 1 [Source:HGNC Symbol;Acc:HGNC:16913];Beta-catenin-interacting prot
ENSG00000130803	ZNF317	0.284455	0.0810594	Yes	C2H2 ZF	zinc finger protein 317 [Source:HGNC Symbol;Acc:HGNC:13507]
ENSG00000093167	LRRFIP2	-0.240956	0.0852736	No	Unknown	Leucine-rich repeat flightless-interacting protein 2
ENSG00000114126	TFDP2	0.284442	0.0999641	Yes	E2F	transcription factor Dp-2 [Source:HGNC Symbol;Acc:HGNC:11751]
ENSG00000115816	CEBPZ	0.275897	0.0761925	Yes	Unknown	CCAAT/enhancer binding protein zeta [Source:HGNC Symbol;Acc:HGNC:24218]
ENSG00000136603	SKIL	0.272765	0.0971851	Yes	Unknown	SKI-like proto-oncogene [Source:HGNC Symbol;Acc:HGNC:10897]
ENSG00000168610	STAT3	0.267465	0.0866075	Yes	STAT	signal transducer and activator of transcription 3 [Source:HGNC Symbol;Acc:HGNC:11364]
ENSG00000119401	TRIM32	0.405256	0.1021	No	Unknown	tripartite motif containing 32 [Source:HGNC Symbol;Acc:HGNC:16380]
ENSG00000102302	FGD1	-1.18314	0.117962	No	Unknown	FYVE, RhoGEF and PH domain containing 1 [Source:HGNC Symbol;Acc:HGNC:3663]
ENSG00000014824	SLC30A9	-0.545063	0.0919022	No	Unknown	solute carrier family 30 member 9 [Source:HGNC Symbol;Acc:HGNC:1329]
ENSG00000025156	HSF2	0.265346	0.0984982	Yes	HSF	heat shock transcription factor 2 [Source:HGNC Symbol;Acc:HGNC:5225]
ENSG00000105329	TGFB1	-0.553188	0.119342	No	Unknown	Transforming growth factor beta-1
ENSG00000064961	HMG20B	0.260177	0.0965905	Yes	HMG/Sox	high mobility group 20B [Source:HGNC Symbol;Acc:HGNC:5002]
ENSG00000196652	ZKSCAN5	0.2596	0.089758	Yes	C2H2 ZF	zinc finger with KRAB and SCAN domains 5 [Source:HGNC Symbol;Acc:HGNC:12867]
ENSG00000197299	BLM	-0.26833	0.0915425	No	Unknown	Bloom syndrome RecQ like helicase
ENSG00000115808	STRN	-0.346981	0.0835965	No	Unknown	striatin [Source:HGNC Symbol;Acc:HGNC:11424]
ENSG00000257923	CUX1	0.259491	0.0674984	Yes	CUT; Homeodomain	cut like homeobox 1 [Source:HGNC Symbol;Acc:HGNC:2557]
ENSG00000142599	RERE	0.296841	0.0737008	No	Myb/SANT; GATA	arginine-glutamic acid dipeptide repeats [Source:HGNC Symbol;Acc:HGNC:9965]
ENSG00000148300	REXO4	0.258468	0.095814	Yes	Unknown	REX4 homolog, 3-5 exonuclease [Source:HGNC Symbol;Acc:HGNC:12820]
ENSG00000167635	ZNF146	0.252326	0.0663642	Yes	C2H2 ZF	zinc finger protein 146 [Source:HGNC Symbol;Acc:HGNC:12931]
ENSG00000006194	ZNF263	0.238449	0.0746649	Yes	C2H2 ZF	zinc finger protein 263 [Source:HGNC Symbol;Acc:HGNC:13056]
ENSG00000189079	ARID2	0.234614	0.0835437	Yes	ARID/BRIGHT; RFX	AT-rich interaction domain 2 [Source:HGNC Symbol;Acc:HGNC:18037]
ENSG00000168961	LGALS9	-0.587525	0.201181	No	Unknown	galectin 9 [Source:HGNC Symbol;Acc:HGNC:6570]
ENSG00000056586	RC3H2	-0.518195	0.0945446	No	CCCH ZF	ring finger and CCCH-type domains 2 [Source:HGNC Symbol;Acc:HGNC:21461]
ENSG00000144366	GULP1	0.244546	0.0785223	No	bZIP	GULP, engulfment adaptor PTB domain containing 1 [Source:HGNC Symbol;Acc:HGNC:18649]
ENSG00000185122	HSF1	0.234298	0.0858528	Yes	HSF	heat shock transcription factor 1 [Source:HGNC Symbol;Acc:HGNC:5224]
ENSG00000187741	FANCA	-0.266605	0.0877652	No	Unknown	Fanconi anemia group A protein
ENSG00000173039	RELA	0.229419	0.0827023	Yes	Rel	RELA proto-oncogene, NF-kB subunit [Source:HGNC Symbol;Acc:HGNC:9955]
ENSG00000131263	RLIM	-0.323536	0.0746463	No	Unknown	E3 ubiquitin-protein ligase RLIM
ENSG00000183337	BCOR	-0.26473	0.0694247	No	Unknown	BCL6 corepressor [Source:HGNC Symbol;Acc:HGNC:20893]
ENSG00000101544	ADNP2	0.228142	0.0700151	Yes	Homeodomain	ADNP homeobox 2 [Source:HGNC Symbol;Acc:HGNC:23803]
ENSG00000132109	TRIM21	-0.367889	0.127623	No	Unknown	tripartite motif containing 21 [Source:HGNC Symbol;Acc:HGNC:11312]
ENSG00000153207	AHCTF1	0.21994	0.0644508	Yes	AT hook	AT-hook containing transcription factor 1 [Source:HGNC Symbol;Acc:HGNC:24618]
ENSG00000122034	GTF3A	0.215385	0.065938	Yes	C2H2 ZF	General transcription factor IIIA [Source:HGNC Symbol;Acc:HGNC:4662]
ENSG00000110768	GTF2H1	0.423845	0.0676695	No	Unknown	general transcription factor IIH subunit 1 [Source:HGNC Symbol;Acc:HGNC:4655]
ENSG00000154222	CC2D1B	-0.375944	0.0955353	No	Unknown	coiled-coil and C2 domain containing 1B [Source:HGNC Symbol;Acc:HGNC:29386]
ENSG00000156273	BACH1	0.2149	0.0798873	Yes	bZIP	BTB domain and CNC homolog 1 [Source:HGNC Symbol;Acc:HGNC:935]
ENSG00000061273	HDAC7	-0.241218	0.0637902	No	Unknown	histone deacetylase 7 [Source:HGNC Symbol;Acc:HGNC:14067]
ENSG00000166454	ATMIN	0.211907	0.0728776	Yes	C2H2 ZF	ATM interactor [Source:HGNC Symbol;Acc:HGNC:29034]
ENSG00000067369	TP53BP1	0.326699	0.0965001	No	Unknown	tumor protein p53 binding protein 1 [Source:HGNC Symbol;Acc:HGNC:11999]
ENSG00000153560	UBP1	0.207418	0.0700488	Yes	Grainyhead	upstream binding protein 1 (LBP-1a) [Source:HGNC Symbol;Acc:HGNC:12507]
ENSG00000105821	DNAJC2	0.34771	0.121758	No	Myb/SANT	DnaJ heat shock protein family (Hsp40) member C2 [Source:HGNC Symbol;Acc:HGNC:13192]
ENSG00000141905	NFIC	0.19172	0.0604771	Yes	SMAD	nuclear factor I C [Source:HGNC Symbol;Acc:HGNC:7786]
ENSG00000125845	BMP2	1.65167	0.191027	No	Unknown	bone morphogenetic protein 2 [Source:HGNC Symbol;Acc:HGNC:1069]
ENSG00000172936	MYD88	-0.555284	0.106959	No	Unknown	Myeloid differentiation primary response 88 [Source:HGNC Symbol;Acc:HGNC:7562]
ENSG00000184445	KNTC1	-0.22835	0.0839993	No	Unknown	kinetochore associated 1 [Source:HGNC Symbol;Acc:HGNC:17255]
ENSG00000106462	EZH2	-0.243478	0.0717332	No	Unknown	enhancer of zeste 2 polycomb repressive complex 2 subunit [Source:HGNC Symbol;Acc:HGNC:3527]
ENSG00000176407	KCMF1	0.191357	0.0700221	Yes	C2H2 ZF	potassium channel modulatory factor 1 [Source:HGNC Symbol;Acc:HGNC:20589]
ENSG00000125630	POLR1B	0.458884	0.0861542	No	Unknown	polymerase (RNA) I subunit B [Source:HGNC Symbol;Acc:HGNC:20454]
ENSG00000173153	ESRRA	0.190121	0.0711797	Yes	Nuclear receptor	estrogen related receptor alpha [Source:HGNC Symbol;Acc:HGNC:3471]
ENSG00000111206	FOXM1	-0.193368	0.071165	Yes	Forkhead	forkhead box M1 [Source:HGNC Symbol;Acc:HGNC:3818]
ENSG00000186350	RXRA	-0.208385	0.0662655	Yes	Nuclear receptor	retinoid X receptor alpha [Source:HGNC Symbol;Acc:HGNC:10477]
ENSG00000124201	ZNFX1	0.294735	0.0867097	No	Unknown	zinc finger NFX1-type containing 1 [Source:HGNC Symbol;Acc:HGNC:29271]
ENSG00000051341	POLQ	-0.404569	0.080229	No	Unknown	polymerase (DNA) theta
ENSG00000112559	MDFI	-0.419179	0.16003	No	Unknown	MyoD family inhibitor [Source:HGNC Symbol;Acc:HGNC:6967]
ENSG00000157259	GATAD1	-0.343193	0.100978	No	GATA	GATA zinc finger domain containing 1 [Source:HGNC Symbol;Acc:HGNC:29941]
ENSG00000059145	UNKL	-0.48622	0.110362	No	CCCH ZF	Unkempt family like zinc finger [Source:HGNC Symbol;Acc:HGNC:14184]
ENSG00000115966	ATF2	-0.22436	0.0844429	Yes	bZIP	activating transcription factor 2 [Source:HGNC Symbol;Acc:HGNC:784]
ENSG00000113658	SMAD5	-0.234454	0.0878985	Yes	SMAD	SMAD family member 5 [Source:HGNC Symbol;Acc:HGNC:6771]
ENSG00000120837	NFYB	-0.259018	0.0963872	Yes	Unknown	nuclear transcription factor Y subunit beta [Source:HGNC Symbol;Acc:HGNC:7805]
ENSG00000197780	TAF13	0.72537	0.137109	No	Unknown	TATA-box binding protein associated factor 13 [Source:HGNC Symbol;Acc:HGNC:11546];Transcription init
ENSG00000138814	PPP3CA	-1.05886	0.128445	No	Unknown	Serine/threonine-protein phosphatase 2B catalytic subunit alpha isoform
ENSG00000153922	CHD1	0.18631	0.0658305	No	Unknown	chromodomain helicase DNA binding protein 1 [Source:HGNC Symbol;Acc:HGNC:1915]
ENSG00000189308	LIN54	-0.261395	0.0961459	Yes	TCR/CxC	lin-54 DREAM MuvB core complex component [Source:HGNC Symbol;Acc:HGNC:25397]
ENSG00000230989	HSBP1	-0.648029	0.0836279	No	Unknown	heat shock factor binding protein 1 [Source:HGNC Symbol;Acc:HGNC:5203]
ENSG00000139372	TDG	0.212172	0.0801039	No	Unknown	thymine DNA glycosylase [Source:HGNC Symbol;Acc:HGNC:11700]
ENSG00000168453	HR	-0.663594	0.202388	No	Unknown	hair growth associated [Source:HGNC Symbol;Acc:HGNC:5172];Lysine-specific demethylase hairless
ENSG00000198176	TFDP1	-0.262858	0.068149	Yes	E2F	transcription factor Dp-1 [Source:HGNC Symbol;Acc:HGNC:11749]
ENSG00000140577	CRTC3	0.252804	0.0659065	No	Unknown	CREB regulated transcription coactivator 3 [Source:HGNC Symbol;Acc:HGNC:26148]
ENSG00000134046	MBD2	-0.263199	0.0852925	Yes	MBD	methyl-CpG binding domain protein 2 [Source:HGNC Symbol;Acc:HGNC:6917]
ENSG00000141258	SGSM2	-0.265325	0.0896949	Yes	BED ZF	small G protein signaling modulator 2 [Source:HGNC Symbol;Acc:HGNC:29026]
ENSG00000134852	CLOCK	-0.279236	0.0948124	Yes	bHLH	clock circadian regulator [Source:HGNC Symbol;Acc:HGNC:2082]
ENSG00000084676	NCOA1	-0.285685	0.0829135	Yes	bHLH	nuclear receptor coactivator 1 [Source:HGNC Symbol;Acc:HGNC:7668]
ENSG00000185386	MAPK11	-0.331453	0.102553	No	Unknown	mitogen-activated protein kinase 11 [Source:HGNC Symbol;Acc:HGNC:6873]
ENSG00000101057	MYBL2	-0.302841	0.0867148	Yes	Myb/SANT	MYB proto-oncogene like 2 [Source:HGNC Symbol;Acc:HGNC:7548]
ENSG00000132024	CC2D1A	-0.309507	0.0853361	Yes	Unknown	coiled-coil and C2 domain containing 1A [Source:HGNC Symbol;Acc:HGNC:30237]
ENSG00000107249	GLIS3	-0.311243	0.0853345	Yes	C2H2 ZF	GLIS family zinc finger 3 [Source:HGNC Symbol;Acc:HGNC:28510]
ENSG00000171295	ZNF440	-0.315355	0.119096	Yes	C2H2 ZF	zinc finger protein 440 [Source:HGNC Symbol;Acc:HGNC:20874]
ENSG00000136807	CDK9	0.387709	0.0924251	No	Unknown	cyclin dependent kinase 9 [Source:HGNC Symbol;Acc:HGNC:1780]
ENSG00000184058	TBX1	-0.323206	0.107929	Yes	T-box	T-box 1 [Source:HGNC Symbol;Acc:HGNC:11592]
ENSG00000163808	KIF15	-0.338659	0.0886814	No	bZIP	kinesin family member 15 [Source:HGNC Symbol;Acc:HGNC:17273]
ENSG00000043355	ZIC2	-0.337078	0.120393	Yes	C2H2 ZF	Zic family member 2 [Source:HGNC Symbol;Acc:HGNC:12873]
ENSG00000180964	TCEAL8	0.383426	0.128883	No	Unknown	transcription elongation factor A like 8 [Source:HGNC Symbol;Acc:HGNC:28683]
ENSG00000185630	PBX1	-0.343814	0.100481	Yes	Homeodomain	PBX homeobox 1 [Source:HGNC Symbol;Acc:HGNC:8632]
ENSG00000198538	ZNF28	-0.345404	0.129312	Yes	C2H2 ZF	zinc finger protein 28 [Source:HGNC Symbol;Acc:HGNC:13073]
ENSG00000138346	DNA2	-0.302581	0.100936	No	Unknown	DNA replication helicase/nuclease 2
ENSG00000177889	UBE2N	-0.229247	0.087268	No	Unknown	ubiquitin conjugating enzyme E2 N [Source:HGNC Symbol;Acc:HGNC:12492]
ENSG00000071564	TCF3	-0.34678	0.0642279	Yes	bHLH	transcription factor 3 [Source:HGNC Symbol;Acc:HGNC:11633]
ENSG00000024526	DEPDC1	0.363129	0.089629	No	Unknown	DEP domain containing 1 [Source:HGNC Symbol;Acc:HGNC:22949]
ENSG00000171056	SOX7	-0.347502	0.113893	Yes	HMG/Sox	SRY-box 7 [Source:HGNC Symbol;Acc:HGNC:18196]
ENSG00000128829	EIF2AK4	-0.420222	0.0667911	No	Unknown	eukaryotic translation initiation factor 2 alpha kinase 4 [Source:HGNC Symbol;Acc:HGNC:19687];eIF-2-
ENSG00000072364	AFF4	0.199815	0.0655579	No	Unknown	AF4/FMR2 family member 4 [Source:HGNC Symbol;Acc:HGNC:17869]
ENSG00000107262	BAG1	0.205577	0.0716581	No	Unknown	Bcl2-associated athanogene 1
ENSG00000134815	DHX34	0.382828	0.105251	No	Unknown	DEAH-box helicase 34 [Source:HGNC Symbol;Acc:HGNC:16719]
ENSG00000112983	BRD8	-0.540936	0.0781419	No	Unknown	bromodomain containing 8 [Source:HGNC Symbol;Acc:HGNC:19874]
ENSG00000143842	SOX13	-0.35388	0.0797277	Yes	HMG/Sox	SRY-box 13 [Source:HGNC Symbol;Acc:HGNC:11192]
ENSG00000074219	TEAD2	-0.368963	0.112311	Yes	TEA	TEA domain transcription factor 2 [Source:HGNC Symbol;Acc:HGNC:11715]
ENSG00000112062	MAPK14	-0.433573	0.0774463	No	Unknown	mitogen-activated protein kinase 14 [Source:HGNC Symbol;Acc:HGNC:6876]
ENSG00000143437	ARNT	-0.379676	0.0732688	Yes	bHLH	aryl hydrocarbon receptor nuclear translocator [Source:HGNC Symbol;Acc:HGNC:700]
ENSG00000135679	MDM2	-0.332418	0.0927351	No	Unknown	MDM2 proto-oncogene [Source:HGNC Symbol;Acc:HGNC:6973]
ENSG00000179833	SERTAD2	0.274736	0.090654	No	Unknown	SERTA domain containing 2 [Source:HGNC Symbol;Acc:HGNC:30784]
ENSG00000064995	TAF11	0.230328	0.0855359	No	Unknown	TATA-box binding protein associated factor 11 [Source:HGNC Symbol;Acc:HGNC:11544]
ENSG00000050748	MAPK9	-0.230512	0.0733195	No	Unknown	mitogen-activated protein kinase 9 [Source:HGNC Symbol;Acc:HGNC:6886]
ENSG00000154920	EME1	-0.328328	0.109704	No	Unknown	essential meiotic structure-specific endonuclease 1
ENSG00000148572	NRBF2	0.331873	0.114511	No	bZIP	nuclear receptor binding factor 2 [Source:HGNC Symbol;Acc:HGNC:19692]
ENSG00000182903	ZNF721	-0.387404	0.128732	Yes	C2H2 ZF	zinc finger protein 721 [Source:HGNC Symbol;Acc:HGNC:29425]
ENSG00000097007	ABL1	-0.270474	0.0664313	No	Unknown	ABL proto-oncogene 1, non-receptor tyrosine kinase [Source:HGNC Symbol;Acc:HGNC:76]
ENSG00000130818	ZNF426	-0.389811	0.122497	Yes	C2H2 ZF	zinc finger protein 426 [Source:HGNC Symbol;Acc:HGNC:20725]
ENSG00000004399	PLXND1	-0.881628	0.104649	No	Unknown	plexin D1 [Source:HGNC Symbol;Acc:HGNC:9107]
ENSG00000118495	PLAGL1	-0.400819	0.150086	Yes	C2H2 ZF	PLAG1 like zinc finger 1 [Source:HGNC Symbol;Acc:HGNC:9046]
ENSG00000164930	FZD6	-0.986065	0.114475	No	Unknown	frizzled class receptor 6 [Source:HGNC Symbol;Acc:HGNC:4044]
ENSG00000188313	PLSCR1	-0.407527	0.150744	Yes	Unknown	phospholipid scramblase 1 [Source:HGNC Symbol;Acc:HGNC:9092]
ENSG00000174744	BRMS1	0.326682	0.113375	No	Unknown	breast cancer metastasis suppressor 1 [Source:HGNC Symbol;Acc:HGNC:17262]
ENSG00000165671	NSD1	-0.320556	0.0644005	No	Unknown	nuclear receptor binding SET domain protein 1 [Source:HGNC Symbol;Acc:HGNC:14234]
ENSG00000166925	TSC22D4	-0.406068	0.102771	No	Unknown	TSC22 domain family member 4 [Source:HGNC Symbol;Acc:HGNC:21696]
ENSG00000183087	GAS6	-0.489291	0.133105	No	Unknown	Growth arrest-specific protein 6
ENSG00000167074	TEF	-0.413687	0.129891	Yes	bZIP	TEF, PAR bZIP transcription factor [Source:HGNC Symbol;Acc:HGNC:11722]
ENSG00000183421	RIPK4	-0.407488	0.133076	No	Unknown	receptor interacting serine/threonine kinase 4 [Source:HGNC Symbol;Acc:HGNC:496]
ENSG00000141867	BRD4	0.175253	0.0600765	No	Unknown	bromodomain containing 4 [Source:HGNC Symbol;Acc:HGNC:13575]
ENSG00000067955	CBFB	-0.431256	0.0823246	No	Unknown	core-binding factor, beta subunit [Source:HGNC Symbol;Acc:HGNC:1539]
ENSG00000139613	SMARCC2	-0.210347	0.0733513	No	Myb/SANT	SWI/SNF related, matrix associated, actin dependent regulator of chromatin subfamily c member 2 [Sou
ENSG00000133606	MKRN1	-0.210646	0.071397	No	CCCH ZF	makorin ring finger protein 1 [Source:HGNC Symbol;Acc:HGNC:7112]
ENSG00000198346	ZNF813	-0.424576	0.140984	Yes	C2H2 ZF	zinc finger protein 813 [Source:HGNC Symbol;Acc:HGNC:33257]
ENSG00000129514	FOXA1	-0.433379	0.103707	Yes	Forkhead	forkhead box A1 [Source:HGNC Symbol;Acc:HGNC:5021]
ENSG00000158711	ELK4	-0.455586	0.100158	Yes	Ets	ELK4, ETS transcription factor [Source:HGNC Symbol;Acc:HGNC:3326]
ENSG00000171401	KRT13	-0.884454	0.134575	No	bZIP	keratin 13 [Source:HGNC Symbol;Acc:HGNC:6415]
ENSG00000176396	EID2	-0.431604	0.113471	No	Unknown	EP300 interacting inhibitor of differentiation 2 [Source:HGNC Symbol;Acc:HGNC:28292]
ENSG00000018408	WWTR1	0.266469	0.0845563	No	Unknown	WW domain containing transcription regulator 1 [Source:HGNC Symbol;Acc:HGNC:24042]
ENSG00000117595	IRF6	-0.474117	0.0814538	Yes	IRF	interferon regulatory factor 6 [Source:HGNC Symbol;Acc:HGNC:6121]
ENSG00000109381	ELF2	-0.478827	0.0962848	Yes	Ets	E74 like ETS transcription factor 2 [Source:HGNC Symbol;Acc:HGNC:3317]
ENSG00000130589	HELZ2	-0.972646	0.159893	No	Unknown	helicase with zinc finger 2 [Source:HGNC Symbol;Acc:HGNC:30021]
ENSG00000129194	SOX15	-0.481893	0.114292	Yes	HMG/Sox	SRY-box 15 [Source:HGNC Symbol;Acc:HGNC:11196]
ENSG00000076248	UNG	-1.189	0.135583	No	Unknown	uracil DNA glycosylase
ENSG00000168310	IRF2	-0.485164	0.120836	Yes	IRF	interferon regulatory factor 2 [Source:HGNC Symbol;Acc:HGNC:6117]
ENSG00000102882	MAPK3	-0.309474	0.0989011	No	Unknown	mitogen-activated protein kinase 3 [Source:HGNC Symbol;Acc:HGNC:6877]
ENSG00000196247	ZNF107	-0.48533	0.106066	Yes	C2H2 ZF	zinc finger protein 107 [Source:HGNC Symbol;Acc:HGNC:12887]
ENSG00000055208	TAB2	0.300651	0.0809943	No	Unknown	TGF-beta activated kinase 1/MAP3K7 binding protein 2 [Source:HGNC Symbol;Acc:HGNC:17075]
ENSG00000129173	E2F8	-0.486216	0.124224	Yes	E2F	E2F transcription factor 8 [Source:HGNC Symbol;Acc:HGNC:24727]
ENSG00000174796	THAP6	-0.487748	0.159477	Yes	THAP finger	THAP domain containing 6 [Source:HGNC Symbol;Acc:HGNC:23189]
ENSG00000155508	CNOT8	-0.32047	0.107644	No	Unknown	CCR4-NOT transcription complex subunit 8 [Source:HGNC Symbol;Acc:HGNC:9207]
ENSG00000181450	ZNF678	-0.493151	0.141769	Yes	C2H2 ZF	zinc finger protein 678 [Source:HGNC Symbol;Acc:HGNC:28652]
ENSG00000177485	ZBTB33	-0.500386	0.107386	Yes	C2H2 ZF	zinc finger and BTB domain containing 33 [Source:HGNC Symbol;Acc:HGNC:16682]
ENSG00000152804	HHEX	-0.504657	0.151335	Yes	Homeodomain	hematopoietically expressed homeobox [Source:HGNC Symbol;Acc:HGNC:4901]
ENSG00000105486	LIG1	-0.345064	0.0855679	No	Unknown	DNA ligase 1
ENSG00000148840	PPRC1	0.294776	0.104797	No	Unknown	peroxisome proliferator-activated receptor gamma, coactivator-related 1 [Source:HGNC Symbol;Acc:HGNC
ENSG00000179750	APOBEC3B	-1.19847	0.160165	No	Unknown	apolipoprotein B mRNA editing enzyme catalytic subunit 3B
ENSG00000142684	ZNF593	0.440233	0.125289	No	C2H2 ZF	zinc finger protein 593 [Source:HGNC Symbol;Acc:HGNC:30943]
ENSG00000115207	GTF3C2	-0.342467	0.0852764	No	Unknown	general transcription factor IIIC subunit 2 [Source:HGNC Symbol;Acc:HGNC:4665]
ENSG00000173917	HOXB2	-0.524653	0.151172	Yes	Homeodomain	homeobox B2 [Source:HGNC Symbol;Acc:HGNC:5113]
ENSG00000104825	NFKBIB	0.354858	0.126243	No	Unknown	NFKB inhibitor beta [Source:HGNC Symbol;Acc:HGNC:7798]
ENSG00000172830	SSH3	-0.25406	0.0957856	No	Unknown	slingshot protein phosphatase 3 [Source:HGNC Symbol;Acc:HGNC:30581]
ENSG00000178691	SUZ12	-0.49973	0.0787789	No	Unknown	SUZ12 polycomb repressive complex 2 subunit [Source:HGNC Symbol;Acc:HGNC:17101]
ENSG00000094804	CDC6	-0.764728	0.0893333	No	Unknown	cell division cycle 6 [Source:HGNC Symbol;Acc:HGNC:1744]
ENSG00000163558	PRKCI	-0.200429	0.0697535	No	Unknown	protein kinase C iota [Source:HGNC Symbol;Acc:HGNC:9404]
ENSG00000118515	SGK1	0.954595	0.117817	No	Unknown	serum/glucocorticoid regulated kinase 1 [Source:HGNC Symbol;Acc:HGNC:10810]
ENSG00000171222	SCAND1	-0.235036	0.0893061	No	Unknown	SCAN domain containing 1 [Source:HGNC Symbol;Acc:HGNC:10566]
ENSG00000132382	MYBBP1A	0.346217	0.0988479	No	Unknown	MYB binding protein 1a [Source:HGNC Symbol;Acc:HGNC:7546]
ENSG00000205922	ONECUT3	-0.528749	0.0960857	Yes	CUT; Homeodomain	one cut homeobox 3 [Source:HGNC Symbol;Acc:HGNC:13399]
ENSG00000142611	PRDM16	-0.536362	0.113694	Yes	C2H2 ZF	PR domain 16 [Source:HGNC Symbol;Acc:HGNC:14000]
ENSG00000148229	POLE3	0.183266	0.0695058	No	Unknown	polymerase (DNA) epsilon 3, accessory subunit [Source:HGNC Symbol;Acc:HGNC:13546]
ENSG00000173545	ZNF622	0.299902	0.084162	No	C2H2 ZF	zinc finger protein 622 [Source:HGNC Symbol;Acc:HGNC:30958]
ENSG00000105516	DBP	-0.570426	0.143268	Yes	bZIP	D-box binding PAR bZIP transcription factor [Source:HGNC Symbol;Acc:HGNC:2697]
ENSG00000020633	RUNX3	-0.588077	0.124619	Yes	Runt	runt related transcription factor 3 [Source:HGNC Symbol;Acc:HGNC:10473]
ENSG00000135373	EHF	-0.620623	0.138368	Yes	Ets	ETS homologous factor [Source:HGNC Symbol;Acc:HGNC:3246]
ENSG00000149480	MTA2	-0.257021	0.0754767	No	Myb/SANT; GATA	metastasis associated 1 family member 2 [Source:HGNC Symbol;Acc:HGNC:7411]
ENSG00000139579	NABP2	0.434883	0.0736039	No	Unknown	nucleic acid binding protein 2
ENSG00000197111	PCBP2	-0.187282	0.0668441	No	Unknown	poly(rC) binding protein 2 [Source:HGNC Symbol;Acc:HGNC:8648]
ENSG00000165891	E2F7	-0.642168	0.148483	Yes	E2F	E2F transcription factor 7 [Source:HGNC Symbol;Acc:HGNC:23820]
ENSG00000029153	ARNTL2	-0.674373	0.130396	Yes	bHLH	aryl hydrocarbon receptor nuclear translocator like 2 [Source:HGNC Symbol;Acc:HGNC:18984]
ENSG00000124795	DEK	-0.258005	0.0783441	No	Unknown	DEK proto-oncogene [Source:HGNC Symbol;Acc:HGNC:2768]
ENSG00000116478	HDAC1	0.504561	0.080459	No	Unknown	histone deacetylase 1 [Source:HGNC Symbol;Acc:HGNC:4852]
ENSG00000163220	S100A9	-0.649261	0.15998	No	Unknown	S100 calcium binding protein A9 [Source:HGNC Symbol;Acc:HGNC:10499]
ENSG00000168496	FEN1	-0.344684	0.120529	No	Unknown	flap structure-specific endonuclease 1
ENSG00000162337	LRP5	-0.267675	0.0667585	No	Unknown	Low-density lipoprotein receptor-related protein 5
ENSG00000124920	MYRF	-0.713858	0.102486	Yes	Ndt80/PhoG	myelin regulatory factor [Source:HGNC Symbol;Acc:HGNC:1181]
ENSG00000124226	RNF114	-0.285489	0.090968	No	Unknown	ring finger protein 114 [Source:HGNC Symbol;Acc:HGNC:13094]
ENSG00000181444	ZNF467	-0.729312	0.213542	Yes	C2H2 ZF	zinc finger protein 467 [Source:HGNC Symbol;Acc:HGNC:23154]
ENSG00000130940	CASZ1	-0.751592	0.126346	Yes	C2H2 ZF	castor zinc finger 1 [Source:HGNC Symbol;Acc:HGNC:26002]
ENSG00000108055	SMC3	-0.17556	0.059529	No	Unknown	structural maintenance of chromosomes 3 [Source:HGNC Symbol;Acc:HGNC:2468]
ENSG00000130675	MNX1	-0.763674	0.176186	Yes	Homeodomain	motor neuron and pancreas homeobox 1 [Source:HGNC Symbol;Acc:HGNC:4979]
ENSG00000130584	ZBTB46	-0.782888	0.145339	Yes	C2H2 ZF	zinc finger and BTB domain containing 46 [Source:HGNC Symbol;Acc:HGNC:16094]
ENSG00000167157	PRRX2	-0.783103	0.254685	Yes	Homeodomain	paired related homeobox 2 [Source:HGNC Symbol;Acc:HGNC:21338]
ENSG00000108604	SMARCD2	-0.36604	0.08329	No	Unknown	SWI/SNF related, matrix associated, actin dependent regulator of chromatin, subfamily d, member 2 [S
ENSG00000076604	TRAF4	0.303025	0.0748704	No	Unknown	TNF receptor associated factor 4 [Source:HGNC Symbol;Acc:HGNC:12034]
ENSG00000164379	FOXQ1	-0.858814	0.149661	Yes	Forkhead	forkhead box Q1 [Source:HGNC Symbol;Acc:HGNC:20951]
ENSG00000079999	KEAP1	-0.233155	0.0760265	No	Unknown	kelch like ECH associated protein 1 [Source:HGNC Symbol;Acc:HGNC:23177]
ENSG00000124664	SPDEF	-0.967975	0.298626	Yes	Ets	SAM pointed domain containing ETS transcription factor [Source:HGNC Symbol;Acc:HGNC:17257]
ENSG00000069812	HES2	-0.969541	0.205129	Yes	bHLH	hes family bHLH transcription factor 2 [Source:HGNC Symbol;Acc:HGNC:16005]
ENSG00000105887	MTPN	0.210485	0.0684569	No	Unknown	myotrophin [Source:HGNC Symbol;Acc:HGNC:15667]
ENSG00000005102	MEOX1	-1.23788	0.279768	Yes	Homeodomain	mesenchyme homeobox 1 [Source:HGNC Symbol;Acc:HGNC:7013]
ENSG00000105699	LSR	-0.302256	0.0883135	No	Unknown	lipolysis stimulated lipoprotein receptor [Source:HGNC Symbol;Acc:HGNC:29572]
ENSG00000065548	ZC3H15	0.233292	0.0680358	No	CCCH ZF	zinc finger CCCH-type containing 15 [Source:HGNC Symbol;Acc:HGNC:29528]
ENSG00000187837	H1-2	-0.506374	0.145606	No	Unknown	histone cluster 1, H1c [Source:HGNC Symbol;Acc:HGNC:4716]
ENSG00000125398	SOX9	-1.36927	0.394577	Yes	HMG/Sox	SRY-box 9 [Source:HGNC Symbol;Acc:HGNC:11204]
ENSG00000179627	ZBTB42	-1.56922	0.176944	Yes	C2H2 ZF	zinc finger and BTB domain containing 42 [Source:HGNC Symbol;Acc:HGNC:32550]
ENSG00000100823	APEX1	0.283996	0.073051	No	Unknown	apurinic/apyrimidinic endodeoxyribonuclease 1 [Source:HGNC Symbol;Acc:HGNC:587]
ENSG00000155506	LARP1	0.209605	0.0544651	No	Unknown	La ribonucleoprotein domain family member 1 [Source:HGNC Symbol;Acc:HGNC:29531]
ENSG00000074181	NOTCH3	-0.315277	0.114058	No	Unknown	notch 3 [Source:HGNC Symbol;Acc:HGNC:7883]
ENSG00000137699	TRIM29	-0.288009	0.100695	No	Unknown	tripartite motif containing 29 [Source:HGNC Symbol;Acc:HGNC:17274]
ENSG00000196924	FLNA	0.237132	0.0895797	No	Unknown	filamin A [Source:HGNC Symbol;Acc:HGNC:3754]
ENSG00000158055	GRHL3	-1.66843	0.224538	Yes	Grainyhead	grainyhead like transcription factor 3 [Source:HGNC Symbol;Acc:HGNC:25839]
ENSG00000132646	PCNA	-0.231014	0.0715675	No	Unknown	proliferating cell nuclear antigen
ENSG00000173801	JUP	-0.230058	0.0757694	No	Unknown	junction plakoglobin [Source:HGNC Symbol;Acc:HGNC:6207]
ENSG00000130726	TRIM28	-0.279859	0.063505	No	Unknown	tripartite motif containing 28 [Source:HGNC Symbol;Acc:HGNC:16384];Transcription intermediary factor
ENSG00000184897	H1-10	-0.326735	0.106106	No	Unknown	H1 histone family member X [Source:HGNC Symbol;Acc:HGNC:4722]

## Sheet: Reactome Colo357-siSOX9 UP
Pathway identifier	Pathway name	#Entities found	#Entities total	Entities ratio	Entities pValue	-lg(p)	Entities FDR	#Reactions found	#Reactions total	Reactions ratio	Species identifier	Species name	Submitted entities found	Mapped entities	Found reaction identifiers
R-HSA-9856649	Transcriptional and post-translational regulation of MITF-M expression and activity	2	68	0.00435061	0.00101421	2.99387	0.0273835	4	32	0.00213333	9606	Homo sapiens	SNAI2		R-HSA-9768533;R-HSA-9825406;R-HSA-9825774;R-HSA-9732107
R-HSA-8937144	Aryl hydrocarbon receptor signalling	1	8	0.000511836	0.00561581	2.25059	0.0462174	4	5	0.000333333	9606	Homo sapiens	AHR		R-HSA-8937177;R-HSA-8937169;R-HSA-8936849;R-HSA-8937191
R-HSA-2892245	POU5F1 (OCT4), SOX2, NANOG repress genes related to differentiation	1	10	0.000639795	0.00701528	2.15396	0.0462174	1	7	0.000466667	9606	Homo sapiens	TSC22D1		R-HSA-2972965
R-HSA-9730414	MITF-M-regulated melanocyte development	2	195	0.012476	0.0079434	2.09999	0.0462174	4	115	0.00766667	9606	Homo sapiens	SNAI2		R-HSA-9768533;R-HSA-9825406;R-HSA-9825774;R-HSA-9732107
R-HSA-6785807	Interleukin-4 and Interleukin-13 signaling	2	211	0.0134997	0.00924347	2.03416	0.0462174	1	47	0.00313333	9606	Homo sapiens	ZEB1		R-HSA-6790036
R-HSA-452723	Transcriptional regulation of pluripotent stem cells	1	45	0.00287908	0.0312179	1.5056	0.116492	1	35	0.00233333	9606	Homo sapiens	TSC22D1		R-HSA-2972965
R-HSA-8943724	Regulation of PTEN gene transcription	1	68	0.00435061	0.0468291	1.32948	0.116492	2	15	0.001	9606	Homo sapiens	SNAI2		R-HSA-8944104;R-HSA-8944026
R-HSA-211976	Endogenous sterols	1	69	0.00441459	0.0475027	1.32328	0.116492	1	18	0.0012	9606	Homo sapiens	AHR		R-HSA-211951
R-HSA-211981	Xenobiotics	1	72	0.00460653	0.0495207	1.30521	0.116492	1	22	0.00146667	9606	Homo sapiens	AHR		R-HSA-76472
R-HSA-449147	Signaling by Interleukins	2	658	0.0420985	0.0757319	1.12072	0.116492	1	505	0.0336667	9606	Homo sapiens	ZEB1		R-HSA-6790036
R-HSA-6807070	PTEN Regulation	1	169	0.0108125	0.112712	0.94803	0.116492	2	56	0.00373333	9606	Homo sapiens	SNAI2		R-HSA-8944104;R-HSA-8944026
R-HSA-1266738	Developmental Biology	3	1732	0.110813	0.113945	0.943306	0.116492	5	910	0.0606667	9606	Homo sapiens	TSC22D1;SNAI2		R-HSA-9768533;R-HSA-2972965;R-HSA-9825406;R-HSA-9825774;R-HSA-9732107
R-HSA-1989781	PPARA activates gene expression	1	173	0.0110685	0.115234	0.93842	0.116492	1	41	0.00273333	9606	Homo sapiens	AHR		R-HSA-1989764
R-HSA-400206	Regulation of lipid metabolism by PPARalpha	1	175	0.0111964	0.116492	0.933703	0.116492	1	45	0.003	9606	Homo sapiens	AHR		R-HSA-1989764
R-HSA-211897	Cytochrome P450 - arranged by substrate type	1	185	0.0118362	0.12276	0.910942	0.12276	2	61	0.00406667	9606	Homo sapiens	AHR		R-HSA-76472;R-HSA-211951
R-HSA-1280215	Cytokine Signaling in Immune system	2	1099	0.0703135	0.178487	0.748393	0.178487	1	785	0.0523333	9606	Homo sapiens	ZEB1		R-HSA-6790036
R-HSA-211945	Phase I - Functionalization of compounds	1	297	0.0190019	0.190252	0.72067	0.190252	7	102	0.0068	9606	Homo sapiens	AHR		R-HSA-8937177;R-HSA-8937169;R-HSA-8936849;R-HSA-76472;R-HSA-211951;R-HSA-5692283;R-HSA-8937191
R-HSA-1257604	PIP3 activates AKT signaling	1	325	0.0207933	0.20637	0.685353	0.20637	2	88	0.00586667	9606	Homo sapiens	SNAI2		R-HSA-8944104;R-HSA-8944026
R-HSA-9006925	Intracellular signaling by second messengers	1	372	0.0238004	0.232771	0.633071	0.232771	2	116	0.00773333	9606	Homo sapiens	SNAI2		R-HSA-8944104;R-HSA-8944026
R-HSA-211859	Biological oxidations	1	547	0.0349968	0.324203	0.489183	0.324203	7	192	0.0128	9606	Homo sapiens	AHR		R-HSA-8937177;R-HSA-8937169;R-HSA-8936849;R-HSA-76472;R-HSA-211951;R-HSA-5692283;R-HSA-8937191
R-HSA-168256	Immune System	2	2664	0.170441	0.582608	0.234623	0.582608	1	1723	0.114867	9606	Homo sapiens	ZEB1		R-HSA-6790036
R-HSA-556833	Metabolism of lipids	1	1503	0.0961612	0.671148	0.173182	0.671148	1	981	0.0654	9606	Homo sapiens	AHR		R-HSA-1989764
R-HSA-212436	Generic Transcription Pathway	1	1586	0.101472	0.691787	0.160027	0.691787	1	880	0.0586667	9606	Homo sapiens	ZNF697		R-HSA-975040
R-HSA-73857	RNA Polymerase II Transcription	1	1728	0.110557	0.724386	0.14003	0.724386	1	941	0.0627333	9606	Homo sapiens	ZNF697		R-HSA-975040
R-HSA-74160	Gene expression (Transcription)	1	1941	0.124184	0.767437	0.114957	0.767437	1	1103	0.0735333	9606	Homo sapiens	ZNF697		R-HSA-975040
R-HSA-162582	Signal Transduction	1	3054	0.195393	0.9085	0.0416749	0.9085	2	2572	0.171467	9606	Homo sapiens	SNAI2		R-HSA-8944104;R-HSA-8944026
R-HSA-1430728	Metabolism	1	3766	0.240947	0.951806	0.0214516	0.951806	8	2341	0.156067	9606	Homo sapiens	AHR		R-HSA-8937177;R-HSA-8937169;R-HSA-8936849;R-HSA-76472;R-HSA-1989764;R-HSA-211951;R-HSA-5692283;R-HSA-8937191

## Sheet: Reactome Colo357-siSOX9 DOWN
Pathway identifier	Pathway name	#Entities found	#Entities total	Entities ratio	Entities pValue	-lg(p)	Entities FDR	#Reactions found	#Reactions total	Reactions ratio	Species identifier	Species name	Submitted entities found	Mapped entities	Found reaction identifiers
R-HSA-6804116	TP53 Regulates Transcription of Genes Involved in G1 Cell Cycle Arrest	2	20	0.00127959	0.000275958	3.55916	0.00456035	6	17	0.00113333	9606	Homo sapiens	E2F7		R-HSA-6798353;R-HSA-6798304;R-HSA-6798299;R-HSA-6798347;R-HSA-8952996;R-HSA-8953013
R-HSA-9690406	Transcriptional regulation of testis differentiation	2	21	0.00134357	0.000304023	3.51709	0.00456035	14	18	0.0012	9606	Homo sapiens	SOX9		R-HSA-9692146;R-HSA-9693009;R-HSA-9690896;R-HSA-9692150;R-HSA-9690395;R-HSA-9692154;R-HSA-9690877;R-HSA-9692131;R-HSA-9692129;R-HSA-9692135;R-HSA-9692134;R-HSA-9690404;R-HSA-9692228;R-HSA-9690414
R-HSA-6791312	TP53 Regulates Transcription of Cell Cycle Genes	2	65	0.00415867	0.0028214	2.54954	0.028214	6	42	0.0028	9606	Homo sapiens	E2F7		R-HSA-6798353;R-HSA-6798304;R-HSA-6798299;R-HSA-6798347;R-HSA-8952996;R-HSA-8953013
R-HSA-8951911	RUNX3 regulates RUNX1-mediated transcription	1	4	0.000255918	0.00485126	2.31415	0.0339588	2	2	0.000133333	9606	Homo sapiens	RUNX3		R-HSA-8951926;R-HSA-8951910
R-HSA-8952158	RUNX3 regulates BCL2L11 (BIM) transcription	1	6	0.000383877	0.00726852	2.13855	0.0362591	2	2	0.000133333	9606	Homo sapiens	RUNX3		R-HSA-8952232;R-HSA-8952226
R-HSA-8941855	RUNX3 regulates CDKN1A transcription	1	8	0.000511836	0.00968022	2.01411	0.0362591	6	6	0.0004	9606	Homo sapiens	RUNX3		R-HSA-8878117;R-HSA-8878130;R-HSA-8878178;R-HSA-8952128;R-HSA-8878143;R-HSA-8878186
R-HSA-8951671	RUNX3 regulates YAP1-mediated transcription	1	9	0.000575816	0.010884	1.96321	0.0362591	2	3	0.0002	9606	Homo sapiens	RUNX3		R-HSA-8951676;R-HSA-8951695
R-HSA-8949275	RUNX3 Regulates Immune Response and Cell Migration	1	10	0.000639795	0.0120864	1.9177	0.0362591	5	5	0.000333333	9606	Homo sapiens	RUNX3		R-HSA-8952442;R-HSA-8949276;R-HSA-8949343;R-HSA-8949301;R-HSA-8949335
R-HSA-8951430	RUNX3 regulates WNT signaling	1	10	0.000639795	0.0120864	1.9177	0.0362591	3	5	0.000333333	9606	Homo sapiens	RUNX3		R-HSA-4411367;R-HSA-8951442;R-HSA-8951428
R-HSA-4411364	Binding of TCF/LEF:CTNNB1 to target gene promoters	1	10	0.000639795	0.0120864	1.9177	0.0362591	1	4	0.000266667	9606	Homo sapiens	RUNX3		R-HSA-4411367
R-HSA-8951936	RUNX3 regulates p14-ARF	1	16	0.00102367	0.0192716	1.71508	0.0385432	8	8	0.000533333	9606	Homo sapiens	RUNX3		R-HSA-8951977;R-HSA-8952058;R-HSA-8952062;R-HSA-8951966;R-HSA-8951951;R-HSA-8952081;R-HSA-8952069;R-HSA-8952101
R-HSA-8941856	RUNX3 regulates NOTCH signaling	1	16	0.00102367	0.0192716	1.71508	0.0385432	5	7	0.000466667	9606	Homo sapiens	RUNX3		R-HSA-8878212;R-HSA-8878243;R-HSA-8878193;R-HSA-8878237;R-HSA-8878220
R-HSA-201681	TCF dependent signaling in response to WNT	2	215	0.0137556	0.0277061	1.55742	0.0554122	2	71	0.00473333	9606	Homo sapiens	SOX9;RUNX3		R-HSA-4411367;R-HSA-5626938
R-HSA-1368108	BMAL1:CLOCK,NPAS2 activates circadian gene expression	1	43	0.00275112	0.050997	1.29246	0.0604354	1	20	0.00133333	9606	Homo sapiens	ARNTL2		R-HSA-549364
R-HSA-3769402	Deactivation of the beta-catenin transactivating complex	1	44	0.0028151	0.0521531	1.28272	0.0604354	1	14	0.000933333	9606	Homo sapiens	SOX9		R-HSA-5626938
R-HSA-195721	Signaling by WNT	2	331	0.0211772	0.0604354	1.21871	0.0604354	2	157	0.0104667	9606	Homo sapiens	SOX9;RUNX3		R-HSA-4411367;R-HSA-5626938
R-HSA-8941858	Regulation of RUNX3 expression and activity	1	57	0.00364683	0.067062	1.17352	0.067062	9	9	0.0006	9606	Homo sapiens	RUNX3		R-HSA-8952408;R-HSA-8952382;R-HSA-8952399;R-HSA-8937807;R-HSA-8937792;R-HSA-8865454;R-HSA-8952419;R-HSA-8952371;R-HSA-8937814
R-HSA-201722	Formation of the beta-catenin:TCF transactivating complex	1	66	0.00422265	0.077253	1.11208	0.077253	1	13	0.000866667	9606	Homo sapiens	RUNX3		R-HSA-4411367
R-HSA-9856649	Transcriptional and post-translational regulation of MITF-M expression and activity	1	68	0.00435061	0.0795033	1.09961	0.0795033	1	32	0.00213333	9606	Homo sapiens	SOX9		R-HSA-9732107
R-HSA-3700989	Transcriptional Regulation by TP53	2	486	0.031094	0.1167	0.93293	0.1167	6	258	0.0172	9606	Homo sapiens	E2F7		R-HSA-6798353;R-HSA-6798304;R-HSA-6798299;R-HSA-6798347;R-HSA-8952996;R-HSA-8953013
R-HSA-212436	Generic Transcription Pathway	4	1586	0.101472	0.119741	0.921758	0.119741	49	880	0.0586667	9606	Homo sapiens	SOX9;RUNX3;E2F7		R-HSA-8878212;R-HSA-8951951;R-HSA-8951695;R-HSA-6798304;R-HSA-8878220;R-HSA-8951428;R-HSA-8952069;R-HSA-8949276;R-HSA-8951966;R-HSA-8952081;R-HSA-8878237;R-HSA-8951442;R-HSA-8952232;R-HSA-8951977;R-HSA-8878117;R-HSA-8878243;R-HSA-4411367;R-HSA-8865454;R-HSA-8952226;R-HSA-8952996;R-HSA-8952101;R-HSA-8878130;R-HSA-8952382;R-HSA-8878143;R-HSA-8952371;R-HSA-6798299;R-HSA-8949301;R-HSA-8953013;R-HSA-8…
R-HSA-400253	Circadian Clock	1	105	0.00671785	0.120208	0.920066	0.120208	1	59	0.00393333	9606	Homo sapiens	ARNTL2		R-HSA-549364
R-HSA-381340	Transcriptional regulation of white adipocyte differentiation	1	107	0.00684581	0.122359	0.912364	0.122359	1	19	0.00126667	9606	Homo sapiens	ZNF467		R-HSA-381283
R-HSA-8878159	Transcriptional regulation by RUNX3	1	118	0.00754958	0.1341	0.87257	0.1341	42	47	0.00313333	9606	Homo sapiens	RUNX3		R-HSA-8878212;R-HSA-8952399;R-HSA-8937807;R-HSA-8951951;R-HSA-8951695;R-HSA-8952128;R-HSA-8937792;R-HSA-8878220;R-HSA-8951428;R-HSA-8952069;R-HSA-8952408;R-HSA-8949276;R-HSA-8951966;R-HSA-8949343;R-HSA-8952081;R-HSA-8878237;R-HSA-8951442;R-HSA-8937814;R-HSA-8949335;R-HSA-8952232;R-HSA-8951977;R-HSA-8878117;R-HSA-8878243;R-HSA-4411367;R-HSA-8878178;R-HSA-8865454;R-HSA-8952226;R-HSA-8952419;R-HSA-8…
R-HSA-73857	RNA Polymerase II Transcription	4	1728	0.110557	0.150972	0.821102	0.150972	49	941	0.0627333	9606	Homo sapiens	SOX9;RUNX3;E2F7		R-HSA-8878212;R-HSA-8951951;R-HSA-8951695;R-HSA-6798304;R-HSA-8878220;R-HSA-8951428;R-HSA-8952069;R-HSA-8949276;R-HSA-8951966;R-HSA-8952081;R-HSA-8878237;R-HSA-8951442;R-HSA-8952232;R-HSA-8951977;R-HSA-8878117;R-HSA-8878243;R-HSA-4411367;R-HSA-8865454;R-HSA-8952226;R-HSA-8952996;R-HSA-8952101;R-HSA-8878130;R-HSA-8952382;R-HSA-8878143;R-HSA-8952371;R-HSA-6798299;R-HSA-8949301;R-HSA-8953013;R-HSA-8…
R-HSA-8878166	Transcriptional regulation by RUNX2	1	146	0.00934101	0.16332	0.786961	0.16332	1	81	0.0054	9606	Homo sapiens	SOX9		R-HSA-8985343
R-HSA-9843745	Adipogenesis	1	147	0.00940499	0.164346	0.784241	0.164346	1	33	0.0022	9606	Homo sapiens	ZNF467		R-HSA-381283
R-HSA-74160	Gene expression (Transcription)	4	1941	0.124184	0.203413	0.691621	0.203413	49	1103	0.0735333	9606	Homo sapiens	SOX9;RUNX3;E2F7		R-HSA-8878212;R-HSA-8951951;R-HSA-8951695;R-HSA-6798304;R-HSA-8878220;R-HSA-8951428;R-HSA-8952069;R-HSA-8949276;R-HSA-8951966;R-HSA-8952081;R-HSA-8878237;R-HSA-8951442;R-HSA-8952232;R-HSA-8951977;R-HSA-8878117;R-HSA-8878243;R-HSA-4411367;R-HSA-8865454;R-HSA-8952226;R-HSA-8952996;R-HSA-8952101;R-HSA-8878130;R-HSA-8952382;R-HSA-8878143;R-HSA-8952371;R-HSA-6798299;R-HSA-8949301;R-HSA-8953013;R-HSA-8…
R-HSA-9730414	MITF-M-regulated melanocyte development	1	195	0.012476	0.212219	0.673216	0.212219	1	115	0.00766667	9606	Homo sapiens	SOX9		R-HSA-9732107
R-HSA-1266738	Developmental Biology	3	1732	0.110813	0.353263	0.451901	0.353263	16	910	0.0606667	9606	Homo sapiens	SOX9;ZNF467		R-HSA-9692146;R-HSA-9693009;R-HSA-9690896;R-HSA-9692150;R-HSA-381283;R-HSA-9690395;R-HSA-9692154;R-HSA-9690877;R-HSA-9692131;R-HSA-9692129;R-HSA-9692135;R-HSA-9692134;R-HSA-9690404;R-HSA-9692228;R-HSA-9690414;R-HSA-9732107
R-HSA-162582	Signal Transduction	2	3054	0.195393	0.909768	0.0410695	0.909768	2	2572	0.171467	9606	Homo sapiens	SOX9;RUNX3		R-HSA-4411367;R-HSA-5626938

## Sheet: PANC1-siSOX9 to HTF
Ensembl GeneID	Gene name	log2(FC)	StdErr	Is TF?	DBD	EntrezGene Description		0.584963
ENSG00000116990	MYCL	2.96162	0.255978	Yes	bHLH	v-myc avian myelocytomatosis viral oncogene lung carcinoma derived homolog [Source:HGNC Symbol;Acc:H
ENSG00000121068	TBX2	2.75194	0.460467	Yes	T-box	T-box 2 [Source:HGNC Symbol;Acc:HGNC:11597]
ENSG00000179772	FOXS1	2.34771	0.623697	Yes	Forkhead	forkhead box S1 [Source:HGNC Symbol;Acc:HGNC:3735]
ENSG00000101096	NFATC2	2.06007	0.196273	Yes	Rel	nuclear factor of activated T-cells 2 [Source:HGNC Symbol;Acc:HGNC:7776]
ENSG00000107485	GATA3	2.02328	0.242251	Yes	GATA	GATA binding protein 3 [Source:HGNC Symbol;Acc:HGNC:4172]
ENSG00000197647	ZNF433	1.97858	0.202551	Yes	C2H2 ZF	zinc finger protein 433 [Source:HGNC Symbol;Acc:HGNC:20811]
ENSG00000127528	KLF2	1.82246	0.245719	Yes	C2H2 ZF	Kruppel like factor 2 [Source:HGNC Symbol;Acc:HGNC:6347]
ENSG00000175745	NR2F1	1.69958	0.142679	Yes	Nuclear receptor	nuclear receptor subfamily 2 group F member 1 [Source:HGNC Symbol;Acc:HGNC:7975]
ENSG00000115844	DLX2	1.66762	0.256598	Yes	Homeodomain	distal-less homeobox 2 [Source:HGNC Symbol;Acc:HGNC:2915]
ENSG00000011332	DPF1	1.47862	0.251655	Yes	C2H2 ZF	double PHD fingers 1 [Source:HGNC Symbol;Acc:HGNC:20225]
ENSG00000130751	NPAS1	1.39776	0.253276	Yes	bHLH	neuronal PAS domain protein 1 [Source:HGNC Symbol;Acc:HGNC:7894]
ENSG00000163508	EOMES	1.38239	0.268857	Yes	T-box	eomesodermin [Source:HGNC Symbol;Acc:HGNC:3372]
ENSG00000152284	TCF7L1	1.33733	0.101862	Yes	HMG/Sox	transcription factor 7 like 1 [Source:HGNC Symbol;Acc:HGNC:11640]
ENSG00000165804	ZNF219	1.30754	0.117222	Yes	C2H2 ZF	zinc finger protein 219 [Source:HGNC Symbol;Acc:HGNC:13011]
ENSG00000197124	ZNF682	1.27955	0.266284	Yes	C2H2 ZF	zinc finger protein 682 [Source:HGNC Symbol;Acc:HGNC:28857]
ENSG00000197857	ZNF44	1.26943	0.164506	Yes	C2H2 ZF	zinc finger protein 44 [Source:HGNC Symbol;Acc:HGNC:13110]
ENSG00000053254	FOXN3	1.25293	0.154825	Yes	Forkhead	forkhead box N3 [Source:HGNC Symbol;Acc:HGNC:1928]
ENSG00000150347	ARID5B	1.24789	0.148443	Yes	ARID/BRIGHT	AT-rich interaction domain 5B [Source:HGNC Symbol;Acc:HGNC:17362]
ENSG00000057657	PRDM1	1.22678	0.228391	Yes	C2H2 ZF	PR domain 1 [Source:HGNC Symbol;Acc:HGNC:9346]
ENSG00000168779	SHOX2	1.21224	0.15695	Yes	Homeodomain	short stature homeobox 2 [Source:HGNC Symbol;Acc:HGNC:10854]
ENSG00000172273	HINFP	1.19207	0.110462	Yes	C2H2 ZF	histone H4 transcription factor [Source:HGNC Symbol;Acc:HGNC:17850]
ENSG00000064195	DLX3	1.17195	0.291478	Yes	Homeodomain	distal-less homeobox 3 [Source:HGNC Symbol;Acc:HGNC:2916]
ENSG00000183779	ZNF703	1.16597	0.226428	Yes	C2H2 ZF	zinc finger protein 703 [Source:HGNC Symbol;Acc:HGNC:25883]
ENSG00000106546	AHR	1.16035	0.0986894	Yes	bHLH	aryl hydrocarbon receptor [Source:HGNC Symbol;Acc:HGNC:348]
ENSG00000060138	YBX3	1.10163	0.101754	Yes	CSD	Y-box binding protein 3 [Source:HGNC Symbol;Acc:HGNC:2428]
ENSG00000165156	ZHX1	1.10006	0.105466	Yes	Homeodomain	zinc fingers and homeoboxes 1 [Source:HGNC Symbol;Acc:HGNC:12871]
ENSG00000112658	SRF	1.09017	0.11734	Yes	MADS box	serum response factor [Source:HGNC Symbol;Acc:HGNC:11291]
ENSG00000137203	TFAP2A	1.0829	0.100984	Yes	AP-2	transcription factor AP-2 alpha [Source:HGNC Symbol;Acc:HGNC:11742]
ENSG00000168916	ZNF608	1.07982	0.128937	Yes	C2H2 ZF	zinc finger protein 608 [Source:HGNC Symbol;Acc:HGNC:29238]
ENSG00000197008	ZNF138	1.02693	0.148163	Yes	C2H2 ZF	Zinc finger protein 138 [Source:HGNC Symbol;Acc:HGNC:12922]
ENSG00000123364	HOXC13	0.998897	0.114963	Yes	Homeodomain	homeobox C13 [Source:HGNC Symbol;Acc:HGNC:5125]
ENSG00000134874	DZIP1	0.991549	0.082596	Yes	C2H2 ZF	DAZ interacting zinc finger protein 1 [Source:HGNC Symbol;Acc:HGNC:20908]
ENSG00000197044	ZNF441	0.978698	0.183761	Yes	C2H2 ZF	zinc finger protein 441 [Source:HGNC Symbol;Acc:HGNC:20875]
ENSG00000124459	ZNF45	0.97686	0.112241	Yes	C2H2 ZF	zinc finger protein 45 [Source:HGNC Symbol;Acc:HGNC:13111]
ENSG00000165556	CDX2	0.947985	0.206841	Yes	Homeodomain	caudal type homeobox 2 [Source:HGNC Symbol;Acc:HGNC:1806]
ENSG00000102189	EEA1	0.942949	0.103587	Yes	C2H2 ZF	early endosome antigen 1 [Source:HGNC Symbol;Acc:HGNC:3185]
ENSG00000106554	CHCHD3	0.937343	0.111661	Yes	Unknown	coiled-coil-helix-coiled-coil-helix domain containing 3 [Source:HGNC Symbol;Acc:HGNC:21906];MICOS co
ENSG00000176024	ZNF613	0.925028	0.193263	Yes	C2H2 ZF	zinc finger protein 613 [Source:HGNC Symbol;Acc:HGNC:25827]
ENSG00000185551	NR2F2	0.917693	0.0952045	Yes	Nuclear receptor	nuclear receptor subfamily 2 group F member 2 [Source:HGNC Symbol;Acc:HGNC:7976]
ENSG00000083828	ZNF586	0.917525	0.180239	Yes	C2H2 ZF	zinc finger protein 586 [Source:HGNC Symbol;Acc:HGNC:25949]
ENSG00000169057	MECP2	0.914183	0.0762404	Yes	MBD; AT hook	methyl-CpG binding protein 2 [Source:HGNC Symbol;Acc:HGNC:6990]
ENSG00000198815	FOXJ3	0.911421	0.0956782	Yes	Forkhead	forkhead box J3 [Source:HGNC Symbol;Acc:HGNC:29178]
ENSG00000157613	CREB3L1	0.906753	0.301676	Yes	bZIP	cAMP responsive element binding protein 3 like 1 [Source:HGNC Symbol;Acc:HGNC:18856]
ENSG00000180806	HOXC9	0.905092	0.148983	Yes	Homeodomain	homeobox C9 [Source:HGNC Symbol;Acc:HGNC:5130]
ENSG00000116731	PRDM2	0.901107	0.0758889	Yes	C2H2 ZF	PR domain 2 [Source:HGNC Symbol;Acc:HGNC:9347]
ENSG00000197343	ZNF655	0.89699	0.101826	Yes	C2H2 ZF	zinc finger protein 655 [Source:HGNC Symbol;Acc:HGNC:30899]
ENSG00000167380	ZNF226	0.89408	0.117567	Yes	C2H2 ZF	zinc finger protein 226 [Source:HGNC Symbol;Acc:HGNC:13019]
ENSG00000198556	ZNF789	0.891574	0.156257	Yes	C2H2 ZF	zinc finger protein 789 [Source:HGNC Symbol;Acc:HGNC:27801]
ENSG00000187772	LIN28B	0.888013	0.111272	Yes	CSD	lin-28 homolog B [Source:HGNC Symbol;Acc:HGNC:32207]
ENSG00000118418	HMGN3	0.873683	0.109763	Yes	HMG/Sox	high mobility group nucleosomal binding domain 3 [Source:HGNC Symbol;Acc:HGNC:12312]
ENSG00000105991	HOXA1	0.870738	0.119732	Yes	Homeodomain	Homeobox A1 [Source:HGNC Symbol;Acc:HGNC:5099]
ENSG00000213096	ZNF254	0.866682	0.106844	Yes	C2H2 ZF	zinc finger protein 254 [Source:HGNC Symbol;Acc:HGNC:13047]
ENSG00000144161	ZC3H8	0.862914	0.17237	Yes	CCCH ZF	zinc finger CCCH-type containing 8 [Source:HGNC Symbol;Acc:HGNC:30941]
ENSG00000105996	HOXA2	0.862297	0.274177	Yes	Homeodomain	homeobox A2 [Source:HGNC Symbol;Acc:HGNC:5103]
ENSG00000153814	JAZF1	0.854805	0.196598	Yes	C2H2 ZF	JAZF zinc finger 1 [Source:HGNC Symbol;Acc:HGNC:28917]
ENSG00000102804	TSC22D1	0.852725	0.126001	Yes	Unknown	TSC22 domain family member 1 [Source:HGNC Symbol;Acc:HGNC:16826]
ENSG00000175727	MLXIP	0.828358	0.0976208	Yes	bHLH	MLX interacting protein [Source:HGNC Symbol;Acc:HGNC:17055]
ENSG00000169981	ZNF35	0.821657	0.164226	Yes	C2H2 ZF	zinc finger protein 35 [Source:HGNC Symbol;Acc:HGNC:13099]
ENSG00000134138	MEIS2	0.817189	0.141257	Yes	Homeodomain	Meis homeobox 2 [Source:HGNC Symbol;Acc:HGNC:7001]
ENSG00000256683	ZNF350	0.810214	0.217558	Yes	C2H2 ZF	zinc finger protein 350 [Source:HGNC Symbol;Acc:HGNC:16656]
ENSG00000188868	ZNF563	0.808214	0.316914	Yes	C2H2 ZF	zinc finger protein 563 [Source:HGNC Symbol;Acc:HGNC:30498]
ENSG00000178935	ZNF552	0.806931	0.220338	Yes	C2H2 ZF	zinc finger protein 552 [Source:HGNC Symbol;Acc:HGNC:26135]
ENSG00000177508	IRX3	0.804281	0.142306	Yes	Homeodomain	iroquois homeobox 3 [Source:HGNC Symbol;Acc:HGNC:14360]
ENSG00000263002	ZNF234	0.802692	0.160846	Yes	C2H2 ZF	Zinc finger protein 234 [Source:HGNC Symbol;Acc:HGNC:13027]
ENSG00000102878	HSF4	0.797167	0.202712	Yes	HSF	heat shock transcription factor 4 [Source:HGNC Symbol;Acc:HGNC:5227]
ENSG00000074657	ZNF532	0.796942	0.0887855	Yes	C2H2 ZF	zinc finger protein 532 [Source:HGNC Symbol;Acc:HGNC:30940]
ENSG00000198353	HOXC4	0.796852	0.162037	Yes	Homeodomain	homeobox C4 [Source:HGNC Symbol;Acc:HGNC:5126]
ENSG00000136870	ZNF189	0.789951	0.133003	Yes	C2H2 ZF	zinc finger protein 189 [Source:HGNC Symbol;Acc:HGNC:12980]
ENSG00000127989	MTERF1	0.789799	0.147719	Yes	mTERF	mitochondrial transcription termination factor 1 [Source:HGNC Symbol;Acc:HGNC:21463]
ENSG00000160685	ZBTB7B	0.78907	0.0818224	Yes	C2H2 ZF	zinc finger and BTB domain containing 7B [Source:HGNC Symbol;Acc:HGNC:18668]
ENSG00000170396	ZNF804A	0.787367	0.227348	Yes	C2H2 ZF	zinc finger protein 804A [Source:HGNC Symbol;Acc:HGNC:21711]
ENSG00000249471	ZNF324B	0.78475	0.198895	Yes	C2H2 ZF	zinc finger protein 324B [Source:HGNC Symbol;Acc:HGNC:33107]
ENSG00000144355	DLX1	0.784591	0.265238	Yes	Homeodomain	distal-less homeobox 1 [Source:HGNC Symbol;Acc:HGNC:2914]
ENSG00000161642	ZNF385A	0.784176	0.174815	Yes	C2H2 ZF	zinc finger protein 385A [Source:HGNC Symbol;Acc:HGNC:17521]
ENSG00000178951	ZBTB7A	0.782345	0.0785125	Yes	C2H2 ZF	zinc finger and BTB domain containing 7A [Source:HGNC Symbol;Acc:HGNC:18078]
ENSG00000127124	HIVEP3	0.779327	0.119738	Yes	C2H2 ZF	human immunodeficiency virus type I enhancer binding protein 3 [Source:HGNC Symbol;Acc:HGNC:13561]
ENSG00000120149	MSX2	0.777384	0.149431	Yes	Homeodomain	msh homeobox 2 [Source:HGNC Symbol;Acc:HGNC:7392]
ENSG00000007968	E2F2	0.771497	0.174376	Yes	E2F	E2F transcription factor 2 [Source:HGNC Symbol;Acc:HGNC:3114]
ENSG00000278318	ZNF229	0.770782	0.114753	Yes	C2H2 ZF	Zinc finger protein 229 [Source:HGNC Symbol;Acc:HGNC:13022]
ENSG00000233608	TWIST2	0.77031	0.29095	Yes	bHLH	twist family bHLH transcription factor 2 [Source:HGNC Symbol;Acc:HGNC:20670]
ENSG00000072736	NFATC3	0.765609	0.0977369	Yes	Rel	nuclear factor of activated T-cells 3 [Source:HGNC Symbol;Acc:HGNC:7777]
ENSG00000143033	MTF2	0.763858	0.0773647	Yes	Unknown	metal response element binding transcription factor 2 [Source:HGNC Symbol;Acc:HGNC:29535]
ENSG00000189190	ZNF600	0.761423	0.117629	Yes	C2H2 ZF	zinc finger protein 600 [Source:HGNC Symbol;Acc:HGNC:30951]
ENSG00000099364	FBXL19	0.756692	0.100145	Yes	CxxC	F-box and leucine rich repeat protein 19 [Source:HGNC Symbol;Acc:HGNC:25300]
ENSG00000152926	ZNF117	0.753251	0.190533	Yes	C2H2 ZF	zinc finger protein 117 [Source:HGNC Symbol;Acc:HGNC:12897]
ENSG00000123388	HOXC11	0.745035	0.136738	Yes	Homeodomain	homeobox C11 [Source:HGNC Symbol;Acc:HGNC:5123]
ENSG00000116809	ZBTB17	0.741124	0.110921	Yes	C2H2 ZF	zinc finger and BTB domain containing 17 [Source:HGNC Symbol;Acc:HGNC:12936]
ENSG00000118263	KLF7	0.734802	0.191955	Yes	C2H2 ZF	Kruppel like factor 7 [Source:HGNC Symbol;Acc:HGNC:6350]
ENSG00000198715	GLMP	0.729762	0.101467	Yes	Unknown	glycosylated lysosomal membrane protein [Source:HGNC Symbol;Acc:HGNC:29436]
ENSG00000237440	ZNF737	0.712912	0.161949	Yes	C2H2 ZF	zinc finger protein 737 [Source:HGNC Symbol;Acc:HGNC:32468]
ENSG00000196757	ZNF700	0.704992	0.130965	Yes	C2H2 ZF	zinc finger protein 700 [Source:HGNC Symbol;Acc:HGNC:25292]
ENSG00000179111	HES7	0.704487	0.236229	Yes	bHLH	hes family bHLH transcription factor 7 [Source:HGNC Symbol;Acc:HGNC:15977]
ENSG00000185122	HSF1	0.702816	0.0873914	Yes	HSF	heat shock transcription factor 1 [Source:HGNC Symbol;Acc:HGNC:5224]
ENSG00000135365	PHF21A	0.695192	0.109121	Yes	AT hook	PHD finger protein 21A [Source:HGNC Symbol;Acc:HGNC:24156]
ENSG00000163795	ZNF513	0.68742	0.136501	Yes	C2H2 ZF	zinc finger protein 513 [Source:HGNC Symbol;Acc:HGNC:26498]
ENSG00000196812	ZSCAN16	0.687195	0.193823	Yes	C2H2 ZF	zinc finger and SCAN domain containing 16 [Source:HGNC Symbol;Acc:HGNC:20813]
ENSG00000122386	ZNF205	0.686381	0.120646	Yes	C2H2 ZF	zinc finger protein 205 [Source:HGNC Symbol;Acc:HGNC:12996]
ENSG00000223547	ZNF844	0.673382	0.195884	Yes	C2H2 ZF	zinc finger protein 844 [Source:HGNC Symbol;Acc:HGNC:25932]
ENSG00000213762	ZNF134	0.672296	0.0978747	Yes	C2H2 ZF	zinc finger protein 134 [Source:HGNC Symbol;Acc:HGNC:12918]
ENSG00000110851	PRDM4	0.670831	0.109384	Yes	C2H2 ZF	PR domain 4 [Source:HGNC Symbol;Acc:HGNC:9348]
ENSG00000083812	ZNF324	0.667753	0.152844	Yes	C2H2 ZF	zinc finger protein 324 [Source:HGNC Symbol;Acc:HGNC:14096]
ENSG00000198551	ZNF627	0.657615	0.135577	Yes	C2H2 ZF	zinc finger protein 627 [Source:HGNC Symbol;Acc:HGNC:30570]
ENSG00000124444	ZNF576	0.653598	0.157179	Yes	C2H2 ZF	zinc finger protein 576 [Source:HGNC Symbol;Acc:HGNC:28357]
ENSG00000179348	GATA2	0.653358	0.195275	Yes	GATA	GATA binding protein 2 [Source:HGNC Symbol;Acc:HGNC:4171]
ENSG00000173894	CBX2	0.651619	0.145527	Yes	AT hook	chromobox 2 [Source:HGNC Symbol;Acc:HGNC:1552]
ENSG00000187815	ZFP69	0.649797	0.158921	Yes	C2H2 ZF	ZFP69 zinc finger protein [Source:HGNC Symbol;Acc:HGNC:24708]
ENSG00000156853	ZNF689	0.6492	0.104797	Yes	C2H2 ZF	zinc finger protein 689 [Source:HGNC Symbol;Acc:HGNC:25173]
ENSG00000126746	ZNF384	0.64869	0.090283	Yes	C2H2 ZF	zinc finger protein 384 [Source:HGNC Symbol;Acc:HGNC:11955]
ENSG00000187098	MITF	0.643336	0.156426	Yes	bHLH	melanogenesis associated transcription factor [Source:HGNC Symbol;Acc:HGNC:7105]
ENSG00000197362	ZNF786	0.639962	0.149955	Yes	C2H2 ZF	zinc finger protein 786 [Source:HGNC Symbol;Acc:HGNC:21806]
ENSG00000205903	ZNF316	0.639597	0.108643	Yes	C2H2 ZF	zinc finger protein 316 [Source:HGNC Symbol;Acc:HGNC:13843]
ENSG00000243678	NME2	0.627304	0.19649	Yes	Unknown	NME1-NME2 readthrough [Source:HGNC Symbol;Acc:HGNC:33531];Nucleoside diphosphate kinase B
ENSG00000160336	ZNF761	0.627022	0.0931278	Yes	C2H2 ZF	zinc finger protein 761 [Source:HGNC Symbol;Acc:HGNC:23179]
ENSG00000123411	IKZF4	0.625173	0.164322	Yes	C2H2 ZF	IKAROS family zinc finger 4 [Source:HGNC Symbol;Acc:HGNC:13179]
ENSG00000081189	MEF2C	0.623722	0.14977	Yes	MADS box	myocyte enhancer factor 2C [Source:HGNC Symbol;Acc:HGNC:6996]
ENSG00000196458	ZNF605	0.622071	0.120054	Yes	C2H2 ZF	zinc finger protein 605 [Source:HGNC Symbol;Acc:HGNC:28068]
ENSG00000131408	NR1H2	0.61942	0.104689	Yes	Nuclear receptor	nuclear receptor subfamily 1 group H member 2 [Source:HGNC Symbol;Acc:HGNC:7965]
ENSG00000164048	ZNF589	0.619385	0.161576	Yes	C2H2 ZF	zinc finger protein 589 [Source:HGNC Symbol;Acc:HGNC:16747]
ENSG00000185697	MYBL1	0.614725	0.085641	Yes	Myb/SANT	MYB proto-oncogene like 1 [Source:HGNC Symbol;Acc:HGNC:7547]
ENSG00000105698	USF2	0.614519	0.0686987	Yes	bHLH	upstream transcription factor 2, c-fos interacting [Source:HGNC Symbol;Acc:HGNC:12594]
ENSG00000171970	ZNF57	0.611558	0.195332	Yes	C2H2 ZF	zinc finger protein 57 [Source:HGNC Symbol;Acc:HGNC:13125]
ENSG00000165244	ZNF367	0.61071	0.124089	Yes	C2H2 ZF	zinc finger protein 367 [Source:HGNC Symbol;Acc:HGNC:18320]
ENSG00000186020	ZNF529	0.610194	0.129711	Yes	C2H2 ZF	zinc finger protein 529 [Source:HGNC Symbol;Acc:HGNC:29328]
ENSG00000197757	HOXC6	0.609393	0.142143	Yes	Homeodomain	homeobox C6 [Source:HGNC Symbol;Acc:HGNC:5128]
ENSG00000068305	MEF2A	0.609331	0.091344	Yes	MADS box	Myocyte enhancer factor 2A [Source:HGNC Symbol;Acc:HGNC:6993]
ENSG00000185252	ZNF74	0.606902	0.115939	Yes	C2H2 ZF	zinc finger protein 74 [Source:HGNC Symbol;Acc:HGNC:13144]
ENSG00000188786	MTF1	0.604553	0.0919212	Yes	C2H2 ZF	metal-regulatory transcription factor 1 [Source:HGNC Symbol;Acc:HGNC:7428]
ENSG00000114126	TFDP2	0.603573	0.0989006	Yes	E2F	transcription factor Dp-2 [Source:HGNC Symbol;Acc:HGNC:11751]
ENSG00000126767	ELK1	0.602562	0.0884724	Yes	Ets	ELK1, ETS transcription factor [Source:HGNC Symbol;Acc:HGNC:3321]
ENSG00000166888	STAT6	0.601067	0.0995884	Yes	STAT	signal transducer and activator of transcription 6 [Source:HGNC Symbol;Acc:HGNC:11368]
ENSG00000108813	DLX4	0.600119	0.181172	Yes	Homeodomain	distal-less homeobox 4 [Source:HGNC Symbol;Acc:HGNC:2917]
ENSG00000131931	THAP1	0.598451	0.146588	Yes	THAP finger	THAP domain containing 1 [Source:HGNC Symbol;Acc:HGNC:20856]
ENSG00000149948	HMGA2	0.591937	0.103274	Yes	AT hook	high mobility group AT-hook 2 [Source:HGNC Symbol;Acc:HGNC:5009]
ENSG00000102984	ZNF821	0.591407	0.21511	Yes	C2H2 ZF	zinc finger protein 821 [Source:HGNC Symbol;Acc:HGNC:28043]
ENSG00000197951	ZNF71	0.591058	0.150112	Yes	C2H2 ZF	zinc finger protein 71 [Source:HGNC Symbol;Acc:HGNC:13141]
ENSG00000164296	TIGD6	0.590487	0.154398	Yes	CENPB	tigger transposable element derived 6 [Source:HGNC Symbol;Acc:HGNC:18332]
ENSG00000140987	ZSCAN32	0.589938	0.11022	Yes	C2H2 ZF	zinc finger and SCAN domain containing 32 [Source:HGNC Symbol;Acc:HGNC:20812]
ENSG00000135111	TBX3	0.58534	0.114771	Yes	T-box	T-box 3 [Source:HGNC Symbol;Acc:HGNC:11602]
ENSG00000130803	ZNF317	0.58379	0.0827677	Yes	C2H2 ZF	zinc finger protein 317 [Source:HGNC Symbol;Acc:HGNC:13507]
ENSG00000159917	ZNF235	0.582342	0.175642	Yes	C2H2 ZF	zinc finger protein 235 [Source:HGNC Symbol;Acc:HGNC:12866]
ENSG00000120690	ELF1	0.581958	0.0873875	Yes	Ets	E74 like ETS transcription factor 1 [Source:HGNC Symbol;Acc:HGNC:3316]
ENSG00000166987	MBD6	0.58192	0.125426	Yes	MBD	methyl-CpG binding domain protein 6 [Source:HGNC Symbol;Acc:HGNC:20445]
ENSG00000126456	IRF3	0.579064	0.0867305	Yes	IRF	interferon regulatory factor 3 [Source:HGNC Symbol;Acc:HGNC:6118]
ENSG00000196652	ZKSCAN5	0.576522	0.0904358	Yes	C2H2 ZF	zinc finger with KRAB and SCAN domains 5 [Source:HGNC Symbol;Acc:HGNC:12867]
ENSG00000131759	RARA	0.563793	0.106363	Yes	Nuclear receptor	retinoic acid receptor alpha [Source:HGNC Symbol;Acc:HGNC:9864]
ENSG00000167394	ZNF668	0.563738	0.122615	Yes	C2H2 ZF	zinc finger protein 668 [Source:HGNC Symbol;Acc:HGNC:25821]
ENSG00000153975	ZUP1	0.558641	0.0969945	Yes	C2H2 ZF	zinc finger with UFM1 specific peptidase domain [Source:HGNC Symbol;Acc:HGNC:21224]
ENSG00000171295	ZNF440	0.556437	0.123096	Yes	C2H2 ZF	zinc finger protein 440 [Source:HGNC Symbol;Acc:HGNC:20874]
ENSG00000167157	PRRX2	0.555097	0.224362	Yes	Homeodomain	paired related homeobox 2 [Source:HGNC Symbol;Acc:HGNC:21338]
ENSG00000006194	ZNF263	0.551379	0.0728573	Yes	C2H2 ZF	zinc finger protein 263 [Source:HGNC Symbol;Acc:HGNC:13056]
ENSG00000181472	ZBTB2	0.545715	0.0852097	Yes	C2H2 ZF	zinc finger and BTB domain containing 2 [Source:HGNC Symbol;Acc:HGNC:20868]
ENSG00000066827	ZFAT	0.534118	0.137652	Yes	C2H2 ZF	zinc finger and AT-hook domain containing [Source:HGNC Symbol;Acc:HGNC:19899]
ENSG00000118922	KLF12	0.533856	0.160731	Yes	C2H2 ZF	Kruppel like factor 12 [Source:HGNC Symbol;Acc:HGNC:6346]
ENSG00000213020	ZNF611	0.532671	0.202573	Yes	C2H2 ZF	zinc finger protein 611 [Source:HGNC Symbol;Acc:HGNC:28766]
ENSG00000131115	ZNF227	0.530443	0.132374	Yes	C2H2 ZF	zinc finger protein 227 [Source:HGNC Symbol;Acc:HGNC:13020]
ENSG00000140396	NCOA2	0.530163	0.0901252	Yes	bHLH	nuclear receptor coactivator 2 [Source:HGNC Symbol;Acc:HGNC:7669]
ENSG00000130544	ZNF557	0.52969	0.193242	Yes	C2H2 ZF	zinc finger protein 557 [Source:HGNC Symbol;Acc:HGNC:28632]
ENSG00000198466	ZNF587	0.529537	0.105966	Yes	C2H2 ZF	zinc finger protein 587 [Source:HGNC Symbol;Acc:HGNC:30955]
ENSG00000159140	SON	0.529031	0.0827949	Yes	Unknown	SON DNA binding protein [Source:HGNC Symbol;Acc:HGNC:11183]
ENSG00000075891	PAX2	0.529012	0.104256	Yes	Homeodomain; Paired box	paired box 2 [Source:HGNC Symbol;Acc:HGNC:8616]
ENSG00000141510	TP53	0.527641	0.13423	Yes	p53	tumor protein p53 [Source:HGNC Symbol;Acc:HGNC:11998]
ENSG00000179943	FIZ1	0.527199	0.0974021	Yes	C2H2 ZF	FLT3 interacting zinc finger 1 [Source:HGNC Symbol;Acc:HGNC:25917]
ENSG00000102901	CENPT	0.526876	0.111601	Yes	Unknown	centromere protein T [Source:HGNC Symbol;Acc:HGNC:25787]
ENSG00000204611	ZNF616	0.525223	0.130886	Yes	C2H2 ZF	zinc finger protein 616 [Source:HGNC Symbol;Acc:HGNC:28062]
ENSG00000167081	PBX3	0.521473	0.0953688	Yes	Homeodomain	PBX homeobox 3 [Source:HGNC Symbol;Acc:HGNC:8634]
ENSG00000198464	ZNF480	0.519289	0.108593	Yes	C2H2 ZF	zinc finger protein 480 [Source:HGNC Symbol;Acc:HGNC:23305]
ENSG00000123933	MXD4	0.515927	0.151542	Yes	bHLH	MAX dimerization protein 4 [Source:HGNC Symbol;Acc:HGNC:13906]
ENSG00000168769	TET2	0.515612	0.133813	Yes	Unknown	tet methylcytosine dioxygenase 2
ENSG00000036549	ZZZ3	0.513869	0.0721071	Yes	Myb/SANT	zinc finger ZZ-type containing 3 [Source:HGNC Symbol;Acc:HGNC:24523]
ENSG00000167232	ZNF91	0.504253	0.129043	Yes	C2H2 ZF	zinc finger protein 91 [Source:HGNC Symbol;Acc:HGNC:13166]
ENSG00000180818	HOXC10	0.50112	0.0852208	Yes	Homeodomain	homeobox C10 [Source:HGNC Symbol;Acc:HGNC:5122]
ENSG00000125812	GZF1	0.495898	0.0853556	Yes	C2H2 ZF	GDNF inducible zinc finger protein 1 [Source:HGNC Symbol;Acc:HGNC:15808]
ENSG00000120832	MTERF2	0.495387	0.145631	Yes	mTERF	mitochondrial transcription termination factor 2 [Source:HGNC Symbol;Acc:HGNC:30779]
ENSG00000269343	ZNF587B	0.492024	0.14653	Yes	C2H2 ZF	zinc finger protein 587B [Source:HGNC Symbol;Acc:HGNC:37142]
ENSG00000196417	ZNF765	0.481083	0.125928	Yes	C2H2 ZF	zinc finger protein 765 [Source:HGNC Symbol;Acc:HGNC:25092]
ENSG00000180035	ZNF48	0.475856	0.111108	Yes	C2H2 ZF	zinc finger protein 48 [Source:HGNC Symbol;Acc:HGNC:13114]
ENSG00000134317	GRHL1	0.47584	0.172767	Yes	Grainyhead	grainyhead like transcription factor 1 [Source:HGNC Symbol;Acc:HGNC:17923]
ENSG00000175105	ZNF654	0.470825	0.117852	Yes	C2H2 ZF	zinc finger protein 654 [Source:HGNC Symbol;Acc:HGNC:25612]
ENSG00000181827	RFX7	0.467655	0.0873079	Yes	RFX	regulatory factor X7 [Source:HGNC Symbol;Acc:HGNC:25777]
ENSG00000065978	YBX1	0.466379	0.0555044	Yes	CSD	Y-box binding protein 1 [Source:HGNC Symbol;Acc:HGNC:8014]
ENSG00000171604	CXXC5	0.465408	0.103592	Yes	CxxC	CXXC finger protein 5 [Source:HGNC Symbol;Acc:HGNC:26943]
ENSG00000043355	ZIC2	0.463664	0.123885	Yes	C2H2 ZF	Zic family member 2 [Source:HGNC Symbol;Acc:HGNC:12873]
ENSG00000125520	SLC2A4RG	0.463454	0.102462	Yes	C2H2 ZF	SLC2A4 regulator [Source:HGNC Symbol;Acc:HGNC:15930]
ENSG00000121903	ZSCAN20	0.462863	0.138941	Yes	C2H2 ZF	zinc finger and SCAN domain containing 20 [Source:HGNC Symbol;Acc:HGNC:13093]
ENSG00000126705	AHDC1	0.462456	0.121878	Yes	AT hook	AT-hook DNA binding motif containing 1 [Source:HGNC Symbol;Acc:HGNC:25230]
ENSG00000162702	ZNF281	0.461887	0.0758114	Yes	C2H2 ZF	zinc finger protein 281 [Source:HGNC Symbol;Acc:HGNC:13075]
ENSG00000185869	ZNF829	0.459208	0.133628	Yes	C2H2 ZF	zinc finger protein 829 [Source:HGNC Symbol;Acc:HGNC:34032]
ENSG00000181444	ZNF467	0.458569	0.195109	Yes	C2H2 ZF	zinc finger protein 467 [Source:HGNC Symbol;Acc:HGNC:23154]
ENSG00000198026	ZNF335	0.456342	0.0975368	Yes	C2H2 ZF	zinc finger protein 335 [Source:HGNC Symbol;Acc:HGNC:15807]
ENSG00000179965	ZNF771	0.453318	0.172138	Yes	C2H2 ZF	zinc finger protein 771 [Source:HGNC Symbol;Acc:HGNC:29653]
ENSG00000167685	ZNF444	0.449606	0.0863943	Yes	C2H2 ZF	zinc finger protein 444 [Source:HGNC Symbol;Acc:HGNC:16052]
ENSG00000105997	HOXA3	0.44665	0.126836	Yes	Homeodomain	homeobox A3 [Source:HGNC Symbol;Acc:HGNC:5104]
ENSG00000123095	BHLHE41	0.444607	0.076442	Yes	bHLH	basic helix-loop-helix family member e41 [Source:HGNC Symbol;Acc:HGNC:16617]
ENSG00000120093	HOXB3	0.444348	0.110033	Yes	Homeodomain	homeobox B3 [Source:HGNC Symbol;Acc:HGNC:5114]
ENSG00000169016	E2F6	0.440655	0.093516	Yes	E2F	E2F transcription factor 6 [Source:HGNC Symbol;Acc:HGNC:3120]
ENSG00000025156	HSF2	0.439908	0.0871443	Yes	HSF	heat shock transcription factor 2 [Source:HGNC Symbol;Acc:HGNC:5225]
ENSG00000102974	CTCF	0.438335	0.0791974	Yes	C2H2 ZF	CCCTC-binding factor [Source:HGNC Symbol;Acc:HGNC:13723]
ENSG00000188785	ZNF548	0.431767	0.135624	Yes	C2H2 ZF	zinc finger protein 548 [Source:HGNC Symbol;Acc:HGNC:26561]
ENSG00000136826	KLF4	0.429123	0.164997	Yes	C2H2 ZF	Kruppel like factor 4 [Source:HGNC Symbol;Acc:HGNC:6348]
ENSG00000188283	ZNF383	0.427731	0.144887	Yes	C2H2 ZF	zinc finger protein 383 [Source:HGNC Symbol;Acc:HGNC:18609]
ENSG00000197808	ZNF461	0.423624	0.148702	Yes	C2H2 ZF	zinc finger protein 461 [Source:HGNC Symbol;Acc:HGNC:21629]
ENSG00000173041	ZNF680	0.422374	0.101087	Yes	C2H2 ZF	zinc finger protein 680 [Source:HGNC Symbol;Acc:HGNC:26897]
ENSG00000108788	MLX	0.421705	0.093493	Yes	bHLH	MLX, MAX dimerization protein [Source:HGNC Symbol;Acc:HGNC:11645]
ENSG00000170100	ZNF778	0.420889	0.131072	Yes	C2H2 ZF	zinc finger protein 778 [Source:HGNC Symbol;Acc:HGNC:26479]
ENSG00000107175	CREB3	0.420836	0.0962331	Yes	bZIP	CAMP responsive element binding protein 3
ENSG00000006468	ETV1	0.415197	0.150424	Yes	Ets	ETS variant 1 [Source:HGNC Symbol;Acc:HGNC:3490]
ENSG00000128000	ZNF780B	0.411716	0.0777336	Yes	C2H2 ZF	zinc finger protein 780B [Source:HGNC Symbol;Acc:HGNC:33109]
ENSG00000158773	USF1	0.409837	0.0989639	Yes	bHLH	upstream transcription factor 1 [Source:HGNC Symbol;Acc:HGNC:12593]
ENSG00000146676	PURB	0.409363	0.0825715	Yes	Unknown	purine rich element binding protein B [Source:HGNC Symbol;Acc:HGNC:9702]
ENSG00000126804	ZBTB1	0.404816	0.0879491	Yes	C2H2 ZF	zinc finger and BTB domain containing 1 [Source:HGNC Symbol;Acc:HGNC:20259]
ENSG00000167840	ZNF232	0.403294	0.164631	Yes	C2H2 ZF	zinc finger protein 232 [Source:HGNC Symbol;Acc:HGNC:13026], alternative symbol is ZSCAN11
ENSG00000197050	ZNF420	0.403238	0.13582	Yes	C2H2 ZF	zinc finger protein 420 [Source:HGNC Symbol;Acc:HGNC:20649]
ENSG00000133794	ARNTL	0.402345	0.147882	Yes	bHLH	aryl hydrocarbon receptor nuclear translocator like [Source:HGNC Symbol;Acc:HGNC:701]
ENSG00000117000	RLF	0.399421	0.117368	Yes	C2H2 ZF	rearranged L-myc fusion [Source:HGNC Symbol;Acc:HGNC:10025]
ENSG00000103343	ZNF174	0.39833	0.149697	Yes	C2H2 ZF	zinc finger protein 174 [Source:HGNC Symbol;Acc:HGNC:12963]
ENSG00000008441	NFIX	0.397301	0.100978	Yes	SMAD	nuclear factor I X [Source:HGNC Symbol;Acc:HGNC:7788]
ENSG00000171940	ZNF217	0.39417	0.117384	Yes	C2H2 ZF	zinc finger protein 217 [Source:HGNC Symbol;Acc:HGNC:13009]
ENSG00000101216	GMEB2	0.393853	0.0966464	Yes	SAND	glucocorticoid modulatory element binding protein 2 [Source:HGNC Symbol;Acc:HGNC:4371]
ENSG00000171161	ZNF672	0.393348	0.116795	Yes	C2H2 ZF	zinc finger protein 672 [Source:HGNC Symbol;Acc:HGNC:26179]
ENSG00000163848	ZNF148	0.39331	0.0687554	Yes	C2H2 ZF	zinc finger protein 148 [Source:HGNC Symbol;Acc:HGNC:12933]
ENSG00000074047	GLI2	0.39193	0.120649	Yes	C2H2 ZF	GLI family zinc finger 2 [Source:HGNC Symbol;Acc:HGNC:4318]
ENSG00000176946	THAP4	0.391061	0.102013	Yes	THAP finger	THAP domain containing 4 [Source:HGNC Symbol;Acc:HGNC:23187]
ENSG00000071655	MBD3	0.390999	0.0799713	Yes	MBD	methyl-CpG binding domain protein 3 [Source:HGNC Symbol;Acc:HGNC:6918]
ENSG00000131116	ZNF428	0.389987	0.154561	Yes	C2H2 ZF	zinc finger protein 428 [Source:HGNC Symbol;Acc:HGNC:20804]
ENSG00000187605	TET3	0.389681	0.0965575	Yes	CxxC	tet methylcytosine dioxygenase 3 [Source:HGNC Symbol;Acc:HGNC:28313]
ENSG00000189042	ZNF567	0.386143	0.12399	Yes	C2H2 ZF	zinc finger protein 567 [Source:HGNC Symbol;Acc:HGNC:28696]
ENSG00000154727	GABPA	0.385987	0.106462	Yes	Ets	GA binding protein transcription factor alpha subunit [Source:HGNC Symbol;Acc:HGNC:4071]
ENSG00000151657	KIN	0.385444	0.165413	Yes	C2H2 ZF	Kin17 DNA and RNA binding protein [Source:HGNC Symbol;Acc:HGNC:6327]
ENSG00000099326	MZF1	0.382172	0.135605	Yes	C2H2 ZF	myeloid zinc finger 1 [Source:HGNC Symbol;Acc:HGNC:13108]
ENSG00000170631	ZNF16	0.379999	0.140942	Yes	C2H2 ZF	zinc finger protein 16 [Source:HGNC Symbol;Acc:HGNC:12947]
ENSG00000181666	ZNF875	0.379274	0.0913678	Yes	C2H2 ZF	HKR1, GLI-Kruppel zinc finger family member [Source:HGNC Symbol;Acc:HGNC:4928]
ENSG00000188227	ZNF793	0.378741	0.148801	Yes	C2H2 ZF	zinc finger protein 793 [Source:HGNC Symbol;Acc:HGNC:33115]
ENSG00000169136	ATF5	0.378554	0.104779	Yes	bZIP	activating transcription factor 5 [Source:HGNC Symbol;Acc:HGNC:790]
ENSG00000198105	ZNF248	0.376463	0.154936	Yes	C2H2 ZF	zinc finger protein 248 [Source:HGNC Symbol;Acc:HGNC:13041]
ENSG00000166454	ATMIN	0.374484	0.0759792	Yes	C2H2 ZF	ATM interactor [Source:HGNC Symbol;Acc:HGNC:29034]
ENSG00000185947	ZNF267	0.371398	0.11868	Yes	C2H2 ZF	zinc finger protein 267 [Source:HGNC Symbol;Acc:HGNC:13060]
ENSG00000171606	ZNF274	0.369475	0.129259	Yes	C2H2 ZF	zinc finger protein 274 [Source:HGNC Symbol;Acc:HGNC:13068]
ENSG00000157933	SKI	0.368862	0.0605094	Yes	Unknown	SKI proto-oncogene [Source:HGNC Symbol;Acc:HGNC:10896]
ENSG00000154832	CXXC1	0.361125	0.0898283	Yes	CxxC	CXXC finger protein 1 [Source:HGNC Symbol;Acc:HGNC:24343]
ENSG00000180357	ZNF609	0.359725	0.0698349	Yes	C2H2 ZF	zinc finger protein 609 [Source:HGNC Symbol;Acc:HGNC:29003]
ENSG00000196693	ZNF33B	0.358422	0.139682	Yes	C2H2 ZF	zinc finger protein 33B [Source:HGNC Symbol;Acc:HGNC:13097]
ENSG00000170260	ZNF212	0.356357	0.122878	Yes	C2H2 ZF	zinc finger protein 212 [Source:HGNC Symbol;Acc:HGNC:13004]
ENSG00000173153	ESRRA	0.355344	0.0735039	Yes	Nuclear receptor	estrogen related receptor alpha [Source:HGNC Symbol;Acc:HGNC:3471]
ENSG00000112365	ZBTB24	0.349559	0.0831927	Yes	C2H2 ZF; AT hook	zinc finger and BTB domain containing 24 [Source:HGNC Symbol;Acc:HGNC:21143]
ENSG00000174197	MGA	0.348313	0.0682471	Yes	T-box	MGA, MAX dimerization protein [Source:HGNC Symbol;Acc:HGNC:14010]
ENSG00000115568	ZNF142	0.345363	0.0837971	Yes	C2H2 ZF	zinc finger protein 142 [Source:HGNC Symbol;Acc:HGNC:12927]
ENSG00000196453	ZNF777	0.343786	0.103362	Yes	C2H2 ZF	Zinc finger protein 777 [Source:HGNC Symbol;Acc:HGNC:22213]
ENSG00000167766	ZNF83	0.343553	0.10109	Yes	C2H2 ZF	zinc finger protein 83 [Source:HGNC Symbol;Acc:HGNC:13158]
ENSG00000121864	ZNF639	0.339281	0.0910949	Yes	C2H2 ZF	zinc finger protein 639 [Source:HGNC Symbol;Acc:HGNC:30950]
ENSG00000169951	ZNF764	0.339089	0.122359	Yes	C2H2 ZF	zinc finger protein 764 [Source:HGNC Symbol;Acc:HGNC:28200]
ENSG00000117505	DR1	0.338117	0.0722295	Yes	Unknown	down-regulator of transcription 1 [Source:HGNC Symbol;Acc:HGNC:3017]
ENSG00000113580	NR3C1	0.335205	0.0600433	Yes	Nuclear receptor	nuclear receptor subfamily 3 group C member 1 [Source:HGNC Symbol;Acc:HGNC:7978]
ENSG00000166529	ZSCAN21	0.33452	0.139583	Yes	C2H2 ZF	zinc finger and SCAN domain containing 21 [Source:HGNC Symbol;Acc:HGNC:13104]
ENSG00000176407	KCMF1	0.330685	0.069422	Yes	C2H2 ZF	potassium channel modulatory factor 1 [Source:HGNC Symbol;Acc:HGNC:20589]
ENSG00000115816	CEBPZ	0.328484	0.077413	Yes	Unknown	CCAAT/enhancer binding protein zeta [Source:HGNC Symbol;Acc:HGNC:24218]
ENSG00000112033	PPARD	0.325476	0.105585	Yes	Nuclear receptor	peroxisome proliferator activated receptor delta [Source:HGNC Symbol;Acc:HGNC:9235]
ENSG00000121417	ZNF211	0.323968	0.128078	Yes	C2H2 ZF	zinc finger protein 211 [Source:HGNC Symbol;Acc:HGNC:13003]
ENSG00000101544	ADNP2	0.323244	0.0647826	Yes	Homeodomain	ADNP homeobox 2 [Source:HGNC Symbol;Acc:HGNC:23803]
ENSG00000086102	NFX1	0.321785	0.102058	Yes	NFX	nuclear transcription factor, X-box binding 1 [Source:HGNC Symbol;Acc:HGNC:7803]
ENSG00000178338	ZNF354B	0.320579	0.124713	Yes	C2H2 ZF	zinc finger protein 354B [Source:HGNC Symbol;Acc:HGNC:17197]
ENSG00000110925	CSRNP2	0.317776	0.100659	Yes	Unknown	cysteine and serine rich nuclear protein 2 [Source:HGNC Symbol;Acc:HGNC:16006]
ENSG00000117139	KDM5B	0.317514	0.0737519	Yes	ARID/BRIGHT	lysine demethylase 5B [Source:HGNC Symbol;Acc:HGNC:18039]
ENSG00000119574	ZBTB45	0.317297	0.104276	Yes	C2H2 ZF	zinc finger and BTB domain containing 45 [Source:HGNC Symbol;Acc:HGNC:23715]
ENSG00000137947	GTF2B	0.317026	0.101451	Yes	Unknown	general transcription factor IIB [Source:HGNC Symbol;Acc:HGNC:4648]
ENSG00000113761	ZNF346	0.31165	0.116729	Yes	C2H2 ZF	zinc finger protein 346 [Source:HGNC Symbol;Acc:HGNC:16403]
ENSG00000020256	ZFP64	0.310911	0.0881853	Yes	C2H2 ZF	ZFP64 zinc finger protein [Source:HGNC Symbol;Acc:HGNC:15940]
ENSG00000148411	NACC2	0.310192	0.0822329	Yes	Unknown	NACC family member 2 [Source:HGNC Symbol;Acc:HGNC:23846];Nucleus accumbens-associated protein 2
ENSG00000126003	PLAGL2	0.309978	0.0895679	Yes	C2H2 ZF	PLAG1 like zinc finger 2 [Source:HGNC Symbol;Acc:HGNC:9047]
ENSG00000167395	ZNF646	0.308429	0.0957593	Yes	C2H2 ZF	zinc finger protein 646 [Source:HGNC Symbol;Acc:HGNC:29004]
ENSG00000143390	RFX5	0.308426	0.0883451	Yes	RFX	regulatory factor X5 [Source:HGNC Symbol;Acc:HGNC:9986]
ENSG00000147118	ZNF182	0.303502	0.116109	Yes	C2H2 ZF	zinc finger protein 182 [Source:HGNC Symbol;Acc:HGNC:13001]
ENSG00000160908	ZNF394	0.301708	0.104192	Yes	C2H2 ZF	zinc finger protein 394 [Source:HGNC Symbol;Acc:HGNC:18832]
ENSG00000136603	SKIL	0.298216	0.0980755	Yes	Unknown	SKI-like proto-oncogene [Source:HGNC Symbol;Acc:HGNC:10897]
ENSG00000135148	TRAFD1	0.296681	0.0832087	Yes	C2H2 ZF	TRAF-type zinc finger domain containing 1 [Source:HGNC Symbol;Acc:HGNC:24808]
ENSG00000171425	ZNF581	0.290831	0.110855	Yes	C2H2 ZF	zinc finger protein 581 [Source:HGNC Symbol;Acc:HGNC:25017]
ENSG00000103495	MAZ	0.29022	0.0676144	Yes	C2H2 ZF	MYC associated zinc finger protein [Source:HGNC Symbol;Acc:HGNC:6914]
ENSG00000156273	BACH1	0.287643	0.0868092	Yes	bZIP	BTB domain and CNC homolog 1 [Source:HGNC Symbol;Acc:HGNC:935]
ENSG00000119042	SATB2	0.283164	0.0848519	Yes	CUT; Homeodomain	SATB homeobox 2 [Source:HGNC Symbol;Acc:HGNC:21637]
ENSG00000146757	ZNF92	0.28301	0.112535	Yes	C2H2 ZF	zinc finger protein 92 [Source:HGNC Symbol;Acc:HGNC:13168]
ENSG00000177125	ZBTB34	0.28265	0.120562	Yes	C2H2 ZF	zinc finger and BTB domain containing 34 [Source:HGNC Symbol;Acc:HGNC:31446]
ENSG00000197905	TEAD4	0.28217	0.0972216	Yes	TEA	TEA domain transcription factor 4 [Source:HGNC Symbol;Acc:HGNC:11717]
ENSG00000105732	ZNF574	0.280951	0.105378	Yes	C2H2 ZF	zinc finger protein 574 [Source:HGNC Symbol;Acc:HGNC:26166]
ENSG00000100811	YY1	0.278955	0.063617	Yes	C2H2 ZF	YY1 transcription factor [Source:HGNC Symbol;Acc:HGNC:12856]
ENSG00000196700	ZNF512B	0.276031	0.106569	Yes	C2H2 ZF	zinc finger protein 512B [Source:HGNC Symbol;Acc:HGNC:29212]
ENSG00000168795	ZBTB5	0.275838	0.0751148	Yes	C2H2 ZF	zinc finger and BTB domain containing 5 [Source:HGNC Symbol;Acc:HGNC:23836]
ENSG00000168286	THAP11	0.27005	0.0987181	Yes	THAP finger	THAP domain containing 11 [Source:HGNC Symbol;Acc:HGNC:23194]
ENSG00000166526	ZNF3	0.26917	0.0966253	Yes	C2H2 ZF	zinc finger protein 3 [Source:HGNC Symbol;Acc:HGNC:13089]
ENSG00000184677	ZBTB40	0.2678	0.0852245	Yes	C2H2 ZF	zinc finger and BTB domain containing 40 [Source:HGNC Symbol;Acc:HGNC:29045]
ENSG00000171634	BPTF	0.266874	0.0800099	Yes	Unknown	bromodomain PHD finger transcription factor [Source:HGNC Symbol;Acc:HGNC:3581]
ENSG00000160113	NR2F6	0.264408	0.0857132	Yes	Nuclear receptor	nuclear receptor subfamily 2 group F member 6 [Source:HGNC Symbol;Acc:HGNC:7977]
ENSG00000041988	THAP3	0.263954	0.103347	Yes	THAP finger	THAP domain containing 3 [Source:HGNC Symbol;Acc:HGNC:20855]
ENSG00000218891	ZNF579	0.260532	0.0796669	Yes	C2H2 ZF	zinc finger protein 579 [Source:HGNC Symbol;Acc:HGNC:26646]
ENSG00000118058	KMT2A	0.25548	0.0670825	Yes	CxxC; AT hook	lysine methyltransferase 2A [Source:HGNC Symbol;Acc:HGNC:7132]
ENSG00000065970	FOXJ2	0.254796	0.0870528	Yes	Forkhead	forkhead box J2 [Source:HGNC Symbol;Acc:HGNC:24818]
ENSG00000173120	KDM2A	0.253148	0.0645094	Yes	CxxC	lysine demethylase 2A [Source:HGNC Symbol;Acc:HGNC:13606]
ENSG00000197483	ZNF628	0.247237	0.0966292	Yes	C2H2 ZF	zinc finger protein 628 [Source:HGNC Symbol;Acc:HGNC:28054]
ENSG00000076108	BAZ2A	0.246353	0.0781582	Yes	MBD; AT hook	bromodomain adjacent to zinc finger domain 2A [Source:HGNC Symbol;Acc:HGNC:962]
ENSG00000153560	UBP1	0.23947	0.0690735	Yes	Grainyhead	upstream binding protein 1 (LBP-1a) [Source:HGNC Symbol;Acc:HGNC:12507]
ENSG00000141644	MBD1	0.234105	0.0916969	Yes	MBD; CxxC ZF	methyl-CpG binding domain protein 1 [Source:HGNC Symbol;Acc:HGNC:6916]
ENSG00000089094	KDM2B	0.232496	0.0926839	Yes	CxxC	lysine demethylase 2B [Source:HGNC Symbol;Acc:HGNC:13610]
ENSG00000135164	DMTF1	0.231241	0.0787624	Yes	Myb/SANT	cyclin D binding myb like transcription factor 1 [Source:HGNC Symbol;Acc:HGNC:14603]
ENSG00000132604	TERF2	0.229322	0.0847216	Yes	Myb/SANT	telomeric repeat binding factor 2 [Source:HGNC Symbol;Acc:HGNC:11729]
ENSG00000131196	NFATC1	0.22752	0.0931255	Yes	Rel	nuclear factor of activated T-cells 1 [Source:HGNC Symbol;Acc:HGNC:7775]
ENSG00000062194	GPBP1	0.224274	0.0768896	Yes	Unknown	GC-rich promoter binding protein 1 [Source:HGNC Symbol;Acc:HGNC:29520];Vasculin, Vasculin (also know
ENSG00000101126	ADNP	0.220618	0.0697561	Yes	Homeodomain	activity dependent neuroprotector homeobox [Source:HGNC Symbol;Acc:HGNC:15766]
ENSG00000214022	REPIN1	0.215857	0.0559249	Yes	C2H2 ZF	replication initiator 1 [Source:HGNC Symbol;Acc:HGNC:17922]
ENSG00000104885	DOT1L	0.21243	0.0789735	Yes	AT hook	DOT1 like histone lysine methyltransferase [Source:HGNC Symbol;Acc:HGNC:24948]
ENSG00000066136	NFYC	0.205793	0.0874882	Yes	Unknown	nuclear transcription factor Y subunit gamma [Source:HGNC Symbol;Acc:HGNC:7806]
ENSG00000173039	RELA	0.203892	0.0800937	Yes	Rel	RELA proto-oncogene, NF-kB subunit [Source:HGNC Symbol;Acc:HGNC:9955]
ENSG00000120963	ZNF706	0.199802	0.084287	Yes	C2H2 ZF	zinc finger protein 706 [Source:HGNC Symbol;Acc:HGNC:24992]
ENSG00000082641	NFE2L1	0.192898	0.0614978	Yes	bZIP	nuclear factor, erythroid 2 like 1 [Source:HGNC Symbol;Acc:HGNC:7781]
ENSG00000160007	ARHGAP35	0.169663	0.0597131	Yes	Unknown	Rho GTPase activating protein 35 [Source:HGNC Symbol;Acc:HGNC:4591]
ENSG00000140262	TCF12	0.168255	0.0607204	Yes	bHLH	transcription factor 12 [Source:HGNC Symbol;Acc:HGNC:11623]
ENSG00000163320	CGGBP1	-0.222244	0.0921726	Yes	Unknown	CGG triplet repeat binding protein 1 [Source:HGNC Symbol;Acc:HGNC:1888];CGG triplet repeat-binding p
ENSG00000101190	TCFL5	-0.224776	0.0847229	Yes	bHLH	transcription factor like 5 [Source:HGNC Symbol;Acc:HGNC:11646]
ENSG00000173757	STAT5B	-0.226815	0.0729336	Yes	STAT	signal transducer and activator of transcription 5B [Source:HGNC Symbol;Acc:HGNC:11367]
ENSG00000263001	GTF2I	-0.227993	0.0772649	Yes	GTF2I-like	general transcription factor IIi [Source:HGNC Symbol;Acc:HGNC:4659]
ENSG00000187079	TEAD1	-0.232421	0.0805417	Yes	TEA	TEA domain transcription factor 1 [Source:HGNC Symbol;Acc:HGNC:11714]
ENSG00000131381	RBSN	-0.234647	0.0855229	Yes	C2H2 ZF	rabenosyn, RAB effector [Source:HGNC Symbol;Acc:HGNC:20759]
ENSG00000198176	TFDP1	-0.243374	0.0692971	Yes	E2F	transcription factor Dp-1 [Source:HGNC Symbol;Acc:HGNC:11749]
ENSG00000136574	GATA4	-0.24385	0.0992844	Yes	GATA	GATA binding protein 4 [Source:HGNC Symbol;Acc:HGNC:4173]
ENSG00000147789	ZNF7	-0.244831	0.0964372	Yes	C2H2 ZF	zinc finger protein 7 [Source:HGNC Symbol;Acc:HGNC:13139]
ENSG00000139651	ZNF740	-0.260805	0.0974241	Yes	C2H2 ZF	zinc finger protein 740 [Source:HGNC Symbol;Acc:HGNC:27465]
ENSG00000143190	POU2F1	-0.268135	0.10324	Yes	Homeodomain; POU	POU class 2 homeobox 1 [Source:HGNC Symbol;Acc:HGNC:9212]
ENSG00000025293	PHF20	-0.26895	0.0743529	Yes	AT hook	PHD finger protein 20 [Source:HGNC Symbol;Acc:HGNC:16098]
ENSG00000122034	GTF3A	-0.275733	0.0672709	Yes	C2H2 ZF	General transcription factor IIIA [Source:HGNC Symbol;Acc:HGNC:4662]
ENSG00000198146	ZNF770	-0.276231	0.0994671	Yes	C2H2 ZF	zinc finger protein 770 [Source:HGNC Symbol;Acc:HGNC:26061]
ENSG00000244405	ETV5	-0.280671	0.0977486	Yes	Ets	ETS variant 5 [Source:HGNC Symbol;Acc:HGNC:3494]
ENSG00000010803	SCMH1	-0.284443	0.0970451	Yes	Unknown	sex comb on midleg homolog 1 (Drosophila) [Source:HGNC Symbol;Acc:HGNC:19003];Polycomb protein SCMH1
ENSG00000138073	PREB	-0.287875	0.0952443	Yes	Unknown	prolactin regulatory element binding [Source:HGNC Symbol;Acc:HGNC:9356]
ENSG00000205922	ONECUT3	-0.289662	0.0882199	Yes	CUT; Homeodomain	one cut homeobox 3 [Source:HGNC Symbol;Acc:HGNC:13399]
ENSG00000177888	ZBTB41	-0.290164	0.0985341	Yes	C2H2 ZF	zinc finger and BTB domain containing 41 [Source:HGNC Symbol;Acc:HGNC:24819]
ENSG00000166860	ZBTB39	-0.290198	0.12268	Yes	C2H2 ZF	zinc finger and BTB domain containing 39 [Source:HGNC Symbol;Acc:HGNC:29014]
ENSG00000141905	NFIC	-0.292722	0.0616089	Yes	SMAD	nuclear factor I C [Source:HGNC Symbol;Acc:HGNC:7786]
ENSG00000111145	ELK3	-0.295548	0.109278	Yes	Ets	ELK3, ETS transcription factor [Source:HGNC Symbol;Acc:HGNC:3325]
ENSG00000130856	ZNF236	-0.296552	0.107038	Yes	C2H2 ZF	zinc finger protein 236 [Source:HGNC Symbol;Acc:HGNC:13028]
ENSG00000197579	TOPORS	-0.298751	0.0918345	Yes	Unknown	TOP1 binding arginine/serine rich protein [Source:HGNC Symbol;Acc:HGNC:21653]
ENSG00000169155	ZBTB43	-0.303516	0.112876	Yes	C2H2 ZF	zinc finger and BTB domain containing 43 [Source:HGNC Symbol;Acc:HGNC:17908]
ENSG00000074219	TEAD2	-0.30493	0.110446	Yes	TEA	TEA domain transcription factor 2 [Source:HGNC Symbol;Acc:HGNC:11715]
ENSG00000096401	CDC5L	-0.30619	0.0692464	Yes	Myb/SANT	cell division cycle 5 like [Source:HGNC Symbol;Acc:HGNC:1743]
ENSG00000119403	PHF19	-0.31801	0.0697002	Yes	Unknown	PHD finger protein 19
ENSG00000198081	ZBTB14	-0.320059	0.13255	Yes	C2H2 ZF	zinc finger and BTB domain containing 14 [Source:HGNC Symbol;Acc:HGNC:12860]
ENSG00000136504	KAT7	-0.32024	0.0698152	Yes	C2H2 ZF	lysine acetyltransferase 7 [Source:HGNC Symbol;Acc:HGNC:17016]
ENSG00000186416	NKRF	-0.320455	0.0947629	Yes	Unknown	NFKB repressing factor [Source:HGNC Symbol;Acc:HGNC:19374]
ENSG00000120798	NR2C1	-0.321504	0.094871	Yes	Nuclear receptor	nuclear receptor subfamily 2 group C member 1 [Source:HGNC Symbol;Acc:HGNC:7971]
ENSG00000184939	ZFP90	-0.323494	0.125608	Yes	C2H2 ZF	ZFP90 zinc finger protein [Source:HGNC Symbol;Acc:HGNC:23329]
ENSG00000128272	ATF4	-0.324147	0.136048	Yes	bZIP	activating transcription factor 4 [Source:HGNC Symbol;Acc:HGNC:786]
ENSG00000162601	MYSM1	-0.325435	0.107635	Yes	Myb/SANT	Myb like, SWIRM and MPN domains 1 [Source:HGNC Symbol;Acc:HGNC:29401]
ENSG00000102870	ZNF629	-0.328551	0.0802495	Yes	C2H2 ZF	zinc finger protein 629 [Source:HGNC Symbol;Acc:HGNC:29008]
ENSG00000071564	TCF3	-0.333934	0.0647667	Yes	bHLH	transcription factor 3 [Source:HGNC Symbol;Acc:HGNC:11633]
ENSG00000174282	ZBTB4	-0.334342	0.0928252	Yes	C2H2 ZF	zinc finger and BTB domain containing 4 [Source:HGNC Symbol;Acc:HGNC:23847]
ENSG00000115966	ATF2	-0.34456	0.0847518	Yes	bZIP	activating transcription factor 2 [Source:HGNC Symbol;Acc:HGNC:784]
ENSG00000156469	MTERF3	-0.349061	0.0962527	Yes	mTERF	mitochondrial transcription termination factor 3 [Source:HGNC Symbol;Acc:HGNC:24258]
ENSG00000139800	ZIC5	-0.351324	0.134229	Yes	C2H2 ZF	Zic family member 5 [Source:HGNC Symbol;Acc:HGNC:20322]
ENSG00000171169	NAIF1	-0.351648	0.133249	Yes	MADF	nuclear apoptosis inducing factor 1 [Source:HGNC Symbol;Acc:HGNC:25446]
ENSG00000196437	ZNF569	-0.353626	0.098138	Yes	C2H2 ZF	zinc finger protein 569 [Source:HGNC Symbol;Acc:HGNC:24737]
ENSG00000183340	JRKL	-0.356202	0.100496	Yes	CENPB	JRK-like [Source:HGNC Symbol;Acc:HGNC:6200]
ENSG00000059122	FLYWCH1	-0.358404	0.0875402	Yes	FLYWCH	FLYWCH-type zinc finger 1 [Source:HGNC Symbol;Acc:HGNC:25404]
ENSG00000170802	FOXN2	-0.359269	0.0892889	Yes	Forkhead	forkhead box N2 [Source:HGNC Symbol;Acc:HGNC:5281]
ENSG00000182986	ZNF320	-0.359872	0.121688	Yes	C2H2 ZF	zinc finger protein 320 [Source:HGNC Symbol;Acc:HGNC:13842]
ENSG00000198346	ZNF813	-0.364175	0.135224	Yes	C2H2 ZF	zinc finger protein 813 [Source:HGNC Symbol;Acc:HGNC:33257]
ENSG00000184058	TBX1	-0.364184	0.102668	Yes	T-box	T-box 1 [Source:HGNC Symbol;Acc:HGNC:11592]
ENSG00000118689	FOXO3	-0.367009	0.0967796	Yes	Forkhead	forkhead box O3 [Source:HGNC Symbol;Acc:HGNC:3821]
ENSG00000054598	FOXC1	-0.36924	0.127597	Yes	Forkhead	forkhead box C1 [Source:HGNC Symbol;Acc:HGNC:3800]
ENSG00000114439	BBX	-0.37125	0.0856434	Yes	HMG/Sox	BBX, HMG-box containing [Source:HGNC Symbol;Acc:HGNC:14422]
ENSG00000063587	ZNF275	-0.377718	0.148108	Yes	C2H2 ZF	zinc finger protein 275 [Source:HGNC Symbol;Acc:HGNC:13069]
ENSG00000136451	VEZF1	-0.378186	0.0726116	Yes	C2H2 ZF	vascular endothelial zinc finger 1 [Source:HGNC Symbol;Acc:HGNC:12949]
ENSG00000007866	TEAD3	-0.38051	0.120826	Yes	TEA	TEA domain transcription factor 3 [Source:HGNC Symbol;Acc:HGNC:11716]
ENSG00000140548	ZNF710	-0.382329	0.110234	Yes	C2H2 ZF	zinc finger protein 710 [Source:HGNC Symbol;Acc:HGNC:25352]
ENSG00000050344	NFE2L3	-0.38524	0.0987911	Yes	bZIP	nuclear factor, erythroid 2 like 3 [Source:HGNC Symbol;Acc:HGNC:7783]
ENSG00000257923	CUX1	-0.392271	0.0732153	Yes	CUT; Homeodomain	cut like homeobox 1 [Source:HGNC Symbol;Acc:HGNC:2557]
ENSG00000151500	THYN1	-0.392484	0.115091	Yes	Unknown	thymocyte nuclear protein 1
ENSG00000159263	SIM2	-0.400508	0.123067	Yes	bHLH	single-minded family bHLH transcription factor 2 [Source:HGNC Symbol;Acc:HGNC:10883]
ENSG00000125798	FOXA2	-0.400569	0.0890642	Yes	Forkhead	forkhead box A2 [Source:HGNC Symbol;Acc:HGNC:5022]
ENSG00000100105	PATZ1	-0.400615	0.122824	Yes	C2H2 ZF; AT hook	POZ/BTB and AT hook containing zinc finger 1 [Source:HGNC Symbol;Acc:HGNC:13071]
ENSG00000124151	NCOA3	-0.400996	0.0575225	Yes	bHLH	nuclear receptor coactivator 3 [Source:HGNC Symbol;Acc:HGNC:7670]
ENSG00000106459	NRF1	-0.408686	0.108665	Yes	Unknown	nuclear respiratory factor 1 [Source:HGNC Symbol;Acc:HGNC:7996]
ENSG00000182742	HOXB4	-0.408859	0.123939	Yes	Homeodomain	homeobox B4 [Source:HGNC Symbol;Acc:HGNC:5115]
ENSG00000153879	CEBPG	-0.417021	0.139907	Yes	bZIP	CCAAT/enhancer binding protein gamma [Source:HGNC Symbol;Acc:HGNC:1837]
ENSG00000095951	HIVEP1	-0.419429	0.109836	Yes	C2H2 ZF	Human immunodeficiency virus type I enhancer binding protein 1 [Source:HGNC Symbol;Acc:HGNC:4920]
ENSG00000100426	ZBED4	-0.421871	0.0801628	Yes	BED ZF	zinc finger BED-type containing 4 [Source:HGNC Symbol;Acc:HGNC:20721]
ENSG00000155592	ZKSCAN2	-0.421962	0.110404	Yes	C2H2 ZF	zinc finger with KRAB and SCAN domains 2 [Source:HGNC Symbol;Acc:HGNC:25677]
ENSG00000174738	NR1D2	-0.422045	0.106782	Yes	Nuclear receptor	nuclear receptor subfamily 1 group D member 2 [Source:HGNC Symbol;Acc:HGNC:7963]
ENSG00000178163	ZNF518B	-0.422879	0.100543	Yes	C2H2 ZF	zinc finger protein 518B [Source:HGNC Symbol;Acc:HGNC:29365]
ENSG00000146587	RBAK	-0.426805	0.0814135	Yes	C2H2 ZF	RB associated KRAB zinc finger [Source:HGNC Symbol;Acc:HGNC:17680]
ENSG00000137273	FOXF2	-0.429995	0.134098	Yes	Forkhead	forkhead box F2 [Source:HGNC Symbol;Acc:HGNC:3810]
ENSG00000137492	THAP12	-0.439102	0.0776335	Yes	THAP finger	THAP domain containing 12 [Source:HGNC Symbol;Acc:HGNC:9440]
ENSG00000167074	TEF	-0.442782	0.137779	Yes	bZIP	TEF, PAR bZIP transcription factor [Source:HGNC Symbol;Acc:HGNC:11722]
ENSG00000171223	JUNB	-0.444364	0.14648	Yes	bZIP	JunB proto-oncogene, AP-1 transcription factor subunit [Source:HGNC Symbol;Acc:HGNC:6205]
ENSG00000197497	ZNF665	-0.449634	0.178823	Yes	C2H2 ZF	zinc finger protein 665 [Source:HGNC Symbol;Acc:HGNC:25885]
ENSG00000167962	ZNF598	-0.454081	0.110976	Yes	C2H2 ZF	Zinc finger protein 598 [Source:HGNC Symbol;Acc:HGNC:28079]
ENSG00000124782	RREB1	-0.45434	0.0793702	Yes	C2H2 ZF	ras responsive element binding protein 1 [Source:HGNC Symbol;Acc:HGNC:10449]
ENSG00000180346	TIGD2	-0.462081	0.157571	Yes	CENPB	tigger transposable element derived 2 [Source:HGNC Symbol;Acc:HGNC:18333]
ENSG00000250571	GLI4	-0.466868	0.167739	Yes	C2H2 ZF	GLI family zinc finger 4 [Source:HGNC Symbol;Acc:HGNC:4320]
ENSG00000162714	ZNF496	-0.472545	0.0812794	Yes	C2H2 ZF	zinc finger protein 496 [Source:HGNC Symbol;Acc:HGNC:23713]
ENSG00000172888	ZNF621	-0.480379	0.0911639	Yes	C2H2 ZF	zinc finger protein 621 [Source:HGNC Symbol;Acc:HGNC:24787]
ENSG00000118217	ATF6	-0.484796	0.0879556	Yes	bZIP	activating transcription factor 6 [Source:HGNC Symbol;Acc:HGNC:791]
ENSG00000198455	ZXDB	-0.502363	0.11546	Yes	C2H2 ZF	zinc finger, X-linked, duplicated B [Source:HGNC Symbol;Acc:HGNC:13199]
ENSG00000140382	HMG20A	-0.503107	0.0915323	Yes	HMG/Sox	high mobility group 20A [Source:HGNC Symbol;Acc:HGNC:5001]
ENSG00000125826	RBCK1	-0.506984	0.098745	Yes	Unknown	RANBP2-type and C3HC4-type zinc finger containing 1 [Source:HGNC Symbol;Acc:HGNC:15864]
ENSG00000196387	ZNF140	-0.508647	0.146834	Yes	C2H2 ZF	zinc finger protein 140 [Source:HGNC Symbol;Acc:HGNC:12925]
ENSG00000173275	ZNF449	-0.510114	0.0944498	Yes	C2H2 ZF	zinc finger protein 449 [Source:HGNC Symbol;Acc:HGNC:21039]
ENSG00000169635	HIC2	-0.510696	0.123446	Yes	C2H2 ZF	hypermethylated in cancer 2 [Source:HGNC Symbol;Acc:HGNC:18595]
ENSG00000171466	ZNF562	-0.511634	0.0915785	Yes	C2H2 ZF	zinc finger protein 562 [Source:HGNC Symbol;Acc:HGNC:25950]
ENSG00000174306	ZHX3	-0.523787	0.104662	Yes	Homeodomain	zinc fingers and homeoboxes 3 [Source:HGNC Symbol;Acc:HGNC:15935]
ENSG00000123268	ATF1	-0.529967	0.115732	Yes	bZIP	activating transcription factor 1 [Source:HGNC Symbol;Acc:HGNC:783]
ENSG00000175395	ZNF25	-0.532171	0.160555	Yes	C2H2 ZF	zinc finger protein 25 [Source:HGNC Symbol;Acc:HGNC:13043]
ENSG00000084676	NCOA1	-0.533832	0.0845216	Yes	bHLH	nuclear receptor coactivator 1 [Source:HGNC Symbol;Acc:HGNC:7668]
ENSG00000171443	ZNF524	-0.534335	0.1294	Yes	C2H2 ZF; AT hook	zinc finger protein 524 [Source:HGNC Symbol;Acc:HGNC:28322]
ENSG00000130844	ZNF331	-0.535578	0.114041	Yes	C2H2 ZF	zinc finger protein 331 [Source:HGNC Symbol;Acc:HGNC:15489]
ENSG00000010818	HIVEP2	-0.536201	0.182435	Yes	C2H2 ZF	human immunodeficiency virus type I enhancer binding protein 2 [Source:HGNC Symbol;Acc:HGNC:4921]
ENSG00000100644	HIF1A	-0.540754	0.0879563	Yes	bHLH	hypoxia inducible factor 1 alpha subunit [Source:HGNC Symbol;Acc:HGNC:4910]
ENSG00000203883	SOX18	-0.544906	0.164943	Yes	HMG/Sox	SRY-box 18 [Source:HGNC Symbol;Acc:HGNC:11194]
ENSG00000116044	NFE2L2	-0.547555	0.0875895	Yes	bZIP	nuclear factor, erythroid 2 like 2 [Source:HGNC Symbol;Acc:HGNC:7782]
ENSG00000196233	LCOR	-0.554145	0.0789622	Yes	Pipsqueak	ligand dependent nuclear receptor corepressor [Source:HGNC Symbol;Acc:HGNC:29503]
ENSG00000170485	NPAS2	-0.562012	0.0684234	Yes	bHLH	neuronal PAS domain protein 2 [Source:HGNC Symbol;Acc:HGNC:7895]
ENSG00000185404	SP140L	-0.573028	0.10092	Yes	SAND	SP140 nuclear body protein like [Source:HGNC Symbol;Acc:HGNC:25105]
ENSG00000162419	GMEB1	-0.573166	0.105295	Yes	SAND	glucocorticoid modulatory element binding protein 1 [Source:HGNC Symbol;Acc:HGNC:4370]
ENSG00000182903	ZNF721	-0.573793	0.120626	Yes	C2H2 ZF	zinc finger protein 721 [Source:HGNC Symbol;Acc:HGNC:29425]
ENSG00000197937	ZNF347	-0.584399	0.131236	Yes	C2H2 ZF	zinc finger protein 347 [Source:HGNC Symbol;Acc:HGNC:16447]
ENSG00000106261	ZKSCAN1	-0.586566	0.122151	Yes	C2H2 ZF	zinc finger with KRAB and SCAN domains 1 [Source:HGNC Symbol;Acc:HGNC:13101]
ENSG00000198538	ZNF28	-0.5875	0.137901	Yes	C2H2 ZF	zinc finger protein 28 [Source:HGNC Symbol;Acc:HGNC:13073]
ENSG00000170653	ATF7	-0.591102	0.110844	Yes	bZIP	activating transcription factor 7 [Source:HGNC Symbol;Acc:HGNC:792]
ENSG00000189298	ZKSCAN3	-0.593189	0.140826	Yes	C2H2 ZF	zinc finger with KRAB and SCAN domains 3 [Source:HGNC Symbol;Acc:HGNC:13853]
ENSG00000143437	ARNT	-0.596468	0.0752287	Yes	bHLH	aryl hydrocarbon receptor nuclear translocator [Source:HGNC Symbol;Acc:HGNC:700]
ENSG00000197961	ZNF121	-0.597991	0.094676	Yes	C2H2 ZF	zinc finger protein 121 [Source:HGNC Symbol;Acc:HGNC:12904]
ENSG00000177732	SOX12	-0.598832	0.0905288	Yes	HMG/Sox	SRY-box 12 [Source:HGNC Symbol;Acc:HGNC:11198]
ENSG00000134046	MBD2	-0.606451	0.0854482	Yes	MBD	methyl-CpG binding domain protein 2 [Source:HGNC Symbol;Acc:HGNC:6917]
ENSG00000130584	ZBTB46	-0.607451	0.13848	Yes	C2H2 ZF	zinc finger and BTB domain containing 46 [Source:HGNC Symbol;Acc:HGNC:16094]
ENSG00000090612	ZNF268	-0.61654	0.134877	Yes	C2H2 ZF	zinc finger protein 268 [Source:HGNC Symbol;Acc:HGNC:13061]
ENSG00000143067	ZNF697	-0.624247	0.138762	Yes	C2H2 ZF	zinc finger protein 697 [Source:HGNC Symbol;Acc:HGNC:32034]
ENSG00000186376	ZNF75D	-0.631589	0.130607	Yes	C2H2 ZF	zinc finger protein 75D [Source:HGNC Symbol;Acc:HGNC:13145]
ENSG00000197062	ZSCAN26	-0.633178	0.177299	Yes	C2H2 ZF	zinc finger and SCAN domain containing 26 [Source:HGNC Symbol;Acc:HGNC:12978]
ENSG00000196670	ZFP62	-0.636486	0.114957	Yes	C2H2 ZF	ZFP62 zinc finger protein [Source:HGNC Symbol;Acc:HGNC:23241]
ENSG00000176692	FOXC2	-0.637845	0.111599	Yes	Forkhead	forkhead box C2 [Source:HGNC Symbol;Acc:HGNC:3801]
ENSG00000186448	ZNF197	-0.643378	0.125848	Yes	C2H2 ZF	zinc finger protein 197 [Source:HGNC Symbol;Acc:HGNC:12988]
ENSG00000109381	ELF2	-0.653806	0.0988452	Yes	Ets	E74 like ETS transcription factor 2 [Source:HGNC Symbol;Acc:HGNC:3317]
ENSG00000075407	ZNF37A	-0.663177	0.12337	Yes	C2H2 ZF	zinc finger protein 37A [Source:HGNC Symbol;Acc:HGNC:13102]
ENSG00000137309	HMGA1	-0.66574	0.0823069	Yes	AT hook	high mobility group AT-hook 1 [Source:HGNC Symbol;Acc:HGNC:5010]
ENSG00000186812	ZNF397	-0.666786	0.141744	Yes	C2H2 ZF	zinc finger protein 397 [Source:HGNC Symbol;Acc:HGNC:18818]
ENSG00000113658	SMAD5	-0.678378	0.0849177	Yes	SMAD	SMAD family member 5 [Source:HGNC Symbol;Acc:HGNC:6771]
ENSG00000172466	ZNF24	-0.684857	0.0736757	Yes	C2H2 ZF	zinc finger protein 24 [Source:HGNC Symbol;Acc:HGNC:13032]
ENSG00000198740	ZNF652	-0.686034	0.102782	Yes	C2H2 ZF	zinc finger protein 652 [Source:HGNC Symbol;Acc:HGNC:29147]
ENSG00000185670	ZBTB3	-0.694726	0.204353	Yes	C2H2 ZF	zinc finger and BTB domain containing 3 [Source:HGNC Symbol;Acc:HGNC:22918]
ENSG00000066697	MSANTD3	-0.697056	0.0867922	Yes	MADF	Myb/SANT DNA binding domain containing 3 [Source:HGNC Symbol;Acc:HGNC:23370]
ENSG00000119138	KLF9	-0.703969	0.233571	Yes	C2H2 ZF	Kruppel like factor 9 [Source:HGNC Symbol;Acc:HGNC:1123]
ENSG00000065029	ZNF76	-0.70963	0.0866211	Yes	C2H2 ZF	zinc finger protein 76 [Source:HGNC Symbol;Acc:HGNC:13149]
ENSG00000185022	MAFF	-0.747112	0.169155	Yes	bZIP	MAF bZIP transcription factor F [Source:HGNC Symbol;Acc:HGNC:6780]
ENSG00000105866	SP4	-0.760843	0.126947	Yes	C2H2 ZF	Sp4 transcription factor [Source:HGNC Symbol;Acc:HGNC:11209]
ENSG00000170448	NFXL1	-0.771248	0.143957	Yes	NFX	nuclear transcription factor, X-box binding like 1 [Source:HGNC Symbol;Acc:HGNC:18726]
ENSG00000170689	HOXB9	-0.771774	0.145026	Yes	Homeodomain	homeobox B9 [Source:HGNC Symbol;Acc:HGNC:5120]
ENSG00000188620	HMX3	-0.815949	0.207328	Yes	Homeodomain	H6 family homeobox 3 [Source:HGNC Symbol;Acc:HGNC:5019]
ENSG00000165512	ZNF22	-0.817326	0.114747	Yes	C2H2 ZF	zinc finger protein 22 [Source:HGNC Symbol;Acc:HGNC:13012]
ENSG00000168813	ZNF507	-0.827713	0.0772238	Yes	C2H2 ZF	zinc finger protein 507 [Source:HGNC Symbol;Acc:HGNC:23783]
ENSG00000204524	ZNF805	-0.830842	0.145262	Yes	C2H2 ZF	zinc finger protein 805 [Source:HGNC Symbol;Acc:HGNC:23272]
ENSG00000188290	HES4	-0.831293	0.107613	Yes	bHLH	hes family bHLH transcription factor 4 [Source:HGNC Symbol;Acc:HGNC:24149]
ENSG00000059728	MXD1	-0.83739	0.14712	Yes	bHLH	MAX dimerization protein 1 [Source:HGNC Symbol;Acc:HGNC:6761]
ENSG00000175592	FOSL1	-0.838515	0.252201	Yes	bZIP	FOS like 1, AP-1 transcription factor subunit [Source:HGNC Symbol;Acc:HGNC:13718]
ENSG00000174796	THAP6	-0.845752	0.156833	Yes	THAP finger	THAP domain containing 6 [Source:HGNC Symbol;Acc:HGNC:23189]
ENSG00000168310	IRF2	-0.853387	0.134378	Yes	IRF	interferon regulatory factor 2 [Source:HGNC Symbol;Acc:HGNC:6117]
ENSG00000138311	ZNF365	-0.872363	0.118327	Yes	C2H2 ZF	zinc finger protein 365 [Source:HGNC Symbol;Acc:HGNC:18194]
ENSG00000108511	HOXB6	-0.895227	0.151003	Yes	Homeodomain	homeobox B6 [Source:HGNC Symbol;Acc:HGNC:5117]
ENSG00000179456	ZBTB18	-0.912985	0.160518	Yes	C2H2 ZF	zinc finger and BTB domain containing 18 [Source:HGNC Symbol;Acc:HGNC:13030]
ENSG00000134954	ETS1	-0.926443	0.082391	Yes	Ets	ETS proto-oncogene 1, transcription factor [Source:HGNC Symbol;Acc:HGNC:3488]
ENSG00000176542	USF3	-0.934163	0.112977	Yes	bHLH	None
ENSG00000165030	NFIL3	-0.938528	0.147743	Yes	bZIP	nuclear factor, interleukin 3 regulated [Source:HGNC Symbol;Acc:HGNC:7787]
ENSG00000177030	DEAF1	-0.943003	0.110675	Yes	SAND	DEAF1, transcription factor [Source:HGNC Symbol;Acc:HGNC:14677]
ENSG00000157557	ETS2	-0.94774	0.114293	Yes	Ets	ETS proto-oncogene 2, transcription factor [Source:HGNC Symbol;Acc:HGNC:3489]
ENSG00000116017	ARID3A	-0.971813	0.11099	Yes	ARID/BRIGHT	AT-rich interaction domain 3A [Source:HGNC Symbol;Acc:HGNC:3031]
ENSG00000158711	ELK4	-1.00487	0.102256	Yes	Ets	ELK4, ETS transcription factor [Source:HGNC Symbol;Acc:HGNC:3326]
ENSG00000175832	ETV4	-1.03016	0.129947	Yes	Ets	ETS variant 4 [Source:HGNC Symbol;Acc:HGNC:3493]
ENSG00000176678	FOXL1	-1.05457	0.14027	Yes	Forkhead	forkhead box L1 [Source:HGNC Symbol;Acc:HGNC:3817]
ENSG00000243943	ZNF512	-1.05906	0.211328	Yes	C2H2 ZF; BED ZF	GPN-loop GTPase 1 [Source:HGNC Symbol;Acc:HGNC:17030]
ENSG00000134852	CLOCK	-1.06456	0.095735	Yes	bHLH	clock circadian regulator [Source:HGNC Symbol;Acc:HGNC:2082]
ENSG00000029153	ARNTL2	-1.10247	0.115432	Yes	bHLH	aryl hydrocarbon receptor nuclear translocator like 2 [Source:HGNC Symbol;Acc:HGNC:18984]
ENSG00000170345	FOS	-1.10586	0.382483	Yes	bZIP	Fos proto-oncogene, AP-1 transcription factor subunit [Source:HGNC Symbol;Acc:HGNC:3796]
ENSG00000185238	PRMT3	-1.15362	0.104946	Yes	C2H2 ZF	Protein arginine methyltransferase 3 [Source:HGNC Symbol;Acc:HGNC:30163]
ENSG00000177485	ZBTB33	-1.17223	0.102687	Yes	C2H2 ZF	zinc finger and BTB domain containing 33 [Source:HGNC Symbol;Acc:HGNC:16682]
ENSG00000165891	E2F7	-1.17952	0.146333	Yes	E2F	E2F transcription factor 7 [Source:HGNC Symbol;Acc:HGNC:23820]
ENSG00000152784	PRDM8	-1.2193	0.173476	Yes	C2H2 ZF	PR domain 8 [Source:HGNC Symbol;Acc:HGNC:13993]
ENSG00000006047	YBX2	-1.24065	0.187245	Yes	CSD	Y-box binding protein 2 [Source:HGNC Symbol;Acc:HGNC:17948]
ENSG00000177606	JUN	-1.25939	0.22634	Yes	bZIP	Jun proto-oncogene, AP-1 transcription factor subunit [Source:HGNC Symbol;Acc:HGNC:6204]
ENSG00000152804	HHEX	-1.32593	0.182372	Yes	Homeodomain	hematopoietically expressed homeobox [Source:HGNC Symbol;Acc:HGNC:4901]
ENSG00000225614	ZNF469	-1.33482	0.359046	Yes	C2H2 ZF	zinc finger protein 469 [Source:HGNC Symbol;Acc:HGNC:23216]
ENSG00000120693	SMAD9	-1.35942	0.206589	Yes	SMAD	SMAD family member 9 [Source:HGNC Symbol;Acc:HGNC:6774]
ENSG00000181450	ZNF678	-1.44417	0.152243	Yes	C2H2 ZF	zinc finger protein 678 [Source:HGNC Symbol;Acc:HGNC:28652]
ENSG00000125285	SOX21	-1.64935	0.194207	Yes	HMG/Sox	SRY-box 21 [Source:HGNC Symbol;Acc:HGNC:11197]
ENSG00000106948	AKNA	-1.77352	0.194166	Yes	AT hook	AT-hook transcription factor [Source:HGNC Symbol;Acc:HGNC:24108]
ENSG00000164379	FOXQ1	-2.23829	0.134088	Yes	Forkhead	forkhead box Q1 [Source:HGNC Symbol;Acc:HGNC:20951]
ENSG00000179627	ZBTB42	-2.28307	0.160628	Yes	C2H2 ZF	zinc finger and BTB domain containing 42 [Source:HGNC Symbol;Acc:HGNC:32550]
ENSG00000148826	NKX6-2	-3.20892	0.189176	Yes	Homeodomain	NK6 homeobox 2 [Source:HGNC Symbol;Acc:HGNC:19321]
ENSG00000115738	ID2	1.94944	0.553954	No	bHLH	inhibitor of DNA binding 2, HLH protein [Source:HGNC Symbol;Acc:HGNC:5361]
ENSG00000131944	FAAP24	1.63338	0.132896	No	Unknown	Fanconi anemia core complex associated protein 24
ENSG00000148572	NRBF2	1.5519	0.119501	No	bZIP	nuclear receptor binding factor 2 [Source:HGNC Symbol;Acc:HGNC:19692]
ENSG00000118515	SGK1	1.51406	0.12618	No	Unknown	serum/glucocorticoid regulated kinase 1 [Source:HGNC Symbol;Acc:HGNC:10810]
ENSG00000078401	EDN1	1.47215	0.45981	No	Unknown	endothelin 1 [Source:HGNC Symbol;Acc:HGNC:3176]
ENSG00000116478	HDAC1	1.30076	0.0803959	No	Unknown	histone deacetylase 1 [Source:HGNC Symbol;Acc:HGNC:4852]
ENSG00000137834	SMAD6	1.28657	0.130187	No	SMAD	SMAD family member 6 [Source:HGNC Symbol;Acc:HGNC:6772]
ENSG00000173011	TADA2B	1.23539	0.0904616	No	Myb/SANT	transcriptional adaptor 2B [Source:HGNC Symbol;Acc:HGNC:30781]
ENSG00000158828	PINK1	1.17453	0.126671	No	Unknown	Serine/threonine-protein kinase PINK1, mitochondrial
ENSG00000179833	SERTAD2	1.15505	0.0889996	No	Unknown	SERTA domain containing 2 [Source:HGNC Symbol;Acc:HGNC:30784]
ENSG00000163482	STK36	1.07917	0.0984971	No	Unknown	serine/threonine kinase 36 [Source:HGNC Symbol;Acc:HGNC:17209]
ENSG00000162813	BPNT1	1.05295	0.119217	No	Unknown	3(2), 5-bisphosphate nucleotidase 1 [Source:HGNC Symbol;Acc:HGNC:1096]
ENSG00000139579	NABP2	1.04235	0.0719007	No	Unknown	nucleic acid binding protein 2
ENSG00000156030	MIDEAS	1.005	0.110011	No	Myb/SANT	ELM2 and Myb/SANT domain containing 1 [Source:HGNC Symbol;Acc:HGNC:19853]
ENSG00000141994	DUS3L	0.989718	0.111062	No	CCCH ZF	dihydrouridine synthase 3 like [Source:HGNC Symbol;Acc:HGNC:26920]
ENSG00000164442	CITED2	0.950017	0.1246	No	Unknown	Cbp/p300 interacting transactivator with Glu/Asp rich carboxy-terminal domain 2 [Source:HGNC Symbol;
ENSG00000136807	CDK9	0.935874	0.0987652	No	Unknown	cyclin dependent kinase 9 [Source:HGNC Symbol;Acc:HGNC:1780]
ENSG00000173801	JUP	0.894499	0.0773613	No	Unknown	junction plakoglobin [Source:HGNC Symbol;Acc:HGNC:6207]
ENSG00000124201	ZNFX1	0.884891	0.0852469	No	Unknown	zinc finger NFX1-type containing 1 [Source:HGNC Symbol;Acc:HGNC:29271]
ENSG00000132773	TOE1	0.881672	0.134276	No	CCCH ZF	target of EGR1, member 1 (nuclear) [Source:HGNC Symbol;Acc:HGNC:15954]
ENSG00000088305	DNMT3B	0.878533	0.134826	No	Unknown	DNA methyltransferase 3 beta
ENSG00000138061	CYP1B1	0.877435	0.0955851	No	Unknown	cytochrome P450 family 1 subfamily B member 1 [Source:HGNC Symbol;Acc:HGNC:2597]
ENSG00000187325	TAF9B	0.868659	0.10929	No	Unknown	TATA-box binding protein associated factor 9b [Source:HGNC Symbol;Acc:HGNC:17306]
ENSG00000172687	ZNF738	0.865325	0.17006	No	Unknown	zinc finger protein 738 [Source:HGNC Symbol;Acc:HGNC:32469]
ENSG00000160310	PRMT2	0.853091	0.0776978	No	Unknown	protein arginine methyltransferase 2 [Source:HGNC Symbol;Acc:HGNC:5186]
ENSG00000163602	RYBP	0.845973	0.100628	No	Unknown	RING1 and YY1 binding protein
ENSG00000105662	CRTC1	0.828039	0.12963	No	Unknown	CREB regulated transcription coactivator 1 [Source:HGNC Symbol;Acc:HGNC:16062]
ENSG00000157625	TAB3	0.823255	0.0860422	No	Unknown	TGF-beta activated kinase 1/MAP3K7 binding protein 3 [Source:HGNC Symbol;Acc:HGNC:30681]
ENSG00000125968	ID1	0.811942	0.259193	No	bHLH	inhibitor of DNA binding 1, HLH protein [Source:HGNC Symbol;Acc:HGNC:5360]
ENSG00000242802	AP5Z1	0.806025	0.128741	No	Unknown	adaptor related protein complex 5 zeta 1 subunit [Source:HGNC Symbol;Acc:HGNC:22197]
ENSG00000102098	SCML2	0.792253	0.124036	No	Unknown	sex comb on midleg-like 2 (Drosophila) [Source:HGNC Symbol;Acc:HGNC:10581]
ENSG00000005339	CREBBP	0.792134	0.0904545	No	Unknown	CREB binding protein [Source:HGNC Symbol;Acc:HGNC:2348]
ENSG00000174953	DHX36	0.781561	0.0766812	No	Unknown	DEAH-box helicase 36
ENSG00000116525	TRIM62	0.780659	0.188886	No	Unknown	tripartite motif containing 62 [Source:HGNC Symbol;Acc:HGNC:25574];E3 ubiquitin-protein ligase TRIM6
ENSG00000104899	AMH	0.778893	0.302384	No	Unknown	Muellerian-inhibiting factor
ENSG00000197019	SERTAD1	0.774147	0.151501	No	Unknown	SERTA domain containing 1 [Source:HGNC Symbol;Acc:HGNC:17932]
ENSG00000104825	NFKBIB	0.766515	0.122304	No	Unknown	NFKB inhibitor beta [Source:HGNC Symbol;Acc:HGNC:7798]
ENSG00000055208	TAB2	0.76154	0.0811613	No	Unknown	TGF-beta activated kinase 1/MAP3K7 binding protein 2 [Source:HGNC Symbol;Acc:HGNC:17075]
ENSG00000108840	HDAC5	0.758616	0.220632	No	Unknown	histone deacetylase 5 [Source:HGNC Symbol;Acc:HGNC:14068]
ENSG00000088888	MAVS	0.750051	0.0747614	No	Unknown	mitochondrial antiviral signaling protein [Source:HGNC Symbol;Acc:HGNC:29233]
ENSG00000049618	ARID1B	0.747082	0.0783112	No	ARID/BRIGHT	AT-rich interaction domain 1B [Source:HGNC Symbol;Acc:HGNC:18040]
ENSG00000113716	HMGXB3	0.733656	0.0904365	No	HMG/Sox	HMG-box containing 3 [Source:HGNC Symbol;Acc:HGNC:28982]
ENSG00000161202	DVL3	0.715704	0.0694782	No	Unknown	dishevelled segment polarity protein 3 [Source:HGNC Symbol;Acc:HGNC:3087]
ENSG00000115548	KDM3A	0.715191	0.125701	No	Unknown	Lysine-specific demethylase 3A
ENSG00000082805	ERC1	0.712078	0.0767431	No	Unknown	ELKS/RAB6-interacting/CAST family member 1 [Source:HGNC Symbol;Acc:HGNC:17072]
ENSG00000072121	ZFYVE26	0.695406	0.0882942	No	FYVE-type ZF	zinc finger FYVE-type containing 26 [Source:HGNC Symbol;Acc:HGNC:20761]
ENSG00000068903	SIRT2	0.694042	0.0830317	No	Unknown	sirtuin 2 [Source:HGNC Symbol;Acc:HGNC:10886]
ENSG00000171862	PTEN	0.693875	0.0973566	No	Unknown	phosphatase and tensin homolog [Source:HGNC Symbol;Acc:HGNC:9588];Phosphatidylinositol 3,4,5-trispho
ENSG00000117475	BLZF1	0.684446	0.117667	No	Unknown	basic leucine zipper nuclear factor 1 [Source:HGNC Symbol;Acc:HGNC:1065]
ENSG00000069275	NUCKS1	0.678326	0.0989275	No	Unknown	Nuclear ubiquitous casein and cyclin-dependent kinase substrate 1
ENSG00000161021	MAML1	0.676921	0.0672358	No	Unknown	mastermind like transcriptional coactivator 1 [Source:HGNC Symbol;Acc:HGNC:13632]
ENSG00000134250	NOTCH2	0.671484	0.100387	No	Unknown	notch 2 [Source:HGNC Symbol;Acc:HGNC:7882]
ENSG00000152944	MED21	0.665316	0.115843	No	Unknown	mediator complex subunit 21 [Source:HGNC Symbol;Acc:HGNC:11473]
ENSG00000167771	RCOR2	0.664026	0.228393	No	Myb/SANT	REST corepressor 2 [Source:HGNC Symbol;Acc:HGNC:27455]
ENSG00000152409	JMY	0.655869	0.161649	No	Unknown	junction mediating and regulatory protein, p53 cofactor [Source:HGNC Symbol;Acc:HGNC:28916];Junction
ENSG00000196588	MRTFA	0.65532	0.119547	No	Unknown	MKL/myocardin-like protein 1
ENSG00000107262	BAG1	0.64836	0.0765772	No	Unknown	Bcl2-associated athanogene 1
ENSG00000137486	ARRB1	0.641021	0.114362	No	Unknown	arrestin beta 1 [Source:HGNC Symbol;Acc:HGNC:711]
ENSG00000197780	TAF13	0.640525	0.129479	No	Unknown	TATA-box binding protein associated factor 13 [Source:HGNC Symbol;Acc:HGNC:11546];Transcription init
ENSG00000064995	TAF11	0.636515	0.0767221	No	Unknown	TATA-box binding protein associated factor 11 [Source:HGNC Symbol;Acc:HGNC:11544]
ENSG00000160741	CRTC2	0.62474	0.0930105	No	Unknown	CREB regulated transcription coactivator 2 [Source:HGNC Symbol;Acc:HGNC:27301]
ENSG00000173545	ZNF622	0.620534	0.0841167	No	C2H2 ZF	zinc finger protein 622 [Source:HGNC Symbol;Acc:HGNC:30958]
ENSG00000106785	TRIM14	0.617557	0.115183	No	Unknown	tripartite motif containing 14 [Source:HGNC Symbol;Acc:HGNC:16283]
ENSG00000175334	BANF1	0.616606	0.0730496	No	Unknown	barrier to autointegration factor 1
ENSG00000076604	TRAF4	0.614389	0.0784634	No	Unknown	TNF receptor associated factor 4 [Source:HGNC Symbol;Acc:HGNC:12034]
ENSG00000136848	DAB2IP	0.590578	0.115415	No	Unknown	DAB2 interacting protein [Source:HGNC Symbol;Acc:HGNC:17294];Disabled homolog 2-interacting protein
ENSG00000196428	TSC22D2	0.586223	0.0934115	No	Unknown	TSC22 domain family member 2 [Source:HGNC Symbol;Acc:HGNC:29095]
ENSG00000154124	OTULIN	0.585944	0.0707425	No	Unknown	OTU deubiquitinase with linear linkage specificity [Source:HGNC Symbol;Acc:HGNC:25118];Ubiquitin thi
ENSG00000103168	TAF1C	0.583768	0.11893	No	Unknown	TATA-box binding protein associated factor, RNA polymerase I subunit C [Source:HGNC Symbol;Acc:HGNC:
ENSG00000166228	PCBD1	0.583704	0.0899497	No	Unknown	pterin-4 alpha-carbinolamine dehydratase 1 [Source:HGNC Symbol;Acc:HGNC:8646]
ENSG00000080802	CNOT4	0.583533	0.111646	No	Unknown	CCR4-NOT transcription complex subunit 4
ENSG00000078043	PIAS2	0.57903	0.0926561	No	Unknown	protein inhibitor of activated STAT 2 [Source:HGNC Symbol;Acc:HGNC:17311];E3 SUMO-protein ligase PIA
ENSG00000132964	CDK8	0.576467	0.0909285	No	Unknown	cyclin dependent kinase 8 [Source:HGNC Symbol;Acc:HGNC:1779]
ENSG00000198265	HELZ	0.572691	0.102371	No	CCCH ZF	helicase with zinc finger [Source:HGNC Symbol;Acc:HGNC:16878]
ENSG00000166848	TERF2IP	0.56025	0.0860866	No	Myb/SANT	TERF2 interacting protein [Source:HGNC Symbol;Acc:HGNC:19246]
ENSG00000100836	PABPN1	0.552674	0.123141	No	Unknown	poly(A) binding protein nuclear 1 [Source:HGNC Symbol;Acc:HGNC:8565]
ENSG00000067369	TP53BP1	0.548136	0.0946573	No	Unknown	tumor protein p53 binding protein 1 [Source:HGNC Symbol;Acc:HGNC:11999]
ENSG00000152518	ZFP36L2	0.547774	0.0752431	No	CCCH ZF	ZFP36 ring finger protein-like 2 [Source:HGNC Symbol;Acc:HGNC:1108]
ENSG00000188243	COMMD6	0.547677	0.102335	No	Unknown	COMM domain containing 6 [Source:HGNC Symbol;Acc:HGNC:24015]
ENSG00000099917	MED15	0.545592	0.0844411	No	Unknown	mediator complex subunit 15 [Source:HGNC Symbol;Acc:HGNC:14248]
ENSG00000134744	TUT4	0.543902	0.0667882	No	Unknown	zinc finger CCHC-type containing 11 [Source:HGNC Symbol;Acc:HGNC:28981]
ENSG00000172732	MUS81	0.541319	0.100923	No	Unknown	MUS81 structure-specific endonuclease subunit
ENSG00000164620	RELL2	0.540183	0.140865	No	Unknown	RELT like 2 [Source:HGNC Symbol;Acc:HGNC:26902]
ENSG00000176170	SPHK1	0.540119	0.165326	No	Unknown	sphingosine kinase 1 [Source:HGNC Symbol;Acc:HGNC:11240]
ENSG00000115993	TRAK2	0.536251	0.0673253	No	bZIP	trafficking kinesin protein 2 [Source:HGNC Symbol;Acc:HGNC:13206]
ENSG00000063978	RNF4	0.536113	0.0727425	No	Unknown	ring finger protein 4 [Source:HGNC Symbol;Acc:HGNC:10067]
ENSG00000055609	KMT2C	0.532067	0.0976814	No	HMG/Sox	lysine methyltransferase 2C [Source:HGNC Symbol;Acc:HGNC:13726]
ENSG00000197223	C1D	0.527395	0.137165	No	Unknown	C1D nuclear receptor corepressor [Source:HGNC Symbol;Acc:HGNC:29911]
ENSG00000157216	SSBP3	0.526802	0.166933	No	Unknown	Single-stranded DNA-binding protein 3
ENSG00000109111	SUPT6H	0.52541	0.083907	No	Unknown	SPT6 homolog, histone chaperone [Source:HGNC Symbol;Acc:HGNC:11470];Transcription elongation factor
ENSG00000127666	TICAM1	0.520659	0.14264	No	Unknown	TIR domain-containing adapter molecule 1
ENSG00000005302	MSL3	0.510922	0.106368	No	Unknown	male-specific lethal 3 homolog (Drosophila)
ENSG00000140332	TLE3	0.510601	0.0802388	No	Unknown	transducin like enhancer of split 3 [Source:HGNC Symbol;Acc:HGNC:11839]
ENSG00000163481	RNF25	0.50595	0.109697	No	Unknown	ring finger protein 25 [Source:HGNC Symbol;Acc:HGNC:14662];E3 ubiquitin-protein ligase RNF25
ENSG00000143162	CREG1	0.503608	0.12853	No	Unknown	cellular repressor of E1A stimulated genes 1 [Source:HGNC Symbol;Acc:HGNC:2351]
ENSG00000258289	CHURC1	0.502049	0.130633	No	Unknown	churchill domain containing 1 [Source:HGNC Symbol;Acc:HGNC:20099]
ENSG00000166337	TAF10	0.49955	0.14819	No	Unknown	TATA-box binding protein associated factor 10 [Source:HGNC Symbol;Acc:HGNC:11543]
ENSG00000172977	KAT5	0.495452	0.0925695	No	Unknown	lysine acetyltransferase 5 [Source:HGNC Symbol;Acc:HGNC:5275]
ENSG00000100393	EP300	0.491474	0.0867205	No	Unknown	E1A binding protein p300 [Source:HGNC Symbol;Acc:HGNC:3373];Histone acetyltransferase p300
ENSG00000104472	CHRAC1	0.490203	0.0932865	No	Unknown	chromatin accessibility complex 1 [Source:HGNC Symbol;Acc:HGNC:13544]
ENSG00000118900	UBN1	0.487129	0.0653238	No	Unknown	ubinuclein 1 [Source:HGNC Symbol;Acc:HGNC:12506]
ENSG00000140682	TGFB1I1	0.481647	0.158643	No	Unknown	transforming growth factor beta 1 induced transcript 1 [Source:HGNC Symbol;Acc:HGNC:11767]
ENSG00000140307	GTF2A2	0.481125	0.113704	No	Unknown	general transcription factor IIA subunit 2 [Source:HGNC Symbol;Acc:HGNC:4647]
ENSG00000181222	POLR2A	0.475825	0.0694142	No	Unknown	polymerase (RNA) II (DNA directed) polypeptide A
ENSG00000013561	RNF14	0.474197	0.0711793	No	Unknown	ring finger protein 14 [Source:HGNC Symbol;Acc:HGNC:10058]
ENSG00000123415	SMUG1	0.471994	0.116228	No	Unknown	single-strand-selective monofunctional uracil-DNA glycosylase 1
ENSG00000266412	NCOA4	0.471724	0.0700883	No	Unknown	nuclear receptor coactivator 4 [Source:HGNC Symbol;Acc:HGNC:7671]
ENSG00000180340	FZD2	0.469324	0.163308	No	Unknown	frizzled class receptor 2 [Source:HGNC Symbol;Acc:HGNC:4040]
ENSG00000104365	IKBKB	0.467715	0.127354	No	Unknown	inhibitor of kappa light polypeptide gene enhancer in B-cells, kinase beta [Source:HGNC Symbol;Acc:H
ENSG00000107779	BMPR1A	0.4636	0.068774	No	Unknown	Bone morphogenetic protein receptor type-1A
ENSG00000145687	SSBP2	0.461852	0.163155	No	Unknown	Single-stranded DNA-binding protein 2
ENSG00000136770	DNAJC1	0.458854	0.120577	No	Myb/SANT	DnaJ heat shock protein family (Hsp40) member C1 [Source:HGNC Symbol;Acc:HGNC:20090]
ENSG00000178028	DMAP1	0.456848	0.100387	No	Unknown	DNA methyltransferase 1 associated protein 1 [Source:HGNC Symbol;Acc:HGNC:18291]
ENSG00000117713	ARID1A	0.4566	0.0814596	No	ARID/BRIGHT	AT-rich interaction domain 1A [Source:HGNC Symbol;Acc:HGNC:11110]
ENSG00000116717	GADD45A	0.456545	0.162874	No	Unknown	growth arrest and DNA damage inducible alpha [Source:HGNC Symbol;Acc:HGNC:4095]
ENSG00000118007	STAG1	0.454965	0.0699432	No	Unknown	Cohesin subunit SA-1
ENSG00000105229	PIAS4	0.452961	0.0885769	No	Unknown	protein inhibitor of activated STAT 4 [Source:HGNC Symbol;Acc:HGNC:17002]
ENSG00000124191	TOX2	0.450733	0.1486	No	HMG/Sox	TOX high mobility group box family member 2 [Source:HGNC Symbol;Acc:HGNC:16095]
ENSG00000100084	HIRA	0.450213	0.133324	No	Unknown	histone cell cycle regulator [Source:HGNC Symbol;Acc:HGNC:4916]
ENSG00000163818	LZTFL1	0.446143	0.134736	No	Unknown	leucine zipper transcription factor like 1 [Source:HGNC Symbol;Acc:HGNC:6741]
ENSG00000140577	CRTC3	0.441981	0.0698251	No	Unknown	CREB regulated transcription coactivator 3 [Source:HGNC Symbol;Acc:HGNC:26148]
ENSG00000171148	TADA3	0.440594	0.0826042	No	Unknown	transcriptional adaptor 3 [Source:HGNC Symbol;Acc:HGNC:19422]
ENSG00000184634	MED12	0.438462	0.0876529	No	Unknown	mediator complex subunit 12 [Source:HGNC Symbol;Acc:HGNC:11957]
ENSG00000143947	RPS27A	0.436732	0.11184	No	Unknown	ribosomal protein S27a [Source:HGNC Symbol;Acc:HGNC:10417]
ENSG00000141503	MINK1	0.435177	0.0724416	No	Unknown	misshapen like kinase 1 [Source:HGNC Symbol;Acc:HGNC:17565]
ENSG00000175029	CTBP2	0.424662	0.0651004	No	Unknown	C-terminal binding protein 2 [Source:HGNC Symbol;Acc:HGNC:2495]
ENSG00000144366	GULP1	0.424486	0.0841299	No	bZIP	GULP, engulfment adaptor PTB domain containing 1 [Source:HGNC Symbol;Acc:HGNC:18649]
ENSG00000112343	TRIM38	0.422966	0.118545	No	Unknown	tripartite motif containing 38 [Source:HGNC Symbol;Acc:HGNC:10059]
ENSG00000269335	IKBKG	0.419853	0.179414	No	Unknown	inhibitor of kappa light polypeptide gene enhancer in B-cells, kinase gamma [Source:HGNC Symbol;Acc:
ENSG00000196792	STRN3	0.416575	0.0759314	No	Unknown	striatin 3 [Source:HGNC Symbol;Acc:HGNC:15720]
ENSG00000135945	REV1	0.415506	0.0841357	No	Unknown	REV1, DNA directed polymerase
ENSG00000168283	BMI1	0.415022	0.0820306	No	Unknown	BMI1 proto-oncogene, polycomb ring finger [Source:HGNC Symbol;Acc:HGNC:1066]
ENSG00000108395	TRIM37	0.413476	0.0714966	No	Unknown	tripartite motif containing 37 [Source:HGNC Symbol;Acc:HGNC:7523]
ENSG00000110768	GTF2H1	0.405206	0.0631855	No	Unknown	general transcription factor IIH subunit 1 [Source:HGNC Symbol;Acc:HGNC:4655]
ENSG00000198160	MIER1	0.403522	0.0695825	No	Myb/SANT	MIER1 transcriptional regulator [Source:HGNC Symbol;Acc:HGNC:29657]
ENSG00000174744	BRMS1	0.403286	0.109517	No	Unknown	breast cancer metastasis suppressor 1 [Source:HGNC Symbol;Acc:HGNC:17262]
ENSG00000167085	PHB	0.403044	0.0825237	No	Unknown	Prohibitin
ENSG00000113068	PFDN1	0.402554	0.0742436	No	Unknown	prefoldin subunit 1 [Source:HGNC Symbol;Acc:HGNC:8866]
ENSG00000198791	CNOT7	0.402467	0.0773157	No	Unknown	CCR4-NOT transcription complex subunit 7 [Source:HGNC Symbol;Acc:HGNC:14101]
ENSG00000107882	SUFU	0.39807	0.114367	No	Unknown	SUFU negative regulator of hedgehog signaling [Source:HGNC Symbol;Acc:HGNC:16466]
ENSG00000142599	RERE	0.396688	0.0698181	No	Myb/SANT; GATA	arginine-glutamic acid dipeptide repeats [Source:HGNC Symbol;Acc:HGNC:9965]
ENSG00000064490	RFXANK	0.396182	0.100586	No	Unknown	regulatory factor X associated ankyrin containing protein [Source:HGNC Symbol;Acc:HGNC:9987]
ENSG00000198373	WWP2	0.392985	0.094719	No	Unknown	WW domain containing E3 ubiquitin protein ligase 2 [Source:HGNC Symbol;Acc:HGNC:16804];NEDD4-like E3
ENSG00000162227	TAF6L	0.391247	0.111154	No	Unknown	TATA-box binding protein associated factor 6 like [Source:HGNC Symbol;Acc:HGNC:17305]
ENSG00000047315	POLR2B	0.389473	0.0699321	No	Unknown	polymerase (RNA) II subunit B [Source:HGNC Symbol;Acc:HGNC:9188]
ENSG00000124762	CDKN1A	0.388092	0.143713	No	Unknown	cyclin dependent kinase inhibitor 1A [Source:HGNC Symbol;Acc:HGNC:1784]
ENSG00000272886	DCP1A	0.386037	0.12328	No	Unknown	DCP1 decapping enzyme homolog A (S. cerevisiae)
ENSG00000109501	WFS1	0.385231	0.0846787	No	Unknown	wolframin ER transmembrane glycoprotein [Source:HGNC Symbol;Acc:HGNC:12762]
ENSG00000166925	TSC22D4	0.384259	0.101079	No	Unknown	TSC22 domain family member 4 [Source:HGNC Symbol;Acc:HGNC:21696]
ENSG00000149600	COMMD7	0.383262	0.130143	No	Unknown	COMM domain containing 7 [Source:HGNC Symbol;Acc:HGNC:16223]
ENSG00000148187	MRRF	0.378323	0.0934659	No	Unknown	mitochondrial ribosome recycling factor [Source:HGNC Symbol;Acc:HGNC:7234]
ENSG00000105556	MIER2	0.377547	0.0990963	No	Myb/SANT	MIER family member 2 [Source:HGNC Symbol;Acc:HGNC:29210]
ENSG00000132382	MYBBP1A	0.376436	0.099219	No	Unknown	MYB binding protein 1a [Source:HGNC Symbol;Acc:HGNC:7546]
ENSG00000196781	TLE1	0.375614	0.143692	No	Unknown	transducin like enhancer of split 1 [Source:HGNC Symbol;Acc:HGNC:11837]
ENSG00000142684	ZNF593	0.371809	0.115401	No	C2H2 ZF	zinc finger protein 593 [Source:HGNC Symbol;Acc:HGNC:30943]
ENSG00000132950	ZMYM5	0.370739	0.121939	No	MYM-type ZF	zinc finger MYM-type containing 5 [Source:HGNC Symbol;Acc:HGNC:13029]
ENSG00000134574	DDB2	0.368252	0.120782	No	Unknown	damage specific DNA binding protein 2 [Source:HGNC Symbol;Acc:HGNC:2718]
ENSG00000196235	SUPT5H	0.368054	0.0838606	No	Unknown	SPT5 homolog, DSIF elongation factor subunit [Source:HGNC Symbol;Acc:HGNC:11469]
ENSG00000136243	NUP42	0.366086	0.108647	No	CCCH ZF	nucleoporin like 2 [Source:HGNC Symbol;Acc:HGNC:17010]
ENSG00000110171	TRIM3	0.363975	0.109739	No	Unknown	tripartite motif containing 3 [Source:HGNC Symbol;Acc:HGNC:10064]
ENSG00000139372	TDG	0.361187	0.0778496	No	Unknown	thymine DNA glycosylase [Source:HGNC Symbol;Acc:HGNC:11700]
ENSG00000147394	ZNF185	0.359244	0.118802	No	Unknown	zinc finger protein 185
ENSG00000170322	NFRKB	0.352728	0.0751292	No	Unknown	nuclear factor related to kappaB binding protein [Source:HGNC Symbol;Acc:HGNC:7802]
ENSG00000047634	SCML1	0.350823	0.109261	No	Unknown	sex comb on midleg-like 1 (Drosophila) [Source:HGNC Symbol;Acc:HGNC:10580]
ENSG00000168036	CTNNB1	0.350707	0.0839355	No	Unknown	catenin beta 1 [Source:HGNC Symbol;Acc:HGNC:2514]
ENSG00000119401	TRIM32	0.350697	0.101428	No	Unknown	tripartite motif containing 32 [Source:HGNC Symbol;Acc:HGNC:16380]
ENSG00000197302	ZNF720	0.349214	0.134457	No	Unknown	zinc finger protein 720 [Source:HGNC Symbol;Acc:HGNC:26987]
ENSG00000100823	APEX1	0.344813	0.0731401	No	Unknown	apurinic/apyrimidinic endodeoxyribonuclease 1 [Source:HGNC Symbol;Acc:HGNC:587]
ENSG00000181852	RNF41	0.344266	0.0873924	No	Unknown	E3 ubiquitin-protein ligase NRDP1
ENSG00000157168	NRG1	0.343971	0.127513	No	Unknown	neuregulin 1 [Source:HGNC Symbol;Acc:HGNC:7997]
ENSG00000103326	CAPN15	0.342406	0.0996332	No	Unknown	calpain 15 [Source:HGNC Symbol;Acc:HGNC:11182]
ENSG00000033800	PIAS1	0.34225	0.0978357	No	Unknown	protein inhibitor of activated STAT 1 [Source:HGNC Symbol;Acc:HGNC:2752]
ENSG00000135766	EGLN1	0.339008	0.138049	No	Unknown	egl-9 family hypoxia inducible factor 1 [Source:HGNC Symbol;Acc:HGNC:1232]
ENSG00000152601	MBNL1	0.338771	0.0665277	No	CCCH ZF	muscleblind like splicing regulator 1 [Source:HGNC Symbol;Acc:HGNC:6923]
ENSG00000120885	CLU	0.33681	0.0934447	No	Unknown	clusterin [Source:HGNC Symbol;Acc:HGNC:2095]
ENSG00000075292	ZNF638	0.335237	0.067013	No	Unknown	zinc finger protein 638 [Source:HGNC Symbol;Acc:HGNC:17894]
ENSG00000104907	TRMT1	0.332324	0.12626	No	CCCH ZF	tRNA methyltransferase 1 [Source:HGNC Symbol;Acc:HGNC:25980]
ENSG00000172175	MALT1	0.329642	0.0889336	No	Unknown	MALT1 paracaspase [Source:HGNC Symbol;Acc:HGNC:6819];Mucosa-associated lymphoid tissue lymphoma tran
ENSG00000116030	SUMO1	0.328132	0.0832	No	Unknown	small ubiquitin-like modifier 1 [Source:HGNC Symbol;Acc:HGNC:12502]
ENSG00000145012	LPP	0.327718	0.0789974	No	Unknown	LIM domain containing preferred translocation partner in lipoma [Source:HGNC Symbol;Acc:HGNC:6679]
ENSG00000164104	HMGB2	0.324843	0.0877795	No	HMG/Sox	high mobility group box 2 [Source:HGNC Symbol;Acc:HGNC:5000]
ENSG00000125630	POLR1B	0.324835	0.0864335	No	Unknown	polymerase (RNA) I subunit B [Source:HGNC Symbol;Acc:HGNC:20454]
ENSG00000139620	KANSL2	0.324288	0.108243	No	Unknown	KAT8 regulatory NSL complex subunit 2 [Source:HGNC Symbol;Acc:HGNC:26024]
ENSG00000198171	DDRGK1	0.320099	0.0896354	No	Unknown	DDRGK domain containing 1 [Source:HGNC Symbol;Acc:HGNC:16110]
ENSG00000105329	TGFB1	0.316872	0.102018	No	Unknown	Transforming growth factor beta-1
ENSG00000126012	KDM5C	0.31664	0.0558911	No	ARID/BRIGHT	lysine demethylase 5C [Source:HGNC Symbol;Acc:HGNC:11114]
ENSG00000177200	CHD9	0.315428	0.092496	No	Unknown	chromodomain helicase DNA binding protein 9 [Source:HGNC Symbol;Acc:HGNC:25701]
ENSG00000189060	H1-0	0.313439	0.122616	No	Unknown	H1 histone family member 0 [Source:HGNC Symbol;Acc:HGNC:4714]
ENSG00000106100	NOD1	0.312297	0.123441	No	Unknown	nucleotide binding oligomerization domain containing 1 [Source:HGNC Symbol;Acc:HGNC:16390]
ENSG00000146463	ZMYM4	0.308231	0.0654222	No	MYM-type ZF	zinc finger MYM-type containing 4 [Source:HGNC Symbol;Acc:HGNC:13055]
ENSG00000172493	AFF1	0.305507	0.0800821	No	Unknown	AF4/FMR2 family member 1 [Source:HGNC Symbol;Acc:HGNC:7135]
ENSG00000117625	RCOR3	0.304818	0.0871206	No	Myb/SANT	REST corepressor 3 [Source:HGNC Symbol;Acc:HGNC:25594]
ENSG00000170315	UBB	0.302804	0.0709906	No	Unknown	ubiquitin B [Source:HGNC Symbol;Acc:HGNC:12463];Polyubiquitin-B
ENSG00000107372	ZFAND5	0.297744	0.0757022	No	ZZ-type ZF	zinc finger AN1-type containing 5 [Source:HGNC Symbol;Acc:HGNC:13008]
ENSG00000055130	CUL1	0.29628	0.068347	No	Unknown	cullin 1 [Source:HGNC Symbol;Acc:HGNC:2551]
ENSG00000148337	CIZ1	0.294919	0.0993919	No	Unknown	CDKN1A interacting zinc finger protein 1 [Source:HGNC Symbol;Acc:HGNC:16744]
ENSG00000086504	MRPL28	0.294267	0.0770997	No	Unknown	mitochondrial ribosomal protein L28 [Source:HGNC Symbol;Acc:HGNC:14484]
ENSG00000018408	WWTR1	0.292888	0.0830583	No	Unknown	WW domain containing transcription regulator 1 [Source:HGNC Symbol;Acc:HGNC:24042]
ENSG00000113387	SUB1	0.288334	0.0685021	No	Unknown	SUB1 homolog, transcriptional regulator [Source:HGNC Symbol;Acc:HGNC:19985]
ENSG00000104375	STK3	0.288284	0.11704	No	Unknown	serine/threonine kinase 3 [Source:HGNC Symbol;Acc:HGNC:11406]
ENSG00000134758	RNF138	0.288016	0.116414	No	Unknown	ring finger protein 138 [Source:HGNC Symbol;Acc:HGNC:17765]
ENSG00000156650	KAT6B	0.285541	0.0954785	No	Unknown	lysine acetyltransferase 6B [Source:HGNC Symbol;Acc:HGNC:17582]
ENSG00000054267	ARID4B	0.281301	0.0849936	No	ARID/BRIGHT	AT-rich interaction domain 4B [Source:HGNC Symbol;Acc:HGNC:15550]
ENSG00000135870	RC3H1	0.281095	0.102563	No	CCCH ZF	ring finger and CCCH-type domains 1 [Source:HGNC Symbol;Acc:HGNC:29434]
ENSG00000108312	UBTF	0.280571	0.0773027	No	HMG/Sox	upstream binding transcription factor, RNA polymerase I [Source:HGNC Symbol;Acc:HGNC:12511]
ENSG00000105287	PRKD2	0.276767	0.0967176	No	Unknown	protein kinase D2 [Source:HGNC Symbol;Acc:HGNC:17293]
ENSG00000175387	SMAD2	0.276555	0.068563	No	SMAD	SMAD family member 2 [Source:HGNC Symbol;Acc:HGNC:6768]
ENSG00000107164	FUBP3	0.267426	0.0798502	No	Unknown	far upstream element binding protein 3 [Source:HGNC Symbol;Acc:HGNC:4005]
ENSG00000163214	DHX57	0.266611	0.0857267	No	CCCH ZF	DEAH-box helicase 57 [Source:HGNC Symbol;Acc:HGNC:20086]
ENSG00000134815	DHX34	0.265252	0.10553	No	Unknown	DEAH-box helicase 34 [Source:HGNC Symbol;Acc:HGNC:16719]
ENSG00000135341	MAP3K7	0.261847	0.073717	No	Unknown	mitogen-activated protein kinase kinase kinase 7 [Source:HGNC Symbol;Acc:HGNC:6859]
ENSG00000197451	HNRNPAB	0.259073	0.087011	No	Unknown	Heterogeneous nuclear ribonucleoprotein A/B [Source:HGNC Symbol;Acc:HGNC:5034]
ENSG00000005075	POLR2J	0.258007	0.0938031	No	Unknown	polymerase (RNA) II subunit J [Source:HGNC Symbol;Acc:HGNC:9197]
ENSG00000092203	TOX4	0.257677	0.0818762	No	HMG/Sox	TOX high mobility group box family member 4 [Source:HGNC Symbol;Acc:HGNC:20161]
ENSG00000196924	FLNA	0.251536	0.0895132	No	Unknown	filamin A [Source:HGNC Symbol;Acc:HGNC:3754]
ENSG00000116670	MAD2L2	0.247617	0.0771387	No	Unknown	MAD2 mitotic arrest deficient-like 2 (yeast) [Source:HGNC Symbol;Acc:HGNC:6764]
ENSG00000137275	RIPK1	0.242586	0.0984341	No	Unknown	receptor interacting serine/threonine kinase 1 [Source:HGNC Symbol;Acc:HGNC:10019]
ENSG00000078140	UBE2K	0.237931	0.079909	No	Unknown	ubiquitin conjugating enzyme E2 K [Source:HGNC Symbol;Acc:HGNC:4914]
ENSG00000178982	EIF3K	0.236913	0.0676274	No	Unknown	eukaryotic translation initiation factor 3 subunit K [Source:HGNC Symbol;Acc:HGNC:24656]
ENSG00000073614	KDM5A	0.226716	0.0691453	No	ARID/BRIGHT	lysine demethylase 5A [Source:HGNC Symbol;Acc:HGNC:9886]
ENSG00000165672	PRDX3	0.22621	0.0653771	No	Unknown	peroxiredoxin 3 [Source:HGNC Symbol;Acc:HGNC:9354];Thioredoxin-dependent peroxide reductase, mitocho
ENSG00000159086	PAXBP1	0.223633	0.09152	No	Unknown	PAX3- and PAX7-binding protein 1
ENSG00000064313	TAF2	0.218607	0.074851	No	Unknown	TATA-box binding protein associated factor 2 [Source:HGNC Symbol;Acc:HGNC:11536];Transcription initi
ENSG00000106462	EZH2	0.214099	0.0728667	No	Unknown	enhancer of zeste 2 polycomb repressive complex 2 subunit [Source:HGNC Symbol;Acc:HGNC:3527]
ENSG00000215301	DDX3X	0.213167	0.0514486	No	Unknown	DEAD-box helicase 3, X-linked [Source:HGNC Symbol;Acc:HGNC:2745]
ENSG00000116560	SFPQ	0.212819	0.0713759	No	Unknown	splicing factor proline and glutamine rich [Source:HGNC Symbol;Acc:HGNC:10774]
ENSG00000171206	TRIM8	0.210891	0.0773799	No	Unknown	tripartite motif containing 8 [Source:HGNC Symbol;Acc:HGNC:15579]
ENSG00000147669	POLR2K	0.210537	0.0878936	No	Unknown	polymerase (RNA) II subunit K [Source:HGNC Symbol;Acc:HGNC:9198]
ENSG00000035928	RFC1	0.20977	0.0787549	No	Unknown	replication factor C subunit 1
ENSG00000120656	TAF12	0.209222	0.0880743	No	Unknown	TATA-box binding protein associated factor 12 [Source:HGNC Symbol;Acc:HGNC:11545]
ENSG00000100030	MAPK1	0.208129	0.0614924	No	Unknown	mitogen-activated protein kinase 1 [Source:HGNC Symbol;Acc:HGNC:6871]
ENSG00000131323	TRAF3	0.20747	0.0659052	No	Unknown	TNF receptor associated factor 3 [Source:HGNC Symbol;Acc:HGNC:12033]
ENSG00000157212	PAXIP1	0.206146	0.0813917	No	Unknown	PAX interacting protein 1 [Source:HGNC Symbol;Acc:HGNC:8624]
ENSG00000181163	NPM1	0.20077	0.0711364	No	Unknown	nucleophosmin (nucleolar phosphoprotein B23, numatrin) [Source:HGNC Symbol;Acc:HGNC:7910]
ENSG00000141027	NCOR1	0.198353	0.0623595	No	Myb/SANT	nuclear receptor corepressor 1 [Source:HGNC Symbol;Acc:HGNC:7672]
ENSG00000179115	FARSA	0.194464	0.081703	No	Unknown	phenylalanyl-tRNA synthetase alpha subunit [Source:HGNC Symbol;Acc:HGNC:3592]
ENSG00000196591	HDAC2	0.194424	0.0738518	No	Unknown	histone deacetylase 2 [Source:HGNC Symbol;Acc:HGNC:4853]
ENSG00000183431	SF3A3	0.192778	0.0653323	No	Unknown	splicing factor 3a subunit 3 [Source:HGNC Symbol;Acc:HGNC:10767]
ENSG00000148229	POLE3	0.186838	0.0679199	No	Unknown	polymerase (DNA) epsilon 3, accessory subunit [Source:HGNC Symbol;Acc:HGNC:13546]
ENSG00000155506	LARP1	0.186088	0.0544343	No	Unknown	La ribonucleoprotein domain family member 1 [Source:HGNC Symbol;Acc:HGNC:29531]
ENSG00000139746	RBM26	0.184322	0.0657038	No	Unknown	RNA binding motif protein 26 [Source:HGNC Symbol;Acc:HGNC:20327]
ENSG00000116580	GON4L	0.176865	0.0671924	No	Unknown	gon-4 like [Source:HGNC Symbol;Acc:HGNC:25973]
ENSG00000105887	MTPN	0.174671	0.0666926	No	Unknown	myotrophin [Source:HGNC Symbol;Acc:HGNC:15667]
ENSG00000198218	QRICH1	0.165509	0.0678757	No	Unknown	glutamine rich 1 [Source:HGNC Symbol;Acc:HGNC:24713]
ENSG00000147140	NONO	0.128032	0.0521338	No	Unknown	non-POU domain containing, octamer-binding [Source:HGNC Symbol;Acc:HGNC:7871]
ENSG00000198862	LTN1	-0.158333	0.067689	No	Unknown	listerin E3 ubiquitin protein ligase 1 [Source:HGNC Symbol;Acc:HGNC:13082]
ENSG00000109685	NSD2	-0.163012	0.0680461	No	HMG/Sox	Wolf-Hirschhorn syndrome candidate 1 [Source:HGNC Symbol;Acc:HGNC:12766]
ENSG00000162613	FUBP1	-0.166976	0.0674052	No	Unknown	far upstream element binding protein 1 [Source:HGNC Symbol;Acc:HGNC:4004]
ENSG00000213341	CHUK	-0.176226	0.075629	No	Unknown	conserved helix-loop-helix ubiquitous kinase [Source:HGNC Symbol;Acc:HGNC:1974]
ENSG00000029363	BCLAF1	-0.182426	0.0657387	No	Unknown	BCL2 associated transcription factor 1 [Source:HGNC Symbol;Acc:HGNC:16863]
ENSG00000182872	RBM10	-0.183211	0.0729178	No	Unknown	RNA binding motif protein 10 [Source:HGNC Symbol;Acc:HGNC:9896]
ENSG00000108064	TFAM	-0.185341	0.0752482	No	HMG/Sox	transcription factor A, mitochondrial [Source:HGNC Symbol;Acc:HGNC:11741]
ENSG00000106245	BUD31	-0.187322	0.0680163	No	Unknown	BUD31 homolog [Source:HGNC Symbol;Acc:HGNC:29629]
ENSG00000196367	TRRAP	-0.192731	0.0589789	No	Unknown	transformation/transcription domain associated protein [Source:HGNC Symbol;Acc:HGNC:12347]
ENSG00000130726	TRIM28	-0.193444	0.0637638	No	Unknown	tripartite motif containing 28 [Source:HGNC Symbol;Acc:HGNC:16384];Transcription intermediary factor
ENSG00000099821	POLRMT	-0.201818	0.0839369	No	Unknown	polymerase (RNA) mitochondrial
ENSG00000143799	PARP1	-0.20599	0.072646	No	Unknown	poly(ADP-ribose) polymerase 1 [Source:HGNC Symbol;Acc:HGNC:270]
ENSG00000211460	TSN	-0.218225	0.0824364	No	Unknown	translin [Source:HGNC Symbol;Acc:HGNC:12379]
ENSG00000102054	RBBP7	-0.21931	0.0768256	No	Unknown	RB binding protein 7, chromatin remodeling factor [Source:HGNC Symbol;Acc:HGNC:9890]
ENSG00000135486	HNRNPA1	-0.219435	0.0510155	No	Unknown	heterogeneous nuclear ribonucleoprotein A1
ENSG00000170144	HNRNPA3	-0.220438	0.0648009	No	Unknown	heterogeneous nuclear ribonucleoprotein A3 [Source:HGNC Symbol;Acc:HGNC:24941]
ENSG00000079999	KEAP1	-0.223769	0.0777626	No	Unknown	kelch like ECH associated protein 1 [Source:HGNC Symbol;Acc:HGNC:23177]
ENSG00000133703	KRAS	-0.22902	0.0957116	No	Unknown	GTPase KRas
ENSG00000159692	CTBP1	-0.231708	0.0682843	No	Unknown	C-terminal binding protein 1 [Source:HGNC Symbol;Acc:HGNC:2494]
ENSG00000078699	CBFA2T2	-0.235769	0.0833169	No	Unknown	Protein CBFA2T2
ENSG00000186260	MRTFB	-0.238826	0.0622954	No	Unknown	MKL1/myocardin like 2 [Source:HGNC Symbol;Acc:HGNC:29819]
ENSG00000100324	TAB1	-0.239772	0.0920749	No	Unknown	TGF-beta activated kinase 1/MAP3K7 binding protein 1 [Source:HGNC Symbol;Acc:HGNC:18157]
ENSG00000166164	BRD7	-0.240722	0.0777401	No	Unknown	bromodomain containing 7 [Source:HGNC Symbol;Acc:HGNC:14310]
ENSG00000149136	SSRP1	-0.241996	0.0645815	No	HMG/Sox	structure specific recognition protein 1 [Source:HGNC Symbol;Acc:HGNC:11327]
ENSG00000113318	MSH3	-0.242731	0.094174	No	Unknown	mutS homolog 3
ENSG00000110713	NUP98	-0.248037	0.0510693	No	Unknown	nucleoporin 98 [Source:HGNC Symbol;Acc:HGNC:8068]
ENSG00000107223	EDF1	-0.248556	0.0858069	No	Unknown	endothelial differentiation related factor 1 [Source:HGNC Symbol;Acc:HGNC:3164]
ENSG00000169564	PCBP1	-0.251192	0.07505	No	Unknown	poly(rC) binding protein 1 [Source:HGNC Symbol;Acc:HGNC:8647]
ENSG00000130338	TULP4	-0.251553	0.0870004	No	Unknown	tubby like protein 4 [Source:HGNC Symbol;Acc:HGNC:15530]
ENSG00000121691	CAT	-0.253413	0.0871294	No	Unknown	Catalase
ENSG00000148400	NOTCH1	-0.257369	0.0945927	No	Unknown	notch 1 [Source:HGNC Symbol;Acc:HGNC:7881]
ENSG00000085224	ATRX	-0.257376	0.0670444	No	Unknown	None
ENSG00000112977	DAP	-0.259886	0.0606616	No	Unknown	death-associated protein [Source:HGNC Symbol;Acc:HGNC:2672]
ENSG00000074800	ENO1	-0.265852	0.0641386	No	Unknown	enolase 1 [Source:HGNC Symbol;Acc:HGNC:3350]
ENSG00000197170	PSMD12	-0.266919	0.0890589	No	Unknown	proteasome 26S subunit, non-ATPase 12 [Source:HGNC Symbol;Acc:HGNC:9557]
ENSG00000148606	POLR3A	-0.27245	0.0713588	No	Unknown	polymerase (RNA) III subunit A [Source:HGNC Symbol;Acc:HGNC:30074]
ENSG00000009307	CSDE1	-0.275457	0.0615102	No	CSD	cold shock domain containing E1 [Source:HGNC Symbol;Acc:HGNC:29905]
ENSG00000115750	TAF1B	-0.27736	0.0851429	No	Unknown	TATA-box binding protein associated factor, RNA polymerase I subunit B [Source:HGNC Symbol;Acc:HGNC:
ENSG00000114026	OGG1	-0.277957	0.119133	No	Unknown	8-oxoguanine DNA glycosylase
ENSG00000004534	RBM6	-0.278828	0.0754325	No	Unknown	RNA binding motif protein 6 [Source:HGNC Symbol;Acc:HGNC:9903]
ENSG00000198646	NCOA6	-0.280981	0.0931897	No	Unknown	nuclear receptor coactivator 6 [Source:HGNC Symbol;Acc:HGNC:15936]
ENSG00000110395	CBL	-0.282841	0.0751021	No	Unknown	Cbl proto-oncogene [Source:HGNC Symbol;Acc:HGNC:1541]
ENSG00000130758	MAP3K10	-0.285804	0.0563085	No	Unknown	mitogen-activated protein kinase kinase kinase 10 [Source:HGNC Symbol;Acc:HGNC:6849]
ENSG00000172292	CERS6	-0.285981	0.0680297	No	Homeodomain	ceramide synthase 6 [Source:HGNC Symbol;Acc:HGNC:23826]
ENSG00000114554	PLXNA1	-0.29186	0.0550471	No	Unknown	plexin A1 [Source:HGNC Symbol;Acc:HGNC:9099]
ENSG00000151748	SAV1	-0.296268	0.103846	No	Unknown	Protein salvador homolog 1
ENSG00000166167	BTRC	-0.298204	0.0876985	No	Unknown	beta-transducin repeat containing E3 ubiquitin protein ligase [Source:HGNC Symbol;Acc:HGNC:1144]
ENSG00000182979	MTA1	-0.300343	0.070032	No	Myb/SANT; GATA	metastasis associated 1 [Source:HGNC Symbol;Acc:HGNC:7410]
ENSG00000178295	GEN1	-0.304393	0.117862	No	Unknown	GEN1, Holliday junction 5' flap endonuclease
ENSG00000107643	MAPK8	-0.304461	0.0936926	No	Unknown	mitogen-activated protein kinase 8 [Source:HGNC Symbol;Acc:HGNC:6881]
ENSG00000093167	LRRFIP2	-0.304761	0.0863723	No	Unknown	Leucine-rich repeat flightless-interacting protein 2
ENSG00000196498	NCOR2	-0.307766	0.0844538	No	Myb/SANT	Nuclear receptor corepressor 2 [Source:HGNC Symbol;Acc:HGNC:7673]
ENSG00000164611	PTTG1	-0.308052	0.0945681	No	Unknown	pituitary tumor-transforming 1 [Source:HGNC Symbol;Acc:HGNC:9690]
ENSG00000131788	PIAS3	-0.312203	0.0700592	No	Unknown	protein inhibitor of activated STAT 3 [Source:HGNC Symbol;Acc:HGNC:16861]
ENSG00000121390	PSPC1	-0.318798	0.105324	No	Unknown	Paraspeckle component 1
ENSG00000171703	TCEA2	-0.322631	0.128445	No	Unknown	transcription elongation factor A2 [Source:HGNC Symbol;Acc:HGNC:11614]
ENSG00000158717	RNF166	-0.323777	0.127196	No	Unknown	ring finger protein 166 [Source:HGNC Symbol;Acc:HGNC:28856]
ENSG00000143418	CERS2	-0.32626	0.0641374	No	Homeodomain	ceramide synthase 2 [Source:HGNC Symbol;Acc:HGNC:14076]
ENSG00000198554	WDHD1	-0.326751	0.0925217	No	HMG/Sox	WD repeat and HMG-box DNA binding protein 1 [Source:HGNC Symbol;Acc:HGNC:23170]
ENSG00000100603	SNW1	-0.329035	0.0636021	No	Unknown	SNW domain containing 1 [Source:HGNC Symbol;Acc:HGNC:16696]
ENSG00000131747	TOP2A	-0.330821	0.0792817	No	Unknown	topoisomerase (DNA) II alpha
ENSG00000121486	TRMT1L	-0.330971	0.111713	No	Unknown	tRNA methyltransferase 1 like [Source:HGNC Symbol;Acc:HGNC:16782]
ENSG00000094631	HDAC6	-0.33146	0.116542	No	Unknown	histone deacetylase 6 [Source:HGNC Symbol;Acc:HGNC:14064]
ENSG00000116288	PARK7	-0.331505	0.0692515	No	Unknown	Parkinsonism associated deglycase [Source:HGNC Symbol;Acc:HGNC:16369]
ENSG00000182944	EWSR1	-0.340617	0.0532188	No	Unknown	EWS RNA binding protein 1 [Source:HGNC Symbol;Acc:HGNC:3508]
ENSG00000024526	DEPDC1	-0.343347	0.0872094	No	Unknown	DEP domain containing 1 [Source:HGNC Symbol;Acc:HGNC:22949]
ENSG00000183495	EP400	-0.3434	0.0689432	No	Unknown	E1A binding protein p400
ENSG00000051341	POLQ	-0.343994	0.0816506	No	Unknown	polymerase (DNA) theta
ENSG00000121481	RNF2	-0.34607	0.10107	No	Unknown	ring finger protein 2 [Source:HGNC Symbol;Acc:HGNC:10061];E3 ubiquitin-protein ligase RING2
ENSG00000170734	POLH	-0.348084	0.0968068	No	Unknown	polymerase (DNA) eta
ENSG00000078747	ITCH	-0.353851	0.0741286	No	Unknown	itchy E3 ubiquitin protein ligase [Source:HGNC Symbol;Acc:HGNC:13890]
ENSG00000096717	SIRT1	-0.355364	0.0883502	No	Unknown	sirtuin 1 [Source:HGNC Symbol;Acc:HGNC:14929];NAD-dependent protein deacetylase sirtuin-1
ENSG00000124831	LRRFIP1	-0.361737	0.0640669	No	Unknown	Leucine-rich repeat flightless-interacting protein 1
ENSG00000197111	PCBP2	-0.364619	0.0672598	No	Unknown	poly(rC) binding protein 2 [Source:HGNC Symbol;Acc:HGNC:8648]
ENSG00000137764	MAP2K5	-0.365336	0.136152	No	Unknown	mitogen-activated protein kinase kinase 5 [Source:HGNC Symbol;Acc:HGNC:6845]
ENSG00000061273	HDAC7	-0.368797	0.0625779	No	Unknown	histone deacetylase 7 [Source:HGNC Symbol;Acc:HGNC:14067]
ENSG00000124126	PREX1	-0.369692	0.107826	No	Unknown	phosphatidylinositol-3,4,5-trisphosphate dependent Rac exchange factor 1 [Source:HGNC Symbol;Acc:HGN
ENSG00000174371	EXO1	-0.370867	0.102849	No	Unknown	exonuclease 1
ENSG00000116120	FARSB	-0.377262	0.0887426	No	Unknown	phenylalanyl-tRNA synthetase beta subunit [Source:HGNC Symbol;Acc:HGNC:17800]
ENSG00000100722	ZC3H14	-0.380473	0.0712266	No	CCCH ZF	zinc finger CCCH-type containing 14 [Source:HGNC Symbol;Acc:HGNC:20509]
ENSG00000108510	MED13	-0.381684	0.0693443	No	Unknown	Mediator of RNA polymerase II transcription subunit 13
ENSG00000154222	CC2D1B	-0.387111	0.0922053	No	Unknown	coiled-coil and C2 domain containing 1B [Source:HGNC Symbol;Acc:HGNC:29386]
ENSG00000184990	SIVA1	-0.389856	0.101616	No	Unknown	SIVA1 apoptosis inducing factor [Source:HGNC Symbol;Acc:HGNC:17712];Apoptosis regulatory protein Siv
ENSG00000157259	GATAD1	-0.393083	0.105875	No	GATA	GATA zinc finger domain containing 1 [Source:HGNC Symbol;Acc:HGNC:29941]
ENSG00000080561	MID2	-0.395825	0.098905	No	Unknown	midline 2 [Source:HGNC Symbol;Acc:HGNC:7096];Probable E3 ubiquitin-protein ligase MID2
ENSG00000138346	DNA2	-0.39698	0.102642	No	Unknown	DNA replication helicase/nuclease 2
ENSG00000106052	TAX1BP1	-0.401031	0.0547814	No	Unknown	Tax1 binding protein 1 [Source:HGNC Symbol;Acc:HGNC:11575]
ENSG00000172936	MYD88	-0.405899	0.105891	No	Unknown	Myeloid differentiation primary response 88 [Source:HGNC Symbol;Acc:HGNC:7562]
ENSG00000158545	ZC3H18	-0.40838	0.0830936	No	CCCH ZF	zinc finger CCCH-type containing 18 [Source:HGNC Symbol;Acc:HGNC:25091]
ENSG00000141298	SSH2	-0.411429	0.0747719	No	Unknown	slingshot protein phosphatase 2 [Source:HGNC Symbol;Acc:HGNC:30580]
ENSG00000101843	PSMD10	-0.41494	0.101778	No	Unknown	proteasome 26S subunit, non-ATPase 10 [Source:HGNC Symbol;Acc:HGNC:9555]
ENSG00000104177	MYEF2	-0.414992	0.112164	No	Unknown	myelin expression factor 2 [Source:HGNC Symbol;Acc:HGNC:17940]
ENSG00000184445	KNTC1	-0.428912	0.081932	No	Unknown	kinetochore associated 1 [Source:HGNC Symbol;Acc:HGNC:17255]
ENSG00000171316	CHD7	-0.432286	0.0716407	No	Unknown	chromodomain helicase DNA binding protein 7 [Source:HGNC Symbol;Acc:HGNC:20626]
ENSG00000167632	TRAPPC9	-0.432397	0.120739	No	Unknown	Trafficking protein particle complex subunit 9
ENSG00000115020	PIKFYVE	-0.444477	0.0884428	No	Unknown	phosphoinositide kinase, FYVE-type zinc finger containing [Source:HGNC Symbol;Acc:HGNC:23785]
ENSG00000132478	UNK	-0.457677	0.0972974	No	CCCH ZF	unkempt family zinc finger [Source:HGNC Symbol;Acc:HGNC:29369]
ENSG00000138709	LARP1B	-0.458679	0.104403	No	Unknown	La ribonucleoprotein domain family member 1B [Source:HGNC Symbol;Acc:HGNC:24704]
ENSG00000158290	CUL4B	-0.462782	0.0848693	No	Unknown	cullin 4B [Source:HGNC Symbol;Acc:HGNC:2555]
ENSG00000105298	CACTIN	-0.464145	0.0966287	No	Unknown	cactin, spliceosome C complex subunit [Source:HGNC Symbol;Acc:HGNC:29938]
ENSG00000104064	GABPB1	-0.46684	0.11064	No	Unknown	GA binding protein transcription factor beta subunit 1 [Source:HGNC Symbol;Acc:HGNC:4074]
ENSG00000205581	HMGN1	-0.46808	0.0901823	No	HMG/Sox	high mobility group nucleosome binding domain 1 [Source:HGNC Symbol;Acc:HGNC:4984]
ENSG00000149480	MTA2	-0.481425	0.0737837	No	Myb/SANT; GATA	metastasis associated 1 family member 2 [Source:HGNC Symbol;Acc:HGNC:7411]
ENSG00000077684	JADE1	-0.486661	0.0779921	No	Unknown	jade family PHD finger 1 [Source:HGNC Symbol;Acc:HGNC:30027]
ENSG00000122778	KIAA1549	-0.488987	0.0929393	No	Unknown	KIAA1549 [Source:HGNC Symbol;Acc:HGNC:22219]
ENSG00000149016	TUT1	-0.494166	0.143303	No	Unknown	terminal uridylyl transferase 1, U6 snRNA-specific [Source:HGNC Symbol;Acc:HGNC:26184]
ENSG00000102393	GLA	-0.497053	0.0950608	No	SAND	galactosidase alpha [Source:HGNC Symbol;Acc:HGNC:4296]
ENSG00000188342	GTF2F2	-0.498145	0.0991972	No	Unknown	general transcription factor IIF subunit 2 [Source:HGNC Symbol;Acc:HGNC:4653]
ENSG00000150455	TIRAP	-0.505252	0.138966	No	Unknown	toll-interleukin 1 receptor (TIR) domain containing adaptor protein [Source:HGNC Symbol;Acc:HGNC:171
ENSG00000108055	SMC3	-0.510048	0.0603471	No	Unknown	structural maintenance of chromosomes 3 [Source:HGNC Symbol;Acc:HGNC:2468]
ENSG00000128829	EIF2AK4	-0.510703	0.0719171	No	Unknown	eukaryotic translation initiation factor 2 alpha kinase 4 [Source:HGNC Symbol;Acc:HGNC:19687];eIF-2-
ENSG00000096696	DSP	-0.512768	0.0837274	No	Unknown	desmoplakin [Source:HGNC Symbol;Acc:HGNC:3052]
ENSG00000036257	CUL3	-0.516952	0.0772018	No	Unknown	cullin 3 [Source:HGNC Symbol;Acc:HGNC:2553]
ENSG00000142082	SIRT3	-0.52441	0.128273	No	Unknown	sirtuin 3 [Source:HGNC Symbol;Acc:HGNC:14931]
ENSG00000109445	ZNF330	-0.525582	0.111616	No	NOA36-type ZF	Zinc finger protein 330
ENSG00000177889	UBE2N	-0.53769	0.0845233	No	Unknown	ubiquitin conjugating enzyme E2 N [Source:HGNC Symbol;Acc:HGNC:12492]
ENSG00000180182	MED14	-0.539402	0.071419	No	Unknown	mediator complex subunit 14 [Source:HGNC Symbol;Acc:HGNC:2370]
ENSG00000004487	KDM1A	-0.542927	0.0734741	No	Unknown	lysine demethylase 1A [Source:HGNC Symbol;Acc:HGNC:29079]
ENSG00000165392	WRN	-0.550482	0.119253	No	Unknown	Werner syndrome RecQ like helicase
ENSG00000137574	TGS1	-0.554046	0.125822	No	Unknown	trimethylguanosine synthase 1 [Source:HGNC Symbol;Acc:HGNC:17843]
ENSG00000124226	RNF114	-0.55548	0.0961522	No	Unknown	ring finger protein 114 [Source:HGNC Symbol;Acc:HGNC:13094]
ENSG00000187741	FANCA	-0.559796	0.0920626	No	Unknown	Fanconi anemia group A protein
ENSG00000115808	STRN	-0.561053	0.0826954	No	Unknown	striatin [Source:HGNC Symbol;Acc:HGNC:11424]
ENSG00000166266	CUL5	-0.56293	0.0848213	No	Unknown	cullin 5 [Source:HGNC Symbol;Acc:HGNC:2556]
ENSG00000147854	UHRF2	-0.563083	0.102519	No	Unknown	ubiquitin like with PHD and ring finger domains 2
ENSG00000148450	MSRB2	-0.564848	0.213865	No	Unknown	methionine sulfoxide reductase B2 [Source:HGNC Symbol;Acc:HGNC:17061]
ENSG00000115641	FHL2	-0.567656	0.113786	No	Unknown	four and a half LIM domains 2 [Source:HGNC Symbol;Acc:HGNC:3703]
ENSG00000121060	TRIM25	-0.568004	0.0748567	No	Unknown	tripartite motif containing 25 [Source:HGNC Symbol;Acc:HGNC:12932];E3 ubiquitin/ISG15 ligase TRIM25
ENSG00000173473	SMARCC1	-0.570076	0.0673207	No	Myb/SANT	SWI/SNF related, matrix associated, actin dependent regulator of chromatin subfamily c member 1 [Sou
ENSG00000127603	MACF1	-0.584547	0.0855755	No	Unknown	microtubule-actin crosslinking factor 1 [Source:HGNC Symbol;Acc:HGNC:13664]
ENSG00000127337	YEATS4	-0.586886	0.130693	No	Unknown	YEATS domain containing 4 [Source:HGNC Symbol;Acc:HGNC:24859]
ENSG00000103479	RBL2	-0.589355	0.116987	No	Unknown	RB transcriptional corepressor like 2 [Source:HGNC Symbol;Acc:HGNC:9894]
ENSG00000101945	SUV39H1	-0.598641	0.0893446	No	Unknown	suppressor of variegation 3-9 homolog 1 [Source:HGNC Symbol;Acc:HGNC:11479]
ENSG00000170604	IRF2BP1	-0.62078	0.105087	No	Unknown	interferon regulatory factor 2 binding protein 1 [Source:HGNC Symbol;Acc:HGNC:21728]
ENSG00000105486	LIG1	-0.625027	0.0983918	No	Unknown	DNA ligase 1
ENSG00000221886	ZBED8	-0.628789	0.250661	No	BED ZF	zinc finger BED-type containing 8 [Source:HGNC Symbol;Acc:HGNC:30804]
ENSG00000067955	CBFB	-0.630268	0.0809656	No	Unknown	core-binding factor, beta subunit [Source:HGNC Symbol;Acc:HGNC:1539]
ENSG00000138375	SMARCAL1	-0.637298	0.113088	No	Unknown	SWI/SNF related, matrix associated, actin dependent regulator of chromatin, subfamily a like 1 [Sour
ENSG00000128016	ZFP36	-0.639367	0.250151	No	CCCH ZF	ZFP36 ring finger protein [Source:HGNC Symbol;Acc:HGNC:12862]
ENSG00000083642	PDS5B	-0.645793	0.0791055	No	Unknown	PDS5 cohesin associated factor B [Source:HGNC Symbol;Acc:HGNC:20418]
ENSG00000196576	PLXNB2	-0.656487	0.080599	No	Unknown	plexin B2 [Source:HGNC Symbol;Acc:HGNC:9104]
ENSG00000083799	CYLD	-0.658918	0.119343	No	Unknown	CYLD lysine 63 deubiquitinase [Source:HGNC Symbol;Acc:HGNC:2584];Ubiquitin carboxyl-terminal hydrola
ENSG00000197299	BLM	-0.670925	0.0905852	No	Unknown	Bloom syndrome RecQ like helicase
ENSG00000124795	DEK	-0.671575	0.0777446	No	Unknown	DEK proto-oncogene [Source:HGNC Symbol;Acc:HGNC:2768]
ENSG00000080986	NDC80	-0.690672	0.100201	No	bZIP	NDC80, kinetochore complex component [Source:HGNC Symbol;Acc:HGNC:16909]
ENSG00000133111	RFXAP	-0.691708	0.290153	No	Unknown	regulatory factor X associated protein [Source:HGNC Symbol;Acc:HGNC:9988]
ENSG00000132326	PER2	-0.694369	0.173662	No	Unknown	period circadian clock 2 [Source:HGNC Symbol;Acc:HGNC:8846]
ENSG00000136717	BIN1	-0.695135	0.0786285	No	Unknown	bridging integrator 1 [Source:HGNC Symbol;Acc:HGNC:1052]
ENSG00000176396	EID2	-0.698245	0.0966007	No	Unknown	EP300 interacting inhibitor of differentiation 2 [Source:HGNC Symbol;Acc:HGNC:28292]
ENSG00000178096	BOLA1	-0.714332	0.178409	No	Unknown	bolA family member 1 [Source:HGNC Symbol;Acc:HGNC:24263]
ENSG00000185187	SIGIRR	-0.714945	0.11017	No	Unknown	single immunoglobulin and toll-interleukin 1 receptor (TIR) domain [Source:HGNC Symbol;Acc:HGNC:3057
ENSG00000164306	PRIMPOL	-0.715393	0.130587	No	Unknown	primase and DNA directed polymerase
ENSG00000132109	TRIM21	-0.715654	0.110343	No	Unknown	tripartite motif containing 21 [Source:HGNC Symbol;Acc:HGNC:11312]
ENSG00000157827	FMNL2	-0.730257	0.0704087	No	Unknown	Formin like 2 [Source:HGNC Symbol;Acc:HGNC:18267]
ENSG00000162337	LRP5	-0.741336	0.0652243	No	Unknown	Low-density lipoprotein receptor-related protein 5
ENSG00000112062	MAPK14	-0.753749	0.0806361	No	Unknown	mitogen-activated protein kinase 14 [Source:HGNC Symbol;Acc:HGNC:6876]
ENSG00000071794	HLTF	-0.767274	0.103375	No	Unknown	helicase like transcription factor [Source:HGNC Symbol;Acc:HGNC:11099]
ENSG00000042088	TDP1	-0.768637	0.109237	No	Unknown	tyrosyl-DNA phosphodiesterase 1
ENSG00000005156	LIG3	-0.768712	0.0960792	No	Unknown	DNA ligase 3
ENSG00000131263	RLIM	-0.769593	0.0711564	No	Unknown	E3 ubiquitin-protein ligase RLIM
ENSG00000130589	HELZ2	-0.798502	0.164513	No	Unknown	helicase with zinc finger 2 [Source:HGNC Symbol;Acc:HGNC:30021]
ENSG00000116761	CTH	-0.801887	0.334216	No	Unknown	Cystathionine gamma-lyase
ENSG00000128513	POT1	-0.826167	0.118427	No	Unknown	protection of telomeres 1
ENSG00000069399	BCL3	-0.831912	0.122663	No	Unknown	B-cell CLL/lymphoma 3 [Source:HGNC Symbol;Acc:HGNC:998]
ENSG00000183421	RIPK4	-0.832605	0.131328	No	Unknown	receptor interacting serine/threonine kinase 4 [Source:HGNC Symbol;Acc:HGNC:496]
ENSG00000164430	CGAS	-0.842962	0.107319	No	Unknown	Mab-21 domain containing 1
ENSG00000163808	KIF15	-0.862114	0.0909691	No	bZIP	kinesin family member 15 [Source:HGNC Symbol;Acc:HGNC:17273]
ENSG00000151422	FER	-0.862669	0.102245	No	Unknown	FER tyrosine kinase [Source:HGNC Symbol;Acc:HGNC:3655]
ENSG00000070501	POLB	-0.863492	0.173152	No	Unknown	polymerase (DNA) beta
ENSG00000112685	EXOC2	-0.874581	0.0911205	No	Unknown	exocyst complex component 2 [Source:HGNC Symbol;Acc:HGNC:24968]
ENSG00000050748	MAPK9	-0.87636	0.0791862	No	Unknown	mitogen-activated protein kinase 9 [Source:HGNC Symbol;Acc:HGNC:6886]
ENSG00000112983	BRD8	-0.883154	0.077337	No	Unknown	bromodomain containing 8 [Source:HGNC Symbol;Acc:HGNC:19874]
ENSG00000178585	CTNNBIP1	-0.912366	0.154081	No	Unknown	catenin beta interacting protein 1 [Source:HGNC Symbol;Acc:HGNC:16913];Beta-catenin-interacting prot
ENSG00000012174	MBTPS2	-0.914769	0.1121	No	Unknown	membrane bound transcription factor peptidase, site 2 [Source:HGNC Symbol;Acc:HGNC:15455]
ENSG00000102038	SMARCA1	-0.941429	0.0891155	No	Myb/SANT	SWI/SNF related, matrix associated, actin dependent regulator of chromatin, subfamily a, member 1 [S
ENSG00000162929	KIAA1841	-0.944483	0.11594	No	Myb/SANT	KIAA1841 [Source:HGNC Symbol;Acc:HGNC:29387]
ENSG00000230989	HSBP1	-0.949649	0.0861272	No	Unknown	heat shock factor binding protein 1 [Source:HGNC Symbol;Acc:HGNC:5203]
ENSG00000172667	ZMAT3	-0.953913	0.148823	No	C2H2 ZF	zinc finger matrin-type 3 [Source:HGNC Symbol;Acc:HGNC:29983]
ENSG00000146143	PRIM2	-0.97582	0.107491	No	Unknown	primase (DNA) subunit 2
ENSG00000155508	CNOT8	-0.977944	0.110916	No	Unknown	CCR4-NOT transcription complex subunit 8 [Source:HGNC Symbol;Acc:HGNC:9207]
ENSG00000004399	PLXND1	-0.988423	0.102421	No	Unknown	plexin D1 [Source:HGNC Symbol;Acc:HGNC:9107]
ENSG00000114166	KAT2B	-1.04678	0.125991	No	Unknown	lysine acetyltransferase 2B [Source:HGNC Symbol;Acc:HGNC:8638]
ENSG00000171867	PRNP	-1.06101	0.126907	No	Unknown	prion protein [Source:HGNC Symbol;Acc:HGNC:9449]
ENSG00000196950	SLC39A10	-1.06548	0.108472	No	Unknown	solute carrier family 39 member 10 [Source:HGNC Symbol;Acc:HGNC:20861]
ENSG00000084112	SSH1	-1.08047	0.0818004	No	Unknown	slingshot protein phosphatase 1 [Source:HGNC Symbol;Acc:HGNC:30579]
ENSG00000029993	HMGB3	-1.09326	0.133787	No	HMG/Sox	high mobility group box 3 [Source:HGNC Symbol;Acc:HGNC:5004]
ENSG00000056586	RC3H2	-1.12217	0.09466	No	CCCH ZF	ring finger and CCCH-type domains 2 [Source:HGNC Symbol;Acc:HGNC:21461]
ENSG00000108604	SMARCD2	-1.12787	0.0921306	No	Unknown	SWI/SNF related, matrix associated, actin dependent regulator of chromatin, subfamily d, member 2 [S
ENSG00000154920	EME1	-1.14316	0.121761	No	Unknown	essential meiotic structure-specific endonuclease 1
ENSG00000100558	PLEK2	-1.14737	0.177678	No	Unknown	pleckstrin 2 [Source:HGNC Symbol;Acc:HGNC:19238]
ENSG00000064393	HIPK2	-1.14845	0.1004	No	Unknown	homeodomain interacting protein kinase 2 [Source:HGNC Symbol;Acc:HGNC:14402]
ENSG00000179750	APOBEC3B	-1.16117	0.175354	No	Unknown	apolipoprotein B mRNA editing enzyme catalytic subunit 3B
ENSG00000180667	YOD1	-1.16374	0.101137	No	Unknown	YOD1 deubiquitinase [Source:HGNC Symbol;Acc:HGNC:25035]
ENSG00000188177	ZC3H6	-1.29332	0.206478	No	CCCH ZF	zinc finger CCCH-type containing 6 [Source:HGNC Symbol;Acc:HGNC:24762]
ENSG00000059145	UNKL	-1.29966	0.115165	No	CCCH ZF	Unkempt family like zinc finger [Source:HGNC Symbol;Acc:HGNC:14184]
ENSG00000141655	TNFRSF11A	-1.35611	0.12703	No	Unknown	tumor necrosis factor receptor superfamily member 11a [Source:HGNC Symbol;Acc:HGNC:11908]
ENSG00000068024	HDAC4	-1.38578	0.131813	No	Unknown	histone deacetylase 4 [Source:HGNC Symbol;Acc:HGNC:14063]
ENSG00000102302	FGD1	-1.38682	0.118331	No	Unknown	FYVE, RhoGEF and PH domain containing 1 [Source:HGNC Symbol;Acc:HGNC:3663]
ENSG00000094804	CDC6	-1.39886	0.0938427	No	Unknown	cell division cycle 6 [Source:HGNC Symbol;Acc:HGNC:1744]
ENSG00000175352	NRIP3	-1.40919	0.147683	No	Unknown	nuclear receptor interacting protein 3 [Source:HGNC Symbol;Acc:HGNC:1167]
ENSG00000178691	SUZ12	-1.41896	0.0798494	No	Unknown	SUZ12 polycomb repressive complex 2 subunit [Source:HGNC Symbol;Acc:HGNC:17101]
ENSG00000135679	MDM2	-1.42611	0.0961345	No	Unknown	MDM2 proto-oncogene [Source:HGNC Symbol;Acc:HGNC:6973]
ENSG00000164930	FZD6	-1.57028	0.118111	No	Unknown	frizzled class receptor 6 [Source:HGNC Symbol;Acc:HGNC:4044]
ENSG00000115207	GTF3C2	-1.60253	0.0902749	No	Unknown	general transcription factor IIIC subunit 2 [Source:HGNC Symbol;Acc:HGNC:4665]
ENSG00000196083	IL1RAP	-1.65013	0.123424	No	Unknown	Interleukin-1 receptor accessory protein
ENSG00000138814	PPP3CA	-1.6695	0.129462	No	Unknown	Serine/threonine-protein phosphatase 2B catalytic subunit alpha isoform
ENSG00000014824	SLC30A9	-1.72436	0.0951705	No	Unknown	solute carrier family 30 member 9 [Source:HGNC Symbol;Acc:HGNC:1329]
ENSG00000076248	UNG	-1.922	0.133805	No	Unknown	uracil DNA glycosylase
ENSG00000134070	IRAK2	-2.40344	0.164429	No	Unknown	interleukin 1 receptor associated kinase 2 [Source:HGNC Symbol;Acc:HGNC:6113]
ENSG00000102760	RGCC	-3.76446	0.364619	No	Unknown	regulator of cell cycle [Source:HGNC Symbol;Acc:HGNC:20369];Regulator of cell cycle RGCC

## Sheet: Reactome PANC1-siSOX9 UP
Pathway identifier	Pathway name	#Entities found	#Entities total	Entities ratio	Entities pValue	-lg(p)	Entities FDR	#Reactions found	#Reactions total	Reactions ratio	Species identifier	Species name	Submitted entities found	Mapped entities	Found reaction identifiers
R-HSA-212436	Generic Transcription Pathway	61	1586	0.101472	1.11022e-16	15.9546	1.34337e-14	163	880	0.0586667	9606	Homo sapiens	ZNF254;PRDM1;ZNF45;MECP2;ZNF529;ZNF605;ZSCAN32;ZNF689;ZNF205;ZNF600;ZNF324;ZNF385A;ZNF761;ZNF563;ZNF441;ZNF682;MEF2C;MSX2;TFDP2;ZNF433;ZNF234;ZNF552;ZNF324B;ZNF350;SRF;TWIST2;GATA3;GATA2;ZNF627;ZNF703;E2F2;ZNF700;HIVEP3;ZNF589;ZNF226;ZNF786;ZNF586;ZNF189;TFAP2A;TCF7L1;NR1H2;CBX2;NR2F1;NFATC2;ZFP69;ZNF71;ZNF737;ZNF74;ZNF613;ZNF655;ZNF138		R-HSA-9007496;R-HSA-9007759;R-HSA-8951428;R-HSA-8864395;R-HSA-9017988;R-HSA-8956568;R-HSA-3234081;R-HSA-9022872;R-HSA-9021851;R-HSA-9006490;R-HSA-9007514;R-HSA-9022365;R-HSA-9768832;R-HSA-9023132;R-HSA-9006992;R-HSA-8864412;R-HSA-9022359;R-HSA-9021847;R-HSA-9022870;R-HSA-8869543;R-HSA-8869542;R-HSA-8956586;R-HSA-9006507;R-HSA-9615536;R-HSA-9005995;R-HSA-9005994;R-HSA-9006508;R-HSA-8864431;R-HSA-9…
R-HSA-73857	RNA Polymerase II Transcription	62	1728	0.110557	1.11022e-16	15.9546	1.34337e-14	168	941	0.0627333	9606	Homo sapiens	ZNF254;ZC3H8;PRDM1;ZNF45;MECP2;ZNF529;ZNF605;ZSCAN32;ZNF689;ZNF205;ZNF600;ZNF324;ZNF385A;ZNF761;ZNF563;ZNF441;ZNF682;MEF2C;MSX2;TFDP2;ZNF433;ZNF234;ZNF552;ZNF324B;ZNF350;SRF;TWIST2;GATA3;GATA2;ZNF627;ZNF703;E2F2;ZNF700;HIVEP3;ZNF589;ZNF226;ZNF786;ZNF586;ZNF189;TFAP2A;TCF7L1;NR1H2;CBX2;NR2F1;NFATC2;ZFP69;ZNF71;ZNF737;ZNF74;ZNF613;ZNF655;ZNF138		R-HSA-9007496;R-HSA-9007759;R-HSA-8951428;R-HSA-8864395;R-HSA-9017988;R-HSA-8956568;R-HSA-3234081;R-HSA-9022872;R-HSA-9021851;R-HSA-9006490;R-HSA-9007514;R-HSA-9022365;R-HSA-9768832;R-HSA-9023132;R-HSA-9006992;R-HSA-8864412;R-HSA-9022359;R-HSA-9021847;R-HSA-9022870;R-HSA-8869543;R-HSA-8869542;R-HSA-8956586;R-HSA-9006507;R-HSA-9615536;R-HSA-9005995;R-HSA-9005994;R-HSA-9006508;R-HSA-8864431;R-HSA-9…
R-HSA-74160	Gene expression (Transcription)	66	1941	0.124184	1.11022e-16	15.9546	1.34337e-14	181	1103	0.0735333	9606	Homo sapiens	ZNF254;ZC3H8;PRDM1;ZNF45;MECP2;ZNF529;ZNF605;ZSCAN32;DPF1;MTERF1;ZNF689;ZNF205;ZNF600;ZNF324;MYBL1;ZNF385A;ZNF761;ZNF563;ZNF441;ZNF682;MEF2C;MSX2;TFDP2;MTF2;ZNF433;ZNF234;ZNF552;ZNF324B;ZNF350;SRF;TWIST2;GATA3;GATA2;ZNF627;ZNF703;E2F2;ZNF700;HIVEP3;ZNF589;ZNF226;ZNF786;ZNF586;ZNF189;TFAP2A;TCF7L1;NR1H2;CBX2;NR2F1;NFATC2;ZFP69;ZNF71;ZNF737;ZNF74;ZNF613;ZNF655;ZNF138		R-HSA-9842839;R-HSA-9007496;R-HSA-9842835;R-HSA-9007759;R-HSA-9842833;R-HSA-8951428;R-HSA-8864395;R-HSA-9017988;R-HSA-8956568;R-HSA-3234081;R-HSA-9022872;R-HSA-9021851;R-HSA-9006490;R-HSA-9007514;R-HSA-9022365;R-HSA-9768832;R-HSA-9023132;R-HSA-9006992;R-HSA-8864412;R-HSA-9022359;R-HSA-9021847;R-HSA-9022870;R-HSA-212252;R-HSA-8869543;R-HSA-8869542;R-HSA-8956586;R-HSA-9006507;R-HSA-9615536;R-HSA-90…
R-HSA-9022707	MECP2 regulates transcription factors	4	10	0.000639795	5.16976e-06	5.28653	0.000369378	8	8	0.000533333	9606	Homo sapiens	MECP2;MEF2C		R-HSA-9021944;R-HSA-9021851;R-HSA-9021949;R-HSA-9021950;R-HSA-9017441;R-HSA-9021952;R-HSA-9017447;R-HSA-9021847
R-HSA-5617472	Activation of anterior HOX genes in hindbrain development during early embryogenesis	9	116	0.00742163	6.1563e-06	5.21068	0.000369378	12	43	0.00286667	9606	Homo sapiens	HOXC4;HOXA2;HOXA1		R-HSA-5617479;R-HSA-5617431;R-HSA-5617458;R-HSA-5621010;R-HSA-5617452;R-HSA-5617484;R-HSA-5617855;R-HSA-5617471;R-HSA-5617887;R-HSA-6810139;R-HSA-5617483;R-HSA-5617866
R-HSA-5619507	Activation of HOX genes during differentiation	9	116	0.00742163	6.1563e-06	5.21068	0.000369378	12	43	0.00286667	9606	Homo sapiens	HOXC4;HOXA2;HOXA1		R-HSA-5617479;R-HSA-5617431;R-HSA-5617458;R-HSA-5621010;R-HSA-5617452;R-HSA-5617484;R-HSA-5617855;R-HSA-5617471;R-HSA-5617887;R-HSA-6810139;R-HSA-5617483;R-HSA-5617866
R-HSA-9733709	Cardiogenesis	5	39	0.0024952	7.6631e-05	4.1156	0.00398481	12	27	0.0018	9606	Homo sapiens	EOMES;MEF2C;SRF		R-HSA-9733781;R-HSA-9734597;R-HSA-9735505;R-HSA-9734353;R-HSA-9735442;R-HSA-9734578;R-HSA-9733772;R-HSA-9734572;R-HSA-9735439;R-HSA-9734697;R-HSA-9735497;R-HSA-9733754
R-HSA-1266738	Developmental Biology	36	1732	0.110813	0.000103058	3.98692	0.00463762	183	910	0.0606667	9606	Homo sapiens	TFAP2A;MEF2A;HES7;EOMES;MEF2C;TCF7L1;TSC22D1;CDX2;SRF;MITF;NR2F2;GATA3;GATA2;HOXC11;TBX3;TBX2;TFDP2;DPF1;HOXC4;HOXA2;HOXA1		R-HSA-9733781;R-HSA-9618582;R-HSA-452353;R-HSA-9834897;R-HSA-9618586;R-HSA-2972965;R-HSA-9858713;R-HSA-5617479;R-HSA-9733772;R-HSA-9824653;R-HSA-5617484;R-HSA-9834890;R-HSA-9634445;R-HSA-2972979;R-HSA-5617483;R-HSA-9824181;R-HSA-9734578;R-HSA-9858238;R-HSA-9854906;R-HSA-9858721;R-HSA-9858734;R-HSA-9734572;R-HSA-2972949;R-HSA-9825704;R-HSA-9858729;R-HSA-9824981;R-HSA-9830356;R-HSA-9825751;R-HSA-56…
R-HSA-9825892	Regulation of MITF-M-dependent genes involved in cell cycle and proliferation	4	25	0.00159949	0.000177901	3.74982	0.00700168	18	18	0.0012	9606	Homo sapiens	TCF7L1;MITF;TBX2		R-HSA-9858646;R-HSA-9825845;R-HSA-9824597;R-HSA-9858647;R-HSA-9858645;R-HSA-9825840;R-HSA-9858643;R-HSA-9858641;R-HSA-9858652;R-HSA-9858650;R-HSA-9858651;R-HSA-9858566;R-HSA-9858560;R-HSA-9825837;R-HSA-9825836;R-HSA-9858639;R-HSA-9858636;R-HSA-9825835
R-HSA-2892245	POU5F1 (OCT4), SOX2, NANOG repress genes related to differentiation	3	10	0.000639795	0.000194491	3.7111	0.00700168	3	7	0.000466667	9606	Homo sapiens	EOMES;TSC22D1;CDX2		R-HSA-2972949;R-HSA-2972965;R-HSA-2972979
R-HSA-9022534	Loss of MECP2 binding ability to 5hmC-DNA	2	2	0.000127959	0.000231862	3.63477	0.00765143	1	1	6.66667e-05	9606	Homo sapiens	MECP2		R-HSA-9022462
R-HSA-9730414	MITF-M-regulated melanocyte development	9	195	0.012476	0.000319049	3.49614	0.00926144	99	115	0.00766667	9606	Homo sapiens	TFAP2A;TCF7L1;DPF1;MITF;TBX3;TBX2		R-HSA-9858713;R-HSA-9824653;R-HSA-9858238;R-HSA-9854906;R-HSA-9858721;R-HSA-9858734;R-HSA-9825704;R-HSA-9858729;R-HSA-9824981;R-HSA-9825751;R-HSA-9856466;R-HSA-9824977;R-HSA-9856464;R-HSA-9824979;R-HSA-9825756;R-HSA-9825754;R-HSA-9824986;R-HSA-9854916;R-HSA-9854912;R-HSA-9856462;R-HSA-9856460;R-HSA-9907147;R-HSA-9854920;R-HSA-9907144;R-HSA-9825780;R-HSA-9825782;R-HSA-9825776;R-HSA-9858288;R-HSA-9…
R-HSA-2025928	Calcineurin activates NFAT	3	12	0.000767754	0.000330766	3.48048	0.00926144	2	3	0.0002	9606	Homo sapiens	NFATC3;NFATC2		R-HSA-2025882;R-HSA-2025890
R-HSA-8986944	Transcriptional Regulation by MECP2	6	100	0.00639795	0.00086117	3.06491	0.0206043	73	77	0.00513333	9606	Homo sapiens	MECP2;MEF2C		R-HSA-9022728;R-HSA-9022734;R-HSA-9021953;R-HSA-9021952;R-HSA-9021954;R-HSA-9017988;R-HSA-9022872;R-HSA-9021851;R-HSA-9006490;R-HSA-9022365;R-HSA-9023132;R-HSA-9006992;R-HSA-9022359;R-HSA-9021847;R-HSA-9022870;R-HSA-9006507;R-HSA-9615536;R-HSA-9005995;R-HSA-9005994;R-HSA-9006122;R-HSA-9006508;R-HSA-9022764;R-HSA-9022625;R-HSA-9615801;R-HSA-9005988;R-HSA-9006503;R-HSA-8986937;R-HSA-8986939;R-HSA-9…
R-HSA-6804754	Regulation of TP53 Expression	2	4	0.000255918	0.000914283	3.03892	0.0206043	4	5	0.000333333	9606	Homo sapiens	PRDM1		R-HSA-6804194;R-HSA-6804193;R-HSA-6804191;R-HSA-6804188
R-HSA-9022692	Regulation of MECP2 expression and activity	4	39	0.0024952	0.000936558	3.02847	0.0206043	12	14	0.000933333	9606	Homo sapiens	MECP2		R-HSA-8986937;R-HSA-9023592;R-HSA-8986939;R-HSA-9005995;R-HSA-9022314;R-HSA-9023132;R-HSA-9021183;R-HSA-9021182;R-HSA-9022625;R-HSA-9006992;R-HSA-9021888;R-HSA-9018594
R-HSA-5607763	CLEC7A (Dectin-1) induces NFAT activation	3	18	0.00115163	0.00106431	2.97293	0.0223504	2	6	0.0004	9606	Homo sapiens	NFATC3;NFATC2		R-HSA-2730849;R-HSA-2730867
R-HSA-9022538	Loss of MECP2 binding ability to 5mC-DNA	2	5	0.000319898	0.00141841	2.8482	0.0283681	2	2	0.000133333	9606	Homo sapiens	MECP2		R-HSA-9022465;R-HSA-9023461
R-HSA-6804114	TP53 Regulates Transcription of Genes Involved in G2 Cell Cycle Arrest	3	21	0.00134357	0.00165032	2.78243	0.0301045	4	11	0.000733333	9606	Homo sapiens	TFDP2;E2F2;ZNF385A		R-HSA-6803858;R-HSA-6803871;R-HSA-6798268;R-HSA-6798282
R-HSA-9827857	Specification of primordial germ cells	3	22	0.00140755	0.0018825	2.72527	0.0301045	5	19	0.00126667	9606	Homo sapiens	EOMES;PRDM1		R-HSA-9828100;R-HSA-9827872;R-HSA-9827995;R-HSA-9828027;R-HSA-9827882
R-HSA-9022927	MECP2 regulates transcription of genes involved in GABA signaling	2	6	0.000383877	0.00202799	2.69293	0.0301045	4	4	0.000266667	9606	Homo sapiens	MECP2		R-HSA-9022941;R-HSA-9022942;R-HSA-9022935;R-HSA-9022934
R-HSA-9834899	Specification of the neural plate border	3	24	0.00153551	0.00240557	2.61878	0.0301045	13	15	0.001	9606	Homo sapiens	TFAP2A;TCF7L1		R-HSA-9835255;R-HSA-9835252;R-HSA-9836275;R-HSA-9835795;R-HSA-9835473;R-HSA-9834897;R-HSA-9835484;R-HSA-9836034;R-HSA-9835266;R-HSA-9836270;R-HSA-9835244;R-HSA-9834890;R-HSA-9835496
R-HSA-9022535	Loss of phosphorylation of MECP2 at T308	2	7	0.000447857	0.00274072	2.56214	0.0301045	1	1	6.66667e-05	9606	Homo sapiens	MECP2		R-HSA-9005561
R-HSA-198753	ERK/MAPK targets	3	26	0.00166347	0.00301045	2.52137	0.0301045	2	7	0.000466667	9606	Homo sapiens	MEF2A;MEF2C;ELK1		R-HSA-198731;R-HSA-199929
R-HSA-9758941	Gastrulation	7	177	0.0113244	0.00346368	2.46046	0.0346368	37	104	0.00693333	9606	Homo sapiens	TFAP2A;HES7;EOMES;TCF7L1		R-HSA-9756948;R-HSA-9756439;R-HSA-9823958;R-HSA-9823952;R-HSA-9835795;R-HSA-452353;R-HSA-9835473;R-HSA-9834897;R-HSA-9835484;R-HSA-9823966;R-HSA-9824222;R-HSA-9824472;R-HSA-9824196;R-HSA-9836034;R-HSA-9835266;R-HSA-9824268;R-HSA-9823950;R-HSA-9834890;R-HSA-9824266;R-HSA-9823989;R-HSA-9756724;R-HSA-9824181;R-HSA-9756661;R-HSA-9835255;R-HSA-9835252;R-HSA-9823729;R-HSA-9754480;R-HSA-9836275;R-HSA-97…
R-HSA-9022537	Loss of MECP2 binding ability to the NCoR/SMRT complex	2	8	0.000511836	0.00355432	2.44924	0.0355432	1	1	6.66667e-05	9606	Homo sapiens	MECP2		R-HSA-9005585
R-HSA-9856651	MITF-M-dependent gene expression	6	138	0.00882917	0.00425278	2.37133	0.038275	76	83	0.00553333	9606	Homo sapiens	TFAP2A;TCF7L1;DPF1;MITF;TBX2		R-HSA-9859098;R-HSA-9858713;R-HSA-9858566;R-HSA-9858560;R-HSA-9858571;R-HSA-9825845;R-HSA-9857590;R-HSA-9825844;R-HSA-9825847;R-HSA-9856053;R-HSA-9825846;R-HSA-9825840;R-HSA-9857585;R-HSA-9825842;R-HSA-9856062;R-HSA-9856061;R-HSA-9854906;R-HSA-9825848;R-HSA-9856056;R-HSA-9857574;R-HSA-9859104;R-HSA-9858721;R-HSA-9825837;R-HSA-9858734;R-HSA-9825836;R-HSA-9857578;R-HSA-9825835;R-HSA-9858729;R-HSA-9…
R-HSA-8866904	Negative regulation of activity of TFAP2 (AP-2) family transcription factors	2	11	0.000703775	0.00657811	2.1819	0.0478816	3	6	0.0004	9606	Homo sapiens	TFAP2A		R-HSA-8864343;R-HSA-3234081;R-HSA-8864361
R-HSA-9856649	Transcriptional and post-translational regulation of MITF-M expression and activity	4	68	0.00435061	0.00679427	2.16786	0.0478816	23	32	0.00213333	9606	Homo sapiens	MITF;TBX3		R-HSA-9825780;R-HSA-9825751;R-HSA-9824598;R-HSA-9825782;R-HSA-9824977;R-HSA-9825776;R-HSA-9824979;R-HSA-9858238;R-HSA-9857375;R-HSA-9825788;R-HSA-9732125;R-HSA-9825790;R-HSA-9824986;R-HSA-9824999;R-HSA-9730407;R-HSA-9824995;R-HSA-9824994;R-HSA-9825794;R-HSA-9730412;R-HSA-9824653;R-HSA-9858286;R-HSA-9825774;R-HSA-9825704
R-HSA-450282	MAPK targets/ Nuclear events mediated by MAP kinases	3	35	0.00223928	0.00684023	2.16493	0.0478816	2	16	0.00106667	9606	Homo sapiens	MEF2A;MEF2C;ELK1		R-HSA-198731;R-HSA-199929
R-HSA-9022702	MECP2 regulates transcription of neuronal ligands	2	13	0.000831734	0.00905822	2.04296	0.0634075	8	8	0.000533333	9606	Homo sapiens	MECP2		R-HSA-9006122;R-HSA-9021935;R-HSA-9021919;R-HSA-9017983;R-HSA-9006050;R-HSA-9023348;R-HSA-9017988;R-HSA-9023351
R-HSA-163316	Mitochondrial transcription termination	1	1	6.39795e-05	0.0108179	1.96586	0.0757255	1	1	6.66667e-05	9606	Homo sapiens	MTERF1		R-HSA-163320
R-HSA-198725	Nuclear Events (kinase and transcription factor activation)	4	80	0.00511836	0.0117832	1.92874	0.0805986	9	48	0.0032	9606	Homo sapiens	MEF2A;MEF2C;SRF;ELK1		R-HSA-9612514;R-HSA-9031624;R-HSA-9031610;R-HSA-9612516;R-HSA-198731;R-HSA-199929;R-HSA-9612073;R-HSA-9612076;R-HSA-9612509
R-HSA-9675151	Disorders of Developmental Biology	2	16	0.00102367	0.0134331	1.87182	0.0805986	5	5	0.000333333	9606	Homo sapiens	MECP2		R-HSA-9005561;R-HSA-9022462;R-HSA-9005585;R-HSA-9022465;R-HSA-9023461
R-HSA-9005895	Pervasive developmental disorders	2	16	0.00102367	0.0134331	1.87182	0.0805986	5	5	0.000333333	9606	Homo sapiens	MECP2		R-HSA-9005561;R-HSA-9022462;R-HSA-9005585;R-HSA-9022465;R-HSA-9023461
R-HSA-9005891	Loss of function of MECP2 in Rett syndrome	2	16	0.00102367	0.0134331	1.87182	0.0805986	5	5	0.000333333	9606	Homo sapiens	MECP2		R-HSA-9005561;R-HSA-9022462;R-HSA-9005585;R-HSA-9022465;R-HSA-9023461
R-HSA-9697154	Disorders of Nervous System Development	2	16	0.00102367	0.0134331	1.87182	0.0805986	5	5	0.000333333	9606	Homo sapiens	MECP2		R-HSA-9005561;R-HSA-9022462;R-HSA-9005585;R-HSA-9022465;R-HSA-9023461
R-HSA-452723	Transcriptional regulation of pluripotent stem cells	3	45	0.00287908	0.0134402	1.87159	0.0806411	3	35	0.00233333	9606	Homo sapiens	EOMES;TSC22D1;CDX2		R-HSA-2972949;R-HSA-2972965;R-HSA-2972979
R-HSA-9661069	Defective binding of RB1 mutants to E2F1,(E2F2, E2F3)	2	17	0.00108765	0.015058	1.82223	0.0903477	1	1	6.66667e-05	9606	Homo sapiens	TFDP2;E2F2		R-HSA-9659782
R-HSA-9659787	Aberrant regulation of mitotic G1/S transition in cancer due to RB1 defects	2	17	0.00108765	0.015058	1.82223	0.0903477	1	2	0.000133333	9606	Homo sapiens	TFDP2;E2F2		R-HSA-9659782
R-HSA-6804759	Regulation of TP53 Activity through Association with Co-factors	2	17	0.00108765	0.015058	1.82223	0.0903477	3	10	0.000666667	9606	Homo sapiens	ZNF385A		R-HSA-6803719;R-HSA-6803425;R-HSA-6803437
R-HSA-9701898	STAT3 nuclear events downstream of ALK signaling	2	19	0.00121561	0.0185459	1.73175	0.0927295	2	11	0.000733333	9606	Homo sapiens	PRDM1		R-HSA-9701548;R-HSA-9701549
R-HSA-69236	G1 Phase	3	52	0.00332694	0.0196344	1.70698	0.0981722	3	17	0.00113333	9606	Homo sapiens	TFDP2;E2F2		R-HSA-9018017;R-HSA-1226094;R-HSA-1226095
R-HSA-69231	Cyclin D associated events in G1	3	52	0.00332694	0.0196344	1.70698	0.0981722	3	17	0.00113333	9606	Homo sapiens	TFDP2;E2F2		R-HSA-9018017;R-HSA-1226094;R-HSA-1226095
R-HSA-1362300	Transcription of E2F targets under negative control by p107 (RBL1) and p130 (RBL2) in complex with HDAC1	2	20	0.00127959	0.0204052	1.69026	0.102026	8	8	0.000533333	9606	Homo sapiens	TFDP2;E2F2		R-HSA-8964588;R-HSA-8961934;R-HSA-8978926;R-HSA-8964561;R-HSA-8964513;R-HSA-8964580;R-HSA-8964550;R-HSA-8964567
R-HSA-3232118	SUMOylation of transcription factors	2	20	0.00127959	0.0204052	1.69026	0.102026	2	11	0.000733333	9606	Homo sapiens	TFAP2A;MITF		R-HSA-3234081;R-HSA-3232162
R-HSA-9824585	Regulation of MITF-M-dependent genes involved in pigmentation	3	53	0.00339091	0.0206276	1.68555	0.103138	18	23	0.00153333	9606	Homo sapiens	TFAP2A;DPF1;MITF		R-HSA-9824981;R-HSA-9825844;R-HSA-9825847;R-HSA-9856053;R-HSA-9825846;R-HSA-9824593;R-HSA-9856466;R-HSA-9856464;R-HSA-9825842;R-HSA-9825848;R-HSA-9856056;R-HSA-9825856;R-HSA-9824579;R-HSA-9856462;R-HSA-9856460;R-HSA-9907147;R-HSA-9907144;R-HSA-9824586
R-HSA-9725371	Nuclear events stimulated by ALK signaling in cancer	3	56	0.00358285	0.0237704	1.62396	0.118852	2	32	0.00213333	9606	Homo sapiens	MECP2;STAT6		R-HSA-9701810;R-HSA-9701903
R-HSA-9754189	Germ layer formation at gastrulation	2	24	0.00153551	0.0285688	1.54411	0.142844	9	11	0.000733333	9606	Homo sapiens	EOMES		R-HSA-9756948;R-HSA-9756724;R-HSA-9756661;R-HSA-9758501;R-HSA-9754480;R-HSA-452353;R-HSA-9756670;R-HSA-9756671;R-HSA-480378
R-HSA-1362277	Transcription of E2F targets under negative control by DREAM complex	2	25	0.00159949	0.0307825	1.5117	0.153912	12	12	0.0008	9606	Homo sapiens	TFDP2;E2F2		R-HSA-8964475;R-HSA-8964492;R-HSA-8964525;R-HSA-8961665;R-HSA-8964513;R-HSA-8964465;R-HSA-8964482;R-HSA-8964498;R-HSA-8964531;R-HSA-8961619;R-HSA-188345;R-HSA-8964471
R-HSA-6791312	TP53 Regulates Transcription of Cell Cycle Genes	3	65	0.00415867	0.0346633	1.46013	0.158816	6	42	0.0028	9606	Homo sapiens	TFDP2;E2F2;ZNF385A		R-HSA-6803858;R-HSA-6803871;R-HSA-6803388;R-HSA-6798268;R-HSA-6798282;R-HSA-6803801
R-HSA-450294	MAP kinase activation	3	69	0.00441459	0.0402013	1.39576	0.158816	2	32	0.00213333	9606	Homo sapiens	MEF2A;MEF2C;ELK1		R-HSA-198731;R-HSA-199929
R-HSA-9634638	Estrogen-dependent nuclear events downstream of ESR-membrane signaling	2	29	0.00185541	0.0402775	1.39494	0.158816	3	12	0.0008	9606	Homo sapiens	SRF;ELK1		R-HSA-9625479;R-HSA-198731;R-HSA-9625465
R-HSA-75944	Transcription from mitochondrial promoters	1	4	0.000255918	0.0425786	1.37081	0.158816	1	3	0.0002	9606	Homo sapiens	MTERF1		R-HSA-163320
R-HSA-9830364	Formation of the nephric duct	2	31	0.00198337	0.0453867	1.34307	0.158816	6	19	0.00126667	9606	Homo sapiens	GATA3		R-HSA-9830372;R-HSA-9830423;R-HSA-9830356;R-HSA-9830418;R-HSA-9830371;R-HSA-9830480
R-HSA-168138	Toll Like Receptor 9 (TLR9) Cascade	4	124	0.00793346	0.0474103	1.32413	0.158816	4	86	0.00573333	9606	Homo sapiens	EEA1;MEF2A;MEF2C;ELK1		R-HSA-1679098;R-HSA-187895;R-HSA-198731;R-HSA-199929
R-HSA-9022699	MECP2 regulates neuronal receptors and channels	2	32	0.00204734	0.0480262	1.31852	0.158816	26	26	0.00173333	9606	Homo sapiens	MECP2		R-HSA-9022728;R-HSA-9022734;R-HSA-9017921;R-HSA-9021954;R-HSA-9020504;R-HSA-9006490;R-HSA-9022365;R-HSA-9022175;R-HSA-9022359;R-HSA-9006507;R-HSA-9005994;R-HSA-9022186;R-HSA-9020513;R-HSA-9017954;R-HSA-9005988;R-HSA-9006585;R-HSA-9021946;R-HSA-9023549;R-HSA-9021948;R-HSA-8986940;R-HSA-9006588;R-HSA-9021951;R-HSA-8986943;R-HSA-9023345;R-HSA-9023346;R-HSA-9023538
R-HSA-525793	Myogenesis	2	32	0.00204734	0.0480262	1.31852	0.158816	2	14	0.000933333	9606	Homo sapiens	MEF2A;MEF2C		R-HSA-448963;R-HSA-448955
R-HSA-9830369	Kidney development	3	75	0.00479846	0.0492925	1.30722	0.158816	10	50	0.00333333	9606	Homo sapiens	GATA3;HOXC11		R-HSA-9830372;R-HSA-9830423;R-HSA-9830356;R-HSA-9830917;R-HSA-9830418;R-HSA-9830371;R-HSA-9830480;R-HSA-9831006;R-HSA-9830765;R-HSA-9830969
R-HSA-3108232	SUMO E3 ligases SUMOylate target proteins	5	184	0.0117722	0.0516995	1.28651	0.158816	12	132	0.0088	9606	Homo sapiens	TFAP2A;ZNF350;CBX2;NR1H2;MITF		R-HSA-3234081;R-HSA-4551655;R-HSA-3232162;R-HSA-3108203;R-HSA-4570499;R-HSA-4655440;R-HSA-4720432;R-HSA-4551727;R-HSA-4570463;R-HSA-3927824;R-HSA-3782535;R-HSA-3108209
R-HSA-3249367	STAT6-mediated induction of chemokines	1	5	0.000319898	0.0529385	1.27623	0.158816	6	6	0.0004	9606	Homo sapiens	STAT6		R-HSA-3249379;R-HSA-3249378;R-HSA-3249371;R-HSA-3249370;R-HSA-3249372;R-HSA-3249390
R-HSA-9825895	Regulation of MITF-M-dependent genes involved in DNA damage repair and senescence	1	5	0.000319898	0.0529385	1.27623	0.158816	4	4	0.000266667	9606	Homo sapiens	MITF		R-HSA-9858721;R-HSA-9858734;R-HSA-9858729;R-HSA-9858713
R-HSA-9854907	Regulation of MITF-M dependent genes involved in metabolism	1	5	0.000319898	0.0529385	1.27623	0.158816	4	4	0.000266667	9606	Homo sapiens	MITF		R-HSA-9854916;R-HSA-9854912;R-HSA-9854906;R-HSA-9854920
R-HSA-8866906	TFAP2 (AP-2) family regulates transcription of other transcription factors	1	5	0.000319898	0.0529385	1.27623	0.158816	2	2	0.000133333	9606	Homo sapiens	TFAP2A		R-HSA-8864718;R-HSA-8864729
R-HSA-448424	Interleukin-17 signaling	3	78	0.0049904	0.0541826	1.26614	0.162548	2	35	0.00233333	9606	Homo sapiens	MEF2A;MEF2C;ELK1		R-HSA-198731;R-HSA-199929
R-HSA-1592230	Mitochondrial biogenesis	4	131	0.00838132	0.0557949	1.25341	0.167385	3	36	0.0024	9606	Homo sapiens	MEF2C;CHCHD3;MTERF1		R-HSA-8949609;R-HSA-1592251;R-HSA-1368140
R-HSA-9687139	Aberrant regulation of mitotic cell cycle due to RB1 defects	2	36	0.00230326	0.0591159	1.2283	0.177348	1	3	0.0002	9606	Homo sapiens	TFDP2;E2F2		R-HSA-9659782
R-HSA-2990846	SUMOylation	5	193	0.012348	0.0608718	1.21558	0.182615	12	141	0.0094	9606	Homo sapiens	TFAP2A;ZNF350;CBX2;NR1H2;MITF		R-HSA-3234081;R-HSA-4551655;R-HSA-3232162;R-HSA-3108203;R-HSA-4570499;R-HSA-4655440;R-HSA-4720432;R-HSA-4551727;R-HSA-4570463;R-HSA-3927824;R-HSA-3782535;R-HSA-3108209
R-HSA-186763	Downstream signal transduction	2	37	0.00236724	0.0620141	1.20751	0.186042	1	16	0.00106667	9606	Homo sapiens	STAT6		R-HSA-380782
R-HSA-5660489	MTF1 activates gene expression	1	6	0.000383877	0.0631871	1.19937	0.186551	4	4	0.000266667	9606	Homo sapiens	MTF1		R-HSA-5660503;R-HSA-5660514;R-HSA-5660530;R-HSA-5660479
R-HSA-193670	p75NTR negatively regulates cell cycle via SC1	1	6	0.000383877	0.0631871	1.19937	0.186551	3	3	0.0002	9606	Homo sapiens	PRDM4		R-HSA-205056;R-HSA-193643;R-HSA-193661
R-HSA-69560	Transcriptional activation of p53 responsive genes	1	6	0.000383877	0.0631871	1.19937	0.186551	3	5	0.000333333	9606	Homo sapiens	ZNF385A		R-HSA-6803719;R-HSA-6803388;R-HSA-6803801
R-HSA-69895	Transcriptional activation of cell cycle inhibitor p21	1	6	0.000383877	0.0631871	1.19937	0.186551	3	5	0.000333333	9606	Homo sapiens	ZNF385A		R-HSA-6803719;R-HSA-6803388;R-HSA-6803801
R-HSA-8866911	TFAP2 (AP-2) family regulates transcription of cell cycle factors	1	6	0.000383877	0.0631871	1.19937	0.186551	2	4	0.000266667	9606	Homo sapiens	TFAP2A		R-HSA-8865244;R-HSA-8865256
R-HSA-111448	Activation of NOXA and translocation to mitochondria	1	6	0.000383877	0.0631871	1.19937	0.186551	2	5	0.000333333	9606	Homo sapiens	TFDP2		R-HSA-140217;R-HSA-4331327
R-HSA-1538133	G0 and Early G1	2	38	0.00243122	0.0649597	1.18736	0.186551	24	27	0.0018	9606	Homo sapiens	TFDP2;E2F2		R-HSA-1362261;R-HSA-8964492;R-HSA-1227670;R-HSA-8964588;R-HSA-1227671;R-HSA-8964525;R-HSA-8961934;R-HSA-8978926;R-HSA-8961665;R-HSA-8964513;R-HSA-8964482;R-HSA-8964580;R-HSA-8964550;R-HSA-8964475;R-HSA-1363303;R-HSA-8964561;R-HSA-8964465;R-HSA-8964498;R-HSA-8961619;R-HSA-8964531;R-HSA-188345;R-HSA-1363311;R-HSA-8964567;R-HSA-8964471
R-HSA-9675126	Diseases of mitotic cell cycle	2	38	0.00243122	0.0649597	1.18736	0.186551	1	5	0.000333333	9606	Homo sapiens	TFDP2;E2F2		R-HSA-9659782
R-HSA-187037	Signaling by NTRK1 (TRKA)	4	143	0.00914907	0.0718988	1.14328	0.186551	9	102	0.0068	9606	Homo sapiens	MEF2A;MEF2C;SRF;ELK1		R-HSA-9612514;R-HSA-9031624;R-HSA-9031610;R-HSA-9612516;R-HSA-198731;R-HSA-199929;R-HSA-9612073;R-HSA-9612076;R-HSA-9612509
R-HSA-9854909	Regulation of MITF-M dependent genes involved in invasion	1	7	0.000447857	0.0733253	1.13475	0.186551	6	6	0.0004	9606	Homo sapiens	MITF		R-HSA-9857574;R-HSA-9857590;R-HSA-9857585;R-HSA-9856062;R-HSA-9856061;R-HSA-9857578
R-HSA-2151201	Transcriptional activation of mitochondrial biogenesis	3	89	0.00569418	0.0739868	1.13085	0.186551	2	32	0.00213333	9606	Homo sapiens	MEF2C;MTERF1		R-HSA-1592251;R-HSA-1368140
R-HSA-1474165	Reproduction	4	146	0.00934101	0.0762588	1.11771	0.186551	7	44	0.00293333	9606	Homo sapiens	EOMES;ZNF605;PRDM1		R-HSA-9828100;R-HSA-9827872;R-HSA-912363;R-HSA-9827995;R-HSA-9828027;R-HSA-1214188;R-HSA-9827882
R-HSA-2559585	Oncogene Induced Senescence	2	42	0.00268714	0.0771905	1.11244	0.186551	2	19	0.00126667	9606	Homo sapiens	TFDP2;E2F2		R-HSA-3209109;R-HSA-3209096
R-HSA-1168372	Downstream signaling events of B Cell Receptor (BCR)	3	91	0.00582214	0.0778899	1.10852	0.186551	2	15	0.001	9606	Homo sapiens	NFATC3;NFATC2		R-HSA-2025882;R-HSA-2025890
R-HSA-69205	G1/S-Specific Transcription	2	43	0.00275112	0.0803537	1.09499	0.186551	28	28	0.00186667	9606	Homo sapiens	TFDP2;E2F2		R-HSA-8961934;R-HSA-8961678;R-HSA-8961920;R-HSA-8961665;R-HSA-8962050;R-HSA-8961671;R-HSA-8961863;R-HSA-8961991;R-HSA-8961688;R-HSA-8961946;R-HSA-8961874;R-HSA-8961619;R-HSA-8961620;R-HSA-8961961;R-HSA-8961632;R-HSA-8961888;R-HSA-8961952;R-HSA-8961699;R-HSA-8961636;R-HSA-8961895;R-HSA-8961915;R-HSA-8961982;R-HSA-8961840;R-HSA-8961651;R-HSA-8961907;R-HSA-8961972;R-HSA-8961846;R-HSA-8962039
R-HSA-8937144	Aryl hydrocarbon receptor signalling	1	8	0.000511836	0.0833545	1.07907	0.186551	4	5	0.000333333	9606	Homo sapiens	AHR		R-HSA-8937177;R-HSA-8937169;R-HSA-8936849;R-HSA-8937191
R-HSA-9758919	Epithelial-Mesenchymal Transition (EMT) during gastrulation	1	8	0.000511836	0.0833545	1.07907	0.186551	2	5	0.000333333	9606	Homo sapiens	EOMES		R-HSA-9756439;R-HSA-9756666
R-HSA-3899300	SUMOylation of transcription cofactors	2	44	0.0028151	0.0835568	1.07802	0.186551	4	27	0.0018	9606	Homo sapiens	ZNF350;CBX2		R-HSA-3108203;R-HSA-3927824;R-HSA-3782535;R-HSA-3108209
R-HSA-2173796	SMAD2/SMAD3:SMAD4 heterotrimer regulates transcription	2	44	0.0028151	0.0835568	1.07802	0.186551	3	24	0.0016	9606	Homo sapiens	TFDP2;E2F2		R-HSA-1484099;R-HSA-2127257;R-HSA-9736984
R-HSA-6806003	Regulation of TP53 Expression and Degradation	2	46	0.00294306	0.0900771	1.04539	0.186551	4	35	0.00233333	9606	Homo sapiens	PRDM1		R-HSA-6804194;R-HSA-6804193;R-HSA-6804191;R-HSA-6804188
R-HSA-201556	Signaling by ALK	2	46	0.00294306	0.0900771	1.04539	0.186551	2	42	0.0028	9606	Homo sapiens	PRDM1		R-HSA-9701548;R-HSA-9701549
R-HSA-8869496	TFAP2A acts as a transcriptional repressor during retinoic acid induced cell differentiation	1	9	0.000575816	0.0932757	1.03023	0.186551	7	7	0.000466667	9606	Homo sapiens	TFAP2A		R-HSA-8869543;R-HSA-8869558;R-HSA-8869542;R-HSA-8869568;R-HSA-8869566;R-HSA-8869549;R-HSA-8869560
R-HSA-9027283	Erythropoietin activates STAT5	1	9	0.000575816	0.0932757	1.03023	0.186551	2	3	0.0002	9606	Homo sapiens	STAT6		R-HSA-9012650;R-HSA-9012654
R-HSA-9645135	STAT5 Activation	1	9	0.000575816	0.0932757	1.03023	0.186551	2	3	0.0002	9606	Homo sapiens	STAT6		R-HSA-9645137;R-HSA-9645126
R-HSA-8874211	CREB3 factors activate genes	1	9	0.000575816	0.0932757	1.03023	0.186551	4	21	0.0014	9606	Homo sapiens	CREB3L1		R-HSA-8874212;R-HSA-8874194;R-HSA-8874193;R-HSA-8874184
R-HSA-4411364	Binding of TCF/LEF:CTNNB1 to target gene promoters	1	10	0.000639795	0.10309	0.986783	0.20618	4	4	0.000266667	9606	Homo sapiens	TCF7L1		R-HSA-4411351;R-HSA-4411367;R-HSA-4411357;R-HSA-4411372
R-HSA-9031525	NR1H2 & NR1H3 regulate gene expression to limit cholesterol uptake	1	10	0.000639795	0.10309	0.986783	0.20618	2	2	0.000133333	9606	Homo sapiens	NR1H2		R-HSA-9623366;R-HSA-9623365
R-HSA-9031528	NR1H2 & NR1H3 regulate gene expression linked to triglyceride lipolysis in adipose	1	10	0.000639795	0.10309	0.986783	0.20618	2	2	0.000133333	9606	Homo sapiens	NR1H2		R-HSA-9608048;R-HSA-9608039
R-HSA-8951430	RUNX3 regulates WNT signaling	1	10	0.000639795	0.10309	0.986783	0.20618	3	5	0.000333333	9606	Homo sapiens	TCF7L1		R-HSA-4411367;R-HSA-8951428;R-HSA-4411357
R-HSA-139915	Activation of PUMA and translocation to mitochondria	1	10	0.000639795	0.10309	0.986783	0.20618	2	5	0.000333333	9606	Homo sapiens	TFDP2		R-HSA-4331324;R-HSA-140221
R-HSA-166520	Signaling by NTRKs	4	166	0.0106206	0.108562	0.964322	0.212513	9	164	0.0109333	9606	Homo sapiens	MEF2A;MEF2C;SRF;ELK1		R-HSA-9612514;R-HSA-9031624;R-HSA-9031610;R-HSA-9612516;R-HSA-198731;R-HSA-199929;R-HSA-9612073;R-HSA-9612076;R-HSA-9612509
R-HSA-8864260	Transcriptional regulation by the AP-2 (TFAP2) family of transcription factors	2	52	0.00332694	0.110469	0.956759	0.212513	33	44	0.00293333	9606	Homo sapiens	TFAP2A		R-HSA-8869575;R-HSA-8864453;R-HSA-8869568;R-HSA-8864718;R-HSA-8869580;R-HSA-8864395;R-HSA-8864343;R-HSA-3234081;R-HSA-8869590;R-HSA-8864278;R-HSA-8864466;R-HSA-8864989;R-HSA-8865244;R-HSA-8864412;R-HSA-8864729;R-HSA-8864999;R-HSA-8869543;R-HSA-8869542;R-HSA-8864737;R-HSA-8864431;R-HSA-8869549;R-HSA-8864426;R-HSA-8864361;R-HSA-8865256;R-HSA-8864936;R-HSA-8869558;R-HSA-8864307;R-HSA-8864690;R-HSA-8…
R-HSA-8985947	Interleukin-9 signaling	1	11	0.000703775	0.112799	0.947694	0.212513	2	13	0.000866667	9606	Homo sapiens	STAT6		R-HSA-8985929;R-HSA-8985988
R-HSA-975871	MyD88 cascade initiated on plasma membrane	3	109	0.00697377	0.116778	0.932638	0.212513	2	70	0.00466667	9606	Homo sapiens	MEF2A;MEF2C;ELK1		R-HSA-198731;R-HSA-199929
R-HSA-168142	Toll Like Receptor 10 (TLR10) Cascade	3	109	0.00697377	0.116778	0.932638	0.212513	2	71	0.00473333	9606	Homo sapiens	MEF2A;MEF2C;ELK1		R-HSA-198731;R-HSA-199929
R-HSA-168176	Toll Like Receptor 5 (TLR5) Cascade	3	109	0.00697377	0.116778	0.932638	0.212513	2	71	0.00473333	9606	Homo sapiens	MEF2A;MEF2C;ELK1		R-HSA-198731;R-HSA-199929
R-HSA-8866907	Activation of the TFAP2 (AP-2) family of transcription factors	1	12	0.000767754	0.122404	0.912206	0.212513	2	4	0.000266667	9606	Homo sapiens	TFAP2A		R-HSA-8864278;R-HSA-8864307
R-HSA-9020958	Interleukin-21 signaling	1	12	0.000767754	0.122404	0.912206	0.212513	2	5	0.000333333	9606	Homo sapiens	STAT6		R-HSA-9006873;R-HSA-9006870
R-HSA-9768777	Regulation of NPAS4 gene transcription	1	12	0.000767754	0.122404	0.912206	0.212513	2	9	0.0006	9606	Homo sapiens	SRF		R-HSA-9768832;R-HSA-9768829
R-HSA-9031628	NGF-stimulated transcription	2	56	0.00358285	0.124669	0.904242	0.212513	7	37	0.00246667	9606	Homo sapiens	SRF;ELK1		R-HSA-9612514;R-HSA-9031624;R-HSA-9031610;R-HSA-9612516;R-HSA-9612073;R-HSA-9612076;R-HSA-9612509
R-HSA-2559580	Oxidative Stress Induced Senescence	3	113	0.00722969	0.126252	0.898763	0.212513	9	40	0.00266667	9606	Homo sapiens	TFDP2;CBX2;E2F2		R-HSA-3229089;R-HSA-3223200;R-HSA-3240787;R-HSA-3240777;R-HSA-3240765;R-HSA-3240783;R-HSA-3240766;R-HSA-3240782;R-HSA-3229102
R-HSA-5633007	Regulation of TP53 Activity	4	178	0.0113884	0.130452	0.884549	0.212513	7	97	0.00646667	9606	Homo sapiens	PRDM1;ZNF385A		R-HSA-6803719;R-HSA-6804194;R-HSA-6804193;R-HSA-6803425;R-HSA-6804191;R-HSA-6803437;R-HSA-6804188
R-HSA-2586552	Signaling by Leptin	1	13	0.000831734	0.131905	0.87974	0.212513	2	19	0.00126667	9606	Homo sapiens	STAT6		R-HSA-2671855;R-HSA-2671829
R-HSA-975138	TRAF6 mediated induction of NFkB and MAP kinases upon TLR7/8 or 9 activation	3	116	0.00742163	0.133533	0.874413	0.212513	2	60	0.004	9606	Homo sapiens	MEF2A;MEF2C;ELK1		R-HSA-198731;R-HSA-199929
R-HSA-975155	MyD88 dependent cascade initiated on endosome	3	117	0.0074856	0.135992	0.866488	0.212513	2	75	0.005	9606	Homo sapiens	MEF2A;MEF2C;ELK1		R-HSA-198731;R-HSA-199929
R-HSA-168164	Toll Like Receptor 3 (TLR3) Cascade	3	117	0.0074856	0.135992	0.866488	0.212513	2	79	0.00526667	9606	Homo sapiens	MEF2A;MEF2C;ELK1		R-HSA-198731;R-HSA-199929
R-HSA-9725370	Signaling by ALK fusions and activated point mutants	3	119	0.00761356	0.140956	0.850915	0.212513	2	63	0.0042	9606	Homo sapiens	MECP2;STAT6		R-HSA-9701810;R-HSA-9701903
R-HSA-9700206	Signaling by ALK in cancer	3	119	0.00761356	0.140956	0.850915	0.212513	2	71	0.00473333	9606	Homo sapiens	MECP2;STAT6		R-HSA-9701810;R-HSA-9701903
R-HSA-9020558	Interleukin-2 signaling	1	14	0.000895713	0.141303	0.849848	0.212513	2	19	0.00126667	9606	Homo sapiens	STAT6		R-HSA-452097;R-HSA-452108
R-HSA-5607764	CLEC7A (Dectin-1) signaling	3	120	0.00767754	0.143462	0.843264	0.212513	2	45	0.003	9606	Homo sapiens	NFATC3;NFATC2		R-HSA-2730849;R-HSA-2730867
R-HSA-168181	Toll Like Receptor 7/8 (TLR7/8) Cascade	3	121	0.00774152	0.145982	0.835702	0.212513	2	85	0.00566667	9606	Homo sapiens	MEF2A;MEF2C;ELK1		R-HSA-198731;R-HSA-199929
R-HSA-937061	TRIF (TICAM1)-mediated TLR4 signaling	3	122	0.0078055	0.148516	0.828227	0.212513	2	76	0.00506667	9606	Homo sapiens	MEF2A;MEF2C;ELK1		R-HSA-198731;R-HSA-199929
R-HSA-166166	MyD88-independent TLR4 cascade	3	122	0.0078055	0.148516	0.828227	0.212513	2	78	0.0052	9606	Homo sapiens	MEF2A;MEF2C;ELK1		R-HSA-198731;R-HSA-199929
R-HSA-9824272	Somitogenesis	2	63	0.00403071	0.150464	0.822568	0.212513	5	19	0.00126667	9606	Homo sapiens	HES7		R-HSA-9824181;R-HSA-9824196;R-HSA-9824268;R-HSA-9824222;R-HSA-9824266
R-HSA-9623433	NR1H2 & NR1H3 regulate gene expression to control bile acid homeostasis	1	15	0.000959693	0.150601	0.822172	0.212513	6	6	0.0004	9606	Homo sapiens	NR1H2		R-HSA-9631296;R-HSA-9029517;R-HSA-9029580;R-HSA-9029566;R-HSA-9029536;R-HSA-9607342
R-HSA-113501	Inhibition of replication initiation of damaged DNA by RB1/E2F1	1	15	0.000959693	0.150601	0.822172	0.212513	1	3	0.0002	9606	Homo sapiens	TFDP2		R-HSA-113643
R-HSA-2173793	Transcriptional activity of SMAD2/SMAD3:SMAD4 heterotrimer	2	64	0.00409469	0.154232	0.811825	0.212513	3	51	0.0034	9606	Homo sapiens	TFDP2;E2F2		R-HSA-1484099;R-HSA-2127257;R-HSA-9736984
R-HSA-4641265	Repression of WNT target genes	1	16	0.00102367	0.159798	0.796428	0.212513	5	7	0.000466667	9606	Homo sapiens	TCF7L1		R-HSA-5334050;R-HSA-8944349;R-HSA-8944352;R-HSA-4641231;R-HSA-5229348
R-HSA-4655427	SUMOylation of DNA methylation proteins	1	16	0.00102367	0.159798	0.796428	0.212513	1	3	0.0002	9606	Homo sapiens	CBX2		R-HSA-4655440
R-HSA-8866427	VLDLR internalisation and degradation	1	16	0.00102367	0.159798	0.796428	0.212513	1	4	0.000266667	9606	Homo sapiens	NR1H2		R-HSA-8854628
R-HSA-8983432	Interleukin-15 signaling	1	16	0.00102367	0.159798	0.796428	0.212513	2	17	0.00113333	9606	Homo sapiens	STAT6		R-HSA-8983371;R-HSA-8983378
R-HSA-2871809	FCERI mediated Ca+2 mobilization	3	129	0.00825336	0.166643	0.778212	0.212513	2	11	0.000733333	9606	Homo sapiens	NFATC3;NFATC2		R-HSA-2730849;R-HSA-2730867
R-HSA-9029558	NR1H2 & NR1H3 regulate gene expression linked to lipogenesis	1	17	0.00108765	0.168897	0.772378	0.212513	8	8	0.000533333	9606	Homo sapiens	NR1H2		R-HSA-9605056;R-HSA-9028525;R-HSA-9605063;R-HSA-9605060;R-HSA-9028526;R-HSA-9657775;R-HSA-9028533;R-HSA-9657836
R-HSA-2559584	Formation of Senescence-Associated Heterochromatin Foci (SAHF)	1	17	0.00108765	0.168897	0.772378	0.212513	1	2	0.000133333	9606	Homo sapiens	HMGA2		R-HSA-4647594
R-HSA-8877330	RUNX1 and FOXP3 control the development of regulatory T lymphocytes (Tregs)	1	17	0.00108765	0.168897	0.772378	0.212513	3	20	0.00133333	9606	Homo sapiens	NFATC2		R-HSA-8877348;R-HSA-8877345;R-HSA-8877338
R-HSA-2559583	Cellular Senescence	4	199	0.0127319	0.172653	0.762825	0.212513	12	90	0.006	9606	Homo sapiens	TFDP2;CBX2;HMGA2;E2F2		R-HSA-3229089;R-HSA-3223200;R-HSA-3240787;R-HSA-3209109;R-HSA-3209096;R-HSA-3240777;R-HSA-3240765;R-HSA-4647594;R-HSA-3240783;R-HSA-3240766;R-HSA-3240782;R-HSA-3229102
R-HSA-9616222	Transcriptional regulation of granulopoiesis	2	70	0.00447857	0.177198	0.751542	0.212513	5	27	0.0018	9606	Homo sapiens	TFDP2;GATA2		R-HSA-9616243;R-HSA-9616214;R-HSA-9618582;R-HSA-9618586;R-HSA-9634445
R-HSA-186797	Signaling by PDGF	2	70	0.00447857	0.177198	0.751542	0.212513	1	31	0.00206667	9606	Homo sapiens	STAT6		R-HSA-380782
R-HSA-166058	MyD88:MAL(TIRAP) cascade initiated on plasma membrane	3	133	0.00850928	0.177282	0.751336	0.212513	2	76	0.00506667	9606	Homo sapiens	MEF2A;MEF2C;ELK1		R-HSA-198731;R-HSA-199929
R-HSA-168188	Toll Like Receptor TLR6:TLR2 Cascade	3	133	0.00850928	0.177282	0.751336	0.212513	2	78	0.0052	9606	Homo sapiens	MEF2A;MEF2C;ELK1		R-HSA-198731;R-HSA-199929
R-HSA-1170546	Prolactin receptor signaling	1	18	0.00115163	0.177897	0.74983	0.212513	2	14	0.000933333	9606	Homo sapiens	STAT6		R-HSA-1671691;R-HSA-1369080
R-HSA-168179	Toll Like Receptor TLR1:TLR2 Cascade	3	136	0.00870122	0.185381	0.731934	0.212513	2	78	0.0052	9606	Homo sapiens	MEF2A;MEF2C;ELK1		R-HSA-198731;R-HSA-199929
R-HSA-181438	Toll Like Receptor 2 (TLR2) Cascade	3	136	0.00870122	0.185381	0.731934	0.212513	2	80	0.00533333	9606	Homo sapiens	MEF2A;MEF2C;ELK1		R-HSA-198731;R-HSA-199929
R-HSA-6804116	TP53 Regulates Transcription of Genes Involved in G1 Cell Cycle Arrest	1	20	0.00127959	0.195609	0.708611	0.212513	2	17	0.00113333	9606	Homo sapiens	ZNF385A		R-HSA-6803388;R-HSA-6803801
R-HSA-168898	Toll-like Receptor Cascades	4	210	0.0134357	0.196435	0.70678	0.212513	4	217	0.0144667	9606	Homo sapiens	EEA1;MEF2A;MEF2C;ELK1		R-HSA-1679098;R-HSA-187895;R-HSA-198731;R-HSA-199929
R-HSA-8866910	TFAP2 (AP-2) family regulates transcription of growth factors and their receptors	1	21	0.00134357	0.204322	0.689685	0.212513	14	18	0.0012	9606	Homo sapiens	TFAP2A		R-HSA-8864999;R-HSA-8864453;R-HSA-8864737;R-HSA-8864431;R-HSA-8864395;R-HSA-8864426;R-HSA-8864936;R-HSA-8864466;R-HSA-8864690;R-HSA-8864433;R-HSA-8864381;R-HSA-8864989;R-HSA-8864412;R-HSA-8864698
R-HSA-9702518	STAT5 activation downstream of FLT3 ITD mutants	1	21	0.00134357	0.204322	0.689685	0.212513	2	14	0.000933333	9606	Homo sapiens	STAT6		R-HSA-9698007;R-HSA-9698005
R-HSA-5660526	Response to metal ions	1	21	0.00134357	0.204322	0.689685	0.212513	4	31	0.00206667	9606	Homo sapiens	MTF1		R-HSA-5660503;R-HSA-5660514;R-HSA-5660530;R-HSA-5660479
R-HSA-9793380	Formation of paraxial mesoderm	2	79	0.00505438	0.212513	0.672615	0.212513	5	29	0.00193333	9606	Homo sapiens	HES7		R-HSA-9824181;R-HSA-9824196;R-HSA-9824268;R-HSA-9824222;R-HSA-9824266
R-HSA-9768759	Regulation of NPAS4 gene expression	1	22	0.00140755	0.212941	0.671741	0.212941	2	11	0.000733333	9606	Homo sapiens	SRF		R-HSA-9768832;R-HSA-9768829
R-HSA-8878166	Transcriptional regulation by RUNX2	3	146	0.00934101	0.213036	0.671547	0.213036	6	81	0.0054	9606	Homo sapiens	MSX2;TWIST2;HIVEP3		R-HSA-9008076;R-HSA-9007759;R-HSA-9008110;R-HSA-9008036;R-HSA-9007860;R-HSA-9007686
R-HSA-499943	Interconversion of nucleotide di- and triphosphates	2	80	0.00511836	0.216482	0.664577	0.216482	3	33	0.0022	9606	Homo sapiens	NME2		R-HSA-6806877;R-HSA-482621;R-HSA-482619
R-HSA-4086398	Ca2+ pathway	2	81	0.00518234	0.220459	0.656673	0.220459	4	27	0.0018	9606	Homo sapiens	TCF7L1;NFATC2		R-HSA-8944362;R-HSA-4411365;R-HSA-4551465;R-HSA-4551451
R-HSA-1839117	Signaling by cytosolic FGFR1 fusion mutants	1	23	0.00147153	0.221467	0.654691	0.221467	1	14	0.000933333	9606	Homo sapiens	STAT6		R-HSA-1839112
R-HSA-8939902	Regulation of RUNX2 expression and activity	2	82	0.00524632	0.224441	0.648898	0.224441	5	29	0.00193333	9606	Homo sapiens	MSX2;HIVEP3		R-HSA-9008076;R-HSA-9007759;R-HSA-9008110;R-HSA-9008036;R-HSA-9007686
R-HSA-1834941	STING mediated induction of host immune responses	1	24	0.00153551	0.229902	0.638458	0.229902	6	19	0.00126667	9606	Homo sapiens	STAT6		R-HSA-3249379;R-HSA-3249378;R-HSA-3249371;R-HSA-3249370;R-HSA-3249372;R-HSA-3249390
R-HSA-113510	E2F mediated regulation of DNA replication	1	24	0.00153551	0.229902	0.638458	0.229902	1	4	0.000266667	9606	Homo sapiens	TFDP2		R-HSA-113643
R-HSA-9823730	Formation of definitive endoderm	1	25	0.00159949	0.238245	0.622976	0.238245	8	13	0.000866667	9606	Homo sapiens	EOMES		R-HSA-9823989;R-HSA-9823958;R-HSA-9823729;R-HSA-9823952;R-HSA-9823950;R-HSA-9823966;R-HSA-9823992;R-HSA-9824472
R-HSA-383280	Nuclear Receptor transcription pathway	2	86	0.00550224	0.24042	0.61903	0.24042	2	2	0.000133333	9606	Homo sapiens	NR1H2;NR2F1		R-HSA-382096;R-HSA-376419
R-HSA-381119	Unfolded Protein Response (UPR)	3	156	0.00998081	0.241511	0.617063	0.241511	5	99	0.0066	9606	Homo sapiens	ZBTB17;CREB3L1		R-HSA-8874212;R-HSA-8874194;R-HSA-8874193;R-HSA-1791186;R-HSA-8874184
R-HSA-9824594	Regulation of MITF-M-dependent genes involved in apoptosis	1	26	0.00166347	0.246499	0.608185	0.246499	13	15	0.001	9606	Homo sapiens	MITF		R-HSA-9857365;R-HSA-9858288;R-HSA-9858289;R-HSA-9858559;R-HSA-9825756;R-HSA-9858297;R-HSA-9825754;R-HSA-9858407;R-HSA-9858401;R-HSA-9858287;R-HSA-9857359;R-HSA-9858571;R-HSA-9824587
R-HSA-69202	Cyclin E associated events during G1/S transition	2	88	0.0056302	0.248431	0.604794	0.248431	1	20	0.00133333	9606	Homo sapiens	TFDP2;E2F2		R-HSA-188345
R-HSA-9755088	Ribavirin ADME	1	27	0.00172745	0.254664	0.594033	0.254664	1	12	0.0008	9606	Homo sapiens	NME2		R-HSA-9755013
R-HSA-69656	Cyclin A:Cdk2-associated events at S phase entry	2	90	0.00575816	0.256451	0.590995	0.256451	1	19	0.00126667	9606	Homo sapiens	TFDP2;E2F2		R-HSA-188345
R-HSA-9857377	Regulation of MITF-M-dependent genes involved in lysosome biogenesis and autophagy	1	28	0.00179143	0.262741	0.580473	0.262741	13	13	0.000866667	9606	Homo sapiens	MITF		R-HSA-9858932;R-HSA-9858928;R-HSA-9858940;R-HSA-9858941;R-HSA-9859098;R-HSA-9858918;R-HSA-9858916;R-HSA-9858883;R-HSA-9859104;R-HSA-9858912;R-HSA-9858913;R-HSA-9858924;R-HSA-9858923
R-HSA-9670439	Signaling by phosphorylated juxtamembrane, extracellular and kinase domain KIT mutants	1	28	0.00179143	0.262741	0.580473	0.262741	2	11	0.000733333	9606	Homo sapiens	STAT6		R-HSA-9670416;R-HSA-9670412
R-HSA-9669938	Signaling by KIT in disease	1	28	0.00179143	0.262741	0.580473	0.262741	2	26	0.00173333	9606	Homo sapiens	STAT6		R-HSA-9670416;R-HSA-9670412
R-HSA-166016	Toll Like Receptor 4 (TLR4) Cascade	3	166	0.0106206	0.270571	0.567719	0.270571	2	113	0.00753333	9606	Homo sapiens	MEF2A;MEF2C;ELK1		R-HSA-198731;R-HSA-199929
R-HSA-9830674	Formation of the ureteric bud	1	29	0.00185541	0.270731	0.567463	0.270731	4	14	0.000933333	9606	Homo sapiens	HOXC11		R-HSA-9830917;R-HSA-9831006;R-HSA-9830765;R-HSA-9830969
R-HSA-982772	Growth hormone receptor signaling	1	29	0.00185541	0.270731	0.567463	0.270731	2	28	0.00186667	9606	Homo sapiens	STAT6		R-HSA-1168393;R-HSA-1168394
R-HSA-8854691	Interleukin-20 family signaling	1	29	0.00185541	0.270731	0.567463	0.270731	2	56	0.00373333	9606	Homo sapiens	STAT6		R-HSA-8986985;R-HSA-8987266
R-HSA-381038	XBP1(S) activates chaperone genes	2	95	0.00607806	0.276514	0.558282	0.276514	1	47	0.00313333	9606	Homo sapiens	ZBTB17		R-HSA-1791186
R-HSA-9703648	Signaling by FLT3 ITD and TKD mutants	1	30	0.00191939	0.278634	0.554965	0.278634	2	24	0.0016	9606	Homo sapiens	STAT6		R-HSA-9698007;R-HSA-9698005
R-HSA-3214842	HDMs demethylate histones	1	31	0.00198337	0.286453	0.542947	0.286453	2	17	0.00113333	9606	Homo sapiens	ARID5B		R-HSA-4724284;R-HSA-5661115
R-HSA-1266695	Interleukin-7 signaling	1	31	0.00198337	0.286453	0.542947	0.286453	2	26	0.00173333	9606	Homo sapiens	STAT6		R-HSA-1295540;R-HSA-9025969
R-HSA-5601884	PIWI-interacting RNA (piRNA) biogenesis	1	31	0.00198337	0.286453	0.542947	0.286453	1	15	0.001	9606	Homo sapiens	MYBL1		R-HSA-5601926
R-HSA-1989781	PPARA activates gene expression	3	173	0.0110685	0.291144	0.535892	0.291144	3	41	0.00273333	9606	Homo sapiens	MTF1;NR1H2;AHR		R-HSA-1989764;R-HSA-1989765;R-HSA-1655826
R-HSA-453279	Mitotic G1 phase and G1/S transition	3	174	0.0111324	0.294093	0.531515	0.294093	53	101	0.00673333	9606	Homo sapiens	TFDP2;E2F2		R-HSA-8964492;R-HSA-1227670;R-HSA-1227671;R-HSA-8961934;R-HSA-8961678;R-HSA-8961920;R-HSA-8961665;R-HSA-8964482;R-HSA-8962050;R-HSA-8961671;R-HSA-8961688;R-HSA-8961946;R-HSA-8964498;R-HSA-8961961;R-HSA-8964525;R-HSA-9018017;R-HSA-8961952;R-HSA-8964513;R-HSA-8961699;R-HSA-8961982;R-HSA-8961840;R-HSA-8964531;R-HSA-188345;R-HSA-8961972;R-HSA-8961846;R-HSA-1362261;R-HSA-8964550;R-HSA-8961863;R-HSA-89…
R-HSA-9703465	Signaling by FLT3 fusion proteins	1	32	0.00204734	0.294187	0.531376	0.294187	1	18	0.0012	9606	Homo sapiens	STAT6		R-HSA-9703435
R-HSA-400206	Regulation of lipid metabolism by PPARalpha	3	175	0.0111964	0.297045	0.527178	0.297045	3	45	0.003	9606	Homo sapiens	MTF1;NR1H2;AHR		R-HSA-1989764;R-HSA-1989765;R-HSA-1655826
R-HSA-381070	IRE1alpha activates chaperones	2	101	0.00646193	0.300548	0.522086	0.300548	1	53	0.00353333	9606	Homo sapiens	ZBTB17		R-HSA-1791186
R-HSA-8949613	Cristae formation	1	33	0.00211132	0.301838	0.520226	0.301838	1	2	0.000133333	9606	Homo sapiens	CHCHD3		R-HSA-8949609
R-HSA-8939211	ESR-mediated signaling	4	256	0.0163788	0.304189	0.516857	0.304189	19	114	0.0076	9606	Homo sapiens	SRF;GATA3;USF2;ELK1		R-HSA-9009065;R-HSA-9018497;R-HSA-198731;R-HSA-9009536;R-HSA-9023840;R-HSA-9018499;R-HSA-9009378;R-HSA-9625465;R-HSA-9009541;R-HSA-9023846;R-HSA-9009371;R-HSA-9009533;R-HSA-9625479;R-HSA-9018494;R-HSA-9023859;R-HSA-9038163;R-HSA-9023861;R-HSA-9023860;R-HSA-9009526
R-HSA-8878171	Transcriptional regulation by RUNX1	4	259	0.0165707	0.311504	0.506537	0.311504	7	132	0.0088	9606	Homo sapiens	CBX2;NFATC2;GATA3;GATA2		R-HSA-8956568;R-HSA-8956586;R-HSA-8877348;R-HSA-8877345;R-HSA-8956608;R-HSA-8877338;R-HSA-8937989
R-HSA-8939236	RUNX1 regulates transcription of genes involved in differentiation of HSCs	2	105	0.00671785	0.316503	0.499623	0.316503	3	15	0.001	9606	Homo sapiens	GATA3;GATA2		R-HSA-8956568;R-HSA-8956586;R-HSA-8956608
R-HSA-9674555	Signaling by CSF3 (G-CSF)	1	35	0.00223928	0.316894	0.499086	0.316894	2	21	0.0014	9606	Homo sapiens	STAT6		R-HSA-9674562;R-HSA-9674567
R-HSA-9006335	Signaling by Erythropoietin	1	35	0.00223928	0.316894	0.499086	0.316894	2	25	0.00166667	9606	Homo sapiens	STAT6		R-HSA-9012650;R-HSA-9012654
R-HSA-114452	Activation of BH3-only proteins	1	36	0.00230326	0.3243	0.489053	0.3243	4	19	0.00126667	9606	Homo sapiens	TFDP2		R-HSA-140217;R-HSA-4331327;R-HSA-4331324;R-HSA-140221
R-HSA-170834	Signaling by TGF-beta Receptor Complex	2	108	0.00690979	0.328416	0.483576	0.328416	3	100	0.00666667	9606	Homo sapiens	TFDP2;E2F2		R-HSA-1484099;R-HSA-2127257;R-HSA-9736984
R-HSA-983705	Signaling by the B Cell Receptor (BCR)	3	189	0.0120921	0.338474	0.470474	0.338474	2	45	0.003	9606	Homo sapiens	NFATC3;NFATC2		R-HSA-2025882;R-HSA-2025890
R-HSA-9009391	Extra-nuclear estrogen signaling	2	111	0.00710173	0.340273	0.468172	0.340273	3	39	0.0026	9606	Homo sapiens	SRF;ELK1		R-HSA-9625479;R-HSA-198731;R-HSA-9625465
R-HSA-8939243	RUNX1 interacts with co-factors whose precise effect on RUNX1 targets is not known	1	39	0.0024952	0.346043	0.460869	0.346043	1	5	0.000333333	9606	Homo sapiens	CBX2		R-HSA-8937989
R-HSA-1839124	FGFR1 mutant receptor activation	1	39	0.0024952	0.346043	0.460869	0.346043	1	25	0.00166667	9606	Homo sapiens	STAT6		R-HSA-1839112
R-HSA-9842860	Regulation of endogenous retroelements	2	113	0.00722969	0.348143	0.458243	0.348143	9	17	0.00113333	9606	Homo sapiens	DPF1;ZNF324		R-HSA-9842839;R-HSA-9842868;R-HSA-9842850;R-HSA-9842835;R-HSA-9842833;R-HSA-9845308;R-HSA-9842876;R-HSA-9843978;R-HSA-9727450
R-HSA-4090294	SUMOylation of intracellular receptors	1	40	0.00255918	0.353135	0.452059	0.353135	1	25	0.00166667	9606	Homo sapiens	NR1H2		R-HSA-4720432
R-HSA-983231	Factors involved in megakaryocyte development and platelet production	3	194	0.012412	0.353263	0.451902	0.353263	2	43	0.00286667	9606	Homo sapiens	GATA3;GATA2;PHF21A		R-HSA-996727;R-HSA-996755
R-HSA-3371511	HSF1 activation	1	43	0.00275112	0.373956	0.427179	0.373956	7	7	0.000466667	9606	Homo sapiens	HSF1		R-HSA-3371586;R-HSA-4793819;R-HSA-5082409;R-HSA-3371591;R-HSA-3371527;R-HSA-5324632;R-HSA-5082391
R-HSA-212300	PRC2 methylates histones and DNA	1	43	0.00275112	0.373956	0.427179	0.373956	2	4	0.000266667	9606	Homo sapiens	MTF2		R-HSA-212263;R-HSA-212252
R-HSA-9682385	FLT3 signaling in disease	1	43	0.00275112	0.373956	0.427179	0.373956	3	52	0.00346667	9606	Homo sapiens	STAT6		R-HSA-9698007;R-HSA-9698005;R-HSA-9703435
R-HSA-5621481	C-type lectin receptors (CLRs)	3	203	0.0129878	0.379775	0.420474	0.379775	2	68	0.00453333	9606	Homo sapiens	NFATC3;NFATC2		R-HSA-2730849;R-HSA-2730867
R-HSA-3769402	Deactivation of the beta-catenin transactivating complex	1	44	0.0028151	0.380747	0.419363	0.380747	3	14	0.000933333	9606	Homo sapiens	TCF7L1		R-HSA-3361751;R-HSA-3364042;R-HSA-5665608
R-HSA-9006934	Signaling by Receptor Tyrosine Kinases	8	634	0.040563	0.385405	0.414083	0.385405	14	759	0.0506	9606	Homo sapiens	MEF2A;MEF2C;SRF;STAT6;PRDM1;ELK1		R-HSA-9031624;R-HSA-1433456;R-HSA-198731;R-HSA-380782;R-HSA-9612509;R-HSA-1470009;R-HSA-9612514;R-HSA-9031610;R-HSA-9612516;R-HSA-9701548;R-HSA-9701549;R-HSA-199929;R-HSA-9612073;R-HSA-9612076
R-HSA-8953750	Transcriptional Regulation by E2F6	1	46	0.00294306	0.39411	0.404382	0.39411	20	33	0.0022	9606	Homo sapiens	TFDP2		R-HSA-8954056;R-HSA-9007561;R-HSA-9007625;R-HSA-9007496;R-HSA-9007631;R-HSA-8954082;R-HSA-9007522;R-HSA-9007591;R-HSA-9007640;R-HSA-9007514;R-HSA-9007546;R-HSA-9007647;R-HSA-8961982;R-HSA-9007615;R-HSA-9007582;R-HSA-9007646;R-HSA-8953556;R-HSA-9007605;R-HSA-9007220;R-HSA-9007606
R-HSA-8964043	Plasma lipoprotein clearance	1	46	0.00294306	0.39411	0.404382	0.39411	1	36	0.0024	9606	Homo sapiens	NR1H2		R-HSA-8854628
R-HSA-3371568	Attenuation phase	1	47	0.00300704	0.400684	0.397198	0.400684	5	5	0.000333333	9606	Homo sapiens	HSF1		R-HSA-3371554;R-HSA-5324617;R-HSA-5082369;R-HSA-3371582;R-HSA-5082384
R-HSA-451927	Interleukin-2 family signaling	1	47	0.00300704	0.400684	0.397198	0.400684	8	59	0.00393333	9606	Homo sapiens	STAT6		R-HSA-8985929;R-HSA-9006873;R-HSA-8983371;R-HSA-452097;R-HSA-452108;R-HSA-8983378;R-HSA-8985988;R-HSA-9006870
R-HSA-9646399	Aggrephagy	1	47	0.00300704	0.400684	0.397198	0.400684	2	15	0.001	9606	Homo sapiens	HSF1		R-HSA-9646354;R-HSA-9646347
R-HSA-381771	Synthesis, secretion, and inactivation of Glucagon-like Peptide-1 (GLP-1)	1	47	0.00300704	0.400684	0.397198	0.400684	1	8	0.000533333	9606	Homo sapiens	CDX2		R-HSA-381799
R-HSA-6785807	Interleukin-4 and Interleukin-13 signaling	3	211	0.0134997	0.40315	0.394533	0.40315	14	47	0.00313333	9606	Homo sapiens	STAT6;GATA3		R-HSA-6793958;R-HSA-6788582;R-HSA-6785860;R-HSA-6788623;R-HSA-6786095;R-HSA-6788622;R-HSA-6786124;R-HSA-6793975;R-HSA-6786293;R-HSA-6788628;R-HSA-6786097;R-HSA-6788571;R-HSA-6793978;R-HSA-6786072
R-HSA-9607240	FLT3 Signaling	1	48	0.00307102	0.407187	0.390206	0.407187	2	43	0.00286667	9606	Homo sapiens	STAT6		R-HSA-9645137;R-HSA-9645126
R-HSA-3214841	PKMTs methylate histone lysines	1	48	0.00307102	0.407187	0.390206	0.407187	1	22	0.00146667	9606	Homo sapiens	ZNF605		R-HSA-5244692
R-HSA-5655302	Signaling by FGFR1 in disease	1	49	0.003135	0.41362	0.383399	0.41362	1	35	0.00233333	9606	Homo sapiens	STAT6		R-HSA-1839112
R-HSA-9006931	Signaling by Nuclear Receptors	5	388	0.0248241	0.414608	0.382363	0.414608	69	196	0.0130667	9606	Homo sapiens	NR1H2;SRF;GATA3;USF2;ELK1		R-HSA-9029517;R-HSA-9035279;R-HSA-9018497;R-HSA-9009536;R-HSA-9018499;R-HSA-9024386;R-HSA-9009541;R-HSA-9035143;R-HSA-9029531;R-HSA-9625479;R-HSA-9035167;R-HSA-9029521;R-HSA-9035281;R-HSA-9009065;R-HSA-9028525;R-HSA-9035180;R-HSA-9029551;R-HSA-9028526;R-HSA-9035169;R-HSA-9657786;R-HSA-9029536;R-HSA-9029561;R-HSA-9624353;R-HSA-9657767;R-HSA-9029566;R-HSA-9035185;R-HSA-9029555;R-HSA-9607342;R-HSA-9…
R-HSA-512988	Interleukin-3, Interleukin-5 and GM-CSF signaling	1	50	0.00319898	0.419983	0.376768	0.419983	2	38	0.00253333	9606	Homo sapiens	STAT6		R-HSA-879930;R-HSA-879909
R-HSA-4570464	SUMOylation of RNA binding proteins	1	51	0.00326296	0.426278	0.370308	0.426278	1	4	0.000266667	9606	Homo sapiens	CBX2		R-HSA-4570499
R-HSA-400508	Incretin synthesis, secretion, and inactivation	1	51	0.00326296	0.426278	0.370308	0.426278	1	15	0.001	9606	Homo sapiens	CDX2		R-HSA-381799
R-HSA-1433557	Signaling by SCF-KIT	1	51	0.00326296	0.426278	0.370308	0.426278	2	39	0.0026	9606	Homo sapiens	STAT6		R-HSA-1433456;R-HSA-1470009
R-HSA-3700989	Transcriptional Regulation by TP53	6	486	0.031094	0.434867	0.361644	0.434867	13	258	0.0172	9606	Homo sapiens	TFDP2;E2F2;PRDM1;ZNF385A		R-HSA-6803719;R-HSA-6804194;R-HSA-6804193;R-HSA-6803425;R-HSA-6803437;R-HSA-6798282;R-HSA-6803858;R-HSA-6803871;R-HSA-6804191;R-HSA-6804188;R-HSA-6803388;R-HSA-6798268;R-HSA-6803801
R-HSA-9748787	Azathioprine ADME	1	58	0.00371081	0.468478	0.32931	0.468478	2	18	0.0012	9606	Homo sapiens	NME2		R-HSA-9748999;R-HSA-9748969
R-HSA-2454202	Fc epsilon receptor (FCERI) signaling	3	235	0.0150352	0.471532	0.326489	0.471532	2	65	0.00433333	9606	Homo sapiens	NFATC3;NFATC2		R-HSA-2730849;R-HSA-2730867
R-HSA-3371571	HSF1-dependent transactivation	1	59	0.00377479	0.47425	0.323993	0.47425	8	8	0.000533333	9606	Homo sapiens	HSF1		R-HSA-3371554;R-HSA-5082405;R-HSA-5324617;R-HSA-5082356;R-HSA-5082369;R-HSA-3371582;R-HSA-5082384;R-HSA-5082387
R-HSA-912446	Meiotic recombination	1	59	0.00377479	0.47425	0.323993	0.47425	2	10	0.000666667	9606	Homo sapiens	ZNF605		R-HSA-912363;R-HSA-1214188
R-HSA-9634815	Transcriptional Regulation by NPAS4	1	60	0.00383877	0.479959	0.318796	0.479959	2	47	0.00313333	9606	Homo sapiens	SRF		R-HSA-9768832;R-HSA-9768829
R-HSA-69206	G1/S Transition	2	150	0.00959693	0.486149	0.313231	0.486149	30	61	0.00406667	9606	Homo sapiens	TFDP2;E2F2		R-HSA-8961934;R-HSA-8961678;R-HSA-8961920;R-HSA-8961665;R-HSA-8962050;R-HSA-8961671;R-HSA-8961863;R-HSA-8961991;R-HSA-8961688;R-HSA-8961946;R-HSA-8961874;R-HSA-8961619;R-HSA-8961620;R-HSA-8961961;R-HSA-8961632;R-HSA-8961888;R-HSA-8961952;R-HSA-113643;R-HSA-8961699;R-HSA-8961636;R-HSA-8961895;R-HSA-8961915;R-HSA-8961982;R-HSA-8961840;R-HSA-188345;R-HSA-8961651;R-HSA-8961907;R-HSA-8961972;R-HSA-896…
R-HSA-4551638	SUMOylation of chromatin organization proteins	1	62	0.00396673	0.491192	0.308748	0.491192	2	15	0.001	9606	Homo sapiens	CBX2		R-HSA-4551655;R-HSA-4551727
R-HSA-9018519	Estrogen-dependent gene expression	2	153	0.00978887	0.496555	0.304033	0.496555	16	66	0.0044	9606	Homo sapiens	GATA3;USF2		R-HSA-9009065;R-HSA-9018497;R-HSA-9009536;R-HSA-9023840;R-HSA-9018499;R-HSA-9009378;R-HSA-9009541;R-HSA-9023846;R-HSA-9009371;R-HSA-9009533;R-HSA-9018494;R-HSA-9023859;R-HSA-9038163;R-HSA-9023861;R-HSA-9023860;R-HSA-9009526
R-HSA-3214815	HDACs deacetylate histones	1	63	0.00403071	0.496718	0.30389	0.496718	2	5	0.000333333	9606	Homo sapiens	PHF21A		R-HSA-9679787;R-HSA-3769447
R-HSA-212165	Epigenetic regulation of gene expression	3	245	0.015675	0.498999	0.301901	0.498999	11	81	0.0054	9606	Homo sapiens	MTF2;DPF1;ZNF324		R-HSA-9842839;R-HSA-9842868;R-HSA-212263;R-HSA-9842850;R-HSA-9842835;R-HSA-9842833;R-HSA-9845308;R-HSA-9842876;R-HSA-9843978;R-HSA-9727450;R-HSA-212252
R-HSA-109606	Intrinsic Pathway for Apoptosis	1	64	0.00409469	0.502185	0.299136	0.502185	4	63	0.0042	9606	Homo sapiens	TFDP2		R-HSA-140217;R-HSA-4331327;R-HSA-4331324;R-HSA-140221
R-HSA-1852241	Organelle biogenesis and maintenance	4	340	0.021753	0.507036	0.294961	0.507036	3	86	0.00573333	9606	Homo sapiens	MEF2C;CHCHD3;MTERF1		R-HSA-8949609;R-HSA-1592251;R-HSA-1368140
R-HSA-201722	Formation of the beta-catenin:TCF transactivating complex	1	66	0.00422265	0.512941	0.289933	0.512941	13	13	0.000866667	9606	Homo sapiens	TCF7L1		R-HSA-3299569;R-HSA-4411367;R-HSA-3322422;R-HSA-3451153;R-HSA-3364026;R-HSA-3322427;R-HSA-3322424;R-HSA-4411372;R-HSA-201712;R-HSA-4411351;R-HSA-3364014;R-HSA-4411357;R-HSA-3451147
R-HSA-9029569	NR1H3 & NR1H2 regulate gene expression linked to cholesterol transport and efflux	1	66	0.00422265	0.512941	0.289933	0.512941	32	40	0.00266667	9606	Homo sapiens	NR1H2		R-HSA-9035279;R-HSA-9024334;R-HSA-9618394;R-HSA-9024386;R-HSA-9035143;R-HSA-9024326;R-HSA-9031512;R-HSA-9029531;R-HSA-9605057;R-HSA-9035167;R-HSA-9031518;R-HSA-9029521;R-HSA-9035281;R-HSA-9029591;R-HSA-9031510;R-HSA-9024361;R-HSA-9035180;R-HSA-9029551;R-HSA-9035169;R-HSA-9031521;R-HSA-9657786;R-HSA-9031522;R-HSA-9031527;R-HSA-9029561;R-HSA-9624353;R-HSA-9035133;R-HSA-9657767;R-HSA-9618407;R-HSA-9…
R-HSA-4839726	Chromatin organization	3	254	0.0162508	0.523098	0.281417	0.523098	5	85	0.00566667	9606	Homo sapiens	ZNF605;ARID5B;PHF21A		R-HSA-4724284;R-HSA-5244692;R-HSA-9679787;R-HSA-5661115;R-HSA-3769447
R-HSA-3247509	Chromatin modifying enzymes	3	254	0.0162508	0.523098	0.281417	0.523098	5	85	0.00566667	9606	Homo sapiens	ZNF605;ARID5B;PHF21A		R-HSA-4724284;R-HSA-5244692;R-HSA-9679787;R-HSA-5661115;R-HSA-3769447
R-HSA-9845323	Regulation of endogenous retroelements by Piwi-interacting RNAs (piRNAs)	1	68	0.00435061	0.523466	0.281111	0.523466	2	2	0.000133333	9606	Homo sapiens	DPF1		R-HSA-9845308;R-HSA-9727450
R-HSA-8943724	Regulation of PTEN gene transcription	1	68	0.00435061	0.523466	0.281111	0.523466	2	15	0.001	9606	Homo sapiens	CBX2		R-HSA-8944104;R-HSA-8943817
R-HSA-211976	Endogenous sterols	1	69	0.00441459	0.528644	0.276837	0.528644	1	18	0.0012	9606	Homo sapiens	AHR		R-HSA-211951
R-HSA-69580	p53-Dependent G1/S DNA damage checkpoint	1	70	0.00447857	0.533765	0.27265	0.533765	3	22	0.00146667	9606	Homo sapiens	ZNF385A		R-HSA-6803719;R-HSA-6803388;R-HSA-6803801
R-HSA-69563	p53-Dependent G1 DNA Damage Response	1	70	0.00447857	0.533765	0.27265	0.533765	3	22	0.00146667	9606	Homo sapiens	ZNF385A		R-HSA-6803719;R-HSA-6803388;R-HSA-6803801
R-HSA-1268020	Mitochondrial protein import	1	70	0.00447857	0.533765	0.27265	0.533765	1	14	0.000933333	9606	Homo sapiens	CHCHD3		R-HSA-1307802
R-HSA-2559586	DNA Damage/Telomere Stress Induced Senescence	1	70	0.00447857	0.533765	0.27265	0.533765	1	18	0.0012	9606	Homo sapiens	HMGA2		R-HSA-4647594
R-HSA-9707616	Heme signaling	1	70	0.00447857	0.533765	0.27265	0.533765	1	25	0.00166667	9606	Homo sapiens	MEF2C		R-HSA-1368140
R-HSA-2426168	Activation of gene expression by SREBF (SREBP)	1	71	0.00454255	0.538832	0.268547	0.538832	1	42	0.0028	9606	Homo sapiens	MTF1		R-HSA-1655826
R-HSA-3858494	Beta-catenin independent WNT signaling	2	166	0.0106206	0.540075	0.267546	0.540075	4	51	0.0034	9606	Homo sapiens	TCF7L1;NFATC2		R-HSA-8944362;R-HSA-4411365;R-HSA-4551465;R-HSA-4551451
R-HSA-69615	G1/S DNA Damage Checkpoints	1	72	0.00460653	0.543843	0.264526	0.543843	3	26	0.00173333	9606	Homo sapiens	ZNF385A		R-HSA-6803719;R-HSA-6803388;R-HSA-6803801
R-HSA-211981	Xenobiotics	1	72	0.00460653	0.543843	0.264526	0.543843	1	22	0.00146667	9606	Homo sapiens	AHR		R-HSA-76472
R-HSA-9843940	Regulation of endogenous retroelements by KRAB-ZFP proteins	1	78	0.0049904	0.572795	0.242	0.572795	7	7	0.000466667	9606	Homo sapiens	ZNF324		R-HSA-9842839;R-HSA-9842868;R-HSA-9842850;R-HSA-9842835;R-HSA-9842833;R-HSA-9842876;R-HSA-9843978
R-HSA-1834949	Cytosolic sensors of pathogen-associated DNA	1	78	0.0049904	0.572795	0.242	0.572795	6	50	0.00333333	9606	Homo sapiens	STAT6		R-HSA-3249379;R-HSA-3249378;R-HSA-3249371;R-HSA-3249370;R-HSA-3249372;R-HSA-3249390
R-HSA-449147	Signaling by Interleukins	7	658	0.0420985	0.577004	0.238821	0.577004	30	505	0.0336667	9606	Homo sapiens	MEF2A;MEF2C;STAT6;GATA3;ELK1		R-HSA-8985929;R-HSA-6793958;R-HSA-6788582;R-HSA-8983371;R-HSA-452097;R-HSA-198731;R-HSA-6786095;R-HSA-452108;R-HSA-8987266;R-HSA-8985988;R-HSA-6793975;R-HSA-9006873;R-HSA-6786293;R-HSA-6786097;R-HSA-8983378;R-HSA-6793978;R-HSA-9006870;R-HSA-8986985;R-HSA-6785860;R-HSA-1295540;R-HSA-879909;R-HSA-6788623;R-HSA-6788622;R-HSA-6786124;R-HSA-6788628;R-HSA-879930;R-HSA-9025969;R-HSA-199929;R-HSA-6788571…
R-HSA-9006936	Signaling by TGFB family members	2	178	0.0113884	0.577897	0.238149	0.577897	3	148	0.00986667	9606	Homo sapiens	TFDP2;E2F2		R-HSA-1484099;R-HSA-2127257;R-HSA-9736984
R-HSA-69242	S Phase	2	179	0.0114523	0.580945	0.235865	0.580945	1	55	0.00366667	9606	Homo sapiens	TFDP2;E2F2		R-HSA-188345
R-HSA-3108214	SUMOylation of DNA damage response and repair proteins	1	81	0.00518234	0.586579	0.231673	0.586579	1	24	0.0016	9606	Homo sapiens	CBX2		R-HSA-4570463
R-HSA-1226099	Signaling by FGFR in disease	1	82	0.00524632	0.591075	0.228358	0.591075	1	99	0.0066	9606	Homo sapiens	STAT6		R-HSA-1839112
R-HSA-9024446	NR1H2 and NR1H3-mediated signaling	1	85	0.00543826	0.604272	0.218768	0.604272	50	60	0.004	9606	Homo sapiens	NR1H2		R-HSA-9029517;R-HSA-9035279;R-HSA-9024386;R-HSA-9035143;R-HSA-9029531;R-HSA-9035167;R-HSA-9029521;R-HSA-9035281;R-HSA-9028525;R-HSA-9035180;R-HSA-9029551;R-HSA-9028526;R-HSA-9035169;R-HSA-9657786;R-HSA-9029536;R-HSA-9029561;R-HSA-9624353;R-HSA-9657767;R-HSA-9029566;R-HSA-9035185;R-HSA-9029555;R-HSA-9607342;R-HSA-9657775;R-HSA-9028533;R-HSA-9619756;R-HSA-9624365;R-HSA-9029580;R-HSA-9024334;R-HSA-9…
R-HSA-1655829	Regulation of cholesterol biosynthesis by SREBP (SREBF)	1	87	0.00556622	0.612834	0.212657	0.612834	1	52	0.00346667	9606	Homo sapiens	MTF1		R-HSA-1655826
R-HSA-1912408	Pre-NOTCH Transcription and Translation	1	88	0.0056302	0.617045	0.209683	0.617045	2	28	0.00186667	9606	Homo sapiens	TFDP2		R-HSA-4395231;R-HSA-1912416
R-HSA-195253	Degradation of beta-catenin by the destruction complex	1	91	0.00582214	0.629409	0.201067	0.629409	5	23	0.00153333	9606	Homo sapiens	TCF7L1		R-HSA-5334050;R-HSA-8944349;R-HSA-8944352;R-HSA-4641231;R-HSA-5229348
R-HSA-5632684	Hedgehog 'on' state	1	92	0.00588612	0.633441	0.198294	0.633441	1	37	0.00246667	9606	Homo sapiens	DZIP1		R-HSA-5635855
R-HSA-1500620	Meiosis	1	93	0.0059501	0.63743	0.195568	0.63743	2	16	0.00106667	9606	Homo sapiens	ZNF605		R-HSA-912363;R-HSA-1214188
R-HSA-6807505	RNA polymerase II transcribes snRNA genes	1	95	0.00607806	0.645278	0.190253	0.645278	5	11	0.000733333	9606	Homo sapiens	ZC3H8		R-HSA-6814885;R-HSA-6814549;R-HSA-6814559;R-HSA-6814555;R-HSA-6814554
R-HSA-9663891	Selective autophagy	1	97	0.00620601	0.652958	0.185115	0.652958	2	56	0.00373333	9606	Homo sapiens	HSF1		R-HSA-9646354;R-HSA-9646347
R-HSA-174824	Plasma lipoprotein assembly, remodeling, and clearance	1	102	0.00652591	0.671442	0.172992	0.671442	1	86	0.00573333	9606	Homo sapiens	NR1H2		R-HSA-8854628
R-HSA-400253	Circadian Clock	1	105	0.00671785	0.682058	0.166178	0.682058	1	59	0.00393333	9606	Homo sapiens	MEF2C		R-HSA-1368140
R-HSA-381340	Transcriptional regulation of white adipocyte differentiation	1	107	0.00684581	0.688946	0.161815	0.688946	1	19	0.00126667	9606	Homo sapiens	NR2F2		R-HSA-381283
R-HSA-193704	p75 NTR receptor-mediated signalling	1	110	0.00703775	0.699001	0.155522	0.699001	3	50	0.00333333	9606	Homo sapiens	PRDM4		R-HSA-205056;R-HSA-193643;R-HSA-193661
R-HSA-3371453	Regulation of HSF1-mediated heat shock response	1	113	0.00722969	0.708732	0.149518	0.708732	7	14	0.000933333	9606	Homo sapiens	HSF1		R-HSA-3371467;R-HSA-3371435;R-HSA-3371531;R-HSA-5333051;R-HSA-4793925;R-HSA-3371518;R-HSA-4793911
R-HSA-1912422	Pre-NOTCH Expression and Processing	1	113	0.00722969	0.708732	0.149518	0.708732	2	38	0.00253333	9606	Homo sapiens	TFDP2		R-HSA-4395231;R-HSA-1912416
R-HSA-8953897	Cellular responses to stimuli	10	1052	0.0673065	0.713971	0.146319	0.713971	44	531	0.0354	9606	Homo sapiens	ZBTB17;MEF2C;TFDP2;CBX2;MTF1;CREB3L1;HSF1;HMGA2;E2F2		R-HSA-5660503;R-HSA-1791186;R-HSA-5324632;R-HSA-3240765;R-HSA-5082369;R-HSA-4793925;R-HSA-3371518;R-HSA-3371582;R-HSA-8874184;R-HSA-3240766;R-HSA-3229089;R-HSA-3371554;R-HSA-3223200;R-HSA-4793819;R-HSA-8874194;R-HSA-8874193;R-HSA-3371435;R-HSA-5324617;R-HSA-1368140;R-HSA-5082391;R-HSA-5082384;R-HSA-5082387;R-HSA-3229102;R-HSA-3240787;R-HSA-8874212;R-HSA-5082409;R-HSA-5660530;R-HSA-3209109;R-HSA-5…
R-HSA-8878159	Transcriptional regulation by RUNX3	1	118	0.00754958	0.72426	0.140105	0.72426	3	47	0.00313333	9606	Homo sapiens	TCF7L1		R-HSA-4411367;R-HSA-8951428;R-HSA-4411357
R-HSA-211000	Gene Silencing by RNA	1	119	0.00761356	0.727266	0.138307	0.727266	1	40	0.00266667	9606	Homo sapiens	MYBL1		R-HSA-5601926
R-HSA-2980736	Peptide hormone metabolism	1	129	0.00825336	0.755586	0.121716	0.755586	1	64	0.00426667	9606	Homo sapiens	CDX2		R-HSA-381799
R-HSA-15869	Metabolism of nucleotides	2	256	0.0163788	0.768779	0.114198	0.768779	3	142	0.00946667	9606	Homo sapiens	NME2		R-HSA-6806877;R-HSA-482621;R-HSA-482619
R-HSA-3371556	Cellular response to heat stress	1	135	0.00863724	0.771154	0.112859	0.771154	22	29	0.00193333	9606	Homo sapiens	HSF1		R-HSA-5082409;R-HSA-5082405;R-HSA-5324632;R-HSA-5333051;R-HSA-5082369;R-HSA-4793925;R-HSA-3371518;R-HSA-3371582;R-HSA-3371554;R-HSA-3371586;R-HSA-4793819;R-HSA-3371591;R-HSA-3371527;R-HSA-3371467;R-HSA-3371435;R-HSA-3371531;R-HSA-5324617;R-HSA-5082356;R-HSA-5082391;R-HSA-5082384;R-HSA-5082387;R-HSA-4793911
R-HSA-2262752	Cellular responses to stress	9	1034	0.0661548	0.798329	0.0978179	0.798329	40	500	0.0333333	9606	Homo sapiens	ZBTB17;MEF2C;TFDP2;CBX2;CREB3L1;HSF1;HMGA2;E2F2		R-HSA-1791186;R-HSA-5324632;R-HSA-3240765;R-HSA-5082369;R-HSA-4793925;R-HSA-3371518;R-HSA-3371582;R-HSA-8874184;R-HSA-3240766;R-HSA-3229089;R-HSA-3371554;R-HSA-3223200;R-HSA-4793819;R-HSA-8874194;R-HSA-8874193;R-HSA-3371435;R-HSA-5324617;R-HSA-1368140;R-HSA-5082391;R-HSA-5082384;R-HSA-5082387;R-HSA-3229102;R-HSA-3240787;R-HSA-8874212;R-HSA-5082409;R-HSA-3209109;R-HSA-5082405;R-HSA-5333051;R-HSA-4…
R-HSA-9843745	Adipogenesis	1	147	0.00940499	0.799394	0.0972389	0.799394	1	33	0.0022	9606	Homo sapiens	NR2F2		R-HSA-381283
R-HSA-5663220	RHO GTPases Activate Formins	1	149	0.00953295	0.803752	0.094878	0.803752	4	27	0.0018	9606	Homo sapiens	SRF		R-HSA-5666049;R-HSA-5665998;R-HSA-5666046;R-HSA-5666008
R-HSA-1632852	Macroautophagy	1	157	0.0100448	0.820261	0.0860481	0.820261	2	95	0.00633333	9606	Homo sapiens	HSF1		R-HSA-9646354;R-HSA-9646347
R-HSA-9679191	Potential therapeutics for SARS	1	168	0.0107486	0.840729	0.0753441	0.840729	1	36	0.0024	9606	Homo sapiens	PHF21A		R-HSA-9679787
R-HSA-5358351	Signaling by Hedgehog	1	168	0.0107486	0.840729	0.0753441	0.840729	1	82	0.00546667	9606	Homo sapiens	DZIP1		R-HSA-5635855
R-HSA-6807070	PTEN Regulation	1	169	0.0108125	0.84247	0.0744454	0.84247	2	56	0.00373333	9606	Homo sapiens	CBX2		R-HSA-8944104;R-HSA-8943817
R-HSA-9609507	Protein localization	1	171	0.0109405	0.845897	0.0726825	0.845897	1	53	0.00353333	9606	Homo sapiens	CHCHD3		R-HSA-1307802
R-HSA-73887	Death Receptor Signaling	1	172	0.0110045	0.847582	0.0718181	0.847582	3	119	0.00793333	9606	Homo sapiens	PRDM4		R-HSA-205056;R-HSA-193643;R-HSA-193661
R-HSA-9612973	Autophagy	1	173	0.0110685	0.849249	0.0709647	0.849249	2	116	0.00773333	9606	Homo sapiens	HSF1		R-HSA-9646354;R-HSA-9646347
R-HSA-9010553	Regulation of expression of SLITs and ROBOs	1	183	0.0117083	0.864955	0.0630065	0.864955	2	20	0.00133333	9606	Homo sapiens	HOXA2		R-HSA-9010523;R-HSA-9010503
R-HSA-211897	Cytochrome P450 - arranged by substrate type	1	185	0.0118362	0.867895	0.0615328	0.867895	2	61	0.00406667	9606	Homo sapiens	AHR		R-HSA-76472;R-HSA-211951
R-HSA-195721	Signaling by WNT	2	331	0.0211772	0.877043	0.0569791	0.877043	25	157	0.0104667	9606	Homo sapiens	TCF7L1;NFATC2		R-HSA-3299569;R-HSA-3322422;R-HSA-4641231;R-HSA-3364026;R-HSA-3322427;R-HSA-3322424;R-HSA-4411351;R-HSA-8944349;R-HSA-3364014;R-HSA-4551451;R-HSA-5665608;R-HSA-4411357;R-HSA-8944362;R-HSA-3361751;R-HSA-4411367;R-HSA-3451153;R-HSA-4411365;R-HSA-8944352;R-HSA-5229348;R-HSA-4551465;R-HSA-4411372;R-HSA-5334050;R-HSA-201712;R-HSA-3364042;R-HSA-3451147
R-HSA-109581	Apoptosis	1	193	0.012348	0.879033	0.0559949	0.879033	4	142	0.00946667	9606	Homo sapiens	TFDP2		R-HSA-140217;R-HSA-4331327;R-HSA-4331324;R-HSA-140221
R-HSA-5689880	Ub-specific processing proteases	1	206	0.0131798	0.895175	0.0480923	0.895175	1	40	0.00266667	9606	Homo sapiens	GATA3		R-HSA-6783177
R-HSA-201681	TCF dependent signaling in response to WNT	1	215	0.0137556	0.905077	0.0433147	0.905077	16	71	0.00473333	9606	Homo sapiens	TCF7L1		R-HSA-3299569;R-HSA-3361751;R-HSA-4411367;R-HSA-3322422;R-HSA-3451153;R-HSA-3364026;R-HSA-3322427;R-HSA-3322424;R-HSA-4411372;R-HSA-201712;R-HSA-4411351;R-HSA-3364042;R-HSA-3364014;R-HSA-5665608;R-HSA-4411357;R-HSA-3451147
R-HSA-9609690	HCMV Early Events	1	215	0.0137556	0.905077	0.0433147	0.905077	1	12	0.0008	9606	Homo sapiens	ELK1		R-HSA-9623096
R-HSA-1640170	Cell Cycle	5	735	0.047025	0.905477	0.0431225	0.905477	58	457	0.0304667	9606	Homo sapiens	TFDP2;ZNF605;E2F2;ZNF385A		R-HSA-8964492;R-HSA-1227670;R-HSA-1227671;R-HSA-8961934;R-HSA-8961678;R-HSA-8961920;R-HSA-8961665;R-HSA-8964482;R-HSA-8962050;R-HSA-8961671;R-HSA-8961688;R-HSA-8961946;R-HSA-8964498;R-HSA-8961961;R-HSA-8964525;R-HSA-9018017;R-HSA-8961952;R-HSA-8964513;R-HSA-8961699;R-HSA-8961982;R-HSA-8961840;R-HSA-8964531;R-HSA-188345;R-HSA-8961972;R-HSA-6803801;R-HSA-8961846;R-HSA-1362261;R-HSA-8964550;R-HSA-89…
R-HSA-376176	Signaling by ROBO receptors	1	235	0.0150352	0.923876	0.0343863	0.923876	2	60	0.004	9606	Homo sapiens	HOXA2		R-HSA-9010523;R-HSA-9010503
R-HSA-5357801	Programmed Cell Death	1	238	0.0152271	0.926357	0.0332217	0.926357	4	193	0.0128667	9606	Homo sapiens	TFDP2		R-HSA-140217;R-HSA-4331327;R-HSA-4331324;R-HSA-140221
R-HSA-9748784	Drug ADME	1	240	0.0153551	0.927966	0.0324681	0.927966	3	121	0.00806667	9606	Homo sapiens	NME2		R-HSA-9755013;R-HSA-9748999;R-HSA-9748969
R-HSA-8951664	Neddylation	1	254	0.0162508	0.938291	0.0276623	0.938291	6	44	0.00293333	9606	Homo sapiens	FBXL19		R-HSA-8956040;R-HSA-8956200;R-HSA-8955289;R-HSA-8955241;R-HSA-8952618;R-HSA-8952620
R-HSA-5663202	Diseases of signal transduction by growth factor receptors and second messengers	3	546	0.0349328	0.938434	0.0275963	0.938434	8	516	0.0344	9606	Homo sapiens	MECP2;STAT6		R-HSA-9670416;R-HSA-9698007;R-HSA-1839112;R-HSA-9701810;R-HSA-9698005;R-HSA-9701903;R-HSA-9670412;R-HSA-9703435
R-HSA-157118	Signaling by NOTCH	1	258	0.0165067	0.940961	0.0264283	0.940961	2	154	0.0102667	9606	Homo sapiens	TFDP2		R-HSA-4395231;R-HSA-1912416
R-HSA-9609646	HCMV Infection	1	270	0.0172745	0.948301	0.0230537	0.948301	1	31	0.00206667	9606	Homo sapiens	ELK1		R-HSA-9623096
R-HSA-69620	Cell Cycle Checkpoints	1	279	0.0178503	0.953204	0.0208141	0.953204	3	56	0.00373333	9606	Homo sapiens	ZNF385A		R-HSA-6803719;R-HSA-6803388;R-HSA-6803801
R-HSA-5688426	Deubiquitination	1	289	0.0184901	0.958111	0.0185841	0.958111	1	77	0.00513333	9606	Homo sapiens	GATA3		R-HSA-6783177
R-HSA-1280215	Cytokine Signaling in Immune system	7	1099	0.0703135	0.958409	0.018449	0.958409	38	785	0.0523333	9606	Homo sapiens	MEF2A;MEF2C;STAT6;GATA3;ELK1		R-HSA-8985929;R-HSA-6793958;R-HSA-6788582;R-HSA-8983371;R-HSA-9645137;R-HSA-452097;R-HSA-198731;R-HSA-6786095;R-HSA-452108;R-HSA-8987266;R-HSA-8985988;R-HSA-6793975;R-HSA-9006873;R-HSA-9674562;R-HSA-1671691;R-HSA-6786293;R-HSA-9674567;R-HSA-9645126;R-HSA-6786097;R-HSA-1168393;R-HSA-8983378;R-HSA-1168394;R-HSA-6793978;R-HSA-9006870;R-HSA-8986985;R-HSA-6785860;R-HSA-1295540;R-HSA-879909;R-HSA-67886…
R-HSA-69278	Cell Cycle, Mitotic	3	596	0.0381318	0.959139	0.0181185	0.959139	53	357	0.0238	9606	Homo sapiens	TFDP2;E2F2		R-HSA-8964492;R-HSA-1227670;R-HSA-1227671;R-HSA-8961934;R-HSA-8961678;R-HSA-8961920;R-HSA-8961665;R-HSA-8964482;R-HSA-8962050;R-HSA-8961671;R-HSA-8961688;R-HSA-8961946;R-HSA-8964498;R-HSA-8961961;R-HSA-8964525;R-HSA-9018017;R-HSA-8961952;R-HSA-8964513;R-HSA-8961699;R-HSA-8961982;R-HSA-8961840;R-HSA-8964531;R-HSA-188345;R-HSA-8961972;R-HSA-8961846;R-HSA-1362261;R-HSA-8964550;R-HSA-8961863;R-HSA-89…
R-HSA-211945	Phase I - Functionalization of compounds	1	297	0.0190019	0.961666	0.0169758	0.961666	7	102	0.0068	9606	Homo sapiens	AHR		R-HSA-8937177;R-HSA-8937169;R-HSA-8936849;R-HSA-76472;R-HSA-211951;R-HSA-5692283;R-HSA-8937191
R-HSA-168249	Innate Immune System	9	1347	0.0861804	0.961684	0.0169675	0.961684	14	744	0.0496	9606	Homo sapiens	EEA1;MEF2A;MEF2C;NFATC3;NME2;NFATC2;STAT6;ELK1		R-HSA-1679098;R-HSA-2730849;R-HSA-198731;R-HSA-3249371;R-HSA-3249370;R-HSA-3249372;R-HSA-3249379;R-HSA-3249378;R-HSA-187895;R-HSA-6800434;R-HSA-2730867;R-HSA-199929;R-HSA-6798748;R-HSA-3249390
R-HSA-983168	Antigen processing: Ubiquitination & Proteasome degradation	1	315	0.0201536	0.968605	0.0138534	0.968605	4	9	0.0006	9606	Homo sapiens	FBXL19		R-HSA-983147;R-HSA-983157;R-HSA-983156;R-HSA-983140
R-HSA-195258	RHO GTPase Effectors	1	325	0.0207933	0.971904	0.0123765	0.971904	4	113	0.00753333	9606	Homo sapiens	SRF		R-HSA-5666049;R-HSA-5665998;R-HSA-5666046;R-HSA-5666008
R-HSA-1257604	PIP3 activates AKT signaling	1	325	0.0207933	0.971904	0.0123765	0.971904	2	88	0.00586667	9606	Homo sapiens	CBX2		R-HSA-8944104;R-HSA-8943817
R-HSA-8957322	Metabolism of steroids	1	335	0.0214331	0.974859	0.0110583	0.974859	1	251	0.0167333	9606	Homo sapiens	MTF1		R-HSA-1655826
R-HSA-9006925	Intracellular signaling by second messengers	1	372	0.0238004	0.983344	0.00729447	0.983344	2	116	0.00773333	9606	Homo sapiens	CBX2		R-HSA-8944104;R-HSA-8943817
R-HSA-983169	Class I MHC mediated antigen processing & presentation	1	412	0.0263596	0.98934	0.00465449	0.98934	4	48	0.0032	9606	Homo sapiens	FBXL19		R-HSA-983147;R-HSA-983157;R-HSA-983156;R-HSA-983140
R-HSA-1280218	Adaptive Immune System	4	933	0.0596929	0.99213	0.00343124	0.99213	6	265	0.0176667	9606	Homo sapiens	FBXL19;NFATC3;NFATC2		R-HSA-2025882;R-HSA-983147;R-HSA-983157;R-HSA-983156;R-HSA-983140;R-HSA-2025890
R-HSA-109582	Hemostasis	3	804	0.0514395	0.993379	0.00288493	0.993379	2	342	0.0228	9606	Homo sapiens	GATA3;GATA2;PHF21A		R-HSA-996727;R-HSA-996755
R-HSA-6798695	Neutrophil degranulation	1	478	0.0305822	0.994908	0.00221697	0.994908	2	10	0.000666667	9606	Homo sapiens	NME2		R-HSA-6800434;R-HSA-6798748
R-HSA-211859	Biological oxidations	1	547	0.0349968	0.997656	0.00101902	0.997656	7	192	0.0128	9606	Homo sapiens	AHR		R-HSA-8937177;R-HSA-8937169;R-HSA-8936849;R-HSA-76472;R-HSA-211951;R-HSA-5692283;R-HSA-8937191
R-HSA-9679506	SARS-CoV Infections	1	572	0.0365963	0.998232	0.00076839	0.998232	1	401	0.0267333	9606	Homo sapiens	PHF21A		R-HSA-9679787
R-HSA-422475	Axon guidance	1	579	0.0370441	0.998367	0.000709943	0.998367	2	295	0.0196667	9606	Homo sapiens	HOXA2		R-HSA-9010523;R-HSA-9010503
R-HSA-9675108	Nervous system development	1	615	0.0393474	0.998913	0.000472391	0.998913	2	321	0.0214	9606	Homo sapiens	HOXA2		R-HSA-9010523;R-HSA-9010503
R-HSA-597592	Post-translational protein modification	7	1655	0.105886	0.999352	0.000281348	0.999352	19	554	0.0369333	9606	Homo sapiens	TFAP2A;ZNF350;CBX2;NR1H2;FBXL19;MITF;GATA3		R-HSA-8956040;R-HSA-8956200;R-HSA-8955241;R-HSA-8952618;R-HSA-4551655;R-HSA-8952620;R-HSA-3108203;R-HSA-4570499;R-HSA-4551727;R-HSA-3927824;R-HSA-6783177;R-HSA-3234081;R-HSA-8955289;R-HSA-3232162;R-HSA-4655440;R-HSA-4720432;R-HSA-4570463;R-HSA-3782535;R-HSA-3108209
R-HSA-162582	Signal Transduction	18	3054	0.195393	0.999432	0.00024658	0.999432	126	2572	0.171467	9606	Homo sapiens	MEF2A;MEF2C;TCF7L1;PRDM4;CBX2;NR1H2;SRF;NFATC2;PRDM1;GATA3;USF2;ELK1;TFDP2;E2F2;STAT6;DZIP1		R-HSA-205056;R-HSA-3322422;R-HSA-9029517;R-HSA-9018497;R-HSA-9009536;R-HSA-3322427;R-HSA-9018499;R-HSA-3322424;R-HSA-9024386;R-HSA-9009541;R-HSA-9035143;R-HSA-9029531;R-HSA-9625479;R-HSA-9035167;R-HSA-9029521;R-HSA-5665608;R-HSA-9009065;R-HSA-9012650;R-HSA-9028525;R-HSA-3451153;R-HSA-9035180;R-HSA-9029551;R-HSA-9028526;R-HSA-9012654;R-HSA-9035169;R-HSA-9657786;R-HSA-9029536;R-HSA-1470009;R-HSA-90…
R-HSA-194315	Signaling by Rho GTPases	1	708	0.0452975	0.999622	0.000164224	0.999622	4	203	0.0135333	9606	Homo sapiens	SRF		R-HSA-5666049;R-HSA-5665998;R-HSA-5666046;R-HSA-5666008
R-HSA-9716542	Signaling by Rho GTPases, Miro GTPases and RHOBTB3	1	724	0.0463212	0.999685	0.000136841	0.999685	4	212	0.0141333	9606	Homo sapiens	SRF		R-HSA-5666049;R-HSA-5665998;R-HSA-5666046;R-HSA-5666008
R-HSA-168256	Immune System	13	2664	0.170441	0.999886	4.95105e-05	0.999886	56	1723	0.114867	9606	Homo sapiens	EEA1;MEF2A;MEF2C;FBXL19;NFATC3;NME2;NFATC2;STAT6;GATA3;ELK1		R-HSA-6793958;R-HSA-6788582;R-HSA-2025882;R-HSA-452097;R-HSA-452108;R-HSA-8987266;R-HSA-8985988;R-HSA-6793975;R-HSA-9006873;R-HSA-1671691;R-HSA-6786293;R-HSA-1168393;R-HSA-1168394;R-HSA-6793978;R-HSA-9006870;R-HSA-6785860;R-HSA-1295540;R-HSA-879909;R-HSA-6786124;R-HSA-879930;R-HSA-9025969;R-HSA-2025890;R-HSA-6788571;R-HSA-8985929;R-HSA-8983371;R-HSA-9645137;R-HSA-2730849;R-HSA-198731;R-HSA-678609…
R-HSA-9824446	Viral Infection Pathways	2	1158	0.0740883	0.99997	1.31539e-05	0.99997	2	752	0.0501333	9606	Homo sapiens	ELK1;PHF21A		R-HSA-9679787;R-HSA-9623096
R-HSA-382551	Transport of small molecules	1	1016	0.0650032	0.999989	4.73705e-06	0.999989	1	464	0.0309333	9606	Homo sapiens	NR1H2		R-HSA-8854628
R-HSA-556833	Metabolism of lipids	3	1503	0.0961612	0.999994	2.70755e-06	0.999994	3	981	0.0654	9606	Homo sapiens	MTF1;NR1H2;AHR		R-HSA-1989764;R-HSA-1989765;R-HSA-1655826
R-HSA-392499	Metabolism of proteins	8	2347	0.15016	0.999995	2.11973e-06	0.999995	20	847	0.0564667	9606	Homo sapiens	TFAP2A;ZNF350;CDX2;CBX2;NR1H2;FBXL19;MITF;GATA3		R-HSA-8956040;R-HSA-8956200;R-HSA-8955241;R-HSA-381799;R-HSA-8952618;R-HSA-4551655;R-HSA-8952620;R-HSA-3108203;R-HSA-4570499;R-HSA-4551727;R-HSA-3927824;R-HSA-6783177;R-HSA-3234081;R-HSA-8955289;R-HSA-3232162;R-HSA-4655440;R-HSA-4720432;R-HSA-4570463;R-HSA-3782535;R-HSA-3108209
R-HSA-5663205	Infectious disease	2	1527	0.0976967	1	2.16604e-07	1	2	998	0.0665333	9606	Homo sapiens	ELK1;PHF21A		R-HSA-9679787;R-HSA-9623096
R-HSA-1643685	Disease	7	2644	0.169162	1	2.38304e-08	1	16	1932	0.1288	9606	Homo sapiens	MECP2;TFDP2;E2F2;STAT6;ELK1;PHF21A		R-HSA-9670416;R-HSA-9698007;R-HSA-9701810;R-HSA-9698005;R-HSA-9022465;R-HSA-9623096;R-HSA-9023461;R-HSA-9005561;R-HSA-1839112;R-HSA-9659782;R-HSA-9022462;R-HSA-9005585;R-HSA-9679787;R-HSA-9701903;R-HSA-9670412;R-HSA-9703435
R-HSA-1430728	Metabolism	5	3766	0.240947	1	8.67895e-16	1	13	2341	0.156067	9606	Homo sapiens	MTF1;NR1H2;NME2;AHR		R-HSA-1655826;R-HSA-211951;R-HSA-5692283;R-HSA-8937191;R-HSA-8937177;R-HSA-8937169;R-HSA-8936849;R-HSA-76472;R-HSA-1989764;R-HSA-6806877;R-HSA-482621;R-HSA-1989765;R-HSA-482619

## Sheet: Reactome PANC1-siSOX9 DOWN
Pathway identifier	Pathway name	#Entities found	#Entities total	Entities ratio	Entities pValue	-lg(p)	Entities FDR	#Reactions found	#Reactions total	Reactions ratio	Species identifier	Species name	Submitted entities found	Mapped entities	Found reaction identifiers
R-HSA-6804116	TP53 Regulates Transcription of Genes Involved in G1 Cell Cycle Arrest	4	20	0.00127959	3.92306e-06	5.40638	0.00085915	8	17	0.00113333	9606	Homo sapiens	ARID3A;E2F7		R-HSA-6791363;R-HSA-6798353;R-HSA-6798304;R-HSA-6798299;R-HSA-6798347;R-HSA-8952996;R-HSA-6791387;R-HSA-8953013
R-HSA-2559585	Oncogene Induced Senescence	4	42	0.00268714	7.0059e-05	4.15454	0.00558207	9	19	0.00126667	9606	Homo sapiens	SP4;ETS1;ETS2		R-HSA-8979082;R-HSA-3209109;R-HSA-3200023;R-HSA-3209096;R-HSA-3209177;R-HSA-3209098;R-HSA-3209179;R-HSA-3209165;R-HSA-3132737
R-HSA-2559583	Cellular Senescence	7	199	0.0127319	7.64667e-05	4.11653	0.00558207	19	90	0.006	9606	Homo sapiens	JUN;SP4;HMGA1;FOS;ETS1;ETS2		R-HSA-4568740;R-HSA-8979082;R-HSA-3222546;R-HSA-4568737;R-HSA-3209109;R-HSA-3200023;R-HSA-3209177;R-HSA-168136;R-HSA-3209179;R-HSA-3797202;R-HSA-4647594;R-HSA-3132737;R-HSA-450292;R-HSA-450325;R-HSA-3222533;R-HSA-3797196;R-HSA-3209096;R-HSA-3209098;R-HSA-3209165
R-HSA-212436	Generic Transcription Pathway	20	1586	0.101472	0.000112466	3.94898	0.00607318	48	880	0.0586667	9606	Homo sapiens	ZNF28;JUN;ZNF197;ARNT;ARID3A;ZNF75D;FOS;ZNF24;ELF2;ZNF37A;SP4;ZKSCAN3;ZNF678;ZNF697;ZNF268;E2F7;ZKSCAN1		R-HSA-9769044;R-HSA-9634897;R-HSA-9769302;R-HSA-9733207;R-HSA-2187303;R-HSA-9769042;R-HSA-9736979;R-HSA-6798304;R-HSA-9768925;R-HSA-9769177;R-HSA-2187309;R-HSA-9770072;R-HSA-975040;R-HSA-9769307;R-HSA-9634886;R-HSA-9634884;R-HSA-9769165;R-HSA-9644879;R-HSA-8938965;R-HSA-6806394;R-HSA-9769419;R-HSA-9638156;R-HSA-9769418;R-HSA-9768950;R-HSA-9769014;R-HSA-8938987;R-HSA-9768945;R-HSA-6791363;R-HSA-96…
R-HSA-73857	RNA Polymerase II Transcription	20	1728	0.110557	0.000355378	3.44931	0.0132374	59	941	0.0627333	9606	Homo sapiens	ZNF28;JUN;ZNF197;ARNT;ARID3A;ZNF75D;FOS;ZNF24;ELF2;ZNF37A;SP4;ZKSCAN3;ZNF678;ZNF697;ZNF268;E2F7;ZKSCAN1		R-HSA-2187303;R-HSA-9736979;R-HSA-6798304;R-HSA-2187309;R-HSA-6810239;R-HSA-6810238;R-HSA-6810235;R-HSA-6810234;R-HSA-6806394;R-HSA-6810233;R-HSA-9638156;R-HSA-9769014;R-HSA-6791363;R-HSA-9769011;R-HSA-8952996;R-HSA-6807496;R-HSA-9634850;R-HSA-6814549;R-HSA-9769249;R-HSA-6814559;R-HSA-8938930;R-HSA-6814555;R-HSA-6798299;R-HSA-6791387;R-HSA-6814554;R-HSA-8953013;R-HSA-9769044;R-HSA-9634897;R-HSA-6…
R-HSA-6791312	TP53 Regulates Transcription of Cell Cycle Genes	4	65	0.00415867	0.000367706	3.4345	0.0132374	8	42	0.0028	9606	Homo sapiens	ARID3A;E2F7		R-HSA-6791363;R-HSA-6798353;R-HSA-6798304;R-HSA-6798299;R-HSA-6798347;R-HSA-8952996;R-HSA-6791387;R-HSA-8953013
R-HSA-74160	Gene expression (Transcription)	21	1941	0.124184	0.000604619	3.21852	0.0187432	68	1103	0.0735333	9606	Homo sapiens	ZNF28;JUN;ZNF197;MBD2;ARNT;ARID3A;ZNF75D;FOS;ZNF24;ELF2;ZNF37A;SP4;ZKSCAN3;ZNF678;ZNF697;ZNF268;E2F7;ZKSCAN1		R-HSA-9842839;R-HSA-9842835;R-HSA-2187303;R-HSA-9842833;R-HSA-9736979;R-HSA-6798304;R-HSA-2187309;R-HSA-6810239;R-HSA-6810238;R-HSA-9843978;R-HSA-6810235;R-HSA-6810234;R-HSA-6806394;R-HSA-6810233;R-HSA-9638156;R-HSA-9842868;R-HSA-9769014;R-HSA-6791363;R-HSA-9769011;R-HSA-9842876;R-HSA-8952996;R-HSA-6807496;R-HSA-9634850;R-HSA-6814549;R-HSA-9842850;R-HSA-9769249;R-HSA-6814559;R-HSA-8938930;R-HSA-6…
R-HSA-9768919	NPAS4 regulates expression of target genes	3	41	0.00262316	0.0012753	2.89439	0.019689	29	36	0.0024	9606	Homo sapiens	ARNT;FOS		R-HSA-9769044;R-HSA-9634897;R-HSA-9769302;R-HSA-9769042;R-HSA-9768925;R-HSA-9769177;R-HSA-9770072;R-HSA-9769307;R-HSA-9634886;R-HSA-9634884;R-HSA-9769165;R-HSA-9644879;R-HSA-9769419;R-HSA-9638156;R-HSA-9769418;R-HSA-9768950;R-HSA-9769014;R-HSA-9768945;R-HSA-9634934;R-HSA-9769011;R-HSA-9634850;R-HSA-9769316;R-HSA-9769249;R-HSA-9634916;R-HSA-9644900;R-HSA-9768930;R-HSA-9768937;R-HSA-9768939;R-HSA-9…
R-HSA-450341	Activation of the AP-1 family of transcription factors	2	12	0.000767754	0.00178991	2.74717	0.019689	4	5	0.000333333	9606	Homo sapiens	JUN;FOS		R-HSA-450292;R-HSA-450325;R-HSA-168136;R-HSA-168440
R-HSA-9762293	Regulation of CDH11 gene transcription	2	12	0.000767754	0.00178991	2.74717	0.019689	4	14	0.000933333	9606	Homo sapiens	PRDM8;SP4		R-HSA-9760965;R-HSA-9761120;R-HSA-9761025;R-HSA-9761027
R-HSA-400253	Circadian Clock	4	105	0.00671785	0.00214634	2.6683	0.0214634	36	59	0.00393333	9606	Homo sapiens	NFIL3;CLOCK;ARNTL2		R-HSA-5663127;R-HSA-5663124;R-HSA-5663122;R-HSA-5663120;R-HSA-400256;R-HSA-5663132;R-HSA-421320;R-HSA-8878679;R-HSA-5663174;R-HSA-1368133;R-HSA-549467;R-HSA-5663170;R-HSA-549533;R-HSA-879770;R-HSA-5663105;R-HSA-5663118;R-HSA-879762;R-HSA-5669302;R-HSA-879724;R-HSA-5663156;R-HSA-400228;R-HSA-1368119;R-HSA-549355;R-HSA-5663155;R-HSA-8878702;R-HSA-879782;R-HSA-5663165;R-HSA-549475;R-HSA-1368889;R-HS…
R-HSA-9634815	Transcriptional Regulation by NPAS4	3	60	0.00383877	0.00372853	2.42846	0.0372853	29	47	0.00313333	9606	Homo sapiens	ARNT;FOS		R-HSA-9769044;R-HSA-9634897;R-HSA-9769302;R-HSA-9769042;R-HSA-9768925;R-HSA-9769177;R-HSA-9770072;R-HSA-9769307;R-HSA-9634886;R-HSA-9634884;R-HSA-9769165;R-HSA-9644879;R-HSA-9769419;R-HSA-9638156;R-HSA-9769418;R-HSA-9768950;R-HSA-9769014;R-HSA-9768945;R-HSA-9634934;R-HSA-9769011;R-HSA-9634850;R-HSA-9769316;R-HSA-9769249;R-HSA-9634916;R-HSA-9644900;R-HSA-9768930;R-HSA-9768937;R-HSA-9768939;R-HSA-9…
R-HSA-9634638	Estrogen-dependent nuclear events downstream of ESR-membrane signaling	2	29	0.00185541	0.00988302	2.00511	0.0846867	2	12	0.0008	9606	Homo sapiens	FOS		R-HSA-9625479;R-HSA-9625465
R-HSA-201451	Signaling by BMP	2	33	0.00211132	0.0126302	1.89859	0.0846867	9	17	0.00113333	9606	Homo sapiens	SMAD9;SMAD5		R-HSA-202626;R-HSA-201425;R-HSA-201472;R-HSA-201648;R-HSA-201445;R-HSA-201476;R-HSA-201423;R-HSA-201422;R-HSA-201453
R-HSA-450282	MAPK targets/ Nuclear events mediated by MAP kinases	2	35	0.00223928	0.0141145	1.85034	0.0846867	4	16	0.00106667	9606	Homo sapiens	JUN;FOS		R-HSA-450292;R-HSA-450325;R-HSA-168136;R-HSA-168440
R-HSA-9759475	Regulation of CDH11 Expression and Function	2	35	0.00223928	0.0141145	1.85034	0.0846867	4	28	0.00186667	9606	Homo sapiens	PRDM8;SP4		R-HSA-9760965;R-HSA-9761120;R-HSA-9761025;R-HSA-9761027
R-HSA-9759476	Regulation of Homotypic Cell-Cell Adhesion	2	39	0.0024952	0.0172965	1.76204	0.103764	4	33	0.0022	9606	Homo sapiens	PRDM8;SP4		R-HSA-9760965;R-HSA-9761120;R-HSA-9761025;R-HSA-9761027
R-HSA-9764260	Regulation of Expression and Function of Type II Classical Cadherins	2	39	0.0024952	0.0172965	1.76204	0.103764	4	33	0.0022	9606	Homo sapiens	PRDM8;SP4		R-HSA-9760965;R-HSA-9761120;R-HSA-9761025;R-HSA-9761027
R-HSA-1368108	BMAL1:CLOCK,NPAS2 activates circadian gene expression	2	43	0.00275112	0.0207527	1.68292	0.103764	20	20	0.00133333	9606	Homo sapiens	CLOCK;ARNTL2		R-HSA-879724;R-HSA-5663127;R-HSA-5663156;R-HSA-5663124;R-HSA-5663122;R-HSA-8878702;R-HSA-5663132;R-HSA-879782;R-HSA-5663165;R-HSA-1368889;R-HSA-8878679;R-HSA-5663138;R-HSA-5663170;R-HSA-879770;R-HSA-5663105;R-HSA-549424;R-HSA-879798;R-HSA-549364;R-HSA-549428;R-HSA-879762
R-HSA-9031628	NGF-stimulated transcription	2	56	0.00358285	0.033735	1.47192	0.147295	2	37	0.00246667	9606	Homo sapiens	FOSL1;FOS		R-HSA-9031624;R-HSA-9031575
R-HSA-8939245	RUNX1 regulates transcription of genes involved in BCR signaling	1	7	0.000447857	0.035202	1.45343	0.147295	3	4	0.000266667	9606	Homo sapiens	ELF2		R-HSA-8938987;R-HSA-8938930;R-HSA-8938965
R-HSA-2262752	Cellular responses to stress	10	1034	0.0661548	0.0380936	1.41915	0.147295	30	500	0.0333333	9606	Homo sapiens	JUN;SP4;HMGA1;ARNT;FOS;CLOCK;ETS1;ETS2		R-HSA-8979082;R-HSA-1235035;R-HSA-168136;R-HSA-1235037;R-HSA-8932184;R-HSA-450325;R-HSA-4568740;R-HSA-1368119;R-HSA-3222546;R-HSA-4568737;R-HSA-1234167;R-HSA-3209109;R-HSA-3200023;R-HSA-1234171;R-HSA-3209177;R-HSA-3209179;R-HSA-549475;R-HSA-3797202;R-HSA-1235070;R-HSA-4647594;R-HSA-3132737;R-HSA-9796069;R-HSA-5663271;R-HSA-450292;R-HSA-3222533;R-HSA-3797196;R-HSA-3209096;R-HSA-3209098;R-HSA-97960…
R-HSA-3700989	Transcriptional Regulation by TP53	6	486	0.031094	0.0385897	1.41353	0.147295	10	258	0.0172	9606	Homo sapiens	JUN;ARID3A;FOS;E2F7		R-HSA-6791363;R-HSA-6798353;R-HSA-6798304;R-HSA-6806412;R-HSA-6798299;R-HSA-6798347;R-HSA-8952996;R-HSA-6791387;R-HSA-6806394;R-HSA-8953013
R-HSA-8937144	Aryl hydrocarbon receptor signalling	1	8	0.000511836	0.04013	1.39653	0.147295	2	5	0.000333333	9606	Homo sapiens	ARNT		R-HSA-8937177;R-HSA-8936851
R-HSA-8953897	Cellular responses to stimuli	10	1052	0.0673065	0.0420503	1.37623	0.147295	30	531	0.0354	9606	Homo sapiens	JUN;SP4;HMGA1;ARNT;FOS;CLOCK;ETS1;ETS2		R-HSA-8979082;R-HSA-1235035;R-HSA-168136;R-HSA-1235037;R-HSA-8932184;R-HSA-450325;R-HSA-4568740;R-HSA-1368119;R-HSA-3222546;R-HSA-4568737;R-HSA-1234167;R-HSA-3209109;R-HSA-3200023;R-HSA-1234171;R-HSA-3209177;R-HSA-3209179;R-HSA-549475;R-HSA-3797202;R-HSA-1235070;R-HSA-4647594;R-HSA-3132737;R-HSA-9796069;R-HSA-5663271;R-HSA-450292;R-HSA-3222533;R-HSA-3797196;R-HSA-3209096;R-HSA-3209098;R-HSA-97960…
R-HSA-8939211	ESR-mediated signaling	4	256	0.0163788	0.0427184	1.36938	0.147295	6	114	0.0076	9606	Homo sapiens	JUN;SP4;FOS		R-HSA-9009371;R-HSA-9625479;R-HSA-9023840;R-HSA-9625465;R-HSA-9009378;R-HSA-9023846
R-HSA-9018519	Estrogen-dependent gene expression	3	153	0.00978887	0.044184	1.35473	0.147295	4	66	0.0044	9606	Homo sapiens	JUN;SP4;FOS		R-HSA-9009371;R-HSA-9023840;R-HSA-9009378;R-HSA-9023846
R-HSA-177539	Autointegration results in viral DNA circles	1	9	0.000575816	0.045033	1.34647	0.147295	2	2	0.000133333	9606	Homo sapiens	HMGA1		R-HSA-175250;R-HSA-164845
R-HSA-175567	Integration of viral DNA into host genomic DNA	1	9	0.000575816	0.045033	1.34647	0.147295	1	3	0.0002	9606	Homo sapiens	HMGA1		R-HSA-175108
R-HSA-418990	Adherens junctions interactions	2	66	0.00422265	0.0453606	1.34332	0.147295	4	49	0.00326667	9606	Homo sapiens	PRDM8;SP4		R-HSA-9760965;R-HSA-9761120;R-HSA-9761025;R-HSA-9761027
R-HSA-450294	MAP kinase activation	2	69	0.00441459	0.0490982	1.30893	0.147295	4	32	0.00213333	9606	Homo sapiens	JUN;FOS		R-HSA-450292;R-HSA-450325;R-HSA-168136;R-HSA-168440
R-HSA-8849473	PTK6 Expression	1	10	0.000639795	0.0499114	1.3018	0.148665	2	3	0.0002	9606	Homo sapiens	HMX3		R-HSA-8848804;R-HSA-8856930
R-HSA-2892245	POU5F1 (OCT4), SOX2, NANOG repress genes related to differentiation	1	10	0.000639795	0.0499114	1.3018	0.148665	1	7	0.000466667	9606	Homo sapiens	HHEX		R-HSA-2972966
R-HSA-9707616	Heme signaling	2	70	0.00447857	0.0503682	1.29784	0.148665	3	25	0.00166667	9606	Homo sapiens	CLOCK		R-HSA-5663271;R-HSA-1368119;R-HSA-549475
R-HSA-1989781	PPARA activates gene expression	3	173	0.0110685	0.0594799	1.22563	0.148665	3	41	0.00273333	9606	Homo sapiens	SP4;ARNT;CLOCK		R-HSA-879724;R-HSA-1655850;R-HSA-1989764
R-HSA-448424	Interleukin-17 signaling	2	78	0.0049904	0.060942	1.21508	0.148665	4	35	0.00233333	9606	Homo sapiens	JUN;FOS		R-HSA-450292;R-HSA-450325;R-HSA-168136;R-HSA-168440
R-HSA-400206	Regulation of lipid metabolism by PPARalpha	3	175	0.0111964	0.0611306	1.21374	0.148665	3	45	0.003	9606	Homo sapiens	SP4;ARNT;CLOCK		R-HSA-879724;R-HSA-1655850;R-HSA-1989764
R-HSA-9006936	Signaling by TGFB family members	3	178	0.0113884	0.0636468	1.19622	0.148665	16	148	0.00986667	9606	Homo sapiens	SP4;SMAD9;SMAD5		R-HSA-202626;R-HSA-201472;R-HSA-9733207;R-HSA-201445;R-HSA-2187303;R-HSA-201476;R-HSA-9736979;R-HSA-201423;R-HSA-2187309;R-HSA-201422;R-HSA-201453;R-HSA-201425;R-HSA-201648;R-HSA-9860130;R-HSA-9733216;R-HSA-9839371
R-HSA-198725	Nuclear Events (kinase and transcription factor activation)	2	80	0.00511836	0.063695	1.19589	0.148665	2	48	0.0032	9606	Homo sapiens	FOSL1;FOS		R-HSA-9031624;R-HSA-9031575
R-HSA-9761174	Formation of intermediate mesoderm	1	13	0.000831734	0.0643992	1.19112	0.148665	2	5	0.000333333	9606	Homo sapiens	FOXC2		R-HSA-9761186;R-HSA-9761166
R-HSA-164843	2-LTR circle formation	1	13	0.000831734	0.0643992	1.19112	0.148665	1	3	0.0002	9606	Homo sapiens	HMGA1		R-HSA-175174
R-HSA-6796648	TP53 Regulates Transcription of DNA Repair Genes	2	86	0.00550224	0.0721985	1.14147	0.148665	2	17	0.00113333	9606	Homo sapiens	JUN;FOS		R-HSA-6806412;R-HSA-6806394
R-HSA-1234158	Regulation of gene expression by Hypoxia-inducible Factor	1	15	0.000959693	0.0739363	1.13114	0.148665	6	7	0.000466667	9606	Homo sapiens	ARNT		R-HSA-8932184;R-HSA-1234167;R-HSA-1235035;R-HSA-1234171;R-HSA-1235070;R-HSA-1235037
R-HSA-162592	Integration of provirus	1	15	0.000959693	0.0739363	1.13114	0.148665	10	14	0.000933333	9606	Homo sapiens	HMGA1		R-HSA-175250;R-HSA-164514;R-HSA-8951690;R-HSA-175174;R-HSA-175108;R-HSA-164522;R-HSA-173115;R-HSA-162590;R-HSA-164845;R-HSA-175117
R-HSA-180689	APOBEC3G mediated resistance to HIV-1 infection	1	15	0.000959693	0.0739363	1.13114	0.148665	1	3	0.0002	9606	Homo sapiens	HMGA1		R-HSA-180630
R-HSA-2559582	Senescence-Associated Secretory Phenotype (SASP)	2	90	0.00575816	0.0780606	1.10757	0.148665	4	22	0.00146667	9606	Homo sapiens	JUN;FOS		R-HSA-4568740;R-HSA-4568737;R-HSA-3797196;R-HSA-3797202
R-HSA-2559584	Formation of Senescence-Associated Heterochromatin Foci (SAHF)	1	17	0.00108765	0.0833775	1.07895	0.148665	1	2	0.000133333	9606	Homo sapiens	HMGA1		R-HSA-4647594
R-HSA-9818030	NFE2L2 regulating tumorigenic genes	1	17	0.00108765	0.0833775	1.07895	0.148665	2	12	0.0008	9606	Homo sapiens	SP4		R-HSA-9796069;R-HSA-9796072
R-HSA-421270	Cell-cell junction organization	2	99	0.00633397	0.091767	1.03731	0.148665	4	54	0.0036	9606	Homo sapiens	PRDM8;SP4		R-HSA-9760965;R-HSA-9761120;R-HSA-9761025;R-HSA-9761027
R-HSA-9735871	SARS-CoV-1 targets host intracellular signalling and regulatory pathways	1	19	0.00121561	0.0927235	1.03281	0.148665	1	7	0.000466667	9606	Homo sapiens	SP4		R-HSA-9737710
R-HSA-8876725	Protein methylation	1	19	0.00121561	0.0927235	1.03281	0.148665	1	9	0.0006	9606	Homo sapiens	PRMT3		R-HSA-8879123
R-HSA-9664420	Killing mechanisms	1	20	0.00127959	0.0973612	1.01161	0.148665	1	9	0.0006	9606	Homo sapiens	JUN		R-HSA-9673789
R-HSA-9673324	WNT5:FZD7-mediated leishmania damping	1	20	0.00127959	0.0973612	1.01161	0.148665	1	9	0.0006	9606	Homo sapiens	JUN		R-HSA-9673789
R-HSA-9690406	Transcriptional regulation of testis differentiation	1	21	0.00134357	0.101975	0.991504	0.148665	4	18	0.0012	9606	Homo sapiens	SOX21		R-HSA-9692241;R-HSA-9690404;R-HSA-9690395;R-HSA-9690414
R-HSA-5687128	MAPK6/MAPK4 signaling	2	106	0.00678183	0.102876	0.987686	0.148665	4	40	0.00266667	9606	Homo sapiens	JUN;ETV4		R-HSA-5692788;R-HSA-5687099;R-HSA-5687097;R-HSA-5692761
R-HSA-975871	MyD88 cascade initiated on plasma membrane	2	109	0.00697377	0.107746	0.967599	0.148665	4	70	0.00466667	9606	Homo sapiens	JUN;FOS		R-HSA-450292;R-HSA-450325;R-HSA-168136;R-HSA-168440
R-HSA-168142	Toll Like Receptor 10 (TLR10) Cascade	2	109	0.00697377	0.107746	0.967599	0.148665	4	71	0.00473333	9606	Homo sapiens	JUN;FOS		R-HSA-450292;R-HSA-450325;R-HSA-168136;R-HSA-168440
R-HSA-168176	Toll Like Receptor 5 (TLR5) Cascade	2	109	0.00697377	0.107746	0.967599	0.148665	4	71	0.00473333	9606	Homo sapiens	JUN;FOS		R-HSA-450292;R-HSA-450325;R-HSA-168136;R-HSA-168440
R-HSA-9009391	Extra-nuclear estrogen signaling	2	111	0.00710173	0.111027	0.954572	0.148665	2	39	0.0026	9606	Homo sapiens	FOS		R-HSA-9625479;R-HSA-9625465
R-HSA-3928664	Ephrin signaling	1	23	0.00147153	0.111134	0.954152	0.148665	8	11	0.000733333	9606	Homo sapiens	ELF2		R-HSA-3928633;R-HSA-3928639;R-HSA-3928625;R-HSA-3928641;R-HSA-3928640;R-HSA-3928631;R-HSA-3928614;R-HSA-3928580
R-HSA-2559580	Oxidative Stress Induced Senescence	2	113	0.00722969	0.114334	0.941826	0.148665	5	40	0.00266667	9606	Homo sapiens	JUN;FOS		R-HSA-450292;R-HSA-450325;R-HSA-3222546;R-HSA-3222533;R-HSA-168136
R-HSA-975138	TRAF6 mediated induction of NFkB and MAP kinases upon TLR7/8 or 9 activation	2	116	0.00742163	0.119341	0.923209	0.148665	4	60	0.004	9606	Homo sapiens	JUN;FOS		R-HSA-450292;R-HSA-450325;R-HSA-168136;R-HSA-168440
R-HSA-975155	MyD88 dependent cascade initiated on endosome	2	117	0.0074856	0.121023	0.917132	0.148665	4	75	0.005	9606	Homo sapiens	JUN;FOS		R-HSA-450292;R-HSA-450325;R-HSA-168136;R-HSA-168440
R-HSA-168164	Toll Like Receptor 3 (TLR3) Cascade	2	117	0.0074856	0.121023	0.917132	0.148665	4	79	0.00526667	9606	Homo sapiens	JUN;FOS		R-HSA-450292;R-HSA-450325;R-HSA-168136;R-HSA-168440
R-HSA-162594	Early Phase of HIV Life Cycle	1	26	0.00166347	0.1247	0.904135	0.148665	10	39	0.0026	9606	Homo sapiens	HMGA1		R-HSA-175250;R-HSA-164514;R-HSA-8951690;R-HSA-175174;R-HSA-175108;R-HSA-164522;R-HSA-173115;R-HSA-162590;R-HSA-164845;R-HSA-175117
R-HSA-168181	Toll Like Receptor 7/8 (TLR7/8) Cascade	2	121	0.00774152	0.127807	0.893445	0.148665	4	85	0.00566667	9606	Homo sapiens	JUN;FOS		R-HSA-450292;R-HSA-450325;R-HSA-168136;R-HSA-168440
R-HSA-937061	TRIF (TICAM1)-mediated TLR4 signaling	2	122	0.0078055	0.129517	0.887673	0.148665	4	76	0.00506667	9606	Homo sapiens	JUN;FOS		R-HSA-450292;R-HSA-450325;R-HSA-168136;R-HSA-168440
R-HSA-166166	MyD88-independent TLR4 cascade	2	122	0.0078055	0.129517	0.887673	0.148665	4	78	0.0052	9606	Homo sapiens	JUN;FOS		R-HSA-450292;R-HSA-450325;R-HSA-168136;R-HSA-168440
R-HSA-2871796	FCERI mediated MAPK activation	2	124	0.00793346	0.132953	0.8763	0.148665	3	20	0.00133333	9606	Homo sapiens	JUN;FOS		R-HSA-450292;R-HSA-450325;R-HSA-168136
R-HSA-168138	Toll Like Receptor 9 (TLR9) Cascade	2	124	0.00793346	0.132953	0.8763	0.148665	4	86	0.00573333	9606	Homo sapiens	JUN;FOS		R-HSA-450292;R-HSA-450325;R-HSA-168136;R-HSA-168440
R-HSA-446728	Cell junction organization	2	126	0.00806142	0.136411	0.865151	0.148665	4	70	0.00466667	9606	Homo sapiens	PRDM8;SP4		R-HSA-9760965;R-HSA-9761120;R-HSA-9761025;R-HSA-9761027
R-HSA-9006931	Signaling by Nuclear Receptors	4	388	0.0248241	0.138038	0.86	0.148665	6	196	0.0130667	9606	Homo sapiens	JUN;SP4;FOS		R-HSA-9009371;R-HSA-9625479;R-HSA-9023840;R-HSA-9625465;R-HSA-9009378;R-HSA-9023846
R-HSA-9830674	Formation of the ureteric bud	1	29	0.00185541	0.138061	0.85993	0.148665	1	14	0.000933333	9606	Homo sapiens	FOXC2		R-HSA-9830765
R-HSA-909733	Interferon alpha/beta signaling	2	129	0.00825336	0.141634	0.848832	0.148665	2	25	0.00166667	9606	Homo sapiens	IRF2		R-HSA-1015702;R-HSA-1015699
R-HSA-8863678	Neurodegenerative Diseases	1	30	0.00191939	0.142469	0.846278	0.148665	1	22	0.00146667	9606	Homo sapiens	JUN		R-HSA-8868666
R-HSA-8862803	Deregulated CDK5 triggers multiple neurodegenerative pathways in Alzheimer's disease models	1	30	0.00191939	0.142469	0.846278	0.148665	1	22	0.00146667	9606	Homo sapiens	JUN		R-HSA-8868666
R-HSA-9839394	TGFBR3 expression	1	31	0.00198337	0.146856	0.833109	0.148665	2	8	0.000533333	9606	Homo sapiens	SP4		R-HSA-9860130;R-HSA-9839371
R-HSA-166058	MyD88:MAL(TIRAP) cascade initiated on plasma membrane	2	133	0.00850928	0.148665	0.827791	0.148665	4	76	0.00506667	9606	Homo sapiens	JUN;FOS		R-HSA-450292;R-HSA-450325;R-HSA-168136;R-HSA-168440
R-HSA-168188	Toll Like Receptor TLR6:TLR2 Cascade	2	133	0.00850928	0.148665	0.827791	0.148665	4	78	0.0052	9606	Homo sapiens	JUN;FOS		R-HSA-450292;R-HSA-450325;R-HSA-168136;R-HSA-168440
R-HSA-168179	Toll Like Receptor TLR1:TLR2 Cascade	2	136	0.00870122	0.153984	0.812523	0.153984	4	78	0.0052	9606	Homo sapiens	JUN;FOS		R-HSA-450292;R-HSA-450325;R-HSA-168136;R-HSA-168440
R-HSA-181438	Toll Like Receptor 2 (TLR2) Cascade	2	136	0.00870122	0.153984	0.812523	0.153984	4	80	0.00533333	9606	Homo sapiens	JUN;FOS		R-HSA-450292;R-HSA-450325;R-HSA-168136;R-HSA-168440
R-HSA-73728	RNA Polymerase I Promoter Opening	1	33	0.00211132	0.155562	0.808095	0.155562	1	2	0.000133333	9606	Homo sapiens	MBD2		R-HSA-73718
R-HSA-9734009	Defective Intrinsic Pathway for Apoptosis	1	33	0.00211132	0.155562	0.808095	0.155562	1	24	0.0016	9606	Homo sapiens	JUN		R-HSA-8868666
R-HSA-5620971	Pyroptosis	1	34	0.0021753	0.159883	0.796198	0.159883	2	23	0.00153333	9606	Homo sapiens	IRF2		R-HSA-9710294;R-HSA-9710295
R-HSA-187037	Signaling by NTRK1 (TRKA)	2	143	0.00914907	0.166537	0.778489	0.166537	2	102	0.0068	9606	Homo sapiens	FOSL1;FOS		R-HSA-9031624;R-HSA-9031575
R-HSA-180910	Vpr-mediated nuclear import of PICs	1	44	0.0028151	0.201903	0.694857	0.201903	2	2	0.000133333	9606	Homo sapiens	HMGA1		R-HSA-180627;R-HSA-180622
R-HSA-2173796	SMAD2/SMAD3:SMAD4 heterotrimer regulates transcription	1	44	0.0028151	0.201903	0.694857	0.201903	5	24	0.0016	9606	Homo sapiens	SP4		R-HSA-9733207;R-HSA-9733216;R-HSA-2187303;R-HSA-9736979;R-HSA-2187309
R-HSA-3769402	Deactivation of the beta-catenin transactivating complex	1	44	0.0028151	0.201903	0.694857	0.201903	1	14	0.000933333	9606	Homo sapiens	SOX21		R-HSA-5626938
R-HSA-3899300	SUMOylation of transcription cofactors	1	44	0.0028151	0.201903	0.694857	0.201903	1	27	0.0018	9606	Homo sapiens	MBD2		R-HSA-4090288
R-HSA-452723	Transcriptional regulation of pluripotent stem cells	1	45	0.00287908	0.205989	0.686155	0.205989	1	35	0.00233333	9606	Homo sapiens	HHEX		R-HSA-2972966
R-HSA-1500931	Cell-Cell communication	2	165	0.0105566	0.206992	0.684047	0.206992	4	93	0.0062	9606	Homo sapiens	PRDM8;SP4		R-HSA-9760965;R-HSA-9761120;R-HSA-9761025;R-HSA-9761027
R-HSA-166016	Toll Like Receptor 4 (TLR4) Cascade	2	166	0.0106206	0.208858	0.680149	0.208858	4	113	0.00753333	9606	Homo sapiens	JUN;FOS		R-HSA-450292;R-HSA-450325;R-HSA-168136;R-HSA-168440
R-HSA-166520	Signaling by NTRKs	2	166	0.0106206	0.208858	0.680149	0.208858	2	164	0.0109333	9606	Homo sapiens	FOSL1;FOS		R-HSA-9031624;R-HSA-9031575
R-HSA-176033	Interactions of Vpr with host cellular proteins	1	47	0.00300704	0.2141	0.669384	0.2141	2	4	0.000266667	9606	Homo sapiens	HMGA1		R-HSA-180627;R-HSA-180622
R-HSA-877300	Interferon gamma signaling	2	177	0.0113244	0.229495	0.639228	0.229495	2	23	0.00153333	9606	Homo sapiens	IRF2		R-HSA-1031716;R-HSA-1031713
R-HSA-3214858	RMTs methylate histone arginines	1	52	0.00332694	0.234019	0.630748	0.234019	1	22	0.00146667	9606	Homo sapiens	PRMT3		R-HSA-8879123
R-HSA-9839373	Signaling by TGFBR3	1	54	0.00345489	0.241847	0.616459	0.241847	2	23	0.00153333	9606	Homo sapiens	SP4		R-HSA-9860130;R-HSA-9839371
R-HSA-983231	Factors involved in megakaryocyte development and platelet production	2	194	0.012412	0.261631	0.582311	0.261631	5	43	0.00286667	9606	Homo sapiens	MAFF;IRF2		R-HSA-1008220;R-HSA-1008200;R-HSA-994038;R-HSA-994034;R-HSA-1008240
R-HSA-2173793	Transcriptional activity of SMAD2/SMAD3:SMAD4 heterotrimer	1	64	0.00409469	0.279815	0.553128	0.279815	5	51	0.0034	9606	Homo sapiens	SP4		R-HSA-9733207;R-HSA-9733216;R-HSA-2187303;R-HSA-9736979;R-HSA-2187309
R-HSA-168898	Toll-like Receptor Cascades	2	210	0.0134357	0.291936	0.534713	0.291936	4	217	0.0144667	9606	Homo sapiens	JUN;FOS		R-HSA-450292;R-HSA-450325;R-HSA-168136;R-HSA-168440
R-HSA-6785807	Interleukin-4 and Interleukin-13 signaling	2	211	0.0134997	0.293827	0.531909	0.293827	1	47	0.00313333	9606	Homo sapiens	FOS		R-HSA-6790036
R-HSA-8943724	Regulation of PTEN gene transcription	1	68	0.00435061	0.294471	0.530957	0.294471	2	15	0.001	9606	Homo sapiens	JUN		R-HSA-8944104;R-HSA-8944047
R-HSA-9856649	Transcriptional and post-translational regulation of MITF-M expression and activity	1	68	0.00435061	0.294471	0.530957	0.294471	1	32	0.00213333	9606	Homo sapiens	SOX21		R-HSA-9824582
R-HSA-211976	Endogenous sterols	1	69	0.00441459	0.298089	0.525654	0.298089	1	18	0.0012	9606	Homo sapiens	ARNT		R-HSA-211951
R-HSA-2559586	DNA Damage/Telomere Stress Induced Senescence	1	70	0.00447857	0.301689	0.520441	0.301689	1	18	0.0012	9606	Homo sapiens	HMGA1		R-HSA-4647594
R-HSA-2426168	Activation of gene expression by SREBF (SREBP)	1	71	0.00454255	0.30527	0.515316	0.30527	18	42	0.0028	9606	Homo sapiens	SP4		R-HSA-2426148;R-HSA-1655832;R-HSA-1655839;R-HSA-2426146;R-HSA-2426157;R-HSA-2426156;R-HSA-1655827;R-HSA-2426153;R-HSA-2426152;R-HSA-2426155;R-HSA-1655830;R-HSA-1655850;R-HSA-2426161;R-HSA-2426163;R-HSA-1655823;R-HSA-1655843;R-HSA-1655847;R-HSA-1655846
R-HSA-8848021	Signaling by PTK6	1	71	0.00454255	0.30527	0.515316	0.30527	2	53	0.00353333	9606	Homo sapiens	HMX3		R-HSA-8848804;R-HSA-8856930
R-HSA-9006927	Signaling by Non-Receptor Tyrosine Kinases	1	71	0.00454255	0.30527	0.515316	0.30527	2	53	0.00353333	9606	Homo sapiens	HMX3		R-HSA-8848804;R-HSA-8856930
R-HSA-211981	Xenobiotics	1	72	0.00460653	0.308833	0.510277	0.308833	1	22	0.00146667	9606	Homo sapiens	ARNT		R-HSA-76472
R-HSA-9830369	Kidney development	1	75	0.00479846	0.319414	0.495646	0.319414	1	50	0.00333333	9606	Homo sapiens	FOXC2		R-HSA-9830765
R-HSA-5218859	Regulated Necrosis	1	76	0.00486244	0.322905	0.490925	0.322905	2	52	0.00346667	9606	Homo sapiens	IRF2		R-HSA-9710294;R-HSA-9710295
R-HSA-9843940	Regulation of endogenous retroelements by KRAB-ZFP proteins	1	78	0.0049904	0.329835	0.481703	0.329835	7	7	0.000466667	9606	Homo sapiens	ZNF28		R-HSA-9842839;R-HSA-9842868;R-HSA-9842850;R-HSA-9842835;R-HSA-9842833;R-HSA-9842876;R-HSA-9843978
R-HSA-427413	NoRC negatively regulates rRNA expression	1	79	0.00505438	0.333274	0.477199	0.333274	1	7	0.000466667	9606	Homo sapiens	MBD2		R-HSA-427337
R-HSA-2454202	Fc epsilon receptor (FCERI) signaling	2	235	0.0150352	0.338941	0.469876	0.338941	3	65	0.00433333	9606	Homo sapiens	JUN;FOS		R-HSA-450292;R-HSA-450325;R-HSA-168136
R-HSA-73854	RNA Polymerase I Promoter Clearance	1	84	0.00537428	0.350207	0.455675	0.350207	1	10	0.000666667	9606	Homo sapiens	MBD2		R-HSA-73718
R-HSA-1234174	Cellular response to hypoxia	1	86	0.00550224	0.356861	0.447501	0.356861	6	20	0.00133333	9606	Homo sapiens	ARNT		R-HSA-8932184;R-HSA-1234167;R-HSA-1235035;R-HSA-1234171;R-HSA-1235070;R-HSA-1235037
R-HSA-73864	RNA Polymerase I Transcription	1	86	0.00550224	0.356861	0.447501	0.356861	1	14	0.000933333	9606	Homo sapiens	MBD2		R-HSA-73718
R-HSA-212165	Epigenetic regulation of gene expression	2	245	0.015675	0.35751	0.446711	0.35751	8	81	0.0054	9606	Homo sapiens	ZNF28;MBD2		R-HSA-9842839;R-HSA-9842868;R-HSA-9842850;R-HSA-9842835;R-HSA-9842833;R-HSA-9842876;R-HSA-9843978;R-HSA-427337
R-HSA-1655829	Regulation of cholesterol biosynthesis by SREBP (SREBF)	1	87	0.00556622	0.360163	0.443501	0.360163	18	52	0.00346667	9606	Homo sapiens	SP4		R-HSA-2426148;R-HSA-1655832;R-HSA-1655839;R-HSA-2426146;R-HSA-2426157;R-HSA-2426156;R-HSA-1655827;R-HSA-2426153;R-HSA-2426152;R-HSA-2426155;R-HSA-1655830;R-HSA-1655850;R-HSA-2426161;R-HSA-2426163;R-HSA-1655823;R-HSA-1655843;R-HSA-1655847;R-HSA-1655846
R-HSA-5250941	Negative epigenetic regulation of rRNA expression	1	88	0.0056302	0.363448	0.439558	0.363448	1	12	0.0008	9606	Homo sapiens	MBD2		R-HSA-427337
R-HSA-1912408	Pre-NOTCH Transcription and Translation	1	88	0.0056302	0.363448	0.439558	0.363448	1	28	0.00186667	9606	Homo sapiens	JUN		R-HSA-1912401
R-HSA-3247509	Chromatin modifying enzymes	2	254	0.0162508	0.374067	0.42705	0.374067	3	85	0.00566667	9606	Homo sapiens	PRMT3;CLOCK		R-HSA-5144542;R-HSA-8879123;R-HSA-3697920
R-HSA-4839726	Chromatin organization	2	254	0.0162508	0.374067	0.42705	0.374067	3	85	0.00566667	9606	Homo sapiens	PRMT3;CLOCK		R-HSA-5144542;R-HSA-8879123;R-HSA-3697920
R-HSA-6807505	RNA polymerase II transcribes snRNA genes	1	95	0.00607806	0.38598	0.413435	0.38598	11	11	0.000733333	9606	Homo sapiens	SP4		R-HSA-6814885;R-HSA-6814549;R-HSA-6814559;R-HSA-6810239;R-HSA-6810238;R-HSA-6814555;R-HSA-6810235;R-HSA-6814554;R-HSA-6810234;R-HSA-6810233;R-HSA-6807496
R-HSA-9645723	Diseases of programmed cell death	1	97	0.00620601	0.392272	0.406413	0.392272	1	37	0.00246667	9606	Homo sapiens	JUN		R-HSA-8868666
R-HSA-2682334	EPH-Ephrin signaling	1	102	0.00652591	0.407725	0.389633	0.407725	8	56	0.00373333	9606	Homo sapiens	ELF2		R-HSA-3928633;R-HSA-3928639;R-HSA-3928625;R-HSA-3928641;R-HSA-3928640;R-HSA-3928631;R-HSA-3928614;R-HSA-3928580
R-HSA-170834	Signaling by TGF-beta Receptor Complex	1	108	0.00690979	0.425757	0.370839	0.425757	5	100	0.00666667	9606	Homo sapiens	SP4		R-HSA-9733207;R-HSA-9733216;R-HSA-2187303;R-HSA-9736979;R-HSA-2187309
R-HSA-3214847	HATs acetylate histones	1	110	0.00703775	0.431646	0.364873	0.431646	2	15	0.001	9606	Homo sapiens	CLOCK		R-HSA-5144542;R-HSA-3697920
R-HSA-9842860	Regulation of endogenous retroelements	1	113	0.00722969	0.440368	0.356184	0.440368	7	17	0.00113333	9606	Homo sapiens	ZNF28		R-HSA-9842839;R-HSA-9842868;R-HSA-9842850;R-HSA-9842835;R-HSA-9842833;R-HSA-9842876;R-HSA-9843978
R-HSA-1912422	Pre-NOTCH Expression and Processing	1	113	0.00722969	0.440368	0.356184	0.440368	1	38	0.00253333	9606	Homo sapiens	JUN		R-HSA-1912401
R-HSA-5617472	Activation of anterior HOX genes in hindbrain development during early embryogenesis	1	116	0.00742163	0.448958	0.347794	0.448958	2	43	0.00286667	9606	Homo sapiens	JUN		R-HSA-5617661;R-HSA-5617672
R-HSA-5619507	Activation of HOX genes during differentiation	1	116	0.00742163	0.448958	0.347794	0.448958	2	43	0.00286667	9606	Homo sapiens	JUN		R-HSA-5617661;R-HSA-5617672
R-HSA-9692914	SARS-CoV-1-host interactions	1	118	0.00754958	0.454612	0.342359	0.454612	1	48	0.0032	9606	Homo sapiens	SP4		R-HSA-9737710
R-HSA-9725370	Signaling by ALK fusions and activated point mutants	1	119	0.00761356	0.457418	0.339687	0.457418	2	63	0.0042	9606	Homo sapiens	JUN		R-HSA-9851098;R-HSA-9851096
R-HSA-9700206	Signaling by ALK in cancer	1	119	0.00761356	0.457418	0.339687	0.457418	2	71	0.00473333	9606	Homo sapiens	JUN		R-HSA-9851098;R-HSA-9851096
R-HSA-9759194	Nuclear events mediated by NFE2L2	1	144	0.00921305	0.523106	0.281411	0.523106	2	85	0.00566667	9606	Homo sapiens	SP4		R-HSA-9796069;R-HSA-9796072
R-HSA-162909	Host Interactions of HIV factors	1	151	0.00966091	0.540047	0.267569	0.540047	3	54	0.0036	9606	Homo sapiens	HMGA1		R-HSA-180627;R-HSA-180630;R-HSA-180622
R-HSA-6807070	PTEN Regulation	1	169	0.0108125	0.580928	0.235877	0.580928	2	56	0.00373333	9606	Homo sapiens	JUN		R-HSA-8944104;R-HSA-8944047
R-HSA-5683057	MAPK family signaling cascades	2	380	0.0243122	0.582131	0.234979	0.582131	4	122	0.00813333	9606	Homo sapiens	JUN;ETV4		R-HSA-5692788;R-HSA-5687099;R-HSA-5687097;R-HSA-5692761
R-HSA-162587	HIV Life Cycle	1	175	0.0111964	0.593741	0.226403	0.593741	10	117	0.0078	9606	Homo sapiens	HMGA1		R-HSA-175250;R-HSA-164514;R-HSA-8951690;R-HSA-175174;R-HSA-175108;R-HSA-164522;R-HSA-173115;R-HSA-162590;R-HSA-164845;R-HSA-175117
R-HSA-9758941	Gastrulation	1	177	0.0113244	0.597926	0.223353	0.597926	2	104	0.00693333	9606	Homo sapiens	FOXC2		R-HSA-9761186;R-HSA-9761166
R-HSA-913531	Interferon Signaling	2	397	0.0253999	0.606119	0.217442	0.606119	4	119	0.00793333	9606	Homo sapiens	IRF2		R-HSA-1015702;R-HSA-1031716;R-HSA-1015699;R-HSA-1031713
R-HSA-9755511	KEAP1-NFE2L2 pathway	1	181	0.0115803	0.606167	0.217407	0.606167	2	117	0.0078	9606	Homo sapiens	SP4		R-HSA-9796069;R-HSA-9796072
R-HSA-3108232	SUMO E3 ligases SUMOylate target proteins	1	184	0.0117722	0.612239	0.213079	0.612239	1	132	0.0088	9606	Homo sapiens	MBD2		R-HSA-4090288
R-HSA-211897	Cytochrome P450 - arranged by substrate type	1	185	0.0118362	0.614242	0.21166	0.614242	2	61	0.00406667	9606	Homo sapiens	ARNT		R-HSA-76472;R-HSA-211951
R-HSA-6791226	Major pathway of rRNA processing in the nucleolus and cytosol	1	189	0.0120921	0.622153	0.206103	0.622153	2	7	0.000466667	9606	Homo sapiens	HMX3		R-HSA-6791219;R-HSA-6791218
R-HSA-2990846	SUMOylation	1	193	0.012348	0.629904	0.200725	0.629904	1	141	0.0094	9606	Homo sapiens	MBD2		R-HSA-4090288
R-HSA-9678108	SARS-CoV-1 Infection	1	194	0.012412	0.631817	0.199408	0.631817	1	159	0.0106	9606	Homo sapiens	SP4		R-HSA-9737710
R-HSA-9730414	MITF-M-regulated melanocyte development	1	195	0.012476	0.633721	0.198102	0.633721	1	115	0.00766667	9606	Homo sapiens	SOX21		R-HSA-9824582
R-HSA-8868773	rRNA processing in the nucleus and cytosol	1	207	0.0132438	0.655816	0.183218	0.655816	2	15	0.001	9606	Homo sapiens	HMX3		R-HSA-6791219;R-HSA-6791218
R-HSA-449147	Signaling by Interleukins	3	658	0.0420985	0.659774	0.180605	0.659774	5	505	0.0336667	9606	Homo sapiens	JUN;FOS		R-HSA-450292;R-HSA-450325;R-HSA-6790036;R-HSA-168136;R-HSA-168440
R-HSA-201681	TCF dependent signaling in response to WNT	1	215	0.0137556	0.66981	0.174048	0.66981	1	71	0.00473333	9606	Homo sapiens	SOX21		R-HSA-5626938
R-HSA-1280215	Cytokine Signaling in Immune system	5	1099	0.0703135	0.670571	0.173555	0.670571	9	785	0.0523333	9606	Homo sapiens	JUN;IRF2;FOS		R-HSA-450292;R-HSA-450325;R-HSA-6790036;R-HSA-1015702;R-HSA-168136;R-HSA-168440;R-HSA-1031716;R-HSA-1015699;R-HSA-1031713
R-HSA-5357801	Programmed Cell Death	1	238	0.0152271	0.706988	0.150588	0.706988	2	193	0.0128667	9606	Homo sapiens	IRF2		R-HSA-9710294;R-HSA-9710295
R-HSA-72312	rRNA processing	1	245	0.015675	0.717459	0.144203	0.717459	2	21	0.0014	9606	Homo sapiens	HMX3		R-HSA-6791219;R-HSA-6791218
R-HSA-157118	Signaling by NOTCH	1	258	0.0165067	0.735934	0.133161	0.735934	1	154	0.0102667	9606	Homo sapiens	JUN		R-HSA-1912401
R-HSA-8878171	Transcriptional regulation by RUNX1	1	259	0.0165707	0.737305	0.132353	0.737305	3	132	0.0088	9606	Homo sapiens	ELF2		R-HSA-8938987;R-HSA-8938930;R-HSA-8938965
R-HSA-162906	HIV Infection	1	260	0.0166347	0.738669	0.13155	0.738669	13	160	0.0106667	9606	Homo sapiens	HMGA1		R-HSA-164514;R-HSA-8951690;R-HSA-175174;R-HSA-175108;R-HSA-164522;R-HSA-180622;R-HSA-164845;R-HSA-175117;R-HSA-175250;R-HSA-180627;R-HSA-180630;R-HSA-173115;R-HSA-162590
R-HSA-211945	Phase I - Functionalization of compounds	1	297	0.0190019	0.784497	0.105409	0.784497	5	102	0.0068	9606	Homo sapiens	ARNT		R-HSA-8937177;R-HSA-76472;R-HSA-8936851;R-HSA-211951;R-HSA-5692283
R-HSA-9711123	Cellular response to chemical stress	1	301	0.0192578	0.788949	0.102951	0.788949	2	173	0.0115333	9606	Homo sapiens	SP4		R-HSA-9796069;R-HSA-9796072
R-HSA-9658195	Leishmania infection	1	302	0.0193218	0.790047	0.102347	0.790047	1	95	0.00633333	9606	Homo sapiens	JUN		R-HSA-9673789
R-HSA-9824443	Parasitic Infection Pathways	1	302	0.0193218	0.790047	0.102347	0.790047	1	95	0.00633333	9606	Homo sapiens	JUN		R-HSA-9673789
R-HSA-1257604	PIP3 activates AKT signaling	1	325	0.0207933	0.813813	0.0894752	0.813813	2	88	0.00586667	9606	Homo sapiens	JUN		R-HSA-8944104;R-HSA-8944047
R-HSA-195721	Signaling by WNT	1	331	0.0211772	0.819563	0.0864176	0.819563	1	157	0.0104667	9606	Homo sapiens	SOX21		R-HSA-5626938
R-HSA-8957322	Metabolism of steroids	1	335	0.0214331	0.823298	0.0844427	0.823298	18	251	0.0167333	9606	Homo sapiens	SP4		R-HSA-2426148;R-HSA-1655832;R-HSA-1655839;R-HSA-2426146;R-HSA-2426157;R-HSA-2426156;R-HSA-1655827;R-HSA-2426153;R-HSA-2426152;R-HSA-2426155;R-HSA-1655830;R-HSA-1655850;R-HSA-2426161;R-HSA-2426163;R-HSA-1655823;R-HSA-1655843;R-HSA-1655847;R-HSA-1655846
R-HSA-9006934	Signaling by Receptor Tyrosine Kinases	2	634	0.040563	0.840408	0.07551	0.840408	2	759	0.0506	9606	Homo sapiens	FOSL1;FOS		R-HSA-9031624;R-HSA-9031575
R-HSA-9006925	Intracellular signaling by second messengers	1	372	0.0238004	0.854424	0.0683267	0.854424	2	116	0.00773333	9606	Homo sapiens	JUN		R-HSA-8944104;R-HSA-8944047
R-HSA-1266738	Developmental Biology	6	1732	0.110813	0.890079	0.0505717	0.890079	19	910	0.0606667	9606	Homo sapiens	FOXC2;JUN;HHEX;ELF2;SOX21		R-HSA-3928633;R-HSA-9692241;R-HSA-3928639;R-HSA-5617661;R-HSA-9690395;R-HSA-3928625;R-HSA-2972966;R-HSA-3928631;R-HSA-9824582;R-HSA-9761186;R-HSA-9690404;R-HSA-9761166;R-HSA-3928641;R-HSA-9830765;R-HSA-3928640;R-HSA-3928614;R-HSA-5617672;R-HSA-9690414;R-HSA-3928580
R-HSA-109582	Hemostasis	2	804	0.0514395	0.921908	0.0353124	0.921908	5	342	0.0228	9606	Homo sapiens	MAFF;IRF2		R-HSA-1008220;R-HSA-1008200;R-HSA-994038;R-HSA-994034;R-HSA-1008240
R-HSA-5663202	Diseases of signal transduction by growth factor receptors and second messengers	1	546	0.0349328	0.941843	0.0260216	0.941843	2	516	0.0344	9606	Homo sapiens	JUN		R-HSA-9851098;R-HSA-9851096
R-HSA-211859	Biological oxidations	1	547	0.0349968	0.94215	0.0258798	0.94215	5	192	0.0128	9606	Homo sapiens	ARNT		R-HSA-8937177;R-HSA-76472;R-HSA-8936851;R-HSA-211951;R-HSA-5692283
R-HSA-9679506	SARS-CoV Infections	1	572	0.0365963	0.94934	0.0225782	0.94934	1	401	0.0267333	9606	Homo sapiens	SP4		R-HSA-9737710
R-HSA-422475	Axon guidance	1	579	0.0370441	0.95119	0.0217328	0.95119	8	295	0.0196667	9606	Homo sapiens	ELF2		R-HSA-3928633;R-HSA-3928639;R-HSA-3928625;R-HSA-3928641;R-HSA-3928640;R-HSA-3928631;R-HSA-3928614;R-HSA-3928580
R-HSA-9675108	Nervous system development	1	615	0.0393474	0.9597	0.0178647	0.9597	8	321	0.0214	9606	Homo sapiens	ELF2		R-HSA-3928633;R-HSA-3928639;R-HSA-3928625;R-HSA-3928641;R-HSA-3928640;R-HSA-3928631;R-HSA-3928614;R-HSA-3928580
R-HSA-162582	Signal Transduction	10	3054	0.195393	0.964233	0.0158181	0.964233	34	2572	0.171467	9606	Homo sapiens	FOSL1;HMX3;JUN;SP4;SMAD9;FOS;SOX21;ETV4;SMAD5		R-HSA-202626;R-HSA-9031624;R-HSA-201472;R-HSA-9733207;R-HSA-2187303;R-HSA-201476;R-HSA-9736979;R-HSA-201423;R-HSA-2187309;R-HSA-1912401;R-HSA-201422;R-HSA-5692761;R-HSA-201425;R-HSA-9009371;R-HSA-9625479;R-HSA-9839371;R-HSA-9031575;R-HSA-8944104;R-HSA-5692788;R-HSA-8848804;R-HSA-8856930;R-HSA-201445;R-HSA-8944047;R-HSA-9023840;R-HSA-9625465;R-HSA-9009378;R-HSA-5687099;R-HSA-201453;R-HSA-9023846;R…
R-HSA-9824446	Viral Infection Pathways	2	1158	0.0740883	0.984337	0.0068562	0.984337	14	752	0.0501333	9606	Homo sapiens	SP4;HMGA1		R-HSA-164514;R-HSA-8951690;R-HSA-175174;R-HSA-175108;R-HSA-164522;R-HSA-180622;R-HSA-164845;R-HSA-175117;R-HSA-175250;R-HSA-180627;R-HSA-180630;R-HSA-173115;R-HSA-9737710;R-HSA-162590
R-HSA-556833	Metabolism of lipids	3	1503	0.0961612	0.986095	0.00608145	0.986095	20	981	0.0654	9606	Homo sapiens	SP4;ARNT;CLOCK		R-HSA-2426148;R-HSA-1655832;R-HSA-879724;R-HSA-1655839;R-HSA-2426146;R-HSA-2426157;R-HSA-2426156;R-HSA-1655827;R-HSA-2426153;R-HSA-2426152;R-HSA-2426155;R-HSA-1655830;R-HSA-1655850;R-HSA-2426161;R-HSA-2426163;R-HSA-1655823;R-HSA-1989764;R-HSA-1655843;R-HSA-1655847;R-HSA-1655846
R-HSA-5663205	Infectious disease	3	1527	0.0976967	0.98748	0.00547156	0.98748	15	998	0.0665333	9606	Homo sapiens	JUN;SP4;HMGA1		R-HSA-164514;R-HSA-8951690;R-HSA-175174;R-HSA-175108;R-HSA-164522;R-HSA-180622;R-HSA-9673789;R-HSA-164845;R-HSA-175117;R-HSA-175250;R-HSA-180627;R-HSA-180630;R-HSA-173115;R-HSA-9737710;R-HSA-162590
R-HSA-8953854	Metabolism of RNA	1	839	0.0536788	0.987892	0.00529068	0.987892	2	199	0.0132667	9606	Homo sapiens	HMX3		R-HSA-6791219;R-HSA-6791218
R-HSA-168249	Innate Immune System	2	1347	0.0861804	0.993683	0.00275226	0.993683	4	744	0.0496	9606	Homo sapiens	JUN;FOS		R-HSA-450292;R-HSA-450325;R-HSA-168136;R-HSA-168440
R-HSA-597592	Post-translational protein modification	2	1655	0.105886	0.998646	0.000588329	0.998646	2	554	0.0369333	9606	Homo sapiens	PRMT3;MBD2		R-HSA-8879123;R-HSA-4090288
R-HSA-168256	Immune System	5	2664	0.170441	0.998815	0.000515074	0.998815	9	1723	0.114867	9606	Homo sapiens	JUN;IRF2;FOS		R-HSA-450292;R-HSA-450325;R-HSA-6790036;R-HSA-1015702;R-HSA-168136;R-HSA-168440;R-HSA-1031716;R-HSA-1015699;R-HSA-1031713
R-HSA-1643685	Disease	3	2644	0.169162	0.999946	2.34534e-05	0.999946	18	1932	0.1288	9606	Homo sapiens	JUN;SP4;HMGA1		R-HSA-164514;R-HSA-8951690;R-HSA-175174;R-HSA-175108;R-HSA-164522;R-HSA-180622;R-HSA-9851098;R-HSA-9851096;R-HSA-9673789;R-HSA-164845;R-HSA-175117;R-HSA-175250;R-HSA-180627;R-HSA-180630;R-HSA-173115;R-HSA-9737710;R-HSA-162590;R-HSA-8868666
R-HSA-392499	Metabolism of proteins	2	2347	0.15016	0.999966	1.46137e-05	0.999966	2	847	0.0564667	9606	Homo sapiens	PRMT3;MBD2		R-HSA-8879123;R-HSA-4090288
R-HSA-1430728	Metabolism	3	3766	0.240947	1	3.95484e-08	1	25	2341	0.156067	9606	Homo sapiens	SP4;ARNT;CLOCK		R-HSA-2426148;R-HSA-1655832;R-HSA-1655839;R-HSA-2426146;R-HSA-2426157;R-HSA-2426156;R-HSA-1655827;R-HSA-2426153;R-HSA-2426152;R-HSA-2426155;R-HSA-1655830;R-HSA-8937177;R-HSA-2426161;R-HSA-2426163;R-HSA-1655823;R-HSA-1989764;R-HSA-8936851;R-HSA-879724;R-HSA-211951;R-HSA-5692283;R-HSA-1655850;R-HSA-76472;R-HSA-1655843;R-HSA-1655847;R-HSA-1655846

## Sheet: TF DBD Families
Colo375-siSOX9/siNEG, FC>1.5		Colo375-siNEG/siSOX9, FC>1.5		PANC1-siSOX9/siNEG, FC>1.5		PANC1-siNEG/siSOX9, FC>1.5
C2H2 ZF		bHLH		AP-2		ARID/BRIGHT
bHLH		bHLH		ARID/BRIGHT		AT hook
C2H2 ZF		C2H2 ZF		AT hook		AT hook
C2H2 ZF		C2H2 ZF		AT hook		bHLH
C2H2 ZF		C2H2 ZF		AT hook		bHLH
C2H2 ZF; Homeodomain		C2H2 ZF		bHLH		bHLH
CSD		E2F		bHLH		bHLH
Homeodomain		Ets		bHLH		bHLH
Unknown		Ets		bHLH		bHLH
		Forkhead		bHLH		bZIP
Unical families are bolded		Grainyhead		bHLH		bZIP
		HMG/Sox		bHLH		bZIP
		Homeodomain		bHLH		bZIP
		Homeodomain		bZIP		bZIP
		Homeodomain		C2H2 ZF		bZIP
		Ndt80/PhoG		C2H2 ZF		C2H2 ZF
		Runt		C2H2 ZF		C2H2 ZF
				C2H2 ZF		C2H2 ZF
				C2H2 ZF		C2H2 ZF
				C2H2 ZF		C2H2 ZF
				C2H2 ZF		C2H2 ZF
				C2H2 ZF		C2H2 ZF
				C2H2 ZF		C2H2 ZF
				C2H2 ZF		C2H2 ZF
				C2H2 ZF		C2H2 ZF
				C2H2 ZF		C2H2 ZF
				C2H2 ZF		C2H2 ZF
				C2H2 ZF		C2H2 ZF
				C2H2 ZF		C2H2 ZF
				C2H2 ZF		C2H2 ZF
				C2H2 ZF		C2H2 ZF
				C2H2 ZF		C2H2 ZF
				C2H2 ZF		C2H2 ZF
				C2H2 ZF		C2H2 ZF
				C2H2 ZF		C2H2 ZF
				C2H2 ZF		C2H2 ZF
				C2H2 ZF		C2H2 ZF
				C2H2 ZF		C2H2 ZF
				C2H2 ZF		C2H2 ZF
				C2H2 ZF		C2H2 ZF
				C2H2 ZF		C2H2 ZF
				C2H2 ZF		C2H2 ZF
				C2H2 ZF		C2H2 ZF
				C2H2 ZF		C2H2 ZF
				C2H2 ZF		C2H2 ZF
				C2H2 ZF		C2H2 ZF; BED ZF
				C2H2 ZF		CSD
				C2H2 ZF		E2F
				C2H2 ZF		Ets
				C2H2 ZF		Ets
				C2H2 ZF		Ets
				C2H2 ZF		Ets
				C2H2 ZF		Ets
				C2H2 ZF		Forkhead
				C2H2 ZF		Forkhead
				C2H2 ZF		Forkhead
				C2H2 ZF		HMG/Sox
				C2H2 ZF		HMG/Sox
				C2H2 ZF		Homeodomain
				C2H2 ZF		Homeodomain
				C2H2 ZF		Homeodomain
				C2H2 ZF		Homeodomain
				C2H2 ZF		Homeodomain
				C2H2 ZF		IRF
				C2H2 ZF		MADF
				C2H2 ZF		MBD
				C2H2 ZF		NFX
				C2H2 ZF		SAND
				C2H2 ZF		SMAD
				C2H2 ZF		SMAD
				C2H2 ZF		THAP finger
				C2H2 ZF
				C2H2 ZF
				C2H2 ZF
				C2H2 ZF
				C2H2 ZF
				C2H2 ZF
				C2H2 ZF
				C2H2 ZF
				C2H2 ZF
				C2H2 ZF
				C2H2 ZF
				C2H2 ZF
				CCCH ZF
				CENPB
				CSD
				CSD
				CxxC
				E2F
				E2F
				Ets
				Forkhead
				Forkhead
				Forkhead
				GATA
				GATA
				HMG/Sox
				HMG/Sox
				Homeodomain
				Homeodomain
				Homeodomain
				Homeodomain
				Homeodomain
				Homeodomain
				Homeodomain
				Homeodomain
				Homeodomain
				Homeodomain
				Homeodomain
				Homeodomain
				Homeodomain
				Homeodomain
				Homeodomain
				Homeodomain
				Homeodomain
				HSF
				HSF
				MADS box
				MADS box
				MADS box
				MBD; AT hook
				mTERF
				Myb/SANT
				Nuclear receptor
				Nuclear receptor
				Nuclear receptor
				Rel
				Rel
				STAT
				T-box
				T-box
				T-box
				THAP finger
				Unknown
				Unknown
				Unknown
				Unknown
				Unknown

## Sheet: Common siSOX9 Tfs, FC>1.5 
Ensembl GeneID	Gene name	Colo357-siSOX9 log2(FC)	Colo357-siSOX9 StdErr	PANC1-siSOX9 log2(FC)	PANC1-siSOX9 StdErr	Is TF?	DBD	EntrezGene Description	Important pathways	0.584963
ENSG00000131944	FAAP24	0.794504	0.154102	1.63338	0.132896	No	Unknown	Fanconi anemia core complex associated protein 24
ENSG00000148572	NRBF2	0.331873	0.114511	1.5519	0.119501	No	bZIP	nuclear receptor binding factor 2 [Source:HGNC Symbol;Acc:HGNC:19692]
ENSG00000118515	SGK1	0.954595	0.117817	1.51406	0.12618	No	Unknown	serum/glucocorticoid regulated kinase 1 [Source:HGNC Symbol;Acc:HGNC:10810]
ENSG00000116478	HDAC1	0.504561	0.080459	1.30076	0.0803959	No	Unknown	histone deacetylase 1 [Source:HGNC Symbol;Acc:HGNC:4852]
ENSG00000150347	ARID5B	0.519397	0.145565	1.24789	0.148443	Yes	ARID/BRIGHT	AT-rich interaction domain 5B [Source:HGNC Symbol;Acc:HGNC:17362]
ENSG00000172273	HINFP	0.468323	0.109495	1.19207	0.110462	Yes	C2H2 ZF	histone H4 transcription factor [Source:HGNC Symbol;Acc:HGNC:17850]
ENSG00000106546	AHR	0.658477	0.0926441	1.16035	0.0986894	Yes	bHLH	aryl hydrocarbon receptor [Source:HGNC Symbol;Acc:HGNC:348]
ENSG00000179833	SERTAD2	0.274736	0.090654	1.15505	0.0889996	No	Unknown	SERTA domain containing 2 [Source:HGNC Symbol;Acc:HGNC:30784]
ENSG00000060138	YBX3	0.595589	0.100419	1.10163	0.101754	Yes	CSD	Y-box binding protein 3 [Source:HGNC Symbol;Acc:HGNC:2428]
ENSG00000112658	SRF	0.430979	0.120016	1.09017	0.11734	Yes	MADS box	serum response factor [Source:HGNC Symbol;Acc:HGNC:11291]
ENSG00000139579	NABP2	0.434883	0.0736039	1.04235	0.0719007	No	Unknown	nucleic acid binding protein 2
ENSG00000134874	DZIP1	0.288215	0.0867887	0.991549	0.082596	Yes	C2H2 ZF	DAZ interacting zinc finger protein 1 [Source:HGNC Symbol;Acc:HGNC:20908]
ENSG00000106554	CHCHD3	0.332631	0.112056	0.937343	0.111661	Yes	Unknown	coiled-coil-helix-coiled-coil-helix domain containing 3 [Source:HGNC Symbol;Acc:HGNC:21906];MICOS co
ENSG00000136807	CDK9	0.387709	0.0924251	0.935874	0.0987652	No	Unknown	cyclin dependent kinase 9 [Source:HGNC Symbol;Acc:HGNC:1780]
ENSG00000169057	MECP2	0.391299	0.0802605	0.914183	0.0762404	Yes	MBD; AT hook	methyl-CpG binding protein 2 [Source:HGNC Symbol;Acc:HGNC:6990]
ENSG00000198815	FOXJ3	0.554859	0.0967617	0.911421	0.0956782	Yes	Forkhead	forkhead box J3 [Source:HGNC Symbol;Acc:HGNC:29178]
ENSG00000116731	PRDM2	0.539839	0.0849348	0.901107	0.0758889	Yes	C2H2 ZF	PR domain 2 [Source:HGNC Symbol;Acc:HGNC:9347]
ENSG00000197343	ZNF655	0.388862	0.10275	0.89699	0.101826	Yes	C2H2 ZF	zinc finger protein 655 [Source:HGNC Symbol;Acc:HGNC:30899]
ENSG00000173801	JUP	-0.230058	0.0757694	0.894499	0.0773613	No	Unknown	junction plakoglobin [Source:HGNC Symbol;Acc:HGNC:6207]
ENSG00000124201	ZNFX1	0.294735	0.0867097	0.884891	0.0852469	No	Unknown	zinc finger NFX1-type containing 1 [Source:HGNC Symbol;Acc:HGNC:29271]
ENSG00000144161	ZC3H8	0.468658	0.169711	0.862914	0.17237	Yes	CCCH ZF	zinc finger CCCH-type containing 8 [Source:HGNC Symbol;Acc:HGNC:30941]
ENSG00000102804	TSC22D1	0.58695	0.123286	0.852725	0.126001	Yes	Unknown	TSC22 domain family member 1 [Source:HGNC Symbol;Acc:HGNC:16826]
ENSG00000157625	TAB3	0.42163	0.0793577	0.823255	0.0860422	No	Unknown	TGF-beta activated kinase 1/MAP3K7 binding protein 3 [Source:HGNC Symbol;Acc:HGNC:30681]
ENSG00000177508	IRX3	0.361435	0.130882	0.804281	0.142306	Yes	Homeodomain	iroquois homeobox 3 [Source:HGNC Symbol;Acc:HGNC:14360]
ENSG00000127989	MTERF1	0.395386	0.144543	0.789799	0.147719	Yes	mTERF	mitochondrial transcription termination factor 1 [Source:HGNC Symbol;Acc:HGNC:21463]
ENSG00000174953	DHX36	0.335338	0.0803147	0.781561	0.0766812	No	Unknown	DEAH-box helicase 36
ENSG00000104825	NFKBIB	0.354858	0.126243	0.766515	0.122304	No	Unknown	NFKB inhibitor beta [Source:HGNC Symbol;Acc:HGNC:7798]
ENSG00000072736	NFATC3	0.3586	0.0970549	0.765609	0.0977369	Yes	Rel	nuclear factor of activated T-cells 3 [Source:HGNC Symbol;Acc:HGNC:7777]
ENSG00000055208	TAB2	0.300651	0.0809943	0.76154	0.0811613	No	Unknown	TGF-beta activated kinase 1/MAP3K7 binding protein 2 [Source:HGNC Symbol;Acc:HGNC:17075]
ENSG00000116809	ZBTB17	0.341417	0.110362	0.741124	0.110921	Yes	C2H2 ZF	zinc finger and BTB domain containing 17 [Source:HGNC Symbol;Acc:HGNC:12936]
ENSG00000185122	HSF1	0.234298	0.0858528	0.702816	0.0873914	Yes	HSF	heat shock transcription factor 1 [Source:HGNC Symbol;Acc:HGNC:5224]
ENSG00000163795	ZNF513	0.615155	0.138757	0.68742	0.136501	Yes	C2H2 ZF	zinc finger protein 513 [Source:HGNC Symbol;Acc:HGNC:26498]
ENSG00000117475	BLZF1	0.383054	0.125696	0.684446	0.117667	No	Unknown	basic leucine zipper nuclear factor 1 [Source:HGNC Symbol;Acc:HGNC:1065]
ENSG00000134250	NOTCH2	0.417639	0.107141	0.671484	0.100387	No	Unknown	notch 2 [Source:HGNC Symbol;Acc:HGNC:7882]
ENSG00000110851	PRDM4	0.460622	0.111507	0.670831	0.109384	Yes	C2H2 ZF	PR domain 4 [Source:HGNC Symbol;Acc:HGNC:9348]
ENSG00000198551	ZNF627	0.577599	0.148345	0.657615	0.135577	Yes	C2H2 ZF	zinc finger protein 627 [Source:HGNC Symbol;Acc:HGNC:30570]
ENSG00000152409	JMY	0.520996	0.150195	0.655869	0.161649	No	Unknown	junction mediating and regulatory protein, p53 cofactor [Source:HGNC Symbol;Acc:HGNC:28916];Junction
ENSG00000126746	ZNF384	0.335482	0.0891768	0.64869	0.090283	Yes	C2H2 ZF	zinc finger protein 384 [Source:HGNC Symbol;Acc:HGNC:11955]
ENSG00000107262	BAG1	0.205577	0.0716581	0.64836	0.0765772	No	Unknown	Bcl2-associated athanogene 1
ENSG00000137486	ARRB1	-0.401984	0.129912	0.641021	0.114362	No	Unknown	arrestin beta 1 [Source:HGNC Symbol;Acc:HGNC:711]
ENSG00000197780	TAF13	0.72537	0.137109	0.640525	0.129479	No	Unknown	TATA-box binding protein associated factor 13 [Source:HGNC Symbol;Acc:HGNC:11546];Transcription init
ENSG00000064995	TAF11	0.230328	0.0855359	0.636515	0.0767221	No	Unknown	TATA-box binding protein associated factor 11 [Source:HGNC Symbol;Acc:HGNC:11544]
ENSG00000173545	ZNF622	0.299902	0.084162	0.620534	0.0841167	No	C2H2 ZF	zinc finger protein 622 [Source:HGNC Symbol;Acc:HGNC:30958]
ENSG00000131408	NR1H2	0.305098	0.101366	0.61942	0.104689	Yes	Nuclear receptor	nuclear receptor subfamily 1 group H member 2 [Source:HGNC Symbol;Acc:HGNC:7965]
ENSG00000076604	TRAF4	0.303025	0.0748704	0.614389	0.0784634	No	Unknown	TNF receptor associated factor 4 [Source:HGNC Symbol;Acc:HGNC:12034]
ENSG00000114126	TFDP2	0.284442	0.0999641	0.603573	0.0989006	Yes	E2F	transcription factor Dp-2 [Source:HGNC Symbol;Acc:HGNC:11751]
ENSG00000126767	ELK1	0.371282	0.0980455	0.602562	0.0884724	Yes	Ets	ELK1, ETS transcription factor [Source:HGNC Symbol;Acc:HGNC:3321]
ENSG00000197951	ZNF71	0.446082	0.160501	0.591058	0.150112	Yes	C2H2 ZF	zinc finger protein 71 [Source:HGNC Symbol;Acc:HGNC:13141]
ENSG00000164296	TIGD6	0.47435	0.144699	0.590487	0.154398	Yes	CENPB	tigger transposable element derived 6 [Source:HGNC Symbol;Acc:HGNC:18332]
ENSG00000130803	ZNF317	0.284455	0.0810594	0.58379	0.0827677	Yes	C2H2 ZF	zinc finger protein 317 [Source:HGNC Symbol;Acc:HGNC:13507]
ENSG00000196652	ZKSCAN5	0.2596	0.089758	0.576522	0.0904358	Yes	C2H2 ZF	zinc finger with KRAB and SCAN domains 5 [Source:HGNC Symbol;Acc:HGNC:12867]
ENSG00000171295	ZNF440	-0.315355	0.119096	0.556437	0.123096	Yes	C2H2 ZF	zinc finger protein 440 [Source:HGNC Symbol;Acc:HGNC:20874]
ENSG00000167157	PRRX2	-0.783103	0.254685	0.555097	0.224362	Yes	Homeodomain	paired related homeobox 2 [Source:HGNC Symbol;Acc:HGNC:21338]
ENSG00000006194	ZNF263	0.238449	0.0746649	0.551379	0.0728573	Yes	C2H2 ZF	zinc finger protein 263 [Source:HGNC Symbol;Acc:HGNC:13056]
ENSG00000067369	TP53BP1	0.326699	0.0965001	0.548136	0.0946573	No	Unknown	tumor protein p53 binding protein 1 [Source:HGNC Symbol;Acc:HGNC:11999]
ENSG00000188243	COMMD6	0.450957	0.112996	0.547677	0.102335	No	Unknown	COMM domain containing 6 [Source:HGNC Symbol;Acc:HGNC:24015]
ENSG00000134744	TUT4	0.187264	0.0711214	0.543902	0.0667882	No	Unknown	zinc finger CCHC-type containing 11 [Source:HGNC Symbol;Acc:HGNC:28981]
ENSG00000063978	RNF4	0.359565	0.0811135	0.536113	0.0727425	No	Unknown	ring finger protein 4 [Source:HGNC Symbol;Acc:HGNC:10067]
ENSG00000036549	ZZZ3	0.324321	0.0737817	0.513869	0.0721071	Yes	Myb/SANT	zinc finger ZZ-type containing 3 [Source:HGNC Symbol;Acc:HGNC:24523]
ENSG00000269343	ZNF587B	0.456944	0.162097	0.492024	0.14653	Yes	C2H2 ZF	zinc finger protein 587B [Source:HGNC Symbol;Acc:HGNC:37142]
ENSG00000180035	ZNF48	0.394569	0.106515	0.475856	0.111108	Yes	C2H2 ZF	zinc finger protein 48 [Source:HGNC Symbol;Acc:HGNC:13114]
ENSG00000123415	SMUG1	0.464524	0.120838	0.471994	0.116228	No	Unknown	single-strand-selective monofunctional uracil-DNA glycosylase 1
ENSG00000181827	RFX7	0.349833	0.08477	0.467655	0.0873079	Yes	RFX	regulatory factor X7 [Source:HGNC Symbol;Acc:HGNC:25777]
ENSG00000043355	ZIC2	-0.337078	0.120393	0.463664	0.123885	Yes	C2H2 ZF	Zic family member 2 [Source:HGNC Symbol;Acc:HGNC:12873]
ENSG00000125520	SLC2A4RG	0.374253	0.103042	0.463454	0.102462	Yes	C2H2 ZF	SLC2A4 regulator [Source:HGNC Symbol;Acc:HGNC:15930]
ENSG00000162702	ZNF281	0.349272	0.0803599	0.461887	0.0758114	Yes	C2H2 ZF	zinc finger protein 281 [Source:HGNC Symbol;Acc:HGNC:13075]
ENSG00000181444	ZNF467	-0.729312	0.213542	0.458569	0.195109	Yes	C2H2 ZF	zinc finger protein 467 [Source:HGNC Symbol;Acc:HGNC:23154]
ENSG00000140577	CRTC3	0.252804	0.0659065	0.441981	0.0698251	No	Unknown	CREB regulated transcription coactivator 3 [Source:HGNC Symbol;Acc:HGNC:26148]
ENSG00000025156	HSF2	0.265346	0.0984982	0.439908	0.0871443	Yes	HSF	heat shock transcription factor 2 [Source:HGNC Symbol;Acc:HGNC:5225]
ENSG00000136826	KLF4	0.469097	0.157697	0.429123	0.164997	Yes	C2H2 ZF	Kruppel like factor 4 [Source:HGNC Symbol;Acc:HGNC:6348]
ENSG00000144366	GULP1	0.244546	0.0785223	0.424486	0.0841299	No	bZIP	GULP, engulfment adaptor PTB domain containing 1 [Source:HGNC Symbol;Acc:HGNC:18649]
ENSG00000108788	MLX	0.490114	0.0874879	0.421705	0.093493	Yes	bHLH	MLX, MAX dimerization protein [Source:HGNC Symbol;Acc:HGNC:11645]
ENSG00000110768	GTF2H1	0.423845	0.0676695	0.405206	0.0631855	No	Unknown	general transcription factor IIH subunit 1 [Source:HGNC Symbol;Acc:HGNC:4655]
ENSG00000174744	BRMS1	0.326682	0.113375	0.403286	0.109517	No	Unknown	breast cancer metastasis suppressor 1 [Source:HGNC Symbol;Acc:HGNC:17262]
ENSG00000133794	ARNTL	0.539007	0.14177	0.402345	0.147882	Yes	bHLH	aryl hydrocarbon receptor nuclear translocator like [Source:HGNC Symbol;Acc:HGNC:701]
ENSG00000142599	RERE	0.296841	0.0737008	0.396688	0.0698181	No	Myb/SANT; GATA	arginine-glutamic acid dipeptide repeats [Source:HGNC Symbol;Acc:HGNC:9965]
ENSG00000198373	WWP2	0.412033	0.0921167	0.392985	0.094719	No	Unknown	WW domain containing E3 ubiquitin protein ligase 2 [Source:HGNC Symbol;Acc:HGNC:16804];NEDD4-like E3
ENSG00000187605	TET3	0.306965	0.09456	0.389681	0.0965575	Yes	CxxC	tet methylcytosine dioxygenase 3 [Source:HGNC Symbol;Acc:HGNC:28313]
ENSG00000166925	TSC22D4	-0.406068	0.102771	0.384259	0.101079	No	Unknown	TSC22 domain family member 4 [Source:HGNC Symbol;Acc:HGNC:21696]
ENSG00000148187	MRRF	0.399069	0.0860024	0.378323	0.0934659	No	Unknown	mitochondrial ribosome recycling factor [Source:HGNC Symbol;Acc:HGNC:7234]
ENSG00000132382	MYBBP1A	0.346217	0.0988479	0.376436	0.099219	No	Unknown	MYB binding protein 1a [Source:HGNC Symbol;Acc:HGNC:7546]
ENSG00000166454	ATMIN	0.211907	0.0728776	0.374484	0.0759792	Yes	C2H2 ZF	ATM interactor [Source:HGNC Symbol;Acc:HGNC:29034]
ENSG00000142684	ZNF593	0.440233	0.125289	0.371809	0.115401	No	C2H2 ZF	zinc finger protein 593 [Source:HGNC Symbol;Acc:HGNC:30943]
ENSG00000139372	TDG	0.212172	0.0801039	0.361187	0.0778496	No	Unknown	thymine DNA glycosylase [Source:HGNC Symbol;Acc:HGNC:11700]
ENSG00000173153	ESRRA	0.190121	0.0711797	0.355344	0.0735039	Yes	Nuclear receptor	estrogen related receptor alpha [Source:HGNC Symbol;Acc:HGNC:3471]
ENSG00000119401	TRIM32	0.405256	0.1021	0.350697	0.101428	No	Unknown	tripartite motif containing 32 [Source:HGNC Symbol;Acc:HGNC:16380]
ENSG00000112365	ZBTB24	0.426129	0.0958451	0.349559	0.0831927	Yes	C2H2 ZF; AT hook	zinc finger and BTB domain containing 24 [Source:HGNC Symbol;Acc:HGNC:21143]
ENSG00000174197	MGA	0.362926	0.071139	0.348313	0.0682471	Yes	T-box	MGA, MAX dimerization protein [Source:HGNC Symbol;Acc:HGNC:14010]
ENSG00000100823	APEX1	0.283996	0.073051	0.344813	0.0731401	No	Unknown	apurinic/apyrimidinic endodeoxyribonuclease 1 [Source:HGNC Symbol;Acc:HGNC:587]
ENSG00000166529	ZSCAN21	0.562146	0.135342	0.33452	0.139583	Yes	C2H2 ZF	zinc finger and SCAN domain containing 21 [Source:HGNC Symbol;Acc:HGNC:13104]
ENSG00000176407	KCMF1	0.191357	0.0700221	0.330685	0.069422	Yes	C2H2 ZF	potassium channel modulatory factor 1 [Source:HGNC Symbol;Acc:HGNC:20589]
ENSG00000115816	CEBPZ	0.275897	0.0761925	0.328484	0.077413	Yes	Unknown	CCAAT/enhancer binding protein zeta [Source:HGNC Symbol;Acc:HGNC:24218]
ENSG00000125630	POLR1B	0.458884	0.0861542	0.324835	0.0864335	No	Unknown	polymerase (RNA) I subunit B [Source:HGNC Symbol;Acc:HGNC:20454]
ENSG00000101544	ADNP2	0.228142	0.0700151	0.323244	0.0647826	Yes	Homeodomain	ADNP homeobox 2 [Source:HGNC Symbol;Acc:HGNC:23803]
ENSG00000105329	TGFB1	-0.553188	0.119342	0.316872	0.102018	No	Unknown	Transforming growth factor beta-1
ENSG00000136603	SKIL	0.272765	0.0971851	0.298216	0.0980755	Yes	Unknown	SKI-like proto-oncogene [Source:HGNC Symbol;Acc:HGNC:10897]
ENSG00000018408	WWTR1	0.266469	0.0845563	0.292888	0.0830583	No	Unknown	WW domain containing transcription regulator 1 [Source:HGNC Symbol;Acc:HGNC:24042]
ENSG00000156273	BACH1	0.2149	0.0798873	0.287643	0.0868092	Yes	bZIP	BTB domain and CNC homolog 1 [Source:HGNC Symbol;Acc:HGNC:935]
ENSG00000197905	TEAD4	0.287969	0.0973723	0.28217	0.0972216	Yes	TEA	TEA domain transcription factor 4 [Source:HGNC Symbol;Acc:HGNC:11717]
ENSG00000175387	SMAD2	0.323021	0.0720366	0.276555	0.068563	No	SMAD	SMAD family member 2 [Source:HGNC Symbol;Acc:HGNC:6768]
ENSG00000163214	DHX57	0.299151	0.0877721	0.266611	0.0857267	No	CCCH ZF	DEAH-box helicase 57 [Source:HGNC Symbol;Acc:HGNC:20086]
ENSG00000134815	DHX34	0.382828	0.105251	0.265252	0.10553	No	Unknown	DEAH-box helicase 34 [Source:HGNC Symbol;Acc:HGNC:16719]
ENSG00000196924	FLNA	0.237132	0.0895797	0.251536	0.0895132	No	Unknown	filamin A [Source:HGNC Symbol;Acc:HGNC:3754]
ENSG00000153560	UBP1	0.207418	0.0700488	0.23947	0.0690735	Yes	Grainyhead	upstream binding protein 1 (LBP-1a) [Source:HGNC Symbol;Acc:HGNC:12507]
ENSG00000135164	DMTF1	0.525741	0.0767571	0.231241	0.0787624	Yes	Myb/SANT	cyclin D binding myb like transcription factor 1 [Source:HGNC Symbol;Acc:HGNC:14603]
ENSG00000106462	EZH2	-0.243478	0.0717332	0.214099	0.0728667	No	Unknown	enhancer of zeste 2 polycomb repressive complex 2 subunit [Source:HGNC Symbol;Acc:HGNC:3527]
ENSG00000157212	PAXIP1	0.280344	0.0845127	0.206146	0.0813917	No	Unknown	PAX interacting protein 1 [Source:HGNC Symbol;Acc:HGNC:8624]
ENSG00000173039	RELA	0.229419	0.0827023	0.203892	0.0800937	Yes	Rel	RELA proto-oncogene, NF-kB subunit [Source:HGNC Symbol;Acc:HGNC:9955]
ENSG00000148229	POLE3	0.183266	0.0695058	0.186838	0.0679199	No	Unknown	polymerase (DNA) epsilon 3, accessory subunit [Source:HGNC Symbol;Acc:HGNC:13546]
ENSG00000155506	LARP1	0.209605	0.0544651	0.186088	0.0544343	No	Unknown	La ribonucleoprotein domain family member 1 [Source:HGNC Symbol;Acc:HGNC:29531]
ENSG00000116580	GON4L	0.215443	0.0676208	0.176865	0.0671924	No	Unknown	gon-4 like [Source:HGNC Symbol;Acc:HGNC:25973]
ENSG00000105887	MTPN	0.210485	0.0684569	0.174671	0.0666926	No	Unknown	myotrophin [Source:HGNC Symbol;Acc:HGNC:15667]
ENSG00000130726	TRIM28	-0.279859	0.063505	-0.193444	0.0637638	No	Unknown	tripartite motif containing 28 [Source:HGNC Symbol;Acc:HGNC:16384];Transcription intermediary factor
ENSG00000079999	KEAP1	-0.233155	0.0760265	-0.223769	0.0777626	No	Unknown	kelch like ECH associated protein 1 [Source:HGNC Symbol;Acc:HGNC:23177]
ENSG00000187079	TEAD1	0.299172	0.0815306	-0.232421	0.0805417	Yes	TEA	TEA domain transcription factor 1 [Source:HGNC Symbol;Acc:HGNC:11714]
ENSG00000198176	TFDP1	-0.262858	0.068149	-0.243374	0.0692971	Yes	E2F	transcription factor Dp-1 [Source:HGNC Symbol;Acc:HGNC:11749]
ENSG00000122034	GTF3A	0.215385	0.065938	-0.275733	0.0672709	Yes	C2H2 ZF	General transcription factor IIIA [Source:HGNC Symbol;Acc:HGNC:4662]
ENSG00000205922	ONECUT3	-0.528749	0.0960857	-0.289662	0.0882199	Yes	CUT; Homeodomain	one cut homeobox 3 [Source:HGNC Symbol;Acc:HGNC:13399]
ENSG00000141905	NFIC	0.19172	0.0604771	-0.292722	0.0616089	Yes	SMAD	nuclear factor I C [Source:HGNC Symbol;Acc:HGNC:7786]
ENSG00000166167	BTRC	-0.265631	0.0948049	-0.298204	0.0876985	No	Unknown	beta-transducin repeat containing E3 ubiquitin protein ligase [Source:HGNC Symbol;Acc:HGNC:1144]
ENSG00000093167	LRRFIP2	-0.240956	0.0852736	-0.304761	0.0863723	No	Unknown	Leucine-rich repeat flightless-interacting protein 2
ENSG00000074219	TEAD2	-0.368963	0.112311	-0.30493	0.110446	Yes	TEA	TEA domain transcription factor 2 [Source:HGNC Symbol;Acc:HGNC:11715]
ENSG00000094631	HDAC6	-0.352346	0.118713	-0.33146	0.116542	No	Unknown	histone deacetylase 6 [Source:HGNC Symbol;Acc:HGNC:14064]
ENSG00000071564	TCF3	-0.34678	0.0642279	-0.333934	0.0647667	Yes	bHLH	transcription factor 3 [Source:HGNC Symbol;Acc:HGNC:11633]
ENSG00000024526	DEPDC1	0.363129	0.089629	-0.343347	0.0872094	No	Unknown	DEP domain containing 1 [Source:HGNC Symbol;Acc:HGNC:22949]
ENSG00000051341	POLQ	-0.404569	0.080229	-0.343994	0.0816506	No	Unknown	polymerase (DNA) theta
ENSG00000115966	ATF2	-0.22436	0.0844429	-0.34456	0.0847518	Yes	bZIP	activating transcription factor 2 [Source:HGNC Symbol;Acc:HGNC:784]
ENSG00000170734	POLH	-0.532942	0.111043	-0.348084	0.0968068	No	Unknown	polymerase (DNA) eta
ENSG00000198346	ZNF813	-0.424576	0.140984	-0.364175	0.135224	Yes	C2H2 ZF	zinc finger protein 813 [Source:HGNC Symbol;Acc:HGNC:33257]
ENSG00000184058	TBX1	-0.323206	0.107929	-0.364184	0.102668	Yes	T-box	T-box 1 [Source:HGNC Symbol;Acc:HGNC:11592]
ENSG00000197111	PCBP2	-0.187282	0.0668441	-0.364619	0.0672598	No	Unknown	poly(rC) binding protein 2 [Source:HGNC Symbol;Acc:HGNC:8648]
ENSG00000061273	HDAC7	-0.241218	0.0637902	-0.368797	0.0625779	No	Unknown	histone deacetylase 7 [Source:HGNC Symbol;Acc:HGNC:14067]
ENSG00000124126	PREX1	-0.359642	0.115868	-0.369692	0.107826	No	Unknown	phosphatidylinositol-3,4,5-trisphosphate dependent Rac exchange factor 1 [Source:HGNC Symbol;Acc:HGN
ENSG00000154222	CC2D1B	-0.375944	0.0955353	-0.387111	0.0922053	No	Unknown	coiled-coil and C2 domain containing 1B [Source:HGNC Symbol;Acc:HGNC:29386]
ENSG00000257923	CUX1	0.259491	0.0674984	-0.392271	0.0732153	Yes	CUT; Homeodomain	cut like homeobox 1 [Source:HGNC Symbol;Acc:HGNC:2557]
ENSG00000157259	GATAD1	-0.343193	0.100978	-0.393083	0.105875	No	GATA	GATA zinc finger domain containing 1 [Source:HGNC Symbol;Acc:HGNC:29941]
ENSG00000138346	DNA2	-0.302581	0.100936	-0.39698	0.102642	No	Unknown	DNA replication helicase/nuclease 2
ENSG00000172936	MYD88	-0.555284	0.106959	-0.405899	0.105891	No	Unknown	Myeloid differentiation primary response 88 [Source:HGNC Symbol;Acc:HGNC:7562]
ENSG00000141298	SSH2	-0.352031	0.0751134	-0.411429	0.0747719	No	Unknown	slingshot protein phosphatase 2 [Source:HGNC Symbol;Acc:HGNC:30580]
ENSG00000184445	KNTC1	-0.22835	0.0839993	-0.428912	0.081932	No	Unknown	kinetochore associated 1 [Source:HGNC Symbol;Acc:HGNC:17255]
ENSG00000167074	TEF	-0.413687	0.129891	-0.442782	0.137779	Yes	bZIP	TEF, PAR bZIP transcription factor [Source:HGNC Symbol;Acc:HGNC:11722]
ENSG00000149480	MTA2	-0.257021	0.0754767	-0.481425	0.0737837	No	Myb/SANT; GATA	metastasis associated 1 family member 2 [Source:HGNC Symbol;Acc:HGNC:7411]
ENSG00000150455	TIRAP	-0.474165	0.164632	-0.505252	0.138966	No	Unknown	toll-interleukin 1 receptor (TIR) domain containing adaptor protein [Source:HGNC Symbol;Acc:HGNC:171
ENSG00000108055	SMC3	-0.17556	0.059529	-0.510048	0.0603471	No	Unknown	structural maintenance of chromosomes 3 [Source:HGNC Symbol;Acc:HGNC:2468]
ENSG00000128829	EIF2AK4	-0.420222	0.0667911	-0.510703	0.0719171	No	Unknown	eukaryotic translation initiation factor 2 alpha kinase 4 [Source:HGNC Symbol;Acc:HGNC:19687];eIF-2-
ENSG00000084676	NCOA1	-0.285685	0.0829135	-0.533832	0.0845216	Yes	bHLH	nuclear receptor coactivator 1 [Source:HGNC Symbol;Acc:HGNC:7668]
ENSG00000010818	HIVEP2	0.732279	0.187599	-0.536201	0.182435	Yes	C2H2 ZF	human immunodeficiency virus type I enhancer binding protein 2 [Source:HGNC Symbol;Acc:HGNC:4921]
ENSG00000177889	UBE2N	-0.229247	0.087268	-0.53769	0.0845233	No	Unknown	ubiquitin conjugating enzyme E2 N [Source:HGNC Symbol;Acc:HGNC:12492]
ENSG00000124226	RNF114	-0.285489	0.090968	-0.55548	0.0961522	No	Unknown	ring finger protein 114 [Source:HGNC Symbol;Acc:HGNC:13094]
ENSG00000187741	FANCA	-0.266605	0.0877652	-0.559796	0.0920626	No	Unknown	Fanconi anemia group A protein
ENSG00000115808	STRN	-0.346981	0.0835965	-0.561053	0.0826954	No	Unknown	striatin [Source:HGNC Symbol;Acc:HGNC:11424]
ENSG00000115641	FHL2	0.336879	0.122821	-0.567656	0.113786	No	Unknown	four and a half LIM domains 2 [Source:HGNC Symbol;Acc:HGNC:3703]
ENSG00000182903	ZNF721	-0.387404	0.128732	-0.573793	0.120626	Yes	C2H2 ZF	zinc finger protein 721 [Source:HGNC Symbol;Acc:HGNC:29425]
ENSG00000198538	ZNF28	-0.345404	0.129312	-0.5875	0.137901	Yes	C2H2 ZF	zinc finger protein 28 [Source:HGNC Symbol;Acc:HGNC:13073]
ENSG00000143437	ARNT	-0.379676	0.0732688	-0.596468	0.0752287	Yes	bHLH	aryl hydrocarbon receptor nuclear translocator [Source:HGNC Symbol;Acc:HGNC:700]
ENSG00000134046	MBD2	-0.263199	0.0852925	-0.606451	0.0854482	Yes	MBD	methyl-CpG binding domain protein 2 [Source:HGNC Symbol;Acc:HGNC:6917]
ENSG00000130584	ZBTB46	-0.782888	0.145339	-0.607451	0.13848	Yes	C2H2 ZF	zinc finger and BTB domain containing 46 [Source:HGNC Symbol;Acc:HGNC:16094]
ENSG00000143067	ZNF697	0.586285	0.154746	-0.624247	0.138762	Yes	C2H2 ZF	zinc finger protein 697 [Source:HGNC Symbol;Acc:HGNC:32034]
ENSG00000105486	LIG1	-0.345064	0.0855679	-0.625027	0.0983918	No	Unknown	DNA ligase 1
ENSG00000067955	CBFB	-0.431256	0.0823246	-0.630268	0.0809656	No	Unknown	core-binding factor, beta subunit [Source:HGNC Symbol;Acc:HGNC:1539]
ENSG00000083642	PDS5B	-0.262198	0.0792958	-0.645793	0.0791055	No	Unknown	PDS5 cohesin associated factor B [Source:HGNC Symbol;Acc:HGNC:20418]
ENSG00000109381	ELF2	-0.478827	0.0962848	-0.653806	0.0988452	Yes	Ets	E74 like ETS transcription factor 2 [Source:HGNC Symbol;Acc:HGNC:3317]
ENSG00000197299	BLM	-0.26833	0.0915425	-0.670925	0.0905852	No	Unknown	Bloom syndrome RecQ like helicase
ENSG00000124795	DEK	-0.258005	0.0783441	-0.671575	0.0777446	No	Unknown	DEK proto-oncogene [Source:HGNC Symbol;Acc:HGNC:2768]
ENSG00000113658	SMAD5	-0.234454	0.0878985	-0.678378	0.0849177	Yes	SMAD	SMAD family member 5 [Source:HGNC Symbol;Acc:HGNC:6771]
ENSG00000176396	EID2	-0.431604	0.113471	-0.698245	0.0966007	No	Unknown	EP300 interacting inhibitor of differentiation 2 [Source:HGNC Symbol;Acc:HGNC:28292]
ENSG00000132109	TRIM21	-0.367889	0.127623	-0.715654	0.110343	No	Unknown	tripartite motif containing 21 [Source:HGNC Symbol;Acc:HGNC:11312]
ENSG00000162337	LRP5	-0.267675	0.0667585	-0.741336	0.0652243	No	Unknown	Low-density lipoprotein receptor-related protein 5
ENSG00000112062	MAPK14	-0.433573	0.0774463	-0.753749	0.0806361	No	Unknown	mitogen-activated protein kinase 14 [Source:HGNC Symbol;Acc:HGNC:6876]
ENSG00000131263	RLIM	-0.323536	0.0746463	-0.769593	0.0711564	No	Unknown	E3 ubiquitin-protein ligase RLIM
ENSG00000130589	HELZ2	-0.972646	0.159893	-0.798502	0.164513	No	Unknown	helicase with zinc finger 2 [Source:HGNC Symbol;Acc:HGNC:30021]
ENSG00000183421	RIPK4	-0.407488	0.133076	-0.832605	0.131328	No	Unknown	receptor interacting serine/threonine kinase 4 [Source:HGNC Symbol;Acc:HGNC:496]
ENSG00000174796	THAP6	-0.487748	0.159477	-0.845752	0.156833	Yes	THAP finger	THAP domain containing 6 [Source:HGNC Symbol;Acc:HGNC:23189]
ENSG00000168310	IRF2	-0.485164	0.120836	-0.853387	0.134378	Yes	IRF	interferon regulatory factor 2 [Source:HGNC Symbol;Acc:HGNC:6117]
ENSG00000163808	KIF15	-0.338659	0.0886814	-0.862114	0.0909691	No	bZIP	kinesin family member 15 [Source:HGNC Symbol;Acc:HGNC:17273]
ENSG00000070501	POLB	-0.556131	0.155426	-0.863492	0.173152	No	Unknown	polymerase (DNA) beta
ENSG00000050748	MAPK9	-0.230512	0.0733195	-0.87636	0.0791862	No	Unknown	mitogen-activated protein kinase 9 [Source:HGNC Symbol;Acc:HGNC:6886]
ENSG00000112983	BRD8	-0.540936	0.0781419	-0.883154	0.077337	No	Unknown	bromodomain containing 8 [Source:HGNC Symbol;Acc:HGNC:19874]
ENSG00000178585	CTNNBIP1	-0.968428	0.164276	-0.912366	0.154081	No	Unknown	catenin beta interacting protein 1 [Source:HGNC Symbol;Acc:HGNC:16913];Beta-catenin-interacting prot
ENSG00000162929	KIAA1841	-0.579491	0.132136	-0.944483	0.11594	No	Myb/SANT	KIAA1841 [Source:HGNC Symbol;Acc:HGNC:29387]
ENSG00000230989	HSBP1	-0.648029	0.0836279	-0.949649	0.0861272	No	Unknown	heat shock factor binding protein 1 [Source:HGNC Symbol;Acc:HGNC:5203]
ENSG00000155508	CNOT8	-0.32047	0.107644	-0.977944	0.110916	No	Unknown	CCR4-NOT transcription complex subunit 8 [Source:HGNC Symbol;Acc:HGNC:9207]
ENSG00000004399	PLXND1	-0.881628	0.104649	-0.988423	0.102421	No	Unknown	plexin D1 [Source:HGNC Symbol;Acc:HGNC:9107]
ENSG00000158711	ELK4	-0.455586	0.100158	-1.00487	0.102256	Yes	Ets	ELK4, ETS transcription factor [Source:HGNC Symbol;Acc:HGNC:3326]
ENSG00000114166	KAT2B	-1.04697	0.151676	-1.04678	0.125991	No	Unknown	lysine acetyltransferase 2B [Source:HGNC Symbol;Acc:HGNC:8638]
ENSG00000134852	CLOCK	-0.279236	0.0948124	-1.06456	0.095735	Yes	bHLH	clock circadian regulator [Source:HGNC Symbol;Acc:HGNC:2082]
ENSG00000029153	ARNTL2	-0.674373	0.130396	-1.10247	0.115432	Yes	bHLH	aryl hydrocarbon receptor nuclear translocator like 2 [Source:HGNC Symbol;Acc:HGNC:18984]
ENSG00000056586	RC3H2	-0.518195	0.0945446	-1.12217	0.09466	No	CCCH ZF	ring finger and CCCH-type domains 2 [Source:HGNC Symbol;Acc:HGNC:21461]
ENSG00000108604	SMARCD2	-0.36604	0.08329	-1.12787	0.0921306	No	Unknown	SWI/SNF related, matrix associated, actin dependent regulator of chromatin, subfamily d, member 2 [S
ENSG00000154920	EME1	-0.328328	0.109704	-1.14316	0.121761	No	Unknown	essential meiotic structure-specific endonuclease 1
ENSG00000064393	HIPK2	-0.643736	0.109532	-1.14845	0.1004	No	Unknown	homeodomain interacting protein kinase 2 [Source:HGNC Symbol;Acc:HGNC:14402]
ENSG00000179750	APOBEC3B	-1.19847	0.160165	-1.16117	0.175354	No	Unknown	apolipoprotein B mRNA editing enzyme catalytic subunit 3B
ENSG00000177485	ZBTB33	-0.500386	0.107386	-1.17223	0.102687	Yes	C2H2 ZF	zinc finger and BTB domain containing 33 [Source:HGNC Symbol;Acc:HGNC:16682]
ENSG00000165891	E2F7	-0.642168	0.148483	-1.17952	0.146333	Yes	E2F	E2F transcription factor 7 [Source:HGNC Symbol;Acc:HGNC:23820]
ENSG00000059145	UNKL	-0.48622	0.110362	-1.29966	0.115165	No	CCCH ZF	Unkempt family like zinc finger [Source:HGNC Symbol;Acc:HGNC:14184]
ENSG00000152804	HHEX	-0.504657	0.151335	-1.32593	0.182372	Yes	Homeodomain	hematopoietically expressed homeobox [Source:HGNC Symbol;Acc:HGNC:4901]
ENSG00000102302	FGD1	-1.18314	0.117962	-1.38682	0.118331	No	Unknown	FYVE, RhoGEF and PH domain containing 1 [Source:HGNC Symbol;Acc:HGNC:3663]
ENSG00000094804	CDC6	-0.764728	0.0893333	-1.39886	0.0938427	No	Unknown	cell division cycle 6 [Source:HGNC Symbol;Acc:HGNC:1744]
ENSG00000175352	NRIP3	-0.872811	0.180439	-1.40919	0.147683	No	Unknown	nuclear receptor interacting protein 3 [Source:HGNC Symbol;Acc:HGNC:1167]
ENSG00000178691	SUZ12	-0.49973	0.0787789	-1.41896	0.0798494	No	Unknown	SUZ12 polycomb repressive complex 2 subunit [Source:HGNC Symbol;Acc:HGNC:17101]
ENSG00000135679	MDM2	-0.332418	0.0927351	-1.42611	0.0961345	No	Unknown	MDM2 proto-oncogene [Source:HGNC Symbol;Acc:HGNC:6973]
ENSG00000181450	ZNF678	-0.493151	0.141769	-1.44417	0.152243	Yes	C2H2 ZF	zinc finger protein 678 [Source:HGNC Symbol;Acc:HGNC:28652]
ENSG00000164930	FZD6	-0.986065	0.114475	-1.57028	0.118111	No	Unknown	frizzled class receptor 6 [Source:HGNC Symbol;Acc:HGNC:4044]
ENSG00000115207	GTF3C2	-0.342467	0.0852764	-1.60253	0.0902749	No	Unknown	general transcription factor IIIC subunit 2 [Source:HGNC Symbol;Acc:HGNC:4665]
ENSG00000196083	IL1RAP	-0.615314	0.106659	-1.65013	0.123424	No	Unknown	Interleukin-1 receptor accessory protein
ENSG00000138814	PPP3CA	-1.05886	0.128445	-1.6695	0.129462	No	Unknown	Serine/threonine-protein phosphatase 2B catalytic subunit alpha isoform
ENSG00000014824	SLC30A9	-0.545063	0.0919022	-1.72436	0.0951705	No	Unknown	solute carrier family 30 member 9 [Source:HGNC Symbol;Acc:HGNC:1329]
ENSG00000076248	UNG	-1.189	0.135583	-1.922	0.133805	No	Unknown	uracil DNA glycosylase
ENSG00000164379	FOXQ1	-0.858814	0.149661	-2.23829	0.134088	Yes	Forkhead	forkhead box Q1 [Source:HGNC Symbol;Acc:HGNC:20951]
ENSG00000179627	ZBTB42	-1.56922	0.176944	-2.28307	0.160628	Yes	C2H2 ZF	zinc finger and BTB domain containing 42 [Source:HGNC Symbol;Acc:HGNC:32550]

## Sheet: Reactome for Common TFs
Up-regulated
Pathway identifier	Pathway name	#Entities found	#Entities total	Entities ratio	Entities pValue	Entities FDR	#Reactions found	#Reactions total	Reactions ratio	Species identifier	Species name	Submitted entities found	Mapped entities	Found reaction identifiers
R-HSA-8937144	Aryl hydrocarbon receptor signalling	1	8	0.000511836	0.00561581	0.0350764	4	5	0.000333333	9606	Homo sapiens	AHR		R-HSA-8937177;R-HSA-8937169;R-HSA-8936849;R-HSA-8937191
R-HSA-2892245	POU5F1 (OCT4), SOX2, NANOG repress genes related to differentiation	1	10	0.000639795	0.00701528	0.0350764	1	7	0.000466667	9606	Homo sapiens	TSC22D1		R-HSA-2972965
R-HSA-211976	Endogenous sterols	1	69	0.00441459	0.0475027	0.0927229	1	18	0.0012	9606	Homo sapiens	AHR		R-HSA-211951
R-HSA-211981	Xenobiotics	1	72	0.00460653	0.0495207	0.0927229	1	22	0.00146667	9606	Homo sapiens	AHR		R-HSA-76472
R-HSA-452723	Transcriptional regulation of pluripotent stem cells	1	45	0.00287908	0.0312179	0.0927229	1	35	0.00233333	9606	Homo sapiens	TSC22D1		R-HSA-2972965
R-HSA-1266738	Developmental Biology	1	1732	0.110813	0.725257	0.725257	1	910	0.0606667	9606	Homo sapiens	TSC22D1		R-HSA-2972965
R-HSA-1989781	PPARA activates gene expression	1	173	0.0110685	0.115234	0.115234	1	41	0.00273333	9606	Homo sapiens	AHR		R-HSA-1989764
R-HSA-400206	Regulation of lipid metabolism by PPARalpha	1	175	0.0111964	0.116492	0.116492	1	45	0.003	9606	Homo sapiens	AHR		R-HSA-1989764
R-HSA-211897	Cytochrome P450 - arranged by substrate type	1	185	0.0118362	0.12276	0.12276	2	61	0.00406667	9606	Homo sapiens	AHR		R-HSA-76472;R-HSA-211951
R-HSA-211945	Phase I - Functionalization of compounds	1	297	0.0190019	0.190252	0.190252	7	102	0.0068	9606	Homo sapiens	AHR		R-HSA-8937177;R-HSA-8937169;R-HSA-8936849;R-HSA-76472;R-HSA-211951;R-HSA-5692283;R-HSA-8937191
R-HSA-211859	Biological oxidations	1	547	0.0349968	0.324203	0.324203	7	192	0.0128	9606	Homo sapiens	AHR		R-HSA-8937177;R-HSA-8937169;R-HSA-8936849;R-HSA-76472;R-HSA-211951;R-HSA-5692283;R-HSA-8937191
R-HSA-556833	Metabolism of lipids	1	1503	0.0961612	0.671148	0.671148	1	981	0.0654	9606	Homo sapiens	AHR		R-HSA-1989764
R-HSA-1430728	Metabolism	1	3766	0.240947	0.951806	0.951806	8	2341	0.156067	9606	Homo sapiens	AHR		R-HSA-8937177;R-HSA-8937169;R-HSA-8936849;R-HSA-76472;R-HSA-1989764;R-HSA-211951;R-HSA-5692283;R-HSA-8937191
Down-regulated
Pathway identifier	Pathway name	#Entities found	#Entities total	Entities ratio	Entities pValue	Entities FDR	#Reactions found	#Reactions total	Reactions ratio	Species identifier	Species name	Submitted entities found	Mapped entities	Found reaction identifiers
R-HSA-6804116	TP53 Regulates Transcription of Genes Involved in G1 Cell Cycle Arrest	2	20	0.00127959	8.93656e-05	0.00187668	6	17	0.00113333	9606	Homo sapiens	E2F7		R-HSA-6798353;R-HSA-6798304;R-HSA-6798299;R-HSA-6798347;R-HSA-8952996;R-HSA-8953013
R-HSA-6791312	TP53 Regulates Transcription of Cell Cycle Genes	2	65	0.00415867	0.000927759	0.00927759	6	42	0.0028	9606	Homo sapiens	E2F7		R-HSA-6798353;R-HSA-6798304;R-HSA-6798299;R-HSA-6798347;R-HSA-8952996;R-HSA-8953013
R-HSA-3700989	Transcriptional Regulation by TP53	2	486	0.031094	0.0441292	0.0927229	6	258	0.0172	9606	Homo sapiens	E2F7		R-HSA-6798353;R-HSA-6798304;R-HSA-6798299;R-HSA-6798347;R-HSA-8952996;R-HSA-8953013
R-HSA-1368108	BMAL1:CLOCK,NPAS2 activates circadian gene expression	1	43	0.00275112	0.0298495	0.0927229	1	20	0.00133333	9606	Homo sapiens	ARNTL2		R-HSA-549364
R-HSA-400253	Circadian Clock	1	105	0.00671785	0.0714636	0.0927229	1	59	0.00393333	9606	Homo sapiens	ARNTL2		R-HSA-549364
R-HSA-212436	Generic Transcription Pathway	3	1586	0.101472	0.0927229	0.0927229	7	880	0.0586667	9606	Homo sapiens	ZNF697;E2F7		R-HSA-6798353;R-HSA-6798304;R-HSA-6798299;R-HSA-6798347;R-HSA-8952996;R-HSA-8953013;R-HSA-975040
R-HSA-73857	RNA Polymerase II Transcription	3	1728	0.110557	0.113337	0.113337	7	941	0.0627333	9606	Homo sapiens	ZNF697;E2F7		R-HSA-6798353;R-HSA-6798304;R-HSA-6798299;R-HSA-6798347;R-HSA-8952996;R-HSA-8953013;R-HSA-975040
R-HSA-74160	Gene expression (Transcription)	3	1941	0.124184	0.14754	0.14754	7	1103	0.0735333	9606	Homo sapiens	ZNF697;E2F7		R-HSA-6798353;R-HSA-6798304;R-HSA-6798299;R-HSA-6798347;R-HSA-8952996;R-HSA-8953013;R-HSA-975040

[truncated: 1 more sheets: Other Pathways for common TFs]
