# Supplementary material for: Deciphering of SOX9 Functions in Pancreatic Cancer Cells
Source: Int J Mol Sci. 2025 Mar 15;26(6):2652. doi: 10.3390/ijms26062652 (PMC11941869; doi:10.3390/ijms26062652)
Supplement: Supplementary file 1 [file ijms-26-02652-s001.zip › Table S17.xlsx]

## Sheet: Title
Supplementary Table S17. Genes that bound to SOX9 in ChIP in Colo375 and PANC-1 cells with SOX9 knockdown

## Sheet: Colo375-siSOX9
Ensembl GeneID	Gene name	log2(FC)	StdErr	description		0.584963
ENSG00000175040	CHST2	2.38108	0.414021	carbohydrate sulfotransferase 2 [Source:HGNC Symbol;Acc:HGNC:1970]
ENSG00000125845	BMP2	1.65167	0.191027	bone morphogenetic protein 2 [Source:HGNC Symbol;Acc:HGNC:1069]
ENSG00000019549	SNAI2	1.3621	0.372754	snail family transcriptional repressor 2 [Source:HGNC Symbol;Acc:HGNC:11094]
ENSG00000170390	DCLK2	1.28461	0.142202	doublecortin like kinase 2 [Source:HGNC Symbol;Acc:HGNC:19002]
ENSG00000187957	DNER	1.23246	0.240073	delta/notch like EGF repeat containing [Source:HGNC Symbol;Acc:HGNC:24456]
ENSG00000185112	FAM43A	1.22801	0.174347	family with sequence similarity 43 member A [Source:HGNC Symbol;Acc:HGNC:26888]
ENSG00000158887	MPZ	1.19631	0.351764	myelin protein zero [Source:HGNC Symbol;Acc:HGNC:7225]
ENSG00000179431	FJX1	1.17193	0.14049	four-jointed box kinase 1 [Source:HGNC Symbol;Acc:HGNC:17166]
ENSG00000113430	IRX4	1.11882	0.228622	iroquois homeobox 4 [Source:HGNC Symbol;Acc:HGNC:6129]
ENSG00000064300	NGFR	1.09879	0.348942	nerve growth factor receptor [Source:HGNC Symbol;Acc:HGNC:7809]
ENSG00000163053	SLC16A14	0.992039	0.219018	solute carrier family 16 member 14 [Source:HGNC Symbol;Acc:HGNC:26417]
ENSG00000118515	SGK1	0.954595	0.117817	serum/glucocorticoid regulated kinase 1 [Source:HGNC Symbol;Acc:HGNC:10810]
ENSG00000261614	YBX3P1	0.932693	0.20175	Y-box binding protein 3 pseudogene 1 [Source:HGNC Symbol;Acc:HGNC:2429]
ENSG00000152377	SPOCK1	0.802931	0.1435	SPARC (osteonectin), cwcv and kazal like domains proteoglycan 1 [Source:HGNC Symbol;Acc:HGNC:11251]
ENSG00000204442	FAM155A	0.797801	0.12714	NALCN channel auxiliary factor 1 [Source:HGNC Symbol;Acc:HGNC:33877]
ENSG00000237172	B3GNT9	0.748058	0.185437	UDP-GlcNAc:betaGal beta-1,3-N-acetylglucosaminyltransferase 9 [Source:HGNC Symbol;Acc:HGNC:28714]
ENSG00000178980	SELENOW	0.747953	0.123331	selenoprotein W [Source:HGNC Symbol;Acc:HGNC:10752]
ENSG00000148516	ZEB1	0.734539	0.114605	zinc finger E-box binding homeobox 1 [Source:HGNC Symbol;Acc:HGNC:11642]
ENSG00000169884	WNT10B	0.732332	0.234375	Wnt family member 10B [Source:HGNC Symbol;Acc:HGNC:12775]
ENSG00000010818	HIVEP2	0.732279	0.187599	HIVEP zinc finger 2 [Source:HGNC Symbol;Acc:HGNC:4921]
ENSG00000169184	MN1	0.72735	0.231247	MN1 proto-oncogene, transcriptional regulator [Source:HGNC Symbol;Acc:HGNC:7180]
ENSG00000197780	TAF13	0.72537	0.137109	TATA-box binding protein associated factor 13 [Source:HGNC Symbol;Acc:HGNC:11546]
ENSG00000134363	FST	0.716878	0.258011	follistatin [Source:HGNC Symbol;Acc:HGNC:3971]
ENSG00000174567	GOLT1A	0.715977	0.201834	golgi transport 1A [Source:HGNC Symbol;Acc:HGNC:24766]
ENSG00000135185	TMEM243	0.713989	0.156898	transmembrane protein 243 [Source:HGNC Symbol;Acc:HGNC:21707]
ENSG00000130054	FAM155B	0.701858	0.225853	NALCN channel auxiliary factor 2 [Source:HGNC Symbol;Acc:HGNC:30701]
ENSG00000007264	MATK	0.688045	0.153747	megakaryocyte-associated tyrosine kinase [Source:HGNC Symbol;Acc:HGNC:6906]
ENSG00000144659	SLC25A38	0.685746	0.116996	solute carrier family 25 member 38 [Source:HGNC Symbol;Acc:HGNC:26054]
ENSG00000161091	MFSD12	0.670001	0.0943709	major facilitator superfamily domain containing 12 [Source:HGNC Symbol;Acc:HGNC:28299]
ENSG00000010810	FYN	0.657703	0.179384	FYN proto-oncogene, Src family tyrosine kinase [Source:HGNC Symbol;Acc:HGNC:4037]
ENSG00000137393	RNF144B	0.647954	0.189699	ring finger protein 144B [Source:HGNC Symbol;Acc:HGNC:21578]
ENSG00000135338	LCA5	0.634923	0.157705	lebercilin LCA5 [Source:HGNC Symbol;Acc:HGNC:31923]
ENSG00000139410	SDSL	0.625196	0.176328	serine dehydratase like [Source:HGNC Symbol;Acc:HGNC:30404]
ENSG00000064042	LIMCH1	0.59686	0.0985761	LIM and calponin homology domains 1 [Source:HGNC Symbol;Acc:HGNC:29191]
ENSG00000060138	YBX3	0.595589	0.100419	Y-box binding protein 3 [Source:HGNC Symbol;Acc:HGNC:2428]
ENSG00000139318	DUSP6	0.589454	0.152553	dual specificity phosphatase 6 [Source:HGNC Symbol;Acc:HGNC:3072]
ENSG00000154127	UBASH3B	0.588241	0.12642	ubiquitin associated and SH3 domain containing B [Source:HGNC Symbol;Acc:HGNC:29884]
ENSG00000073756	PTGS2	0.580525	0.202713	prostaglandin-endoperoxide synthase 2 [Source:HGNC Symbol;Acc:HGNC:9605]
ENSG00000143878	RHOB	0.577925	0.194438	ras homolog family member B [Source:HGNC Symbol;Acc:HGNC:668]
ENSG00000107295	SH3GL2	0.577329	0.188154	SH3 domain containing GRB2 like 2, endophilin A1 [Source:HGNC Symbol;Acc:HGNC:10831]
ENSG00000147408	CSGALNACT1	0.569198	0.121836	chondroitin sulfate N-acetylgalactosaminyltransferase 1 [Source:HGNC Symbol;Acc:HGNC:24290]
ENSG00000125266	EFNB2	0.568072	0.138807	ephrin B2 [Source:HGNC Symbol;Acc:HGNC:3227]
ENSG00000170577	SIX2	0.565904	0.158924	SIX homeobox 2 [Source:HGNC Symbol;Acc:HGNC:10888]
ENSG00000176749	CDK5R1	0.564095	0.16584	cyclin dependent kinase 5 regulatory subunit 1 [Source:HGNC Symbol;Acc:HGNC:1775]
ENSG00000169851	PCDH7	0.549263	0.133721	protocadherin 7 [Source:HGNC Symbol;Acc:HGNC:8659]
ENSG00000186162	CIDECP1	0.548867	0.202784	CIDEC pseudogene 1 [Source:HGNC Symbol;Acc:HGNC:24230]
ENSG00000113448	PDE4D	0.540593	0.0929134	phosphodiesterase 4D [Source:HGNC Symbol;Acc:HGNC:8783]
ENSG00000133794	ARNTL	0.539007	0.14177	basic helix-loop-helix ARNT like 1 [Source:HGNC Symbol;Acc:HGNC:701]
ENSG00000120158	RCL1	0.518943	0.111528	RNA terminal phosphate cyclase like 1 [Source:HGNC Symbol;Acc:HGNC:17687]
ENSG00000129521	EGLN3	0.50523	0.161642	egl-9 family hypoxia inducible factor 3 [Source:HGNC Symbol;Acc:HGNC:14661]
ENSG00000134333	LDHA	0.499089	0.0881021	lactate dehydrogenase A [Source:HGNC Symbol;Acc:HGNC:6535]
ENSG00000138134	STAMBPL1	0.494047	0.111621	STAM binding protein like 1 [Source:HGNC Symbol;Acc:HGNC:24105]
ENSG00000228409	CCT6P1	0.49125	0.183759	chaperonin containing TCP1 subunit 6 pseudogene 1 [Source:HGNC Symbol;Acc:HGNC:33094]
ENSG00000149289	ZC3H12C	0.487004	0.122162	zinc finger CCCH-type containing 12C [Source:HGNC Symbol;Acc:HGNC:29362]
ENSG00000148841	ITPRIP	0.485604	0.111554	inositol 1,4,5-trisphosphate receptor interacting protein [Source:HGNC Symbol;Acc:HGNC:29370]
ENSG00000137269	LRRC1	0.481069	0.118731	leucine rich repeat containing 1 [Source:HGNC Symbol;Acc:HGNC:14307]
ENSG00000157654	PALM2AKAP2	0.480652	0.106234	PALM2 and AKAP2 fusion [Source:HGNC Symbol;Acc:HGNC:33529]
ENSG00000157654	PALM2AKAP2	0.480652	0.106234	PALM2 and AKAP2 fusion [Source:HGNC Symbol;Acc:HGNC:33529]
ENSG00000089157	RPLP0	0.478029	0.0951238	ribosomal protein lateral stalk subunit P0 [Source:HGNC Symbol;Acc:HGNC:10371]
ENSG00000163697	APBB2	0.477862	0.145535	amyloid beta precursor protein binding family B member 2 [Source:HGNC Symbol;Acc:HGNC:582]
ENSG00000110092	CCND1	0.476583	0.112424	cyclin D1 [Source:HGNC Symbol;Acc:HGNC:1582]
ENSG00000144741	SLC25A26	0.471789	0.14217	solute carrier family 25 member 26 [Source:HGNC Symbol;Acc:HGNC:20661]
ENSG00000136826	KLF4	0.469097	0.157697	KLF transcription factor 4 [Source:HGNC Symbol;Acc:HGNC:6348]
ENSG00000144161	ZC3H8	0.468658	0.169711	zinc finger CCCH-type containing 8 [Source:HGNC Symbol;Acc:HGNC:30941]
ENSG00000166250	CLMP	0.462434	0.15925	CXADR like membrane protein [Source:HGNC Symbol;Acc:HGNC:24039]
ENSG00000134030	CTIF	0.45822	0.10646	cap binding complex dependent translation initiation factor [Source:HGNC Symbol;Acc:HGNC:23925]
ENSG00000122644	ARL4A	0.457293	0.117123	ADP ribosylation factor like GTPase 4A [Source:HGNC Symbol;Acc:HGNC:695]
ENSG00000178381	ZFAND2A	0.454777	0.143644	zinc finger AN1-type containing 2A [Source:HGNC Symbol;Acc:HGNC:28073]
ENSG00000131016	AKAP12	0.447678	0.113893	A-kinase anchoring protein 12 [Source:HGNC Symbol;Acc:HGNC:370]
ENSG00000189337	KAZN	0.438205	0.118636	kazrin, periplakin interacting protein [Source:HGNC Symbol;Acc:HGNC:29173]
ENSG00000112658	SRF	0.430979	0.120016	serum response factor [Source:HGNC Symbol;Acc:HGNC:11291]
ENSG00000153162	BMP6	0.423631	0.159199	bone morphogenetic protein 6 [Source:HGNC Symbol;Acc:HGNC:1073]
ENSG00000134250	NOTCH2	0.417639	0.107141	notch receptor 2 [Source:HGNC Symbol;Acc:HGNC:7882]
ENSG00000160712	IL6R	0.413007	0.146873	interleukin 6 receptor [Source:HGNC Symbol;Acc:HGNC:6019]
ENSG00000198373	WWP2	0.412033	0.0921167	WW domain containing E3 ubiquitin protein ligase 2 [Source:HGNC Symbol;Acc:HGNC:16804]
ENSG00000128595	CALU	0.411129	0.0929043	calumenin [Source:HGNC Symbol;Acc:HGNC:1458]
ENSG00000008735	MAPK8IP2	0.409622	0.126483	mitogen-activated protein kinase 8 interacting protein 2 [Source:HGNC Symbol;Acc:HGNC:6883]
ENSG00000164687	FABP5	0.399883	0.143304	fatty acid binding protein 5 [Source:HGNC Symbol;Acc:HGNC:3560]
ENSG00000148187	MRRF	0.399069	0.0860024	mitochondrial ribosome recycling factor [Source:HGNC Symbol;Acc:HGNC:7234]
ENSG00000125779	PANK2	0.39731	0.0809901	pantothenate kinase 2 [Source:HGNC Symbol;Acc:HGNC:15894]
ENSG00000131370	SH3BP5	0.38805	0.105478	SH3 domain binding protein 5 [Source:HGNC Symbol;Acc:HGNC:10827]
ENSG00000183527	PSMG1	0.386171	0.0805894	proteasome assembly chaperone 1 [Source:HGNC Symbol;Acc:HGNC:3043]
ENSG00000116016	EPAS1	0.379817	0.110962	endothelial PAS domain protein 1 [Source:HGNC Symbol;Acc:HGNC:3374]
ENSG00000123975	CKS2	0.378312	0.107134	CDC28 protein kinase regulatory subunit 2 [Source:HGNC Symbol;Acc:HGNC:2000]
ENSG00000148908	RGS10	0.369426	0.130214	regulator of G protein signaling 10 [Source:HGNC Symbol;Acc:HGNC:9992]
ENSG00000129116	PALLD	0.368593	0.114916	palladin, cytoskeletal associated protein [Source:HGNC Symbol;Acc:HGNC:17068]
ENSG00000177508	IRX3	0.361435	0.130882	iroquois homeobox 3 [Source:HGNC Symbol;Acc:HGNC:14360]
ENSG00000213593	TMX2	0.36062	0.0714444	thioredoxin related transmembrane protein 2 [Source:HGNC Symbol;Acc:HGNC:30739]
ENSG00000126790	L3HYPDH	0.360232	0.110978	trans-L-3-hydroxyproline dehydratase [Source:HGNC Symbol;Acc:HGNC:20488]
ENSG00000119771	KLHL29	0.354744	0.118191	kelch like family member 29 [Source:HGNC Symbol;Acc:HGNC:29404]
ENSG00000157014	TATDN2	0.348605	0.12235	TatD DNase domain containing 2 [Source:HGNC Symbol;Acc:HGNC:28988]
ENSG00000147324	MFHAS1	0.345351	0.103327	multifunctional ROCO family signaling regulator 1 [Source:HGNC Symbol;Acc:HGNC:16982]
ENSG00000119559	C19orf25	0.340459	0.115934	chromosome 19 open reading frame 25 [Source:HGNC Symbol;Acc:HGNC:26711]
ENSG00000132510	KDM6B	0.339079	0.103324	lysine demethylase 6B [Source:HGNC Symbol;Acc:HGNC:29012]
ENSG00000083857	FAT1	0.332993	0.0874326	FAT atypical cadherin 1 [Source:HGNC Symbol;Acc:HGNC:3595]
ENSG00000167302	TEPSIN	0.332915	0.106208	TEPSIN adaptor related protein complex 4 accessory protein [Source:HGNC Symbol;Acc:HGNC:26458]
ENSG00000183283	DAZAP2	0.332842	0.0767109	DAZ associated protein 2 [Source:HGNC Symbol;Acc:HGNC:2684]
ENSG00000212719	LINC02693	0.33049	0.0971063	long intergenic non-protein coding RNA 2693 [Source:HGNC Symbol;Acc:HGNC:27904]
ENSG00000067369	TP53BP1	0.326699	0.0965001	tumor protein p53 binding protein 1 [Source:HGNC Symbol;Acc:HGNC:11999]
ENSG00000006715	VPS41	0.325232	0.0786246	VPS41 subunit of HOPS complex [Source:HGNC Symbol;Acc:HGNC:12713]
ENSG00000112541	PDE10A	0.317293	0.0988298	phosphodiesterase 10A [Source:HGNC Symbol;Acc:HGNC:8772]
ENSG00000112541	PDE10A	0.317293	0.0988298	phosphodiesterase 10A [Source:HGNC Symbol;Acc:HGNC:8772]
ENSG00000126653	NSRP1	0.316861	0.0739199	nuclear speckle splicing regulatory protein 1 [Source:HGNC Symbol;Acc:HGNC:25305]
ENSG00000133030	MPRIP	0.314484	0.109759	myosin phosphatase Rho interacting protein [Source:HGNC Symbol;Acc:HGNC:30321]
ENSG00000072786	STK10	0.31278	0.0985495	serine/threonine kinase 10 [Source:HGNC Symbol;Acc:HGNC:11388]
ENSG00000143373	ZNF687	0.311232	0.0854208	zinc finger protein 687 [Source:HGNC Symbol;Acc:HGNC:29277]
ENSG00000102119	EMD	0.31075	0.0885469	emerin [Source:HGNC Symbol;Acc:HGNC:3331]
ENSG00000269190	FBXO17	0.310236	0.115777	F-box protein 17 [Source:HGNC Symbol;Acc:HGNC:18754]
ENSG00000196372	ASB13	0.308411	0.0938436	ankyrin repeat and SOCS box containing 13 [Source:HGNC Symbol;Acc:HGNC:19765]
ENSG00000169855	ROBO1	0.304207	0.113872	roundabout guidance receptor 1 [Source:HGNC Symbol;Acc:HGNC:10249]
ENSG00000134851	TMEM165	0.303087	0.0863755	transmembrane protein 165 [Source:HGNC Symbol;Acc:HGNC:30760]
ENSG00000217128	FNIP1	0.301813	0.0858134	folliculin interacting protein 1 [Source:HGNC Symbol;Acc:HGNC:29418]
ENSG00000144231	POLR2D	0.301417	0.0737078	RNA polymerase II subunit D [Source:HGNC Symbol;Acc:HGNC:9191]
ENSG00000142599	RERE	0.296841	0.0737008	arginine-glutamic acid dipeptide repeats [Source:HGNC Symbol;Acc:HGNC:9965]
ENSG00000164292	RHOBTB3	0.293438	0.0857457	Rho related BTB domain containing 3 [Source:HGNC Symbol;Acc:HGNC:18757]
ENSG00000145685	LHFPL2	0.293224	0.100436	LHFPL tetraspan subfamily member 2 [Source:HGNC Symbol;Acc:HGNC:6588]
ENSG00000188064	WNT7B	0.289807	0.109747	Wnt family member 7B [Source:HGNC Symbol;Acc:HGNC:12787]
ENSG00000134874	DZIP1	0.288215	0.0867887	DAZ interacting zinc finger protein 1 [Source:HGNC Symbol;Acc:HGNC:20908]
ENSG00000197905	TEAD4	0.287969	0.0973723	TEA domain transcription factor 4 [Source:HGNC Symbol;Acc:HGNC:11717]
ENSG00000114126	TFDP2	0.284442	0.0999641	transcription factor Dp-2 [Source:HGNC Symbol;Acc:HGNC:11751]
ENSG00000100823	APEX1	0.283996	0.073051	apurinic/apyrimidinic endodeoxyribonuclease 1 [Source:HGNC Symbol;Acc:HGNC:587]
ENSG00000157212	PAXIP1	0.280344	0.0845127	PAX interacting protein 1 [Source:HGNC Symbol;Acc:HGNC:8624]
ENSG00000141378	PTRH2	0.2754	0.104238	peptidyl-tRNA hydrolase 2 [Source:HGNC Symbol;Acc:HGNC:24265]
ENSG00000187498	COL4A1	0.27458	0.0960628	collagen type IV alpha 1 chain [Source:HGNC Symbol;Acc:HGNC:2202]
ENSG00000198356	GET3	0.272842	0.0929459	guided entry of tail-anchored proteins factor 3, ATPase [Source:HGNC Symbol;Acc:HGNC:752]
ENSG00000167941	SOST	0.268316	0.096231	sclerostin [Source:HGNC Symbol;Acc:HGNC:13771]
ENSG00000049130	KITLG	0.26569	0.0811684	KIT ligand [Source:HGNC Symbol;Acc:HGNC:6343]
ENSG00000025156	HSF2	0.265346	0.0984982	heat shock transcription factor 2 [Source:HGNC Symbol;Acc:HGNC:5225]
ENSG00000002919	SNX11	0.261452	0.0901209	sorting nexin 11 [Source:HGNC Symbol;Acc:HGNC:14975]
ENSG00000088205	DDX18	0.261084	0.0655954	DEAD-box helicase 18 [Source:HGNC Symbol;Acc:HGNC:2741]
ENSG00000088205	DDX18	0.261084	0.0655954	DEAD-box helicase 18 [Source:HGNC Symbol;Acc:HGNC:2741]
ENSG00000064961	HMG20B	0.260177	0.0965905	high mobility group 20B [Source:HGNC Symbol;Acc:HGNC:5002]
ENSG00000153561	RMND5A	0.258765	0.0794276	required for meiotic nuclear division 5 homolog A [Source:HGNC Symbol;Acc:HGNC:25850]
ENSG00000172939	OXSR1	0.253506	0.0675001	oxidative stress responsive kinase 1 [Source:HGNC Symbol;Acc:HGNC:8508]
ENSG00000107937	GTPBP4	0.252532	0.0939434	GTP binding protein 4 [Source:HGNC Symbol;Acc:HGNC:21535]
ENSG00000145555	MYO10	0.238206	0.0831184	myosin X [Source:HGNC Symbol;Acc:HGNC:7593]
ENSG00000189079	ARID2	0.234614	0.0835437	AT-rich interaction domain 2 [Source:HGNC Symbol;Acc:HGNC:18037]
ENSG00000065548	ZC3H15	0.233292	0.0680358	zinc finger CCCH-type containing 15 [Source:HGNC Symbol;Acc:HGNC:29528]
ENSG00000086666	ZFAND6	0.231719	0.0844208	zinc finger AN1-type containing 6 [Source:HGNC Symbol;Acc:HGNC:30164]
ENSG00000064995	TAF11	0.230328	0.0855359	TATA-box binding protein associated factor 11 [Source:HGNC Symbol;Acc:HGNC:11544]
ENSG00000159228	CBR1	0.226402	0.0796305	carbonyl reductase 1 [Source:HGNC Symbol;Acc:HGNC:1548]
ENSG00000103148	NPRL3	0.220161	0.0747273	NPR3 like, GATOR1 complex subunit [Source:HGNC Symbol;Acc:HGNC:14124]
ENSG00000166979	EVA1C	0.216429	0.0777816	eva-1 homolog C [Source:HGNC Symbol;Acc:HGNC:13239]
ENSG00000115504	EHBP1	0.21634	0.0717379	EH domain binding protein 1 [Source:HGNC Symbol;Acc:HGNC:29144]
ENSG00000102606	ARHGEF7	0.209492	0.0723933	Rho guanine nucleotide exchange factor 7 [Source:HGNC Symbol;Acc:HGNC:15607]
ENSG00000102606	ARHGEF7	0.209492	0.0723933	Rho guanine nucleotide exchange factor 7 [Source:HGNC Symbol;Acc:HGNC:15607]
ENSG00000117724	CENPF	0.172346	0.0510151	centromere protein F [Source:HGNC Symbol;Acc:HGNC:1857]
ENSG00000101558	VAPA	-0.175918	0.0608054	VAMP associated protein A [Source:HGNC Symbol;Acc:HGNC:12648]
ENSG00000100297	MCM5	-0.176371	0.0657329	minichromosome maintenance complex component 5 [Source:HGNC Symbol;Acc:HGNC:6948]
ENSG00000087460	GNAS	-0.18984	0.0654924	GNAS complex locus [Source:HGNC Symbol;Acc:HGNC:4392]
ENSG00000145907	G3BP1	-0.199752	0.0735581	G3BP stress granule assembly factor 1 [Source:HGNC Symbol;Acc:HGNC:30292]
ENSG00000167468	GPX4	-0.203547	0.0721333	glutathione peroxidase 4 [Source:HGNC Symbol;Acc:HGNC:4556]
ENSG00000073150	PANX2	-0.2183	0.076968	pannexin 2 [Source:HGNC Symbol;Acc:HGNC:8600]
ENSG00000133961	NUMB	-0.220857	0.0727858	NUMB endocytic adaptor protein [Source:HGNC Symbol;Acc:HGNC:8060]
ENSG00000205726	ITSN1	-0.221627	0.0697868	intersectin 1 [Source:HGNC Symbol;Acc:HGNC:6183]
ENSG00000125844	RRBP1	-0.225872	0.0796769	ribosome binding protein 1 [Source:HGNC Symbol;Acc:HGNC:10448]
ENSG00000085449	WDFY1	-0.228653	0.0822332	WD repeat and FYVE domain containing 1 [Source:HGNC Symbol;Acc:HGNC:20451]
ENSG00000067596	DHX8	-0.230787	0.0715688	DEAH-box helicase 8 [Source:HGNC Symbol;Acc:HGNC:2749]
ENSG00000079999	KEAP1	-0.233155	0.0760265	kelch like ECH associated protein 1 [Source:HGNC Symbol;Acc:HGNC:23177]
ENSG00000054523	KIF1B	-0.234291	0.0690196	kinesin family member 1B [Source:HGNC Symbol;Acc:HGNC:16636]
ENSG00000124942	AHNAK	-0.238449	0.075866	AHNAK nucleoprotein [Source:HGNC Symbol;Acc:HGNC:347]
ENSG00000082898	XPO1	-0.240516	0.0684852	exportin 1 [Source:HGNC Symbol;Acc:HGNC:12825]
ENSG00000075702	WDR62	-0.240662	0.0848403	WD repeat domain 62 [Source:HGNC Symbol;Acc:HGNC:24502]
ENSG00000066027	PPP2R5A	-0.242798	0.0694039	protein phosphatase 2 regulatory subunit B'alpha [Source:HGNC Symbol;Acc:HGNC:9309]
ENSG00000116005	PCYOX1	-0.244395	0.0856499	prenylcysteine oxidase 1 [Source:HGNC Symbol;Acc:HGNC:20588]
ENSG00000105953	OGDH	-0.24851	0.0697785	oxoglutarate dehydrogenase [Source:HGNC Symbol;Acc:HGNC:8124]
ENSG00000174307	PHLDA3	-0.252535	0.0953909	pleckstrin homology like domain family A member 3 [Source:HGNC Symbol;Acc:HGNC:8934]
ENSG00000100442	FKBP3	-0.25265	0.0729443	FKBP prolyl isomerase 3 [Source:HGNC Symbol;Acc:HGNC:3719]
ENSG00000078304	PPP2R5C	-0.256632	0.0866984	protein phosphatase 2 regulatory subunit B'gamma [Source:HGNC Symbol;Acc:HGNC:9311]
ENSG00000124795	DEK	-0.258005	0.0783441	DEK proto-oncogene [Source:HGNC Symbol;Acc:HGNC:2768]
ENSG00000075240	GRAMD4	-0.258988	0.0883435	GRAM domain containing 4 [Source:HGNC Symbol;Acc:HGNC:29113]
ENSG00000005884	ITGA3	-0.259715	0.0941518	integrin subunit alpha 3 [Source:HGNC Symbol;Acc:HGNC:6139]
ENSG00000157617	C2CD2	-0.262602	0.0849584	C2 calcium dependent domain containing 2 [Source:HGNC Symbol;Acc:HGNC:1266]
ENSG00000198176	TFDP1	-0.262858	0.068149	transcription factor Dp-1 [Source:HGNC Symbol;Acc:HGNC:11749]
ENSG00000159147	DONSON	-0.263073	0.0992217	DNA replication fork stabilization factor DONSON [Source:HGNC Symbol;Acc:HGNC:2993]
ENSG00000183337	BCOR	-0.26473	0.0694247	BCL6 corepressor [Source:HGNC Symbol;Acc:HGNC:20893]
ENSG00000141560	FN3KRP	-0.266033	0.0845073	fructosamine 3 kinase related protein [Source:HGNC Symbol;Acc:HGNC:25700]
ENSG00000187741	FANCA	-0.266605	0.0877652	FA complementation group A [Source:HGNC Symbol;Acc:HGNC:3582]
ENSG00000162337	LRP5	-0.267675	0.0667585	LDL receptor related protein 5 [Source:HGNC Symbol;Acc:HGNC:6697]
ENSG00000162337	LRP5	-0.267675	0.0667585	LDL receptor related protein 5 [Source:HGNC Symbol;Acc:HGNC:6697]
ENSG00000155254	MARVELD1	-0.267783	0.0877875	MARVEL domain containing 1 [Source:HGNC Symbol;Acc:HGNC:28674]
ENSG00000197299	BLM	-0.26833	0.0915425	BLM RecQ like helicase [Source:HGNC Symbol;Acc:HGNC:1058]
ENSG00000085788	DDHD2	-0.268977	0.0999456	DDHD domain containing 2 [Source:HGNC Symbol;Acc:HGNC:29106]
ENSG00000137831	UACA	-0.27477	0.0932413	uveal autoantigen with coiled-coil domains and ankyrin repeats [Source:HGNC Symbol;Acc:HGNC:15947]
ENSG00000159322	ADPGK	-0.275261	0.0837666	ADP dependent glucokinase [Source:HGNC Symbol;Acc:HGNC:25250]
ENSG00000140848	CPNE2	-0.276471	0.0978715	copine 2 [Source:HGNC Symbol;Acc:HGNC:2315]
ENSG00000116406	EDEM3	-0.277447	0.0949895	ER degradation enhancing alpha-mannosidase like protein 3 [Source:HGNC Symbol;Acc:HGNC:16787]
ENSG00000149182	ARFGAP2	-0.277469	0.0779563	ADP ribosylation factor GTPase activating protein 2 [Source:HGNC Symbol;Acc:HGNC:13504]
ENSG00000120708	TGFBI	-0.283267	0.103685	transforming growth factor beta induced [Source:HGNC Symbol;Acc:HGNC:11771]
ENSG00000114331	ACAP2	-0.289923	0.0699643	ArfGAP with coiled-coil, ankyrin repeat and PH domains 2 [Source:HGNC Symbol;Acc:HGNC:16469]
ENSG00000099940	SNAP29	-0.293469	0.100794	synaptosome associated protein 29 [Source:HGNC Symbol;Acc:HGNC:11133]
ENSG00000166734	GOLM2	-0.294339	0.0664443	golgi membrane protein 2 [Source:HGNC Symbol;Acc:HGNC:24892]
ENSG00000112294	ALDH5A1	-0.29437	0.0993059	aldehyde dehydrogenase 5 family member A1 [Source:HGNC Symbol;Acc:HGNC:408]
ENSG00000004777	ARHGAP33	-0.295625	0.108817	Rho GTPase activating protein 33 [Source:HGNC Symbol;Acc:HGNC:23085]
ENSG00000178814	OPLAH	-0.297998	0.0940339	5-oxoprolinase, ATP-hydrolysing [Source:HGNC Symbol;Acc:HGNC:8149]
ENSG00000100503	NIN	-0.298109	0.10639	ninein [Source:HGNC Symbol;Acc:HGNC:14906]
ENSG00000181751	MACIR	-0.299159	0.112912	macrophage immunometabolism regulator [Source:HGNC Symbol;Acc:HGNC:25052]
ENSG00000185624	P4HB	-0.303761	0.070052	prolyl 4-hydroxylase subunit beta [Source:HGNC Symbol;Acc:HGNC:8548]
ENSG00000125746	EML2	-0.304891	0.114998	EMAP like 2 [Source:HGNC Symbol;Acc:HGNC:18035]
ENSG00000141753	IGFBP4	-0.305483	0.0941526	insulin like growth factor binding protein 4 [Source:HGNC Symbol;Acc:HGNC:5473]
ENSG00000164576	SAP30L	-0.31227	0.114563	SAP30 like [Source:HGNC Symbol;Acc:HGNC:25663]
ENSG00000152642	GPD1L	-0.314195	0.102374	glycerol-3-phosphate dehydrogenase 1 like [Source:HGNC Symbol;Acc:HGNC:28956]
ENSG00000176105	YES1	-0.315849	0.0721861	YES proto-oncogene 1, Src family tyrosine kinase [Source:HGNC Symbol;Acc:HGNC:12841]
ENSG00000184058	TBX1	-0.323206	0.107929	T-box transcription factor 1 [Source:HGNC Symbol;Acc:HGNC:11592]
ENSG00000077238	IL4R	-0.327766	0.0807077	interleukin 4 receptor [Source:HGNC Symbol;Acc:HGNC:6015]
ENSG00000167670	CHAF1A	-0.330119	0.0806788	chromatin assembly factor 1 subunit A [Source:HGNC Symbol;Acc:HGNC:1910]
ENSG00000189431	RASSF10	-0.331521	0.120339	Ras association domain family member 10 [Source:HGNC Symbol;Acc:HGNC:33984]
ENSG00000167900	TK1	-0.332189	0.0704949	thymidine kinase 1 [Source:HGNC Symbol;Acc:HGNC:11830]
ENSG00000156535	CD109	-0.332979	0.097248	CD109 molecule [Source:HGNC Symbol;Acc:HGNC:21685]
ENSG00000163975	MELTF	-0.335762	0.128504	melanotransferrin [Source:HGNC Symbol;Acc:HGNC:7037]
ENSG00000043355	ZIC2	-0.337078	0.120393	Zic family member 2 [Source:HGNC Symbol;Acc:HGNC:12873]
ENSG00000100360	IFT27	-0.337143	0.121679	intraflagellar transport 27 [Source:HGNC Symbol;Acc:HGNC:18626]
ENSG00000148671	ADIRF	-0.337432	0.088797	adipogenesis regulatory factor [Source:HGNC Symbol;Acc:HGNC:24043]
ENSG00000133026	MYH10	-0.338967	0.0885018	myosin heavy chain 10 [Source:HGNC Symbol;Acc:HGNC:7568]
ENSG00000099282	TSPAN15	-0.342848	0.0761329	tetraspanin 15 [Source:HGNC Symbol;Acc:HGNC:23298]
ENSG00000157259	GATAD1	-0.343193	0.100978	GATA zinc finger domain containing 1 [Source:HGNC Symbol;Acc:HGNC:29941]
ENSG00000176834	VSIG10	-0.344956	0.101619	V-set and immunoglobulin domain containing 10 [Source:HGNC Symbol;Acc:HGNC:26078]
ENSG00000081087	OSTM1	-0.345587	0.100085	osteoclastogenesis associated transmembrane protein 1 [Source:HGNC Symbol;Acc:HGNC:21652]
ENSG00000074695	LMAN1	-0.346043	0.0666796	lectin, mannose binding 1 [Source:HGNC Symbol;Acc:HGNC:6631]
ENSG00000151689	INPP1	-0.347437	0.089876	inositol polyphosphate-1-phosphatase [Source:HGNC Symbol;Acc:HGNC:6071]
ENSG00000171056	SOX7	-0.347502	0.113893	SRY-box transcription factor 7 [Source:HGNC Symbol;Acc:HGNC:18196]
ENSG00000196141	SPATS2L	-0.350084	0.0837939	spermatogenesis associated serine rich 2 like [Source:HGNC Symbol;Acc:HGNC:24574]
ENSG00000101413	RPRD1B	-0.357007	0.0995837	regulation of nuclear pre-mRNA domain containing 1B [Source:HGNC Symbol;Acc:HGNC:16209]
ENSG00000091651	ORC6	-0.358177	0.100577	origin recognition complex subunit 6 [Source:HGNC Symbol;Acc:HGNC:17151]
ENSG00000197043	ANXA6	-0.359317	0.1041	annexin A6 [Source:HGNC Symbol;Acc:HGNC:544]
ENSG00000124126	PREX1	-0.359642	0.115868	phosphatidylinositol-3,4,5-trisphosphate dependent Rac exchange factor 1 [Source:HGNC Symbol;Acc:HGNC:32594]
ENSG00000166881	NEMP1	-0.360743	0.0849772	nuclear envelope integral membrane protein 1 [Source:HGNC Symbol;Acc:HGNC:29001]
ENSG00000116984	MTR	-0.361644	0.0869472	5-methyltetrahydrofolate-homocysteine methyltransferase [Source:HGNC Symbol;Acc:HGNC:7468]
ENSG00000121316	PLBD1	-0.363608	0.0872012	phospholipase B domain containing 1 [Source:HGNC Symbol;Acc:HGNC:26215]
ENSG00000068137	PLEKHH3	-0.364353	0.105246	pleckstrin homology, MyTH4 and FERM domain containing H3 [Source:HGNC Symbol;Acc:HGNC:26105]
ENSG00000125247	TMTC4	-0.365072	0.115822	transmembrane O-mannosyltransferase targeting cadherins 4 [Source:HGNC Symbol;Acc:HGNC:25904]
ENSG00000143382	ADAMTSL4	-0.368199	0.125383	ADAMTS like 4 [Source:HGNC Symbol;Acc:HGNC:19706]
ENSG00000072274	TFRC	-0.369786	0.0829949	transferrin receptor [Source:HGNC Symbol;Acc:HGNC:11763]
ENSG00000066248	NGEF	-0.369873	0.125094	neuronal guanine nucleotide exchange factor [Source:HGNC Symbol;Acc:HGNC:7807]
ENSG00000182670	TTC3	-0.372653	0.0731304	tetratricopeptide repeat domain 3 [Source:HGNC Symbol;Acc:HGNC:12393]
ENSG00000181264	TLCD5	-0.372703	0.137792	TLC domain containing 5 [Source:HGNC Symbol;Acc:HGNC:28280]
ENSG00000240694	PNMA2	-0.373499	0.132792	PNMA family member 2 [Source:HGNC Symbol;Acc:HGNC:9159]
ENSG00000151503	NCAPD3	-0.375651	0.0812594	non-SMC condensin II complex subunit D3 [Source:HGNC Symbol;Acc:HGNC:28952]
ENSG00000109084	TMEM97	-0.37606	0.0955331	transmembrane protein 97 [Source:HGNC Symbol;Acc:HGNC:28106]
ENSG00000156711	MAPK13	-0.382905	0.107399	mitogen-activated protein kinase 13 [Source:HGNC Symbol;Acc:HGNC:6875]
ENSG00000171246	NPTX1	-0.385558	0.112125	neuronal pentraxin 1 [Source:HGNC Symbol;Acc:HGNC:7952]
ENSG00000006555	TTC22	-0.387886	0.109364	tetratricopeptide repeat domain 22 [Source:HGNC Symbol;Acc:HGNC:26067]
ENSG00000164828	SUN1	-0.391705	0.074843	Sad1 and UNC84 domain containing 1 [Source:HGNC Symbol;Acc:HGNC:18587]
ENSG00000145545	SRD5A1	-0.392613	0.0694608	steroid 5 alpha-reductase 1 [Source:HGNC Symbol;Acc:HGNC:11284]
ENSG00000118495	PLAGL1	-0.400819	0.150086	PLAG1 like zinc finger 1 [Source:HGNC Symbol;Acc:HGNC:9046]
ENSG00000160213	CSTB	-0.402124	0.082977	cystatin B [Source:HGNC Symbol;Acc:HGNC:2482]
ENSG00000103502	CDIPT	-0.406795	0.105905	CDP-diacylglycerol--inositol 3-phosphatidyltransferase [Source:HGNC Symbol;Acc:HGNC:1769]
ENSG00000186352	ANKRD37	-0.406988	0.154011	ankyrin repeat domain 37 [Source:HGNC Symbol;Acc:HGNC:29593]
ENSG00000176953	NFATC2IP	-0.41078	0.106134	nuclear factor of activated T cells 2 interacting protein [Source:HGNC Symbol;Acc:HGNC:25906]
ENSG00000157510	AFAP1L1	-0.411595	0.10789	actin filament associated protein 1 like 1 [Source:HGNC Symbol;Acc:HGNC:26714]
ENSG00000182253	SYNM	-0.412909	0.0946611	synemin [Source:HGNC Symbol;Acc:HGNC:24466]
ENSG00000112559	MDFI	-0.419179	0.16003	MyoD family inhibitor [Source:HGNC Symbol;Acc:HGNC:6967]
ENSG00000151693	ASAP2	-0.419245	0.0707036	ArfGAP with SH3 domain, ankyrin repeat and PH domain 2 [Source:HGNC Symbol;Acc:HGNC:2721]
ENSG00000155660	PDIA4	-0.428762	0.0892633	protein disulfide isomerase family A member 4 [Source:HGNC Symbol;Acc:HGNC:30167]
ENSG00000085491	SLC25A24	-0.431713	0.112952	solute carrier family 25 member 24 [Source:HGNC Symbol;Acc:HGNC:20662]
ENSG00000155760	FZD7	-0.432615	0.111917	frizzled class receptor 7 [Source:HGNC Symbol;Acc:HGNC:4045]
ENSG00000105011	ASF1B	-0.433178	0.103258	anti-silencing function 1B histone chaperone [Source:HGNC Symbol;Acc:HGNC:20996]
ENSG00000066735	KIF26A	-0.43467	0.150374	kinesin family member 26A [Source:HGNC Symbol;Acc:HGNC:20226]
ENSG00000170113	NIPA1	-0.435747	0.0853473	NIPA magnesium transporter 1 [Source:HGNC Symbol;Acc:HGNC:17043]
ENSG00000163701	IL17RE	-0.437553	0.147322	interleukin 17 receptor E [Source:HGNC Symbol;Acc:HGNC:18439]
ENSG00000088387	DOCK9	-0.441712	0.096964	dedicator of cytokinesis 9 [Source:HGNC Symbol;Acc:HGNC:14132]
ENSG00000109255	NMU	-0.443511	0.138447	neuromedin U [Source:HGNC Symbol;Acc:HGNC:7859]
ENSG00000080573	COL5A3	-0.448564	0.154844	collagen type V alpha 3 chain [Source:HGNC Symbol;Acc:HGNC:14864]
ENSG00000175643	RMI2	-0.451446	0.170633	RecQ mediated genome instability 2 [Source:HGNC Symbol;Acc:HGNC:28349]
ENSG00000181381	DDX60L	-0.453165	0.1454	DExD/H-box 60 like [Source:HGNC Symbol;Acc:HGNC:26429]
ENSG00000164307	ERAP1	-0.453643	0.0809117	endoplasmic reticulum aminopeptidase 1 [Source:HGNC Symbol;Acc:HGNC:18173]
ENSG00000184992	BRI3BP	-0.460129	0.0851134	BRI3 binding protein [Source:HGNC Symbol;Acc:HGNC:14251]
ENSG00000117602	RCAN3	-0.461346	0.143109	RCAN family member 3 [Source:HGNC Symbol;Acc:HGNC:3042]
ENSG00000272398	CD24	-0.463189	0.161462	CD24 molecule [Source:HGNC Symbol;Acc:HGNC:1645]
ENSG00000145050	MANF	-0.468945	0.0866302	mesencephalic astrocyte derived neurotrophic factor [Source:HGNC Symbol;Acc:HGNC:15461]
ENSG00000213853	EMP2	-0.469311	0.10329	epithelial membrane protein 2 [Source:HGNC Symbol;Acc:HGNC:3334]
ENSG00000070081	NUCB2	-0.47484	0.0897413	nucleobindin 2 [Source:HGNC Symbol;Acc:HGNC:8044]
ENSG00000109381	ELF2	-0.478827	0.0962848	E74 like ETS transcription factor 2 [Source:HGNC Symbol;Acc:HGNC:3317]
ENSG00000073060	SCARB1	-0.479499	0.136246	scavenger receptor class B member 1 [Source:HGNC Symbol;Acc:HGNC:1664]
ENSG00000023909	GCLM	-0.479576	0.117175	glutamate-cysteine ligase modifier subunit [Source:HGNC Symbol;Acc:HGNC:4312]
ENSG00000099219	ERMP1	-0.480652	0.134559	endoplasmic reticulum metallopeptidase 1 [Source:HGNC Symbol;Acc:HGNC:23703]
ENSG00000060656	PTPRU	-0.480747	0.10404	protein tyrosine phosphatase receptor type U [Source:HGNC Symbol;Acc:HGNC:9683]
ENSG00000091622	PITPNM3	-0.484459	0.119897	PITPNM family member 3 [Source:HGNC Symbol;Acc:HGNC:21043]
ENSG00000196247	ZNF107	-0.48533	0.106066	zinc finger protein 107 [Source:HGNC Symbol;Acc:HGNC:12887]
ENSG00000106683	LIMK1	-0.485615	0.108501	LIM domain kinase 1 [Source:HGNC Symbol;Acc:HGNC:6613]
ENSG00000165105	RASEF	-0.488313	0.166882	RAS and EF-hand domain containing [Source:HGNC Symbol;Acc:HGNC:26464]
ENSG00000183087	GAS6	-0.489291	0.133105	growth arrest specific 6 [Source:HGNC Symbol;Acc:HGNC:4168]
ENSG00000105810	CDK6	-0.499092	0.103974	cyclin dependent kinase 6 [Source:HGNC Symbol;Acc:HGNC:1777]
ENSG00000184254	ALDH1A3	-0.505795	0.137279	aldehyde dehydrogenase 1 family member A3 [Source:HGNC Symbol;Acc:HGNC:409]
ENSG00000187837	H1-2	-0.506374	0.145606	H1.2 linker histone, cluster member [Source:HGNC Symbol;Acc:HGNC:4716]
ENSG00000103534	TMC5	-0.506901	0.188298	transmembrane channel like 5 [Source:HGNC Symbol;Acc:HGNC:22999]
ENSG00000162909	CAPN2	-0.510908	0.0931999	calpain 2 [Source:HGNC Symbol;Acc:HGNC:1479]
ENSG00000168792	ABHD15	-0.51369	0.129693	abhydrolase domain containing 15 [Source:HGNC Symbol;Acc:HGNC:26971]
ENSG00000090776	EFNB1	-0.514177	0.137502	ephrin B1 [Source:HGNC Symbol;Acc:HGNC:3226]
ENSG00000113763	UNC5A	-0.514424	0.180159	unc-5 netrin receptor A [Source:HGNC Symbol;Acc:HGNC:12567]
ENSG00000154237	LRRK1	-0.515229	0.0866042	leucine rich repeat kinase 1 [Source:HGNC Symbol;Acc:HGNC:18608]
ENSG00000205922	ONECUT3	-0.528749	0.0960857	one cut homeobox 3 [Source:HGNC Symbol;Acc:HGNC:13399]
ENSG00000101004	NINL	-0.535239	0.141312	ninein like [Source:HGNC Symbol;Acc:HGNC:29163]
ENSG00000168924	LETM1	-0.536189	0.101533	leucine zipper and EF-hand containing transmembrane protein 1 [Source:HGNC Symbol;Acc:HGNC:6556]
ENSG00000175130	MARCKSL1	-0.53675	0.0925512	MARCKS like 1 [Source:HGNC Symbol;Acc:HGNC:7142]
ENSG00000140199	SLC12A6	-0.538458	0.117422	solute carrier family 12 member 6 [Source:HGNC Symbol;Acc:HGNC:10914]
ENSG00000178718	RPP25	-0.538754	0.118649	ribonuclease P and MRP subunit p25 [Source:HGNC Symbol;Acc:HGNC:30361]
ENSG00000112983	BRD8	-0.540936	0.0781419	bromodomain containing 8 [Source:HGNC Symbol;Acc:HGNC:19874]
ENSG00000044574	HSPA5	-0.543198	0.132193	heat shock protein family A (Hsp70) member 5 [Source:HGNC Symbol;Acc:HGNC:5238]
ENSG00000083720	OXCT1	-0.544492	0.138607	3-oxoacid CoA-transferase 1 [Source:HGNC Symbol;Acc:HGNC:8527]
ENSG00000176658	MYO1D	-0.547297	0.140034	myosin ID [Source:HGNC Symbol;Acc:HGNC:7598]
ENSG00000159267	HLCS	-0.551227	0.121262	holocarboxylase synthetase [Source:HGNC Symbol;Acc:HGNC:4976]
ENSG00000246705	H2AJ	-0.555799	0.11675	H2A.J histone [Source:HGNC Symbol;Acc:HGNC:14456]
ENSG00000112297	CRYBG1	-0.578877	0.13029	crystallin beta-gamma domain containing 1 [Source:HGNC Symbol;Acc:HGNC:356]
ENSG00000164983	TMEM65	-0.583869	0.119842	transmembrane protein 65 [Source:HGNC Symbol;Acc:HGNC:25203]
ENSG00000171320	ESCO2	-0.584574	0.113172	establishment of sister chromatid cohesion N-acetyltransferase 2 [Source:HGNC Symbol;Acc:HGNC:27230]
ENSG00000020633	RUNX3	-0.588077	0.124619	RUNX family transcription factor 3 [Source:HGNC Symbol;Acc:HGNC:10473]
ENSG00000087301	TXNDC16	-0.588093	0.202857	thioredoxin domain containing 16 [Source:HGNC Symbol;Acc:HGNC:19965]
ENSG00000173207	CKS1B	-0.595168	0.0828533	CDC28 protein kinase regulatory subunit 1B [Source:HGNC Symbol;Acc:HGNC:19083]
ENSG00000010278	CD9	-0.602445	0.0615777	CD9 molecule [Source:HGNC Symbol;Acc:HGNC:1709]
ENSG00000163814	CDCP1	-0.607768	0.138567	CUB domain containing protein 1 [Source:HGNC Symbol;Acc:HGNC:24357]
ENSG00000177706	FAM20C	-0.617694	0.144205	FAM20C golgi associated secretory pathway kinase [Source:HGNC Symbol;Acc:HGNC:22140]
ENSG00000068078	FGFR3	-0.633328	0.157945	fibroblast growth factor receptor 3 [Source:HGNC Symbol;Acc:HGNC:3690]
ENSG00000107821	KAZALD1	-0.638862	0.138607	Kazal type serine peptidase inhibitor domain 1 [Source:HGNC Symbol;Acc:HGNC:25460]
ENSG00000171848	RRM2	-0.638958	0.118948	ribonucleotide reductase regulatory subunit M2 [Source:HGNC Symbol;Acc:HGNC:10452]
ENSG00000198729	PPP1R14C	-0.639585	0.170023	protein phosphatase 1 regulatory inhibitor subunit 14C [Source:HGNC Symbol;Acc:HGNC:14952]
ENSG00000165891	E2F7	-0.642168	0.148483	E2F transcription factor 7 [Source:HGNC Symbol;Acc:HGNC:23820]
ENSG00000163735	CXCL5	-0.643232	0.163525	C-X-C motif chemokine ligand 5 [Source:HGNC Symbol;Acc:HGNC:10642]
ENSG00000126878	AIF1L	-0.645745	0.147993	allograft inflammatory factor 1 like [Source:HGNC Symbol;Acc:HGNC:28904]
ENSG00000130558	OLFM1	-0.650785	0.153291	olfactomedin 1 [Source:HGNC Symbol;Acc:HGNC:17187]
ENSG00000176532	PRR15	-0.655193	0.167897	proline rich 15 [Source:HGNC Symbol;Acc:HGNC:22310]
ENSG00000135750	KCNK1	-0.65593	0.105775	potassium two pore domain channel subfamily K member 1 [Source:HGNC Symbol;Acc:HGNC:6272]
ENSG00000106733	NMRK1	-0.6609	0.176292	nicotinamide riboside kinase 1 [Source:HGNC Symbol;Acc:HGNC:26057]
ENSG00000076716	GPC4	-0.661711	0.219289	glypican 4 [Source:HGNC Symbol;Acc:HGNC:4452]
ENSG00000168453	HR	-0.663594	0.202388	HR lysine demethylase and nuclear receptor corepressor [Source:HGNC Symbol;Acc:HGNC:5172]
ENSG00000138193	PLCE1	-0.664888	0.120306	phospholipase C epsilon 1 [Source:HGNC Symbol;Acc:HGNC:17175]
ENSG00000103811	CTSH	-0.675029	0.102442	cathepsin H [Source:HGNC Symbol;Acc:HGNC:2535]
ENSG00000168243	GNG4	-0.676974	0.181587	G protein subunit gamma 4 [Source:HGNC Symbol;Acc:HGNC:4407]
ENSG00000109654	TRIM2	-0.688552	0.147781	tripartite motif containing 2 [Source:HGNC Symbol;Acc:HGNC:15974]
ENSG00000101400	SNTA1	-0.690419	0.134799	syntrophin alpha 1 [Source:HGNC Symbol;Acc:HGNC:11167]
ENSG00000101210	EEF1A2	-0.695869	0.106065	eukaryotic translation elongation factor 1 alpha 2 [Source:HGNC Symbol;Acc:HGNC:3192]
ENSG00000139163	ETNK1	-0.698571	0.108781	ethanolamine kinase 1 [Source:HGNC Symbol;Acc:HGNC:24649]
ENSG00000138587	MNS1	-0.703435	0.184639	meiosis specific nuclear structural 1 [Source:HGNC Symbol;Acc:HGNC:29636]
ENSG00000146072	TNFRSF21	-0.708322	0.0982609	TNF receptor superfamily member 21 [Source:HGNC Symbol;Acc:HGNC:13469]
ENSG00000163362	INAVA	-0.708747	0.131539	innate immunity activator [Source:HGNC Symbol;Acc:HGNC:25599]
ENSG00000028137	TNFRSF1B	-0.711031	0.165067	TNF receptor superfamily member 1B [Source:HGNC Symbol;Acc:HGNC:11917]
ENSG00000178882	RFLNA	-0.714523	0.269011	refilin A [Source:HGNC Symbol;Acc:HGNC:27051]
ENSG00000186212	SOWAHB	-0.719323	0.202887	sosondowah ankyrin repeat domain family member B [Source:HGNC Symbol;Acc:HGNC:32958]
ENSG00000144040	SFXN5	-0.720677	0.128237	sideroflexin 5 [Source:HGNC Symbol;Acc:HGNC:16073]
ENSG00000181444	ZNF467	-0.729312	0.213542	zinc finger protein 467 [Source:HGNC Symbol;Acc:HGNC:23154]
ENSG00000162591	MEGF6	-0.737186	0.165777	multiple EGF like domains 6 [Source:HGNC Symbol;Acc:HGNC:3232]
ENSG00000135052	GOLM1	-0.745075	0.102752	golgi membrane protein 1 [Source:HGNC Symbol;Acc:HGNC:15451]
ENSG00000130940	CASZ1	-0.751592	0.126346	castor zinc finger 1 [Source:HGNC Symbol;Acc:HGNC:26002]
ENSG00000101265	RASSF2	-0.76347	0.21329	Ras association domain family member 2 [Source:HGNC Symbol;Acc:HGNC:9883]
ENSG00000130675	MNX1	-0.763674	0.176186	motor neuron and pancreas homeobox 1 [Source:HGNC Symbol;Acc:HGNC:4979]
ENSG00000094804	CDC6	-0.764728	0.0893333	cell division cycle 6 [Source:HGNC Symbol;Acc:HGNC:1744]
ENSG00000132688	NES	-0.766208	0.147162	nestin [Source:HGNC Symbol;Acc:HGNC:7756]
ENSG00000168743	NPNT	-0.767295	0.136753	nephronectin [Source:HGNC Symbol;Acc:HGNC:27405]
ENSG00000003096	KLHL13	-0.770716	0.197617	kelch like family member 13 [Source:HGNC Symbol;Acc:HGNC:22931]
ENSG00000221890	NPTXR	-0.777887	0.160111	neuronal pentraxin receptor [Source:HGNC Symbol;Acc:HGNC:7954]
ENSG00000162174	ASRGL1	-0.779042	0.11969	asparaginase and isoaspartyl peptidase 1 [Source:HGNC Symbol;Acc:HGNC:16448]
ENSG00000160190	SLC37A1	-0.781624	0.123956	solute carrier family 37 member 1 [Source:HGNC Symbol;Acc:HGNC:11024]
ENSG00000169116	PARM1	-0.790734	0.254763	prostate androgen-regulated mucin-like protein 1 [Source:HGNC Symbol;Acc:HGNC:24536]
ENSG00000110911	SLC11A2	-0.792662	0.093625	solute carrier family 11 member 2 [Source:HGNC Symbol;Acc:HGNC:10908]
ENSG00000163710	PCOLCE2	-0.798251	0.20772	procollagen C-endopeptidase enhancer 2 [Source:HGNC Symbol;Acc:HGNC:8739]
ENSG00000070731	ST6GALNAC2	-0.813947	0.203806	ST6 N-acetylgalactosaminide alpha-2,6-sialyltransferase 2 [Source:HGNC Symbol;Acc:HGNC:10867]
ENSG00000074410	CA12	-0.830717	0.12475	carbonic anhydrase 12 [Source:HGNC Symbol;Acc:HGNC:1371]
ENSG00000180767	CHST13	-0.839514	0.293565	carbohydrate sulfotransferase 13 [Source:HGNC Symbol;Acc:HGNC:21755]
ENSG00000145703	IQGAP2	-0.840399	0.231081	IQ motif containing GTPase activating protein 2 [Source:HGNC Symbol;Acc:HGNC:6111]
ENSG00000112139	MDGA1	-0.8451	0.119339	MAM domain containing glycosylphosphatidylinositol anchor 1 [Source:HGNC Symbol;Acc:HGNC:19267]
ENSG00000100422	CERK	-0.85836	0.0869144	ceramide kinase [Source:HGNC Symbol;Acc:HGNC:19256]
ENSG00000164379	FOXQ1	-0.858814	0.149661	forkhead box Q1 [Source:HGNC Symbol;Acc:HGNC:20951]
ENSG00000175352	NRIP3	-0.872811	0.180439	nuclear receptor interacting protein 3 [Source:HGNC Symbol;Acc:HGNC:1167]
ENSG00000163739	CXCL1	-0.880312	0.156094	C-X-C motif chemokine ligand 1 [Source:HGNC Symbol;Acc:HGNC:4602]
ENSG00000004399	PLXND1	-0.881628	0.104649	plexin D1 [Source:HGNC Symbol;Acc:HGNC:9107]
ENSG00000154930	ACSS1	-0.90679	0.140505	acyl-CoA synthetase short chain family member 1 [Source:HGNC Symbol;Acc:HGNC:16091]
ENSG00000149418	ST14	-0.928761	0.101995	ST14 transmembrane serine protease matriptase [Source:HGNC Symbol;Acc:HGNC:11344]
ENSG00000135480	KRT7	-0.930174	0.132175	keratin 7 [Source:HGNC Symbol;Acc:HGNC:6445]
ENSG00000069812	HES2	-0.969541	0.205129	hes family bHLH transcription factor 2 [Source:HGNC Symbol;Acc:HGNC:16005]
ENSG00000122861	PLAU	-0.98337	0.0952474	plasminogen activator, urokinase [Source:HGNC Symbol;Acc:HGNC:9052]
ENSG00000136842	TMOD1	-0.988813	0.304379	tropomodulin 1 [Source:HGNC Symbol;Acc:HGNC:11871]
ENSG00000154856	APCDD1	-0.997647	0.189027	APC down-regulated 1 [Source:HGNC Symbol;Acc:HGNC:15718]
ENSG00000180011	ZADH2	-0.99837	0.125179	prostaglandin reductase 3 [Source:HGNC Symbol;Acc:HGNC:28697]
ENSG00000183762	KREMEN1	-1	0.171988	kringle containing transmembrane protein 1 [Source:HGNC Symbol;Acc:HGNC:17550]
ENSG00000159871	LYPD5	-1.01131	0.213118	LY6/PLAUR domain containing 5 [Source:HGNC Symbol;Acc:HGNC:26397]
ENSG00000156675	RAB11FIP1	-1.0322	0.128422	RAB11 family interacting protein 1 [Source:HGNC Symbol;Acc:HGNC:30265]
ENSG00000136379	ABHD17C	-1.04705	0.0902493	abhydrolase domain containing 17C, depalmitoylase [Source:HGNC Symbol;Acc:HGNC:26925]
ENSG00000134326	CMPK2	-1.05198	0.322973	cytidine/uridine monophosphate kinase 2 [Source:HGNC Symbol;Acc:HGNC:27015]
ENSG00000101463	SYNDIG1	-1.10324	0.324117	synapse differentiation inducing 1 [Source:HGNC Symbol;Acc:HGNC:15885]
ENSG00000182107	TMEM30B	-1.10393	0.205968	transmembrane protein 30B [Source:HGNC Symbol;Acc:HGNC:27254]
ENSG00000106537	TSPAN13	-1.12625	0.125278	tetraspanin 13 [Source:HGNC Symbol;Acc:HGNC:21643]
ENSG00000057704	TMCC3	-1.16094	0.202028	transmembrane and coiled-coil domain family 3 [Source:HGNC Symbol;Acc:HGNC:29199]
ENSG00000155850	SLC26A2	-1.17979	0.122304	solute carrier family 26 member 2 [Source:HGNC Symbol;Acc:HGNC:10994]
ENSG00000076248	UNG	-1.189	0.135583	uracil DNA glycosylase [Source:HGNC Symbol;Acc:HGNC:12572]
ENSG00000124249	KCNK15	-1.20188	0.230163	potassium two pore domain channel subfamily K member 15 [Source:HGNC Symbol;Acc:HGNC:13814]
ENSG00000181467	RAP2B	-1.21457	0.125321	RAP2B, member of RAS oncogene family [Source:HGNC Symbol;Acc:HGNC:9862]
ENSG00000128567	PODXL	-1.22359	0.173567	podocalyxin like [Source:HGNC Symbol;Acc:HGNC:9171]
ENSG00000129451	KLK10	-1.24538	0.109948	kallikrein related peptidase 10 [Source:HGNC Symbol;Acc:HGNC:6358]
ENSG00000172197	MBOAT1	-1.24723	0.188853	membrane bound O-acyltransferase domain containing 1 [Source:HGNC Symbol;Acc:HGNC:21579]
ENSG00000163032	VSNL1	-1.30171	0.267605	visinin like 1 [Source:HGNC Symbol;Acc:HGNC:12722]
ENSG00000117115	PADI2	-1.30191	0.303662	peptidyl arginine deiminase 2 [Source:HGNC Symbol;Acc:HGNC:18341]
ENSG00000101204	CHRNA4	-1.4101	0.20106	cholinergic receptor nicotinic alpha 4 subunit [Source:HGNC Symbol;Acc:HGNC:1958]
ENSG00000183018	SPNS2	-1.43999	0.332661	SPNS lysolipid transporter 2, sphingosine-1-phosphate [Source:HGNC Symbol;Acc:HGNC:26992]
ENSG00000172478	MAB21L4	-1.44628	0.261615	mab-21 like 4 [Source:HGNC Symbol;Acc:HGNC:26216]
ENSG00000158769	F11R	-1.54743	0.128899	F11 receptor [Source:HGNC Symbol;Acc:HGNC:14685]
ENSG00000163286	ALPG	-1.59001	0.178554	alkaline phosphatase, germ cell [Source:HGNC Symbol;Acc:HGNC:441]
ENSG00000170786	SDR16C5	-1.70963	0.348262	short chain dehydrogenase/reductase family 16C member 5 [Source:HGNC Symbol;Acc:HGNC:30311]
ENSG00000119227	PIGZ	-1.84731	0.262415	phosphatidylinositol glycan anchor biosynthesis class Z [Source:HGNC Symbol;Acc:HGNC:30596]
ENSG00000075618	FSCN1	-2.01634	0.134563	fascin actin-bundling protein 1 [Source:HGNC Symbol;Acc:HGNC:11148]

## Sheet: PANC1-siSOX9
Ensembl GeneID	Gene name	PANC1-siSOX9 log2(FC)	StdErr	description		0.584963
ENSG00000269190	FBXO17	0.431897	0.0980993	F-box protein 17 [Source:HGNC Symbol;Acc:HGNC:18754]
ENSG00000064300	NGFR	7.12606	0.364536	nerve growth factor receptor [Source:HGNC Symbol;Acc:HGNC:7809]
ENSG00000108932	SLC16A6	3.411	0.356272	solute carrier family 16 member 6 [Source:HGNC Symbol;Acc:HGNC:10927]
ENSG00000254858	MPV17L2	-0.520885	0.168921	MPV17 mitochondrial inner membrane protein like 2 [Source:HGNC Symbol;Acc:HGNC:28177]
ENSG00000116990	MYCL	2.96162	0.255978	MYCL proto-oncogene, bHLH transcription factor [Source:HGNC Symbol;Acc:HGNC:7555]
ENSG00000254087	LYN	0.560321	0.0811355	LYN proto-oncogene, Src family tyrosine kinase [Source:HGNC Symbol;Acc:HGNC:6735]
ENSG00000253729	PRKDC	-0.350705	0.0658343	protein kinase, DNA-activated, catalytic subunit [Source:HGNC Symbol;Acc:HGNC:9413]
ENSG00000250571	GLI4	-0.466868	0.167739	GLI family zinc finger 4 [Source:HGNC Symbol;Acc:HGNC:4320]
ENSG00000247556	OIP5-AS1	0.428741	0.0937318	OIP5 antisense RNA 1 [Source:HGNC Symbol;Acc:HGNC:43563]
ENSG00000121068	TBX2	2.75194	0.460467	T-box transcription factor 2 [Source:HGNC Symbol;Acc:HGNC:11597]
ENSG00000244405	ETV5	-0.280671	0.0977486	ETS variant transcription factor 5 [Source:HGNC Symbol;Acc:HGNC:3494]
ENSG00000185338	SOCS1	2.16955	0.356595	suppressor of cytokine signaling 1 [Source:HGNC Symbol;Acc:HGNC:19383]
ENSG00000242259	C22orf39	0.530945	0.13276	chromosome 22 open reading frame 39 [Source:HGNC Symbol;Acc:HGNC:27012]
ENSG00000241878	PISD	0.392001	0.0935436	phosphatidylserine decarboxylase [Source:HGNC Symbol;Acc:HGNC:8999]
ENSG00000240184	PCDHGC3	0.405932	0.1157	protocadherin gamma subfamily C, 3 [Source:HGNC Symbol;Acc:HGNC:8716]
ENSG00000155324	GRAMD2B	2.07211	0.203948	GRAM domain containing 2B [Source:HGNC Symbol;Acc:HGNC:24911]
ENSG00000101096	NFATC2	2.06007	0.196273	nuclear factor of activated T cells 2 [Source:HGNC Symbol;Acc:HGNC:7776]
ENSG00000132718	SYT11	2.05543	0.197051	synaptotagmin 11 [Source:HGNC Symbol;Acc:HGNC:19239]
ENSG00000107485	GATA3	2.02328	0.242251	GATA binding protein 3 [Source:HGNC Symbol;Acc:HGNC:4172]
ENSG00000119946	CNNM1	1.99303	0.155611	cyclin and CBS domain divalent metal cation transport mediator 1 [Source:HGNC Symbol;Acc:HGNC:102]
ENSG00000180730	SHISA2	1.87333	0.415455	shisa family member 2 [Source:HGNC Symbol;Acc:HGNC:20366]
ENSG00000228409	CCT6P1	0.479808	0.200572	chaperonin containing TCP1 subunit 6 pseudogene 1 [Source:HGNC Symbol;Acc:HGNC:33094]
ENSG00000127528	KLF2	1.82246	0.245719	KLF transcription factor 2 [Source:HGNC Symbol;Acc:HGNC:6347]
ENSG00000233101	HOXB-AS3	1.80072	0.264257	HOXB cluster antisense RNA 3 [Source:HGNC Symbol;Acc:HGNC:40283]
ENSG00000217128	FNIP1	0.471539	0.077478	folliculin interacting protein 1 [Source:HGNC Symbol;Acc:HGNC:29418]
ENSG00000214063	TSPAN4	-0.374431	0.0858795	tetraspanin 4 [Source:HGNC Symbol;Acc:HGNC:11859]
ENSG00000137801	THBS1	1.76746	0.16998	thrombospondin 1 [Source:HGNC Symbol;Acc:HGNC:11785]
ENSG00000213853	EMP2	-0.39741	0.119763	epithelial membrane protein 2 [Source:HGNC Symbol;Acc:HGNC:3334]
ENSG00000213694	S1PR3	0.469018	0.164893	sphingosine-1-phosphate receptor 3 [Source:HGNC Symbol;Acc:HGNC:3167]
ENSG00000213593	TMX2	0.279955	0.0695556	thioredoxin related transmembrane protein 2 [Source:HGNC Symbol;Acc:HGNC:30739]
ENSG00000213516	RBMXL1	0.495834	0.0988733	RBMX like 1 [Source:HGNC Symbol;Acc:HGNC:25073]
ENSG00000135312	HTR1B	1.75014	0.193131	5-hydroxytryptamine receptor 1B [Source:HGNC Symbol;Acc:HGNC:5287]
ENSG00000135925	WNT10A	1.64542	0.216058	Wnt family member 10A [Source:HGNC Symbol;Acc:HGNC:13829]
ENSG00000213066	CEP43	-0.324833	0.11837	centrosomal protein 43 [Source:HGNC Symbol;Acc:HGNC:17012]
ENSG00000205922	ONECUT3	-0.289662	0.0882199	one cut homeobox 3 [Source:HGNC Symbol;Acc:HGNC:13399]
ENSG00000205763	RP9P	0.5643	0.176678	RP9 pseudogene [Source:HGNC Symbol;Acc:HGNC:33969]
ENSG00000170542	SERPINB9	1.60047	0.170071	serpin family B member 9 [Source:HGNC Symbol;Acc:HGNC:8955]
ENSG00000205726	ITSN1	-0.245069	0.0726936	intersectin 1 [Source:HGNC Symbol;Acc:HGNC:6183]
ENSG00000205517	RGL3	0.457989	0.152103	ral guanine nucleotide dissociation stimulator like 3 [Source:HGNC Symbol;Acc:HGNC:30282]
ENSG00000163083	INHBB	1.59703	0.181901	inhibin subunit beta B [Source:HGNC Symbol;Acc:HGNC:6067]
ENSG00000205356	TECPR1	-0.342588	0.115231	tectonin beta-propeller repeat containing 1 [Source:HGNC Symbol;Acc:HGNC:22214]
ENSG00000198892	SHISA4	1.58264	0.117255	shisa family member 4 [Source:HGNC Symbol;Acc:HGNC:27139]
ENSG00000156475	PPP2R2B	1.56652	0.164908	protein phosphatase 2 regulatory subunit Bbeta [Source:HGNC Symbol;Acc:HGNC:9305]
ENSG00000204237	OXLD1	-0.351632	0.123331	oxidoreductase like domain containing 1 [Source:HGNC Symbol;Acc:HGNC:27901]
ENSG00000204084	INPP5B	0.488432	0.154	inositol polyphosphate-5-phosphatase B [Source:HGNC Symbol;Acc:HGNC:6077]
ENSG00000203883	SOX18	-0.544906	0.164943	SRY-box transcription factor 18 [Source:HGNC Symbol;Acc:HGNC:11194]
ENSG00000069702	TGFBR3	1.56038	0.121025	transforming growth factor beta receptor 3 [Source:HGNC Symbol;Acc:HGNC:11774]
ENSG00000118515	SGK1	1.51406	0.12618	serum/glucocorticoid regulated kinase 1 [Source:HGNC Symbol;Acc:HGNC:10810]
ENSG00000125266	EFNB2	1.5109	0.141985	ephrin B2 [Source:HGNC Symbol;Acc:HGNC:3227]
ENSG00000198598	MMP17	-0.453022	0.148833	matrix metallopeptidase 17 [Source:HGNC Symbol;Acc:HGNC:7163]
ENSG00000162591	MEGF6	1.48874	0.176944	multiple EGF like domains 6 [Source:HGNC Symbol;Acc:HGNC:3232]
ENSG00000198373	WWP2	0.392985	0.094719	WW domain containing E3 ubiquitin protein ligase 2 [Source:HGNC Symbol;Acc:HGNC:16804]
ENSG00000198356	GET3	0.316374	0.094608	guided entry of tail-anchored proteins factor 3, ATPase [Source:HGNC Symbol;Acc:HGNC:752]
ENSG00000198355	PIM3	-0.495224	0.0908308	Pim-3 proto-oncogene, serine/threonine kinase [Source:HGNC Symbol;Acc:HGNC:19310]
ENSG00000198331	HYLS1	-0.294811	0.091469	HYLS1 centriolar and ciliogenesis associated [Source:HGNC Symbol;Acc:HGNC:26558]
ENSG00000198176	TFDP1	-0.243374	0.0692971	transcription factor Dp-1 [Source:HGNC Symbol;Acc:HGNC:11749]
ENSG00000197905	TEAD4	0.28217	0.0972216	TEA domain transcription factor 4 [Source:HGNC Symbol;Acc:HGNC:11717]
ENSG00000115596	WNT6	1.48733	0.194609	Wnt family member 6 [Source:HGNC Symbol;Acc:HGNC:12785]
ENSG00000078401	EDN1	1.47215	0.45981	endothelin 1 [Source:HGNC Symbol;Acc:HGNC:3176]
ENSG00000197601	FAR1	-0.346058	0.0777472	fatty acyl-CoA reductase 1 [Source:HGNC Symbol;Acc:HGNC:26222]
ENSG00000004139	SARM1	1.45062	0.165481	sterile alpha and TIR motif containing 1 [Source:HGNC Symbol;Acc:HGNC:17074]
ENSG00000171522	PTGER4	1.44429	0.177199	prostaglandin E receptor 4 [Source:HGNC Symbol;Acc:HGNC:9596]
ENSG00000156453	PCDH1	1.43202	0.121986	protocadherin 1 [Source:HGNC Symbol;Acc:HGNC:8655]
ENSG00000197302	ZNF720	0.349214	0.134457	KRAB box domain containing 5 [Source:HGNC Symbol;Acc:HGNC:26987]
ENSG00000128595	CALU	1.40037	0.0922547	calumenin [Source:HGNC Symbol;Acc:HGNC:1458]
ENSG00000197136	PCNX3	0.361219	0.0631264	pecanex 3 [Source:HGNC Symbol;Acc:HGNC:18760]
ENSG00000143816	WNT9A	1.39991	0.160839	Wnt family member 9A [Source:HGNC Symbol;Acc:HGNC:12778]
ENSG00000130751	NPAS1	1.39776	0.253276	neuronal PAS domain protein 1 [Source:HGNC Symbol;Acc:HGNC:7894]
ENSG00000196937	FAM3C	-0.548079	0.102414	FAM3 metabolism regulating signaling molecule C [Source:HGNC Symbol;Acc:HGNC:18664]
ENSG00000196712	NF1	0.26671	0.0790524	neurofibromin 1 [Source:HGNC Symbol;Acc:HGNC:7765]
ENSG00000163508	EOMES	1.38239	0.268857	eomesodermin [Source:HGNC Symbol;Acc:HGNC:3372]
ENSG00000152284	TCF7L1	1.33733	0.101862	transcription factor 7 like 1 [Source:HGNC Symbol;Acc:HGNC:11640]
ENSG00000196476	C20orf96	0.543017	0.143274	chromosome 20 open reading frame 96 [Source:HGNC Symbol;Acc:HGNC:16227]
ENSG00000196372	ASB13	-0.467493	0.0996342	ankyrin repeat and SOCS box containing 13 [Source:HGNC Symbol;Acc:HGNC:19765]
ENSG00000196305	IARS1	-0.525212	0.110081	isoleucyl-tRNA synthetase 1 [Source:HGNC Symbol;Acc:HGNC:5330]
ENSG00000196159	FAT4	-0.434349	0.0843492	FAT atypical cadherin 4 [Source:HGNC Symbol;Acc:HGNC:23109]
ENSG00000196141	SPATS2L	-0.373424	0.079416	spermatogenesis associated serine rich 2 like [Source:HGNC Symbol;Acc:HGNC:24574]
ENSG00000189114	BLOC1S3	0.553516	0.115371	biogenesis of lysosomal organelles complex 1 subunit 3 [Source:HGNC Symbol;Acc:HGNC:20914]
ENSG00000189091	SF3B3	-0.285462	0.0649356	splicing factor 3b subunit 3 [Source:HGNC Symbol;Acc:HGNC:10770]
ENSG00000178980	SELENOW	1.30287	0.127115	selenoprotein W [Source:HGNC Symbol;Acc:HGNC:10752]
ENSG00000137834	SMAD6	1.28657	0.130187	SMAD family member 6 [Source:HGNC Symbol;Acc:HGNC:6772]
ENSG00000188613	NANOS1	0.527022	0.179099	nanos C2HC-type zinc finger 1 [Source:HGNC Symbol;Acc:HGNC:23044]
ENSG00000197857	ZNF44	1.26943	0.164506	zinc finger protein 44 [Source:HGNC Symbol;Acc:HGNC:13110]
ENSG00000188229	TUBB4B	-0.291539	0.11634	tubulin beta 4B class IVb [Source:HGNC Symbol;Acc:HGNC:20771]
ENSG00000135185	TMEM243	1.25723	0.17433	transmembrane protein 243 [Source:HGNC Symbol;Acc:HGNC:21707]
ENSG00000188130	MAPK12	-0.316437	0.0995317	mitogen-activated protein kinase 12 [Source:HGNC Symbol;Acc:HGNC:6874]
ENSG00000115468	EFHD1	1.20999	0.175581	EF-hand domain family member D1 [Source:HGNC Symbol;Acc:HGNC:29556]
ENSG00000187840	EIF4EBP1	-0.521039	0.137099	eukaryotic translation initiation factor 4E binding protein 1 [Source:HGNC Symbol;Acc:HGNC:3288]
ENSG00000187741	FANCA	-0.559796	0.0920626	FA complementation group A [Source:HGNC Symbol;Acc:HGNC:3582]
ENSG00000231607	DLEU2	1.19323	0.168124	deleted in lymphocytic leukemia 2 [Source:HGNC Symbol;Acc:HGNC:13748]
ENSG00000008735	MAPK8IP2	1.17239	0.117576	mitogen-activated protein kinase 8 interacting protein 2 [Source:HGNC Symbol;Acc:HGNC:6883]
ENSG00000064195	DLX3	1.17195	0.291478	distal-less homeobox 3 [Source:HGNC Symbol;Acc:HGNC:2916]
ENSG00000129521	EGLN3	1.1717	0.179664	egl-9 family hypoxia inducible factor 3 [Source:HGNC Symbol;Acc:HGNC:14661]
ENSG00000088340	FER1L4	1.16739	0.209613	fer-1 like family member 4 (pseudogene) [Source:HGNC Symbol;Acc:HGNC:15801]
ENSG00000104419	NDRG1	1.16475	0.261407	N-myc downstream regulated 1 [Source:HGNC Symbol;Acc:HGNC:7679]
ENSG00000173083	HPSE	1.16374	0.198141	heparanase [Source:HGNC Symbol;Acc:HGNC:5164]
ENSG00000149260	CAPN5	1.14922	0.109962	calpain 5 [Source:HGNC Symbol;Acc:HGNC:1482]
ENSG00000186111	PIP5K1C	0.574703	0.0744955	phosphatidylinositol-4-phosphate 5-kinase type 1 gamma [Source:HGNC Symbol;Acc:HGNC:8996]
ENSG00000185985	SLITRK2	1.14147	0.171238	SLIT and NTRK like family member 2 [Source:HGNC Symbol;Acc:HGNC:13449]
ENSG00000163053	SLC16A14	1.13868	0.217994	solute carrier family 16 member 14 [Source:HGNC Symbol;Acc:HGNC:26417]
ENSG00000185947	ZNF267	0.371398	0.11868	zinc finger protein 267 [Source:HGNC Symbol;Acc:HGNC:13060]
ENSG00000185896	LAMP1	0.311339	0.063397	lysosomal associated membrane protein 1 [Source:HGNC Symbol;Acc:HGNC:6499]
ENSG00000185651	UBE2L3	0.318617	0.0727975	ubiquitin conjugating enzyme E2 L3 [Source:HGNC Symbol;Acc:HGNC:12488]
ENSG00000185624	P4HB	-0.168204	0.0701806	prolyl 4-hydroxylase subunit beta [Source:HGNC Symbol;Acc:HGNC:8548]
ENSG00000115380	EFEMP1	1.13183	0.146134	EGF containing fibulin extracellular matrix protein 1 [Source:HGNC Symbol;Acc:HGNC:3218]
ENSG00000125779	PANK2	1.12297	0.0839891	pantothenate kinase 2 [Source:HGNC Symbol;Acc:HGNC:15894]
ENSG00000169129	AFAP1L2	1.10866	0.0922117	actin filament associated protein 1 like 2 [Source:HGNC Symbol;Acc:HGNC:25901]
ENSG00000185158	LRRC37B	0.478052	0.146826	leucine rich repeat containing 37B [Source:HGNC Symbol;Acc:HGNC:29070]
ENSG00000185000	DGAT1	0.26219	0.0985492	diacylglycerol O-acyltransferase 1 [Source:HGNC Symbol;Acc:HGNC:2843]
ENSG00000143878	RHOB	1.10418	0.197394	ras homolog family member B [Source:HGNC Symbol;Acc:HGNC:668]
ENSG00000060138	YBX3	1.10163	0.101754	Y-box binding protein 3 [Source:HGNC Symbol;Acc:HGNC:2428]
ENSG00000122786	CALD1	1.09328	0.189749	caldesmon 1 [Source:HGNC Symbol;Acc:HGNC:1441]
ENSG00000184205	TSPYL2	0.47207	0.127311	TSPY like 2 [Source:HGNC Symbol;Acc:HGNC:24358]
ENSG00000184058	TBX1	-0.364184	0.102668	T-box transcription factor 1 [Source:HGNC Symbol;Acc:HGNC:11592]
ENSG00000183955	KMT5A	-0.230642	0.086115	lysine methyltransferase 5A [Source:HGNC Symbol;Acc:HGNC:29489]
ENSG00000183765	CHEK2	-0.365617	0.0959165	checkpoint kinase 2 [Source:HGNC Symbol;Acc:HGNC:16627]
ENSG00000183760	ACP7	-0.451824	0.15799	acid phosphatase 7, tartrate resistant (putative) [Source:HGNC Symbol;Acc:HGNC:33781]
ENSG00000112658	SRF	1.09017	0.11734	serum response factor [Source:HGNC Symbol;Acc:HGNC:11291]
ENSG00000146674	IGFBP3	1.08457	0.322391	insulin like growth factor binding protein 3 [Source:HGNC Symbol;Acc:HGNC:5472]
ENSG00000168993	CPLX1	1.08372	0.203578	complexin 1 [Source:HGNC Symbol;Acc:HGNC:2309]
ENSG00000183576	SETD3	0.177493	0.0745868	SET domain containing 3, actin histidine methyltransferase [Source:HGNC Symbol;Acc:HGNC:20493]
ENSG00000140416	TPM1	1.08306	0.108308	tropomyosin 1 [Source:HGNC Symbol;Acc:HGNC:12010]
ENSG00000183454	GRIN2A	0.422117	0.107898	glutamate ionotropic receptor NMDA type subunit 2A [Source:HGNC Symbol;Acc:HGNC:4585]
ENSG00000137203	TFAP2A	1.0829	0.100984	transcription factor AP-2 alpha [Source:HGNC Symbol;Acc:HGNC:11742]
ENSG00000183161	FANCF	-0.373514	0.141147	FA complementation group F [Source:HGNC Symbol;Acc:HGNC:3587]
ENSG00000183092	BEGAIN	0.523406	0.134925	brain enriched guanylate kinase associated [Source:HGNC Symbol;Acc:HGNC:24163]
ENSG00000182973	CNOT10	-0.546091	0.0906446	CCR4-NOT transcription complex subunit 10 [Source:HGNC Symbol;Acc:HGNC:23817]
ENSG00000169851	PCDH7	1.0778	0.126124	protocadherin 7 [Source:HGNC Symbol;Acc:HGNC:8659]
ENSG00000022567	SLC45A4	1.06856	0.117483	solute carrier family 45 member 4 [Source:HGNC Symbol;Acc:HGNC:29196]
ENSG00000182628	SKA2	-0.273353	0.103187	spindle and kinetochore associated complex subunit 2 [Source:HGNC Symbol;Acc:HGNC:28006]
ENSG00000182551	ADI1	0.433728	0.134523	acireductone dioxygenase 1 [Source:HGNC Symbol;Acc:HGNC:30576]
ENSG00000139410	SDSL	1.06647	0.212493	serine dehydratase like [Source:HGNC Symbol;Acc:HGNC:30404]
ENSG00000182134	TDRKH	0.340486	0.112772	tudor and KH domain containing [Source:HGNC Symbol;Acc:HGNC:11713]
ENSG00000182022	CHST15	-0.299714	0.0976133	carbohydrate sulfotransferase 15 [Source:HGNC Symbol;Acc:HGNC:18137]
ENSG00000181751	MACIR	-0.473382	0.126029	macrophage immunometabolism regulator [Source:HGNC Symbol;Acc:HGNC:25052]
ENSG00000181481	RNF135	-0.375315	0.0890001	ring finger protein 135 [Source:HGNC Symbol;Acc:HGNC:21158]
ENSG00000049130	KITLG	1.05869	0.085148	KIT ligand [Source:HGNC Symbol;Acc:HGNC:6343]
ENSG00000181444	ZNF467	0.458569	0.195109	zinc finger protein 467 [Source:HGNC Symbol;Acc:HGNC:23154]
ENSG00000108551	RASD1	1.0521	0.323672	ras related dexamethasone induced 1 [Source:HGNC Symbol;Acc:HGNC:15828]
ENSG00000112419	PHACTR2	1.03787	0.106055	phosphatase and actin regulator 2 [Source:HGNC Symbol;Acc:HGNC:20956]
ENSG00000197008	ZNF138	1.02693	0.148163	zinc finger protein 138 [Source:HGNC Symbol;Acc:HGNC:12922]
ENSG00000180818	HOXC10	0.50112	0.0852208	homeobox C10 [Source:HGNC Symbol;Acc:HGNC:5122]
ENSG00000168038	ULK4	1.01957	0.15378	unc-51 like kinase 4 [Source:HGNC Symbol;Acc:HGNC:15784]
ENSG00000180758	GPR157	0.381585	0.10766	G protein-coupled receptor 157 [Source:HGNC Symbol;Acc:HGNC:23687]
ENSG00000137269	LRRC1	1.01275	0.137283	leucine rich repeat containing 1 [Source:HGNC Symbol;Acc:HGNC:14307]
ENSG00000180346	TIGD2	-0.462081	0.157571	tigger transposable element derived 2 [Source:HGNC Symbol;Acc:HGNC:18333]
ENSG00000180340	FZD2	0.469324	0.163308	frizzled class receptor 2 [Source:HGNC Symbol;Acc:HGNC:4040]
ENSG00000180228	PRKRA	0.329427	0.0901601	protein activator of interferon induced protein kinase EIF2AK2 [Source:HGNC Symbol;Acc:HGNC:9438]
ENSG00000180185	FAHD1	0.530164	0.118347	fumarylacetoacetate hydrolase domain containing 1 [Source:HGNC Symbol;Acc:HGNC:14169]
ENSG00000134874	DZIP1	0.991549	0.082596	DAZ interacting zinc finger protein 1 [Source:HGNC Symbol;Acc:HGNC:20908]
ENSG00000135604	STX11	0.990442	0.264372	syntaxin 11 [Source:HGNC Symbol;Acc:HGNC:11429]
ENSG00000179965	ZNF771	0.453318	0.172138	zinc finger protein 771 [Source:HGNC Symbol;Acc:HGNC:29653]
ENSG00000179632	MAF1	0.364127	0.094787	MAF1 homolog, negative regulator of RNA polymerase III [Source:HGNC Symbol;Acc:HGNC:24966]
ENSG00000179431	FJX1	0.39715	0.127656	four-jointed box kinase 1 [Source:HGNC Symbol;Acc:HGNC:17166]
ENSG00000254402	LRRC24	0.975032	0.232406	leucine rich repeat containing 24 [Source:HGNC Symbol;Acc:HGNC:28947]
ENSG00000261614	YBX3P1	0.970122	0.224278	Y-box binding protein 3 pseudogene 1 [Source:HGNC Symbol;Acc:HGNC:2429]
ENSG00000237172	B3GNT9	0.960756	0.182449	UDP-GlcNAc:betaGal beta-1,3-N-acetylglucosaminyltransferase 9 [Source:HGNC Symbol;Acc:HGNC:28714]
ENSG00000165556	CDX2	0.947985	0.206841	caudal type homeobox 2 [Source:HGNC Symbol;Acc:HGNC:1806]
ENSG00000178814	OPLAH	-0.394739	0.0984065	5-oxoprolinase, ATP-hydrolysing [Source:HGNC Symbol;Acc:HGNC:8149]
ENSG00000160469	BRSK1	0.938593	0.194017	BR serine/threonine kinase 1 [Source:HGNC Symbol;Acc:HGNC:18994]
ENSG00000178718	RPP25	0.314368	0.0980489	ribonuclease P and MRP subunit p25 [Source:HGNC Symbol;Acc:HGNC:30361]
ENSG00000178381	ZFAND2A	0.580326	0.145452	zinc finger AN1-type containing 2A [Source:HGNC Symbol;Acc:HGNC:28073]
ENSG00000178252	WDR6	0.24912	0.0710146	WD repeat domain 6 [Source:HGNC Symbol;Acc:HGNC:12758]
ENSG00000177879	AP3S1	0.395154	0.0814708	adaptor related protein complex 3 subunit sigma 1 [Source:HGNC Symbol;Acc:HGNC:2013]
ENSG00000177731	FLII	0.500906	0.0988751	FLII actin remodeling protein [Source:HGNC Symbol;Acc:HGNC:3750]
ENSG00000089157	RPLP0	0.92537	0.0951749	ribosomal protein lateral stalk subunit P0 [Source:HGNC Symbol;Acc:HGNC:10371]
ENSG00000185551	NR2F2	0.917693	0.0952045	nuclear receptor subfamily 2 group F member 2 [Source:HGNC Symbol;Acc:HGNC:7976]
ENSG00000177125	ZBTB34	0.28265	0.120562	zinc finger and BTB domain containing 34 [Source:HGNC Symbol;Acc:HGNC:31446]
ENSG00000115963	RND3	0.913087	0.130596	Rho family GTPase 3 [Source:HGNC Symbol;Acc:HGNC:671]
ENSG00000176953	NFATC2IP	-0.54815	0.101651	nuclear factor of activated T cells 2 interacting protein [Source:HGNC Symbol;Acc:HGNC:25906]
ENSG00000141232	TOB1	0.910634	0.138505	transducer of ERBB2, 1 [Source:HGNC Symbol;Acc:HGNC:11979]
ENSG00000157613	CREB3L1	0.906753	0.301676	cAMP responsive element binding protein 3 like 1 [Source:HGNC Symbol;Acc:HGNC:18856]
ENSG00000183722	LHFPL6	0.904072	0.163532	LHFPL tetraspan subfamily member 6 [Source:HGNC Symbol;Acc:HGNC:6586]
ENSG00000133030	MPRIP	0.900274	0.110438	myosin phosphatase Rho interacting protein [Source:HGNC Symbol;Acc:HGNC:30321]
ENSG00000147324	MFHAS1	0.897909	0.104712	multifunctional ROCO family signaling regulator 1 [Source:HGNC Symbol;Acc:HGNC:16982]
ENSG00000176170	SPHK1	0.540119	0.165326	sphingosine kinase 1 [Source:HGNC Symbol;Acc:HGNC:11240]
ENSG00000176105	YES1	-0.456223	0.0702235	YES proto-oncogene 1, Src family tyrosine kinase [Source:HGNC Symbol;Acc:HGNC:12841]
ENSG00000198556	ZNF789	0.891574	0.156257	zinc finger protein 789 [Source:HGNC Symbol;Acc:HGNC:27801]
ENSG00000153823	PID1	0.887995	0.261044	phosphotyrosine interaction domain containing 1 [Source:HGNC Symbol;Acc:HGNC:26084]
ENSG00000149289	ZC3H12C	0.882269	0.120431	zinc finger CCCH-type containing 12C [Source:HGNC Symbol;Acc:HGNC:29362]
ENSG00000138061	CYP1B1	0.877435	0.0955851	cytochrome P450 family 1 subfamily B member 1 [Source:HGNC Symbol;Acc:HGNC:2597]
ENSG00000175324	LSM1	0.34284	0.117568	LSM1 homolog, mRNA degradation associated [Source:HGNC Symbol;Acc:HGNC:20472]
ENSG00000175216	CKAP5	-0.349649	0.0515042	cytoskeleton associated protein 5 [Source:HGNC Symbol;Acc:HGNC:28959]
ENSG00000118418	HMGN3	0.873683	0.109763	high mobility group nucleosomal binding domain 3 [Source:HGNC Symbol;Acc:HGNC:12312]
ENSG00000174851	YIF1A	-0.227081	0.0748394	Yip1 interacting factor homolog A, membrane trafficking protein [Source:HGNC Symbol;Acc:HGNC:16688]
ENSG00000174738	NR1D2	-0.422045	0.106782	nuclear receptor subfamily 1 group D member 2 [Source:HGNC Symbol;Acc:HGNC:7963]
ENSG00000174684	B4GAT1	-0.503966	0.167177	beta-1,4-glucuronyltransferase 1 [Source:HGNC Symbol;Acc:HGNC:15685]
ENSG00000173705	SUSD5	0.507232	0.122283	sushi domain containing 5 [Source:HGNC Symbol;Acc:HGNC:29061]
ENSG00000150457	LATS2	0.870878	0.0942361	large tumor suppressor kinase 2 [Source:HGNC Symbol;Acc:HGNC:6515]
ENSG00000183283	DAZAP2	0.867272	0.0752884	DAZ associated protein 2 [Source:HGNC Symbol;Acc:HGNC:2684]
ENSG00000173041	ZNF680	0.422374	0.101087	zinc finger protein 680 [Source:HGNC Symbol;Acc:HGNC:26897]
ENSG00000172687	ZNF738	0.865325	0.17006	zinc finger protein 738 [Source:HGNC Symbol;Acc:HGNC:32469]
ENSG00000172893	DHCR7	0.382052	0.143824	7-dehydrocholesterol reductase [Source:HGNC Symbol;Acc:HGNC:2860]
ENSG00000144161	ZC3H8	0.862914	0.17237	zinc finger CCCH-type containing 8 [Source:HGNC Symbol;Acc:HGNC:30941]
ENSG00000172661	WASHC2C	0.338947	0.109609	WASH complex subunit 2C [Source:HGNC Symbol;Acc:HGNC:23414]
ENSG00000172292	CERS6	-0.285981	0.0680297	ceramide synthase 6 [Source:HGNC Symbol;Acc:HGNC:23826]
ENSG00000105996	HOXA2	0.862297	0.274177	homeobox A2 [Source:HGNC Symbol;Acc:HGNC:5103]
ENSG00000172123	SLFN12	0.566676	0.0950027	schlafen family member 12 [Source:HGNC Symbol;Acc:HGNC:25500]
ENSG00000172071	EIF2AK3	0.572661	0.125675	eukaryotic translation initiation factor 2 alpha kinase 3 [Source:HGNC Symbol;Acc:HGNC:3255]
ENSG00000160963	COL26A1	0.862091	0.269137	collagen type XXVI alpha 1 chain [Source:HGNC Symbol;Acc:HGNC:18038]
ENSG00000171634	BPTF	0.266874	0.0800099	bromodomain PHD finger transcription factor [Source:HGNC Symbol;Acc:HGNC:3581]
ENSG00000122035	RASL11A	0.860633	0.271857	RAS like family 11 member A [Source:HGNC Symbol;Acc:HGNC:23802]
ENSG00000099337	KCNK6	0.860168	0.0922965	potassium two pore domain channel subfamily K member 6 [Source:HGNC Symbol;Acc:HGNC:6281]
ENSG00000171552	BCL2L1	0.425801	0.07583	BCL2 like 1 [Source:HGNC Symbol;Acc:HGNC:992]
ENSG00000142279	WTIP	0.850139	0.11746	WT1 interacting protein [Source:HGNC Symbol;Acc:HGNC:20964]
ENSG00000100379	KCTD17	0.847651	0.118677	potassium channel tetramerization domain containing 17 [Source:HGNC Symbol;Acc:HGNC:25705]
ENSG00000131981	LGALS3	0.846554	0.139732	galectin 3 [Source:HGNC Symbol;Acc:HGNC:6563]
ENSG00000138623	SEMA7A	0.831257	0.136473	semaphorin 7A (John Milton Hagen blood group) [Source:HGNC Symbol;Acc:HGNC:10741]
ENSG00000171298	GAA	-0.557125	0.14572	alpha glucosidase [Source:HGNC Symbol;Acc:HGNC:4065]
ENSG00000171241	SHCBP1	-0.354348	0.109454	SHC binding and spindle associated 1 [Source:HGNC Symbol;Acc:HGNC:29547]
ENSG00000171161	ZNF672	0.393348	0.116795	zinc finger protein 672 [Source:HGNC Symbol;Acc:HGNC:26179]
ENSG00000170802	FOXN2	-0.359269	0.0892889	forkhead box N2 [Source:HGNC Symbol;Acc:HGNC:5281]
ENSG00000170743	SYT9	-0.392665	0.120644	synaptotagmin 9 [Source:HGNC Symbol;Acc:HGNC:19265]
ENSG00000121104	FAM117A	0.830519	0.240133	family with sequence similarity 117 member A [Source:HGNC Symbol;Acc:HGNC:24179]
ENSG00000180066	LINC02870	0.827588	0.256281	long intergenic non-protein coding RNA 2870 [Source:HGNC Symbol;Acc:HGNC:27275]
ENSG00000164318	EGFLAM	0.822991	0.136526	EGF like, fibronectin type III and laminin G domains [Source:HGNC Symbol;Acc:HGNC:26810]
ENSG00000169981	ZNF35	0.821657	0.164226	zinc finger protein 35 [Source:HGNC Symbol;Acc:HGNC:13099]
ENSG00000170485	NPAS2	-0.562012	0.0684234	neuronal PAS domain protein 2 [Source:HGNC Symbol;Acc:HGNC:7895]
ENSG00000164236	ANKRD33B	0.813664	0.281556	ankyrin repeat domain 33B [Source:HGNC Symbol;Acc:HGNC:35240]
ENSG00000170275	CRTAP	-0.395619	0.0769487	cartilage associated protein [Source:HGNC Symbol;Acc:HGNC:2379]
ENSG00000170113	NIPA1	-0.469801	0.0767727	NIPA magnesium transporter 1 [Source:HGNC Symbol;Acc:HGNC:17043]
ENSG00000135736	CCDC102A	0.806327	0.226069	coiled-coil domain containing 102A [Source:HGNC Symbol;Acc:HGNC:28097]
ENSG00000169855	ROBO1	0.266282	0.0957028	roundabout guidance receptor 1 [Source:HGNC Symbol;Acc:HGNC:10249]
ENSG00000180914	OXTR	0.806135	0.157723	oxytocin receptor [Source:HGNC Symbol;Acc:HGNC:8529]
ENSG00000177508	IRX3	0.804281	0.142306	iroquois homeobox 3 [Source:HGNC Symbol;Acc:HGNC:14360]
ENSG00000169604	ANTXR1	0.255998	0.0897872	ANTXR cell adhesion molecule 1 [Source:HGNC Symbol;Acc:HGNC:21014]
ENSG00000169599	NFU1	-0.426752	0.107041	NFU1 iron-sulfur cluster scaffold [Source:HGNC Symbol;Acc:HGNC:16287]
ENSG00000169221	TBC1D10B	0.176668	0.0699151	TBC1 domain family member 10B [Source:HGNC Symbol;Acc:HGNC:24510]
ENSG00000239857	GET4	0.802066	0.168167	guided entry of tail-anchored proteins factor 4 [Source:HGNC Symbol;Acc:HGNC:21690]
ENSG00000118777	ABCG2	0.800289	0.173004	ATP binding cassette subfamily G member 2 (Junior blood group) [Source:HGNC Symbol;Acc:HGNC:74]
ENSG00000168938	PPIC	0.257923	0.0858304	peptidylprolyl isomerase C [Source:HGNC Symbol;Acc:HGNC:9256]
ENSG00000172985	SH3RF3	0.798469	0.138732	SH3 domain containing ring finger 3 [Source:HGNC Symbol;Acc:HGNC:24699]
ENSG00000168894	RNF181	0.454946	0.0931758	ring finger protein 181 [Source:HGNC Symbol;Acc:HGNC:28037]
ENSG00000168795	ZBTB5	0.275838	0.0751148	zinc finger and BTB domain containing 5 [Source:HGNC Symbol;Acc:HGNC:23836]
ENSG00000102878	HSF4	0.797167	0.202712	heat shock transcription factor 4 [Source:HGNC Symbol;Acc:HGNC:5227]
ENSG00000168785	TSPAN5	-0.354135	0.0862645	tetraspanin 5 [Source:HGNC Symbol;Acc:HGNC:17753]
ENSG00000160685	ZBTB7B	0.78907	0.0818224	zinc finger and BTB domain containing 7B [Source:HGNC Symbol;Acc:HGNC:18668]
ENSG00000168488	ATXN2L	-0.193882	0.0754087	ataxin 2 like [Source:HGNC Symbol;Acc:HGNC:31326]
ENSG00000168439	STIP1	-0.372925	0.101928	stress induced phosphoprotein 1 [Source:HGNC Symbol;Acc:HGNC:11387]
ENSG00000168286	THAP11	0.27005	0.0987181	THAP domain containing 11 [Source:HGNC Symbol;Acc:HGNC:23194]
ENSG00000168061	SAC3D1	-0.500698	0.146858	SAC3 domain containing 1 [Source:HGNC Symbol;Acc:HGNC:30179]
ENSG00000144355	DLX1	0.784591	0.265238	distal-less homeobox 1 [Source:HGNC Symbol;Acc:HGNC:2914]
ENSG00000167797	CDK2AP2	0.427416	0.0768945	cyclin dependent kinase 2 associated protein 2 [Source:HGNC Symbol;Acc:HGNC:30833]
ENSG00000167674	HDGFL2	0.333279	0.095748	HDGF like 2 [Source:HGNC Symbol;Acc:HGNC:14680]
ENSG00000167670	CHAF1A	-0.28344	0.0854542	chromatin assembly factor 1 subunit A [Source:HGNC Symbol;Acc:HGNC:1910]
ENSG00000167632	TRAPPC9	-0.432397	0.120739	trafficking protein particle complex subunit 9 [Source:HGNC Symbol;Acc:HGNC:30832]
ENSG00000167595	PROSER3	0.354216	0.0818076	proline and serine rich 3 [Source:HGNC Symbol;Acc:HGNC:25204]
ENSG00000167565	SERTAD3	0.409854	0.164471	SERTA domain containing 3 [Source:HGNC Symbol;Acc:HGNC:17931]
ENSG00000243335	KCTD7	0.784265	0.131298	potassium channel tetramerization domain containing 7 [Source:HGNC Symbol;Acc:HGNC:21957]
ENSG00000127124	HIVEP3	0.779327	0.119738	HIVEP zinc finger 3 [Source:HGNC Symbol;Acc:HGNC:13561]
ENSG00000167468	GPX4	-0.548622	0.0723646	glutathione peroxidase 4 [Source:HGNC Symbol;Acc:HGNC:4556]
ENSG00000167461	RAB8A	0.437543	0.0726399	RAB8A, member RAS oncogene family [Source:HGNC Symbol;Acc:HGNC:7007]
ENSG00000167394	ZNF668	0.563738	0.122615	zinc finger protein 668 [Source:HGNC Symbol;Acc:HGNC:25821]
ENSG00000120149	MSX2	0.777384	0.149431	msh homeobox 2 [Source:HGNC Symbol;Acc:HGNC:7392]
ENSG00000166965	RCCD1	-0.269844	0.112187	RCC1 domain containing 1 [Source:HGNC Symbol;Acc:HGNC:30457]
ENSG00000197019	SERTAD1	0.774147	0.151501	SERTA domain containing 1 [Source:HGNC Symbol;Acc:HGNC:17932]
ENSG00000110090	CPT1A	0.769239	0.0798545	carnitine palmitoyltransferase 1A [Source:HGNC Symbol;Acc:HGNC:2328]
ENSG00000077585	GPR137B	0.767355	0.167729	G protein-coupled receptor 137B [Source:HGNC Symbol;Acc:HGNC:11862]
ENSG00000148671	ADIRF	0.759123	0.121916	adipogenesis regulatory factor [Source:HGNC Symbol;Acc:HGNC:24043]
ENSG00000145685	LHFPL2	0.753682	0.0971351	LHFPL tetraspan subfamily member 2 [Source:HGNC Symbol;Acc:HGNC:6588]
ENSG00000186806	VSIG10L	0.751821	0.167093	V-set and immunoglobulin domain containing 10 like [Source:HGNC Symbol;Acc:HGNC:27111]
ENSG00000166025	AMOTL1	0.39918	0.109535	angiomotin like 1 [Source:HGNC Symbol;Acc:HGNC:17811]
ENSG00000165996	HACD1	0.564381	0.105695	3-hydroxyacyl-CoA dehydratase 1 [Source:HGNC Symbol;Acc:HGNC:9639]
ENSG00000165912	PACSIN3	-0.438691	0.121608	protein kinase C and casein kinase substrate in neurons 3 [Source:HGNC Symbol;Acc:HGNC:8572]
ENSG00000108389	MTMR4	0.749824	0.0871313	myotubularin related protein 4 [Source:HGNC Symbol;Acc:HGNC:7452]
ENSG00000165782	PIP4P1	0.285724	0.0973012	phosphatidylinositol-4,5-bisphosphate 4-phosphatase 1 [Source:HGNC Symbol;Acc:HGNC:19299]
ENSG00000165688	PMPCA	0.251339	0.087818	peptidase, mitochondrial processing subunit alpha [Source:HGNC Symbol;Acc:HGNC:18667]
ENSG00000167552	TUBA1A	0.745843	0.13202	tubulin alpha 1a [Source:HGNC Symbol;Acc:HGNC:20766]
ENSG00000158458	NRG2	0.73573	0.116528	neuregulin 2 [Source:HGNC Symbol;Acc:HGNC:7998]
ENSG00000129675	ARHGEF6	0.734821	0.147728	Rac/Cdc42 guanine nucleotide exchange factor 6 [Source:HGNC Symbol;Acc:HGNC:685]
ENSG00000165195	PIGA	-0.503479	0.128396	phosphatidylinositol glycan anchor biosynthesis class A [Source:HGNC Symbol;Acc:HGNC:8957]
ENSG00000165152	PGAP4	0.459979	0.100921	post-GPI attachment to proteins GalNAc transferase 4 [Source:HGNC Symbol;Acc:HGNC:28180]
ENSG00000165102	HGSNAT	-0.49041	0.148343	heparan-alpha-glucosaminide N-acetyltransferase [Source:HGNC Symbol;Acc:HGNC:26527]
ENSG00000164983	TMEM65	-0.564548	0.117509	transmembrane protein 65 [Source:HGNC Symbol;Acc:HGNC:25203]
ENSG00000087258	GNAO1	0.730312	0.190117	G protein subunit alpha o1 [Source:HGNC Symbol;Acc:HGNC:4389]
ENSG00000177051	FBXO46	0.726598	0.120257	F-box protein 46 [Source:HGNC Symbol;Acc:HGNC:25069]
ENSG00000102109	PCSK1N	0.724942	0.22505	proprotein convertase subtilisin/kexin type 1 inhibitor [Source:HGNC Symbol;Acc:HGNC:17301]
ENSG00000164828	SUN1	-0.381597	0.075293	Sad1 and UNC84 domain containing 1 [Source:HGNC Symbol;Acc:HGNC:18587]
ENSG00000132801	ZSWIM3	0.723857	0.220852	zinc finger SWIM-type containing 3 [Source:HGNC Symbol;Acc:HGNC:16157]
ENSG00000164649	CDCA7L	0.413704	0.110106	cell division cycle associated 7 like [Source:HGNC Symbol;Acc:HGNC:30777]
ENSG00000167536	DHRS13	0.714327	0.187365	dehydrogenase/reductase 13 [Source:HGNC Symbol;Acc:HGNC:28326]
ENSG00000181284	TMEM102	0.713717	0.193995	transmembrane protein 102 [Source:HGNC Symbol;Acc:HGNC:26722]
ENSG00000237440	ZNF737	0.712912	0.161949	zinc finger protein 737 [Source:HGNC Symbol;Acc:HGNC:32468]
ENSG00000164327	RICTOR	-0.354962	0.0976061	RPTOR independent companion of MTOR complex 2 [Source:HGNC Symbol;Acc:HGNC:28611]
ENSG00000179111	HES7	0.704487	0.236229	hes family bHLH transcription factor 7 [Source:HGNC Symbol;Acc:HGNC:15977]
ENSG00000164307	ERAP1	-0.485166	0.0801268	endoplasmic reticulum aminopeptidase 1 [Source:HGNC Symbol;Acc:HGNC:18173]
ENSG00000164292	RHOBTB3	0.473145	0.0806988	Rho related BTB domain containing 3 [Source:HGNC Symbol;Acc:HGNC:18757]
ENSG00000105643	ARRDC2	0.698041	0.110475	arrestin domain containing 2 [Source:HGNC Symbol;Acc:HGNC:25225]
ENSG00000137691	CFAP300	0.695016	0.199474	cilia and flagella associated protein 300 [Source:HGNC Symbol;Acc:HGNC:28188]
ENSG00000164118	CEP44	-0.583446	0.137076	centrosomal protein 44 [Source:HGNC Symbol;Acc:HGNC:29356]
ENSG00000164087	POC1A	-0.435693	0.100582	POC1 centriolar protein A [Source:HGNC Symbol;Acc:HGNC:24488]
ENSG00000164023	SGMS2	0.339527	0.119382	sphingomyelin synthase 2 [Source:HGNC Symbol;Acc:HGNC:28395]
ENSG00000068903	SIRT2	0.694042	0.0830317	sirtuin 2 [Source:HGNC Symbol;Acc:HGNC:10886]
ENSG00000186197	EDARADD	0.691999	0.132593	EDAR associated via death domain [Source:HGNC Symbol;Acc:HGNC:14341]
ENSG00000163697	APBB2	0.326898	0.13903	amyloid beta precursor protein binding family B member 2 [Source:HGNC Symbol;Acc:HGNC:582]
ENSG00000167302	TEPSIN	0.689641	0.106424	TEPSIN adaptor related protein complex 4 accessory protein [Source:HGNC Symbol;Acc:HGNC:26458]
ENSG00000144659	SLC25A38	0.683784	0.117088	solute carrier family 25 member 38 [Source:HGNC Symbol;Acc:HGNC:26054]
ENSG00000163430	FSTL1	-0.481831	0.138778	follistatin like 1 [Source:HGNC Symbol;Acc:HGNC:3972]
ENSG00000163428	LRRC58	0.244746	0.0746628	leucine rich repeat containing 58 [Source:HGNC Symbol;Acc:HGNC:26968]
ENSG00000163320	CGGBP1	-0.222244	0.0921726	CGG triplet repeat binding protein 1 [Source:HGNC Symbol;Acc:HGNC:1888]
ENSG00000163251	FZD5	0.445673	0.146309	frizzled class receptor 5 [Source:HGNC Symbol;Acc:HGNC:4043]
ENSG00000176749	CDK5R1	0.682392	0.142741	cyclin dependent kinase 5 regulatory subunit 1 [Source:HGNC Symbol;Acc:HGNC:1775]
ENSG00000225264	ZNRF2P2	0.680212	0.22651	zinc and ring finger 2 pseudogene 2 [Source:HGNC Symbol;Acc:HGNC:42793]
ENSG00000154930	ACSS1	0.67629	0.125792	acyl-CoA synthetase short chain family member 1 [Source:HGNC Symbol;Acc:HGNC:16091]
ENSG00000134250	NOTCH2	0.671484	0.100387	notch receptor 2 [Source:HGNC Symbol;Acc:HGNC:7882]
ENSG00000189077	TMEM120A	0.66667	0.114822	transmembrane protein 120A [Source:HGNC Symbol;Acc:HGNC:21697]
ENSG00000163629	PTPN13	0.65886	0.114087	protein tyrosine phosphatase non-receptor type 13 [Source:HGNC Symbol;Acc:HGNC:9646]
ENSG00000116954	RRAGC	0.658435	0.0951512	Ras related GTP binding C [Source:HGNC Symbol;Acc:HGNC:19902]
ENSG00000196588	MRTFA	0.65532	0.119547	myocardin related transcription factor A [Source:HGNC Symbol;Acc:HGNC:14334]
ENSG00000144741	SLC25A26	0.655086	0.141551	solute carrier family 25 member 26 [Source:HGNC Symbol;Acc:HGNC:20661]
ENSG00000161091	MFSD12	0.46599	0.102452	major facilitator superfamily domain containing 12 [Source:HGNC Symbol;Acc:HGNC:28299]
ENSG00000063176	SPHK2	0.654884	0.126245	sphingosine kinase 2 [Source:HGNC Symbol;Acc:HGNC:18859]
ENSG00000171492	LRRC8D	0.654747	0.0876649	leucine rich repeat containing 8 VRAC subunit D [Source:HGNC Symbol;Acc:HGNC:16992]
ENSG00000179348	GATA2	0.653358	0.195275	GATA binding protein 2 [Source:HGNC Symbol;Acc:HGNC:4171]
ENSG00000160410	SHKBP1	0.429102	0.0832948	SH3KBP1 binding protein 1 [Source:HGNC Symbol;Acc:HGNC:19214]
ENSG00000160213	CSTB	0.293671	0.0852889	cystatin B [Source:HGNC Symbol;Acc:HGNC:2482]
ENSG00000160087	UBE2J2	0.460943	0.0769173	ubiquitin conjugating enzyme E2 J2 [Source:HGNC Symbol;Acc:HGNC:19268]
ENSG00000159322	ADPGK	-0.558622	0.0811429	ADP dependent glucokinase [Source:HGNC Symbol;Acc:HGNC:25250]
ENSG00000127663	KDM4B	0.650051	0.135457	lysine demethylase 4B [Source:HGNC Symbol;Acc:HGNC:29136]
ENSG00000159263	SIM2	-0.400508	0.123067	SIM bHLH transcription factor 2 [Source:HGNC Symbol;Acc:HGNC:10883]
ENSG00000156853	ZNF689	0.6492	0.104797	zinc finger protein 689 [Source:HGNC Symbol;Acc:HGNC:25173]
ENSG00000159228	CBR1	0.576668	0.0912086	carbonyl reductase 1 [Source:HGNC Symbol;Acc:HGNC:1548]
ENSG00000159199	ATP5MC1	0.288099	0.0705339	ATP synthase membrane subunit c locus 1 [Source:HGNC Symbol;Acc:HGNC:841]
ENSG00000159147	DONSON	0.24816	0.103915	DNA replication fork stabilization factor DONSON [Source:HGNC Symbol;Acc:HGNC:2993]
ENSG00000187098	MITF	0.643336	0.156426	melanocyte inducing transcription factor [Source:HGNC Symbol;Acc:HGNC:7105]
ENSG00000159086	PAXBP1	0.223633	0.09152	PAX3 and PAX7 binding protein 1 [Source:HGNC Symbol;Acc:HGNC:13579]
ENSG00000157483	MYO1E	0.642552	0.0701278	myosin IE [Source:HGNC Symbol;Acc:HGNC:7599]
ENSG00000157483	MYO1E	0.642552	0.0701278	myosin IE [Source:HGNC Symbol;Acc:HGNC:7599]
ENSG00000158169	FANCC	-0.283521	0.111159	FA complementation group C [Source:HGNC Symbol;Acc:HGNC:3584]
ENSG00000197780	TAF13	0.640525	0.129479	TATA-box binding protein associated factor 13 [Source:HGNC Symbol;Acc:HGNC:11546]
ENSG00000157764	BRAF	0.26858	0.0763619	B-Raf proto-oncogene, serine/threonine kinase [Source:HGNC Symbol;Acc:HGNC:1097]
ENSG00000157654	PALM2AKAP2	0.567969	0.104721	PALM2 and AKAP2 fusion [Source:HGNC Symbol;Acc:HGNC:33529]
ENSG00000157654	PALM2AKAP2	0.567969	0.104721	PALM2 and AKAP2 fusion [Source:HGNC Symbol;Acc:HGNC:33529]
ENSG00000157617	C2CD2	-0.48344	0.0884882	C2 calcium dependent domain containing 2 [Source:HGNC Symbol;Acc:HGNC:1266]
ENSG00000064995	TAF11	0.636515	0.0767221	TATA-box binding protein associated factor 11 [Source:HGNC Symbol;Acc:HGNC:11544]
ENSG00000148842	CNNM2	0.635604	0.123177	cyclin and CBS domain divalent metal cation transport mediator 2 [Source:HGNC Symbol;Acc:HGNC:103]
ENSG00000164176	EDIL3	0.633333	0.142513	EGF like repeats and discoidin domains 3 [Source:HGNC Symbol;Acc:HGNC:3173]
ENSG00000157014	TATDN2	0.631121	0.119193	TatD DNase domain containing 2 [Source:HGNC Symbol;Acc:HGNC:28988]
ENSG00000157259	GATAD1	-0.393083	0.105875	GATA zinc finger domain containing 1 [Source:HGNC Symbol;Acc:HGNC:29941]
ENSG00000157216	SSBP3	0.526802	0.166933	single stranded DNA binding protein 3 [Source:HGNC Symbol;Acc:HGNC:15674]
ENSG00000197355	UAP1L1	0.630035	0.205522	UDP-N-acetylglucosamine pyrophosphorylase 1 like 1 [Source:HGNC Symbol;Acc:HGNC:28082]
ENSG00000157212	PAXIP1	0.206146	0.0813917	PAX interacting protein 1 [Source:HGNC Symbol;Acc:HGNC:8624]
ENSG00000157168	NRG1	0.343971	0.127513	neuregulin 1 [Source:HGNC Symbol;Acc:HGNC:7997]
ENSG00000081189	MEF2C	0.623722	0.14977	myocyte enhancer factor 2C [Source:HGNC Symbol;Acc:HGNC:6996]
ENSG00000156973	PDE6D	-0.560612	0.12873	phosphodiesterase 6D [Source:HGNC Symbol;Acc:HGNC:8788]
ENSG00000140367	UBE2Q2	0.621256	0.0792361	ubiquitin conjugating enzyme E2 Q2 [Source:HGNC Symbol;Acc:HGNC:19248]
ENSG00000147642	SYBU	0.61976	0.182925	syntabulin [Source:HGNC Symbol;Acc:HGNC:26011]
ENSG00000157796	WDR19	0.619035	0.12444	WD repeat domain 19 [Source:HGNC Symbol;Acc:HGNC:18340]
ENSG00000156650	KAT6B	0.285541	0.0954785	lysine acetyltransferase 6B [Source:HGNC Symbol;Acc:HGNC:17582]
ENSG00000106785	TRIM14	0.617557	0.115183	tripartite motif containing 14 [Source:HGNC Symbol;Acc:HGNC:16283]
ENSG00000156521	TYSND1	0.227553	0.0864042	trypsin like peroxisomal matrix peptidase 1 [Source:HGNC Symbol;Acc:HGNC:28531]
ENSG00000171970	ZNF57	0.611558	0.195332	zinc finger protein 57 [Source:HGNC Symbol;Acc:HGNC:13125]
ENSG00000156469	MTERF3	-0.349061	0.0962527	mitochondrial transcription termination factor 3 [Source:HGNC Symbol;Acc:HGNC:24258]
ENSG00000165244	ZNF367	0.61071	0.124089	zinc finger protein 367 [Source:HGNC Symbol;Acc:HGNC:18320]
ENSG00000156381	ANKRD9	0.466713	0.109195	ankyrin repeat domain 9 [Source:HGNC Symbol;Acc:HGNC:20096]
ENSG00000156232	WHAMM	0.38556	0.0990794	WASP homolog associated with actin, golgi membranes and microtubules [Source:HGNC Symbol;Acc:HGNC:30493]
ENSG00000198909	MAP3K3	0.609208	0.147324	mitogen-activated protein kinase kinase kinase 3 [Source:HGNC Symbol;Acc:HGNC:6855]
ENSG00000188483	IER5L	0.608575	0.128461	immediate early response 5 like [Source:HGNC Symbol;Acc:HGNC:23679]
ENSG00000006715	VPS41	0.604721	0.07622	VPS41 subunit of HOPS complex [Source:HGNC Symbol;Acc:HGNC:12713]
ENSG00000155254	MARVELD1	-0.354726	0.0899963	MARVEL domain containing 1 [Source:HGNC Symbol;Acc:HGNC:28674]
ENSG00000100596	SPTLC2	0.604208	0.0827378	serine palmitoyltransferase long chain base subunit 2 [Source:HGNC Symbol;Acc:HGNC:11278]
ENSG00000101210	EEF1A2	0.60363	0.0851986	eukaryotic translation elongation factor 1 alpha 2 [Source:HGNC Symbol;Acc:HGNC:3192]
ENSG00000114126	TFDP2	0.603573	0.0989006	transcription factor Dp-2 [Source:HGNC Symbol;Acc:HGNC:11751]
ENSG00000154743	TSEN2	-0.301476	0.11892	tRNA splicing endonuclease subunit 2 [Source:HGNC Symbol;Acc:HGNC:28422]
ENSG00000154917	RAB6B	0.603537	0.157338	RAB6B, member RAS oncogene family [Source:HGNC Symbol;Acc:HGNC:14902]
ENSG00000154237	LRRK1	-0.584891	0.0784903	leucine rich repeat kinase 1 [Source:HGNC Symbol;Acc:HGNC:18608]
ENSG00000213462	ERV3-1	0.602088	0.186594	endogenous retrovirus group 3 member 1, envelope [Source:HGNC Symbol;Acc:HGNC:3454]
ENSG00000165379	LRFN5	0.601751	0.205053	leucine rich repeat and fibronectin type III domain containing 5 [Source:HGNC Symbol;Acc:HGNC:20360]
ENSG00000153561	RMND5A	0.470909	0.0794265	required for meiotic nuclear division 5 homolog A [Source:HGNC Symbol;Acc:HGNC:25850]
ENSG00000153487	ING1	0.421418	0.124208	inhibitor of growth family member 1 [Source:HGNC Symbol;Acc:HGNC:6062]
ENSG00000153208	MERTK	-0.366089	0.104221	MER proto-oncogene, tyrosine kinase [Source:HGNC Symbol;Acc:HGNC:7027]
ENSG00000153179	RASSF3	-0.45436	0.100077	Ras association domain family member 3 [Source:HGNC Symbol;Acc:HGNC:14271]
ENSG00000108813	DLX4	0.600119	0.181172	distal-less homeobox 4 [Source:HGNC Symbol;Acc:HGNC:2917]
ENSG00000153046	CDYL	0.456701	0.094295	chromodomain Y like [Source:HGNC Symbol;Acc:HGNC:1811]
ENSG00000087448	KLHL42	0.592919	0.0735141	kelch like family member 42 [Source:HGNC Symbol;Acc:HGNC:29252]
ENSG00000152518	ZFP36L2	0.547774	0.0752431	ZFP36 ring finger protein like 2 [Source:HGNC Symbol;Acc:HGNC:1108]
ENSG00000152457	DCLRE1C	0.374173	0.126712	DNA cross-link repair 1C [Source:HGNC Symbol;Acc:HGNC:17642]
ENSG00000144681	STAC	0.592743	0.195584	SH3 and cysteine rich domain [Source:HGNC Symbol;Acc:HGNC:11353]
ENSG00000121310	ECHDC2	0.591024	0.121364	enoyl-CoA hydratase domain containing 2 [Source:HGNC Symbol;Acc:HGNC:23408]
ENSG00000151689	INPP1	-0.527014	0.146692	inositol polyphosphate-1-phosphatase [Source:HGNC Symbol;Acc:HGNC:6071]
ENSG00000144560	VGLL4	0.591006	0.124661	vestigial like family member 4 [Source:HGNC Symbol;Acc:HGNC:28966]
ENSG00000151466	SCLT1	-0.428105	0.105984	sodium channel and clathrin linker 1 [Source:HGNC Symbol;Acc:HGNC:26406]
ENSG00000151240	DIP2C	0.260372	0.102239	disco interacting protein 2 homolog C [Source:HGNC Symbol;Acc:HGNC:29150]
ENSG00000150938	CRIM1	-0.455272	0.08727	cysteine rich transmembrane BMP regulator 1 [Source:HGNC Symbol;Acc:HGNC:2359]
ENSG00000150540	HNMT	0.545869	0.162084	histamine N-methyltransferase [Source:HGNC Symbol;Acc:HGNC:5028]
ENSG00000186162	CIDECP1	0.590604	0.192611	CIDEC pseudogene 1 [Source:HGNC Symbol;Acc:HGNC:24230]
ENSG00000149600	COMMD7	0.383262	0.130143	COMM domain containing 7 [Source:HGNC Symbol;Acc:HGNC:16223]
ENSG00000183655	KLHL25	0.589737	0.168606	kelch like family member 25 [Source:HGNC Symbol;Acc:HGNC:25732]
ENSG00000117461	PIK3R3	0.58683	0.111396	phosphoinositide-3-kinase regulatory subunit 3 [Source:HGNC Symbol;Acc:HGNC:8981]
ENSG00000136560	TANK	-0.587084	0.104071	TRAF family member associated NFKB activator [Source:HGNC Symbol;Acc:HGNC:11562]
ENSG00000149218	ENDOD1	-0.421824	0.0764489	endonuclease domain containing 1 [Source:HGNC Symbol;Acc:HGNC:29129]
ENSG00000149182	ARFGAP2	-0.496133	0.0831045	ADP ribosylation factor GTPase activating protein 2 [Source:HGNC Symbol;Acc:HGNC:13504]
ENSG00000149084	HSD17B12	0.394011	0.0802265	hydroxysteroid 17-beta dehydrogenase 12 [Source:HGNC Symbol;Acc:HGNC:18646]
ENSG00000149016	TUT1	-0.494166	0.143303	terminal uridylyl transferase 1, U6 snRNA-specific [Source:HGNC Symbol;Acc:HGNC:26184]
ENSG00000148908	RGS10	0.348231	0.118053	regulator of G protein signaling 10 [Source:HGNC Symbol;Acc:HGNC:9992]
ENSG00000221890	NPTXR	-0.588025	0.162027	neuronal pentraxin receptor [Source:HGNC Symbol;Acc:HGNC:7954]
ENSG00000134369	NAV1	-0.588167	0.0799438	neuron navigator 1 [Source:HGNC Symbol;Acc:HGNC:15989]
ENSG00000033867	SLC4A7	-0.591615	0.119134	solute carrier family 4 member 7 [Source:HGNC Symbol;Acc:HGNC:11033]
ENSG00000148411	NACC2	0.310192	0.0822329	NACC family member 2 [Source:HGNC Symbol;Acc:HGNC:23846]
ENSG00000148187	MRRF	0.378323	0.0934659	mitochondrial ribosome recycling factor [Source:HGNC Symbol;Acc:HGNC:7234]
ENSG00000100266	PACSIN2	-0.592145	0.0870406	protein kinase C and casein kinase substrate in neurons 2 [Source:HGNC Symbol;Acc:HGNC:8571]
ENSG00000147535	PLPP5	0.36675	0.118714	phospholipid phosphatase 5 [Source:HGNC Symbol;Acc:HGNC:25026]
ENSG00000147459	DOCK5	-0.369049	0.0958934	dedicator of cytokinesis 5 [Source:HGNC Symbol;Acc:HGNC:23476]
ENSG00000147408	CSGALNACT1	-0.490799	0.122724	chondroitin sulfate N-acetylgalactosaminyltransferase 1 [Source:HGNC Symbol;Acc:HGNC:24290]
ENSG00000180801	ARSJ	-0.593988	0.0906552	arylsulfatase family member J [Source:HGNC Symbol;Acc:HGNC:26286]
ENSG00000146963	LUC7L2	0.355298	0.0941775	LUC7 like 2, pre-mRNA splicing factor [Source:HGNC Symbol;Acc:HGNC:21608]
ENSG00000146757	ZNF92	0.28301	0.112535	zinc finger protein 92 [Source:HGNC Symbol;Acc:HGNC:13168]
ENSG00000141570	CBX8	-0.594424	0.14438	chromobox 8 [Source:HGNC Symbol;Acc:HGNC:15962]
ENSG00000146648	EGFR	-0.231731	0.0837713	epidermal growth factor receptor [Source:HGNC Symbol;Acc:HGNC:3236]
ENSG00000154914	USP43	-0.594813	0.176232	ubiquitin specific peptidase 43 [Source:HGNC Symbol;Acc:HGNC:20072]
ENSG00000146281	PM20D2	0.491595	0.150034	peptidase M20 domain containing 2 [Source:HGNC Symbol;Acc:HGNC:21408]
ENSG00000146072	TNFRSF21	-0.2639	0.098471	TNF receptor superfamily member 21 [Source:HGNC Symbol;Acc:HGNC:13469]
ENSG00000213160	KLHL23	-0.596036	0.148803	kelch like family member 23 [Source:HGNC Symbol;Acc:HGNC:27506]
ENSG00000145979	TBC1D7	-0.544935	0.106116	TBC1 domain family member 7 [Source:HGNC Symbol;Acc:HGNC:21066]
ENSG00000145907	G3BP1	-0.467038	0.0736347	G3BP stress granule assembly factor 1 [Source:HGNC Symbol;Acc:HGNC:30292]
ENSG00000145819	ARHGAP26	-0.490739	0.101527	Rho GTPase activating protein 26 [Source:HGNC Symbol;Acc:HGNC:17073]
ENSG00000137094	DNAJB5	-0.600244	0.192904	DnaJ heat shock protein family (Hsp40) member B5 [Source:HGNC Symbol;Acc:HGNC:14887]
ENSG00000154640	BTG3	-0.600396	0.112716	BTG anti-proliferation factor 3 [Source:HGNC Symbol;Acc:HGNC:1132]
ENSG00000145545	SRD5A1	0.257638	0.0780108	steroid 5 alpha-reductase 1 [Source:HGNC Symbol;Acc:HGNC:11284]
ENSG00000145016	RUBCN	-0.444283	0.0848351	rubicon autophagy regulator [Source:HGNC Symbol;Acc:HGNC:28991]
ENSG00000146054	TRIM7	-0.600894	0.116154	tripartite motif containing 7 [Source:HGNC Symbol;Acc:HGNC:16278]
ENSG00000091651	ORC6	-0.607432	0.101245	origin recognition complex subunit 6 [Source:HGNC Symbol;Acc:HGNC:17151]
ENSG00000139514	SLC7A1	-0.609187	0.138348	solute carrier family 7 member 1 [Source:HGNC Symbol;Acc:HGNC:11057]
ENSG00000101188	NTSR1	-0.609479	0.105367	neurotensin receptor 1 [Source:HGNC Symbol;Acc:HGNC:8039]
ENSG00000029534	ANK1	-0.611346	0.139094	ankyrin 1 [Source:HGNC Symbol;Acc:HGNC:492]
ENSG00000144354	CDCA7	-0.502252	0.100375	cell division cycle associated 7 [Source:HGNC Symbol;Acc:HGNC:14628]
ENSG00000144231	POLR2D	0.299856	0.0694311	RNA polymerase II subunit D [Source:HGNC Symbol;Acc:HGNC:9191]
ENSG00000164877	MICALL2	-0.627783	0.110485	MICAL like 2 [Source:HGNC Symbol;Acc:HGNC:29672]
ENSG00000184992	BRI3BP	-0.629553	0.0880044	BRI3 binding protein [Source:HGNC Symbol;Acc:HGNC:14251]
ENSG00000082153	BZW1	-0.633445	0.0761201	basic leucine zipper and W2 domains 1 [Source:HGNC Symbol;Acc:HGNC:18380]
ENSG00000155760	FZD7	-0.63446	0.112703	frizzled class receptor 7 [Source:HGNC Symbol;Acc:HGNC:4045]
ENSG00000143815	LBR	-0.406746	0.0875759	lamin B receptor [Source:HGNC Symbol;Acc:HGNC:6518]
ENSG00000143641	GALNT2	-0.497246	0.0795694	polypeptide N-acetylgalactosaminyltransferase 2 [Source:HGNC Symbol;Acc:HGNC:4124]
ENSG00000143401	ANP32E	-0.342984	0.0935292	acidic nuclear phosphoprotein 32 family member E [Source:HGNC Symbol;Acc:HGNC:16673]
ENSG00000143382	ADAMTSL4	0.384372	0.147041	ADAMTS like 4 [Source:HGNC Symbol;Acc:HGNC:19706]
ENSG00000143258	USP21	0.38906	0.0755363	ubiquitin specific peptidase 21 [Source:HGNC Symbol;Acc:HGNC:12620]
ENSG00000176692	FOXC2	-0.637845	0.111599	forkhead box C2 [Source:HGNC Symbol;Acc:HGNC:3801]
ENSG00000175582	RAB6A	-0.63988	0.0858695	RAB6A, member RAS oncogene family [Source:HGNC Symbol;Acc:HGNC:9786]
ENSG00000142794	NBPF3	-0.39444	0.150101	NBPF member 3 [Source:HGNC Symbol;Acc:HGNC:25076]
ENSG00000142599	RERE	0.396688	0.0698181	arginine-glutamic acid dipeptide repeats [Source:HGNC Symbol;Acc:HGNC:9965]
ENSG00000142494	SLC47A1	0.35941	0.135176	solute carrier family 47 member 1 [Source:HGNC Symbol;Acc:HGNC:25588]
ENSG00000125821	DTD1	-0.643635	0.150341	D-aminoacyl-tRNA deacylase 1 [Source:HGNC Symbol;Acc:HGNC:16219]
ENSG00000142227	EMP3	0.380076	0.147158	epithelial membrane protein 3 [Source:HGNC Symbol;Acc:HGNC:3335]
ENSG00000142168	SOD1	0.20141	0.0660554	superoxide dismutase 1 [Source:HGNC Symbol;Acc:HGNC:11179]
ENSG00000197457	STMN3	-0.646024	0.0893637	stathmin 3 [Source:HGNC Symbol;Acc:HGNC:15926]
ENSG00000141664	ZCCHC2	0.464206	0.111427	zinc finger CCHC-type containing 2 [Source:HGNC Symbol;Acc:HGNC:22916]
ENSG00000072274	TFRC	-0.649422	0.0840053	transferrin receptor [Source:HGNC Symbol;Acc:HGNC:11763]
ENSG00000141560	FN3KRP	-0.523876	0.0817905	fructosamine 3 kinase related protein [Source:HGNC Symbol;Acc:HGNC:25700]
ENSG00000109381	ELF2	-0.653806	0.0988452	E74 like ETS transcription factor 2 [Source:HGNC Symbol;Acc:HGNC:3317]
ENSG00000162909	CAPN2	-0.656914	0.0921111	calpain 2 [Source:HGNC Symbol;Acc:HGNC:1479]
ENSG00000141127	PRPSAP2	-0.261264	0.100592	phosphoribosyl pyrophosphate synthetase associated protein 2 [Source:HGNC Symbol;Acc:HGNC:9467]
ENSG00000141034	GID4	0.288973	0.115727	GID complex subunit 4 homolog [Source:HGNC Symbol;Acc:HGNC:28453]
ENSG00000140943	MBTPS1	0.468555	0.106818	membrane bound transcription factor peptidase, site 1 [Source:HGNC Symbol;Acc:HGNC:15456]
ENSG00000083799	CYLD	-0.658918	0.119343	CYLD lysine 63 deubiquitinase [Source:HGNC Symbol;Acc:HGNC:2584]
ENSG00000120526	NUDCD1	-0.659572	0.0832919	NudC domain containing 1 [Source:HGNC Symbol;Acc:HGNC:24306]
ENSG00000140396	NCOA2	0.530163	0.0901252	nuclear receptor coactivator 2 [Source:HGNC Symbol;Acc:HGNC:7669]
ENSG00000075407	ZNF37A	-0.663177	0.12337	zinc finger protein 37A [Source:HGNC Symbol;Acc:HGNC:13102]
ENSG00000140332	TLE3	0.510601	0.0802388	TLE family member 3, transcriptional corepressor [Source:HGNC Symbol;Acc:HGNC:11839]
ENSG00000170525	PFKFB3	-0.664906	0.142865	6-phosphofructo-2-kinase/fructose-2,6-biphosphatase 3 [Source:HGNC Symbol;Acc:HGNC:8874]
ENSG00000140320	BAHD1	0.318643	0.108095	bromo adjacent homology domain containing 1 [Source:HGNC Symbol;Acc:HGNC:29153]
ENSG00000114631	PODXL2	-0.666778	0.128266	podocalyxin like 2 [Source:HGNC Symbol;Acc:HGNC:17936]
ENSG00000140104	CLBA1	0.4141	0.164491	clathrin binding box of aftiphilin containing 1 [Source:HGNC Symbol;Acc:HGNC:20126]
ENSG00000139926	FRMD6	0.340801	0.108891	FERM domain containing 6 [Source:HGNC Symbol;Acc:HGNC:19839]
ENSG00000139800	ZIC5	-0.351324	0.134229	Zic family member 5 [Source:HGNC Symbol;Acc:HGNC:20322]
ENSG00000139734	DIAPH3	-0.457632	0.106935	diaphanous related formin 3 [Source:HGNC Symbol;Acc:HGNC:15480]
ENSG00000186812	ZNF397	-0.666786	0.141744	zinc finger protein 397 [Source:HGNC Symbol;Acc:HGNC:18818]
ENSG00000139436	GIT2	-0.387216	0.0888241	GIT ArfGAP 2 [Source:HGNC Symbol;Acc:HGNC:4273]
ENSG00000188211	NCR3LG1	-0.66721	0.14789	natural killer cell cytotoxicity receptor 3 ligand 1 [Source:HGNC Symbol;Acc:HGNC:42400]
ENSG00000139354	GAS2L3	-0.32274	0.0907796	growth arrest specific 2 like 3 [Source:HGNC Symbol;Acc:HGNC:27475]
ENSG00000140323	DISP2	-0.66955	0.17924	dispatched RND transporter family member 2 [Source:HGNC Symbol;Acc:HGNC:19712]
ENSG00000197299	BLM	-0.670925	0.0905852	BLM RecQ like helicase [Source:HGNC Symbol;Acc:HGNC:1058]
ENSG00000124795	DEK	-0.671575	0.0777446	DEK proto-oncogene [Source:HGNC Symbol;Acc:HGNC:2768]
ENSG00000087301	TXNDC16	-0.67353	0.213613	thioredoxin domain containing 16 [Source:HGNC Symbol;Acc:HGNC:19965]
ENSG00000026508	CD44	-0.675996	0.0708702	CD44 molecule (Indian blood group) [Source:HGNC Symbol;Acc:HGNC:1681]
ENSG00000175643	RMI2	-0.676297	0.172908	RecQ mediated genome instability 2 [Source:HGNC Symbol;Acc:HGNC:28349]
ENSG00000138459	SLC35A5	-0.286563	0.118105	solute carrier family 35 member A5 [Source:HGNC Symbol;Acc:HGNC:20792]
ENSG00000186193	SAPCD2	-0.677424	0.121423	suppressor APC domain containing 2 [Source:HGNC Symbol;Acc:HGNC:28055]
ENSG00000111142	METAP2	-0.678532	0.0777099	methionyl aminopeptidase 2 [Source:HGNC Symbol;Acc:HGNC:16672]
ENSG00000138028	CGREF1	0.439868	0.160847	cell growth regulator with EF-hand domain 1 [Source:HGNC Symbol;Acc:HGNC:16962]
ENSG00000185989	RASA3	-0.679666	0.0947594	RAS p21 protein activator 3 [Source:HGNC Symbol;Acc:HGNC:20331]
ENSG00000109332	UBE2D3	-0.68133	0.0680529	ubiquitin conjugating enzyme E2 D3 [Source:HGNC Symbol;Acc:HGNC:12476]
ENSG00000137831	UACA	-0.299679	0.0854779	uveal autoantigen with coiled-coil domains and ankyrin repeats [Source:HGNC Symbol;Acc:HGNC:15947]
ENSG00000182670	TTC3	-0.683852	0.0739753	tetratricopeptide repeat domain 3 [Source:HGNC Symbol;Acc:HGNC:12393]
ENSG00000134508	CABLES1	-0.691101	0.12636	Cdk5 and Abl enzyme substrate 1 [Source:HGNC Symbol;Acc:HGNC:25097]
ENSG00000119138	KLF9	-0.703969	0.233571	KLF transcription factor 9 [Source:HGNC Symbol;Acc:HGNC:1123]
ENSG00000137656	BUD13	-0.391048	0.0971803	BUD13 homolog [Source:HGNC Symbol;Acc:HGNC:28199]
ENSG00000137273	FOXF2	-0.429995	0.134098	forkhead box F2 [Source:HGNC Symbol;Acc:HGNC:3810]
ENSG00000140451	PIF1	-0.707198	0.12101	PIF1 5'-to-3' DNA helicase [Source:HGNC Symbol;Acc:HGNC:26220]
ENSG00000159131	GART	-0.712325	0.0698504	phosphoribosylglycinamide formyltransferase, phosphoribosylglycinamide synthetase, phosphoribosylaminoimidazole synthetase [Source:HGNC Symbol;Acc:HGNC:4163]
ENSG00000137161	CNPY3	0.362482	0.0931957	canopy FGF signaling regulator 3 [Source:HGNC Symbol;Acc:HGNC:11968]
ENSG00000185187	SIGIRR	-0.714945	0.11017	single Ig and TIR domain containing [Source:HGNC Symbol;Acc:HGNC:30575]
ENSG00000136856	SLC2A8	0.323853	0.118669	solute carrier family 2 member 8 [Source:HGNC Symbol;Acc:HGNC:13812]
ENSG00000136826	KLF4	0.429123	0.164997	KLF transcription factor 4 [Source:HGNC Symbol;Acc:HGNC:6348]
ENSG00000088387	DOCK9	-0.727738	0.0966969	dedicator of cytokinesis 9 [Source:HGNC Symbol;Acc:HGNC:14132]
ENSG00000136504	KAT7	-0.32024	0.0698152	lysine acetyltransferase 7 [Source:HGNC Symbol;Acc:HGNC:17016]
ENSG00000136444	RSAD1	-0.475957	0.106884	radical S-adenosyl methionine domain containing 1 [Source:HGNC Symbol;Acc:HGNC:25634]
ENSG00000144040	SFXN5	-0.732019	0.123814	sideroflexin 5 [Source:HGNC Symbol;Acc:HGNC:16073]
ENSG00000136231	IGF2BP3	-0.252344	0.0782346	insulin like growth factor 2 mRNA binding protein 3 [Source:HGNC Symbol;Acc:HGNC:28868]
ENSG00000135480	KRT7	-0.733413	0.183143	keratin 7 [Source:HGNC Symbol;Acc:HGNC:6445]
ENSG00000136114	THSD1	0.343304	0.117348	thrombospondin type 1 domain containing 1 [Source:HGNC Symbol;Acc:HGNC:17754]
ENSG00000136108	CKAP2	-0.442957	0.081773	cytoskeleton associated protein 2 [Source:HGNC Symbol;Acc:HGNC:1990]
ENSG00000175063	UBE2C	-0.73534	0.0767982	ubiquitin conjugating enzyme E2 C [Source:HGNC Symbol;Acc:HGNC:15937]
ENSG00000135823	STX6	-0.448014	0.0819906	syntaxin 6 [Source:HGNC Symbol;Acc:HGNC:11441]
ENSG00000151503	NCAPD3	-0.737137	0.0773478	non-SMC condensin II complex subunit D3 [Source:HGNC Symbol;Acc:HGNC:28952]
ENSG00000135617	PRADC1	0.436188	0.138428	protease associated domain containing 1 [Source:HGNC Symbol;Acc:HGNC:16047]
ENSG00000115648	MLPH	-0.738253	0.126001	melanophilin [Source:HGNC Symbol;Acc:HGNC:29643]
ENSG00000135540	NHSL1	-0.454541	0.129003	NHS like 1 [Source:HGNC Symbol;Acc:HGNC:21021]
ENSG00000135486	HNRNPA1	-0.219435	0.0510155	heterogeneous nuclear ribonucleoprotein A1 [Source:HGNC Symbol;Acc:HGNC:5031]
ENSG00000112769	LAMA4	-0.739053	0.119166	laminin subunit alpha 4 [Source:HGNC Symbol;Acc:HGNC:6484]
ENSG00000135454	B4GALNT1	0.29256	0.0940825	beta-1,4-N-acetyl-galactosaminyltransferase 1 [Source:HGNC Symbol;Acc:HGNC:4117]
ENSG00000135336	ORC3	-0.232658	0.0874592	origin recognition complex subunit 3 [Source:HGNC Symbol;Acc:HGNC:8489]
ENSG00000112769	LAMA4	-0.739053	0.119166	laminin subunit alpha 4 [Source:HGNC Symbol;Acc:HGNC:6484]
ENSG00000162337	LRP5	-0.741336	0.0652243	LDL receptor related protein 5 [Source:HGNC Symbol;Acc:HGNC:6697]
ENSG00000162337	LRP5	-0.741336	0.0652243	LDL receptor related protein 5 [Source:HGNC Symbol;Acc:HGNC:6697]
ENSG00000213965	NUDT19	-0.744894	0.104285	nudix hydrolase 19 [Source:HGNC Symbol;Acc:HGNC:32036]
ENSG00000157214	STEAP2	-0.745729	0.164763	STEAP2 metalloreductase [Source:HGNC Symbol;Acc:HGNC:17885]
ENSG00000134910	STT3A	-0.417017	0.0634009	STT3 oligosaccharyltransferase complex catalytic subunit A [Source:HGNC Symbol;Acc:HGNC:6172]
ENSG00000130635	COL5A1	-0.752988	0.0944338	collagen type V alpha 1 chain [Source:HGNC Symbol;Acc:HGNC:2209]
ENSG00000134851	TMEM165	0.498231	0.0877944	transmembrane protein 165 [Source:HGNC Symbol;Acc:HGNC:30760]
ENSG00000134758	RNF138	0.288016	0.116414	ring finger protein 138 [Source:HGNC Symbol;Acc:HGNC:17765]
ENSG00000149292	TTC12	-0.758399	0.162886	tetratricopeptide repeat domain 12 [Source:HGNC Symbol;Acc:HGNC:23700]
ENSG00000134504	KCTD1	0.440465	0.096321	potassium channel tetramerization domain containing 1 [Source:HGNC Symbol;Acc:HGNC:18249]
ENSG00000131711	MAP1B	-0.760916	0.0969508	microtubule associated protein 1B [Source:HGNC Symbol;Acc:HGNC:6836]
ENSG00000134470	IL15RA	-0.762346	0.148973	interleukin 15 receptor subunit alpha [Source:HGNC Symbol;Acc:HGNC:5978]
ENSG00000134278	SPIRE1	-0.207598	0.0700368	spire type actin nucleation factor 1 [Source:HGNC Symbol;Acc:HGNC:30622]
ENSG00000137825	ITPKA	-0.766577	0.31174	inositol-trisphosphate 3-kinase A [Source:HGNC Symbol;Acc:HGNC:6178]
ENSG00000133961	NUMB	-0.301038	0.0748162	NUMB endocytic adaptor protein [Source:HGNC Symbol;Acc:HGNC:8060]
ENSG00000133935	ERG28	0.544359	0.138689	ergosterol biosynthesis 28 homolog [Source:HGNC Symbol;Acc:HGNC:1187]
ENSG00000071794	HLTF	-0.767274	0.103375	helicase like transcription factor [Source:HGNC Symbol;Acc:HGNC:11099]
ENSG00000133794	ARNTL	0.402345	0.147882	basic helix-loop-helix ARNT like 1 [Source:HGNC Symbol;Acc:HGNC:701]
ENSG00000133247	KMT5C	0.333494	0.117395	lysine methyltransferase 5C [Source:HGNC Symbol;Acc:HGNC:28405]
ENSG00000166881	NEMP1	-0.770452	0.0782393	nuclear envelope integral membrane protein 1 [Source:HGNC Symbol;Acc:HGNC:29001]
ENSG00000170689	HOXB9	-0.771774	0.145026	homeobox B9 [Source:HGNC Symbol;Acc:HGNC:5120]
ENSG00000106733	NMRK1	-0.77281	0.142583	nicotinamide riboside kinase 1 [Source:HGNC Symbol;Acc:HGNC:26057]
ENSG00000132950	ZMYM5	0.370739	0.121939	zinc finger MYM-type containing 5 [Source:HGNC Symbol;Acc:HGNC:13029]
ENSG00000132912	DCTN4	-0.320062	0.0772055	dynactin subunit 4 [Source:HGNC Symbol;Acc:HGNC:15518]
ENSG00000205362	MT1A	-0.775824	0.195667	metallothionein 1A [Source:HGNC Symbol;Acc:HGNC:7393]
ENSG00000132740	IGHMBP2	-0.351282	0.103039	immunoglobulin mu DNA binding protein 2 [Source:HGNC Symbol;Acc:HGNC:5542]
ENSG00000099219	ERMP1	-0.77981	0.137962	endoplasmic reticulum metallopeptidase 1 [Source:HGNC Symbol;Acc:HGNC:23703]
ENSG00000246705	H2AJ	-0.78361	0.131308	H2A.J histone [Source:HGNC Symbol;Acc:HGNC:14456]
ENSG00000132510	KDM6B	0.454135	0.106752	lysine demethylase 6B [Source:HGNC Symbol;Acc:HGNC:29012]
ENSG00000132481	TRIM47	-0.41669	0.0993774	tripartite motif containing 47 [Source:HGNC Symbol;Acc:HGNC:19020]
ENSG00000132199	ENOSF1	-0.427296	0.125892	enolase superfamily member 1 [Source:HGNC Symbol;Acc:HGNC:30365]
ENSG00000145623	OSMR	-0.78374	0.0916501	oncostatin M receptor [Source:HGNC Symbol;Acc:HGNC:8507]
ENSG00000131941	RHPN2	-0.318757	0.0957	rhophilin Rho GTPase binding protein 2 [Source:HGNC Symbol;Acc:HGNC:19974]
ENSG00000131747	TOP2A	-0.330821	0.0792817	DNA topoisomerase II alpha [Source:HGNC Symbol;Acc:HGNC:11989]
ENSG00000164855	TMEM184A	-0.787527	0.172678	transmembrane protein 184A [Source:HGNC Symbol;Acc:HGNC:28797]
ENSG00000131697	NPHP4	-0.32149	0.124592	nephrocystin 4 [Source:HGNC Symbol;Acc:HGNC:19104]
ENSG00000131370	SH3BP5	0.29334	0.117515	SH3 domain binding protein 5 [Source:HGNC Symbol;Acc:HGNC:10827]
ENSG00000131238	PPT1	0.354663	0.0645775	palmitoyl-protein thioesterase 1 [Source:HGNC Symbol;Acc:HGNC:9325]
ENSG00000131196	NFATC1	0.22752	0.0931255	nuclear factor of activated T cells 1 [Source:HGNC Symbol;Acc:HGNC:7775]
ENSG00000130856	ZNF236	-0.296552	0.107038	zinc finger protein 236 [Source:HGNC Symbol;Acc:HGNC:13028]
ENSG00000130772	MED18	0.410541	0.114113	mediator complex subunit 18 [Source:HGNC Symbol;Acc:HGNC:25944]
ENSG00000130770	ATP5IF1	0.44203	0.0903348	ATP synthase inhibitory factor subunit 1 [Source:HGNC Symbol;Acc:HGNC:871]
ENSG00000181467	RAP2B	-0.790643	0.128747	RAP2B, member of RAS oncogene family [Source:HGNC Symbol;Acc:HGNC:9862]
ENSG00000138675	FGF5	-0.793104	0.191323	fibroblast growth factor 5 [Source:HGNC Symbol;Acc:HGNC:3683]
ENSG00000138678	GPAT3	-0.794721	0.117992	glycerol-3-phosphate acyltransferase 3 [Source:HGNC Symbol;Acc:HGNC:28157]
ENSG00000130559	CAMSAP1	0.220282	0.0800488	calmodulin regulated spectrin associated protein 1 [Source:HGNC Symbol;Acc:HGNC:19946]
ENSG00000130311	DDA1	0.454407	0.0776623	DET1 and DDB1 associated 1 [Source:HGNC Symbol;Acc:HGNC:28360]
ENSG00000157510	AFAP1L1	-0.796498	0.091881	actin filament associated protein 1 like 1 [Source:HGNC Symbol;Acc:HGNC:26714]
ENSG00000129810	SGO1	-0.285713	0.104567	shugoshin 1 [Source:HGNC Symbol;Acc:HGNC:25088]
ENSG00000154127	UBASH3B	-0.798901	0.126618	ubiquitin associated and SH3 domain containing B [Source:HGNC Symbol;Acc:HGNC:29884]
ENSG00000183691	NOG	-0.801379	0.224325	noggin [Source:HGNC Symbol;Acc:HGNC:7866]
ENSG00000129197	RPAIN	0.264177	0.102687	RPA interacting protein [Source:HGNC Symbol;Acc:HGNC:28641]
ENSG00000128951	DUT	-0.287055	0.105112	deoxyuridine triphosphatase [Source:HGNC Symbol;Acc:HGNC:3078]
ENSG00000128928	IVD	0.292931	0.0865739	isovaleryl-CoA dehydrogenase [Source:HGNC Symbol;Acc:HGNC:6186]
ENSG00000166833	NAV2	-0.803692	0.0805307	neuron navigator 2 [Source:HGNC Symbol;Acc:HGNC:15997]
ENSG00000075539	FRYL	-0.812529	0.0778243	FRY like transcription coactivator [Source:HGNC Symbol;Acc:HGNC:29127]
ENSG00000188620	HMX3	-0.815949	0.207328	H6 family homeobox 3 [Source:HGNC Symbol;Acc:HGNC:5019]
ENSG00000113319	RASGRF2	-0.818812	0.138249	Ras protein specific guanine nucleotide releasing factor 2 [Source:HGNC Symbol;Acc:HGNC:9876]
ENSG00000128487	SPECC1	-0.289844	0.0878371	sperm antigen with calponin homology and coiled-coil domains 1 [Source:HGNC Symbol;Acc:HGNC:30615]
ENSG00000128185	DGCR6L	-0.341112	0.142727	DiGeorge syndrome critical region gene 6 like [Source:HGNC Symbol;Acc:HGNC:18551]
ENSG00000128185	DGCR6L	-0.341112	0.142727	DiGeorge syndrome critical region gene 6 like [Source:HGNC Symbol;Acc:HGNC:18551]
ENSG00000127666	TICAM1	0.520659	0.14264	TIR domain containing adaptor molecule 1 [Source:HGNC Symbol;Acc:HGNC:18348]
ENSG00000170537	TMC7	-0.820855	0.138667	transmembrane channel like 7 [Source:HGNC Symbol;Acc:HGNC:23000]
ENSG00000106351	AGFG2	-0.826267	0.131433	ArfGAP with FG repeats 2 [Source:HGNC Symbol;Acc:HGNC:5177]
ENSG00000066135	KDM4A	-0.828594	0.143394	lysine demethylase 4A [Source:HGNC Symbol;Acc:HGNC:22978]
ENSG00000126803	HSPA2	0.364936	0.143428	heat shock protein family A (Hsp70) member 2 [Source:HGNC Symbol;Acc:HGNC:5235]
ENSG00000126787	DLGAP5	-0.439656	0.0933677	DLG associated protein 5 [Source:HGNC Symbol;Acc:HGNC:16864]
ENSG00000126653	NSRP1	0.383411	0.0727515	nuclear speckle splicing regulatory protein 1 [Source:HGNC Symbol;Acc:HGNC:25305]
ENSG00000126432	PRDX5	0.195563	0.0741375	peroxiredoxin 5 [Source:HGNC Symbol;Acc:HGNC:9355]
ENSG00000125898	FAM110A	-0.512754	0.158182	family with sequence similarity 110 member A [Source:HGNC Symbol;Acc:HGNC:16188]
ENSG00000120708	TGFBI	-0.829015	0.101148	transforming growth factor beta induced [Source:HGNC Symbol;Acc:HGNC:11771]
ENSG00000118193	KIF14	-0.831228	0.0723798	kinesin family member 14 [Source:HGNC Symbol;Acc:HGNC:19181]
ENSG00000176834	VSIG10	-0.83383	0.101319	V-set and immunoglobulin domain containing 10 [Source:HGNC Symbol;Acc:HGNC:26078]
ENSG00000125734	GPR108	0.284334	0.0979493	G protein-coupled receptor 108 [Source:HGNC Symbol;Acc:HGNC:17829]
ENSG00000125726	CD70	0.217938	0.081753	CD70 molecule [Source:HGNC Symbol;Acc:HGNC:11937]
ENSG00000125864	BFSP1	-0.8357	0.201892	beaded filament structural protein 1 [Source:HGNC Symbol;Acc:HGNC:1040]
ENSG00000100099	HPS4	-0.836139	0.118018	HPS4 biogenesis of lysosomal organelles complex 3 subunit 2 [Source:HGNC Symbol;Acc:HGNC:15844]
ENSG00000125249	RAP2A	0.237313	0.0993334	RAP2A, member of RAS oncogene family [Source:HGNC Symbol;Acc:HGNC:9861]
ENSG00000171617	ENC1	-0.837845	0.160691	ectodermal-neural cortex 1 [Source:HGNC Symbol;Acc:HGNC:3345]
ENSG00000125107	CNOT1	-0.257401	0.0808542	CCR4-NOT transcription complex subunit 1 [Source:HGNC Symbol;Acc:HGNC:7877]
ENSG00000171617	ENC1	-0.837845	0.160691	ectodermal-neural cortex 1 [Source:HGNC Symbol;Acc:HGNC:3345]
ENSG00000100526	CDKN3	-0.84135	0.103243	cyclin dependent kinase inhibitor 3 [Source:HGNC Symbol;Acc:HGNC:1791]
ENSG00000124535	WRNIP1	-0.198503	0.0685753	WRN helicase interacting protein 1 [Source:HGNC Symbol;Acc:HGNC:20876]
ENSG00000124209	RAB22A	0.435596	0.0805489	RAB22A, member RAS oncogene family [Source:HGNC Symbol;Acc:HGNC:9764]
ENSG00000124191	TOX2	0.450733	0.1486	TOX high mobility group box family member 2 [Source:HGNC Symbol;Acc:HGNC:16095]
ENSG00000124172	ATP5F1E	0.475459	0.0927415	ATP synthase F1 subunit epsilon [Source:HGNC Symbol;Acc:HGNC:838]
ENSG00000124126	PREX1	-0.369692	0.107826	phosphatidylinositol-3,4,5-trisphosphate dependent Rac exchange factor 1 [Source:HGNC Symbol;Acc:HGNC:32594]
ENSG00000123933	MXD4	0.515927	0.151542	MAX dimerization protein 4 [Source:HGNC Symbol;Acc:HGNC:13906]
ENSG00000164430	CGAS	-0.842962	0.107319	cyclic GMP-AMP synthase [Source:HGNC Symbol;Acc:HGNC:21367]
ENSG00000123352	SPATS2	0.381337	0.0904445	spermatogenesis associated serine rich 2 [Source:HGNC Symbol;Acc:HGNC:18650]
ENSG00000123219	CENPK	-0.412618	0.103113	centromere protein K [Source:HGNC Symbol;Acc:HGNC:29479]
ENSG00000123143	PKN1	-0.473843	0.0562358	protein kinase N1 [Source:HGNC Symbol;Acc:HGNC:9405]
ENSG00000123136	DDX39A	0.549527	0.0796666	DExD-box helicase 39A [Source:HGNC Symbol;Acc:HGNC:17821]
ENSG00000123104	ITPR2	-0.386873	0.0906627	inositol 1,4,5-trisphosphate receptor type 2 [Source:HGNC Symbol;Acc:HGNC:6181]
ENSG00000123096	SSPN	-0.454067	0.165529	sarcospan [Source:HGNC Symbol;Acc:HGNC:11322]
ENSG00000123095	BHLHE41	0.444607	0.076442	basic helix-loop-helix family member e41 [Source:HGNC Symbol;Acc:HGNC:16617]
ENSG00000122912	SLC25A16	0.414749	0.113721	solute carrier family 25 member 16 [Source:HGNC Symbol;Acc:HGNC:10986]
ENSG00000128578	STRIP2	-0.848633	0.196224	striatin interacting protein 2 [Source:HGNC Symbol;Acc:HGNC:22209]
ENSG00000140199	SLC12A6	-0.85136	0.116577	solute carrier family 12 member 6 [Source:HGNC Symbol;Acc:HGNC:10914]
ENSG00000122705	CLTA	0.311348	0.0533882	clathrin light chain A [Source:HGNC Symbol;Acc:HGNC:2090]
ENSG00000122591	FAM126A	-0.516851	0.107085	hyccin PI4KA lipid kinase complex subunit 1 [Source:HGNC Symbol;Acc:HGNC:24587]
ENSG00000122547	EEPD1	-0.324617	0.0819583	endonuclease/exonuclease/phosphatase family domain containing 1 [Source:HGNC Symbol;Acc:HGNC:22223]
ENSG00000122490	SLC66A2	0.483266	0.0701945	solute carrier family 66 member 2 [Source:HGNC Symbol;Acc:HGNC:26188]
ENSG00000122126	OCRL	-0.355558	0.0647562	OCRL inositol polyphosphate-5-phosphatase [Source:HGNC Symbol;Acc:HGNC:8108]
ENSG00000114331	ACAP2	-0.853429	0.069262	ArfGAP with coiled-coil, ankyrin repeat and PH domains 2 [Source:HGNC Symbol;Acc:HGNC:16469]
ENSG00000121903	ZSCAN20	0.462863	0.138941	zinc finger and SCAN domain containing 20 [Source:HGNC Symbol;Acc:HGNC:13093]
ENSG00000142871	CCN1	-0.858377	0.298835	cellular communication network factor 1 [Source:HGNC Symbol;Acc:HGNC:2654]
ENSG00000123689	G0S2	-0.864458	0.341241	G0/G1 switch 2 [Source:HGNC Symbol;Acc:HGNC:30229]
ENSG00000125247	TMTC4	-0.869965	0.133413	transmembrane O-mannosyltransferase targeting cadherins 4 [Source:HGNC Symbol;Acc:HGNC:25904]
ENSG00000120798	NR2C1	-0.321504	0.094871	nuclear receptor subfamily 2 group C member 1 [Source:HGNC Symbol;Acc:HGNC:7971]
ENSG00000085491	SLC25A24	-0.870486	0.109416	solute carrier family 25 member 24 [Source:HGNC Symbol;Acc:HGNC:20662]
ENSG00000120549	KIAA1217	-0.412732	0.141997	KIAA1217 [Source:HGNC Symbol;Acc:HGNC:25428]
ENSG00000156787	TBC1D31	-0.879574	0.116432	TBC1 domain family member 31 [Source:HGNC Symbol;Acc:HGNC:30888]
ENSG00000120333	MRPS14	0.319405	0.109173	mitochondrial ribosomal protein S14 [Source:HGNC Symbol;Acc:HGNC:14049]
ENSG00000105835	NAMPT	-0.881732	0.0953479	nicotinamide phosphoribosyltransferase [Source:HGNC Symbol;Acc:HGNC:30092]
ENSG00000112983	BRD8	-0.883154	0.077337	bromodomain containing 8 [Source:HGNC Symbol;Acc:HGNC:19874]
ENSG00000119906	SLF2	0.450446	0.101924	SMC5-SMC6 complex localization factor 2 [Source:HGNC Symbol;Acc:HGNC:17814]
ENSG00000119559	C19orf25	0.366163	0.126746	chromosome 19 open reading frame 25 [Source:HGNC Symbol;Acc:HGNC:26711]
ENSG00000119403	PHF19	-0.31801	0.0697002	PHD finger protein 19 [Source:HGNC Symbol;Acc:HGNC:24566]
ENSG00000119314	PTBP3	-0.478916	0.0920241	polypyrimidine tract binding protein 3 [Source:HGNC Symbol;Acc:HGNC:10253]
ENSG00000116675	DNAJC6	-0.895468	0.193001	DnaJ heat shock protein family (Hsp40) member C6 [Source:HGNC Symbol;Acc:HGNC:15469]
ENSG00000196504	PRPF40A	-0.912933	0.063979	pre-mRNA processing factor 40 homolog A [Source:HGNC Symbol;Acc:HGNC:16463]
ENSG00000119042	SATB2	0.283164	0.0848519	SATB homeobox 2 [Source:HGNC Symbol;Acc:HGNC:21637]
ENSG00000176542	USF3	-0.934163	0.112977	upstream transcription factor family member 3 [Source:HGNC Symbol;Acc:HGNC:30494]
ENSG00000118689	FOXO3	-0.367009	0.0967796	forkhead box O3 [Source:HGNC Symbol;Acc:HGNC:3821]
ENSG00000169764	UGP2	-0.938545	0.0692292	UDP-glucose pyrophosphorylase 2 [Source:HGNC Symbol;Acc:HGNC:12527]
ENSG00000124942	AHNAK	-0.93911	0.0751222	AHNAK nucleoprotein [Source:HGNC Symbol;Acc:HGNC:347]
ENSG00000133805	AMPD3	-0.943211	0.154633	adenosine monophosphate deaminase 3 [Source:HGNC Symbol;Acc:HGNC:470]
ENSG00000118058	KMT2A	0.25548	0.0670825	lysine methyltransferase 2A [Source:HGNC Symbol;Acc:HGNC:7132]
ENSG00000118046	STK11	0.341154	0.0922379	serine/threonine kinase 11 [Source:HGNC Symbol;Acc:HGNC:11389]
ENSG00000117724	CENPF	-0.563527	0.0506764	centromere protein F [Source:HGNC Symbol;Acc:HGNC:1857]
ENSG00000117602	RCAN3	-0.368458	0.123035	RCAN family member 3 [Source:HGNC Symbol;Acc:HGNC:3042]
ENSG00000133135	RNF128	-0.947315	0.121968	ring finger protein 128 [Source:HGNC Symbol;Acc:HGNC:21153]
ENSG00000078304	PPP2R5C	-0.947714	0.0892456	protein phosphatase 2 regulatory subunit B'gamma [Source:HGNC Symbol;Acc:HGNC:9311]
ENSG00000168924	LETM1	-0.964086	0.101086	leucine zipper and EF-hand containing transmembrane protein 1 [Source:HGNC Symbol;Acc:HGNC:6556]
ENSG00000141753	IGFBP4	-0.964939	0.0872585	insulin like growth factor binding protein 4 [Source:HGNC Symbol;Acc:HGNC:5473]
ENSG00000116717	GADD45A	0.456545	0.162874	growth arrest and DNA damage inducible alpha [Source:HGNC Symbol;Acc:HGNC:4095]
ENSG00000168792	ABHD15	-0.976901	0.126655	abhydrolase domain containing 15 [Source:HGNC Symbol;Acc:HGNC:26971]
ENSG00000116670	MAD2L2	0.247617	0.0771387	mitotic arrest deficient 2 like 2 [Source:HGNC Symbol;Acc:HGNC:6764]
ENSG00000116406	EDEM3	-0.564119	0.093966	ER degradation enhancing alpha-mannosidase like protein 3 [Source:HGNC Symbol;Acc:HGNC:16787]
ENSG00000116005	PCYOX1	-0.371687	0.0878922	prenylcysteine oxidase 1 [Source:HGNC Symbol;Acc:HGNC:20588]
ENSG00000175471	MCTP1	-0.984575	0.132432	multiple C2 and transmembrane domain containing 1 [Source:HGNC Symbol;Acc:HGNC:26183]
ENSG00000073150	PANX2	-0.987706	0.156908	pannexin 2 [Source:HGNC Symbol;Acc:HGNC:8600]
ENSG00000004399	PLXND1	-0.988423	0.102421	plexin D1 [Source:HGNC Symbol;Acc:HGNC:9107]
ENSG00000115539	PDCL3	-0.229284	0.0979241	phosducin like 3 [Source:HGNC Symbol;Acc:HGNC:28860]
ENSG00000168672	LRATD2	-0.990291	0.310057	LRAT domain containing 2 [Source:HGNC Symbol;Acc:HGNC:24166]
ENSG00000186481	ANKRD20A5P	-0.994904	0.239671	ankyrin repeat domain 20 family member A5, pseudogene [Source:HGNC Symbol;Acc:HGNC:33833]
ENSG00000115306	SPTBN1	-0.523863	0.0610278	spectrin beta, non-erythrocytic 1 [Source:HGNC Symbol;Acc:HGNC:11275]
ENSG00000136122	BORA	-0.997872	0.127229	BORA aurora kinase A activator [Source:HGNC Symbol;Acc:HGNC:24724]
ENSG00000115183	TANC1	-0.564168	0.0766124	tetratricopeptide repeat, ankyrin repeat and coiled-coil containing 1 [Source:HGNC Symbol;Acc:HGNC:29364]
ENSG00000115073	ACTR1B	-0.33805	0.106197	actin related protein 1B [Source:HGNC Symbol;Acc:HGNC:168]
ENSG00000115020	PIKFYVE	-0.444477	0.0884428	phosphoinositide kinase, FYVE-type zinc finger containing [Source:HGNC Symbol;Acc:HGNC:23785]
ENSG00000114850	SSR3	-0.403406	0.0891507	signal sequence receptor subunit 3 [Source:HGNC Symbol;Acc:HGNC:11325]
ENSG00000110911	SLC11A2	-1.00976	0.0924264	solute carrier family 11 member 2 [Source:HGNC Symbol;Acc:HGNC:10908]
ENSG00000044574	HSPA5	-1.01342	0.13233	heat shock protein family A (Hsp70) member 5 [Source:HGNC Symbol;Acc:HGNC:5238]
ENSG00000162545	CAMK2N1	-1.017	0.164306	calcium/calmodulin dependent protein kinase II inhibitor 1 [Source:HGNC Symbol;Acc:HGNC:24190]
ENSG00000100354	TNRC6B	-1.01961	0.100052	trinucleotide repeat containing adaptor 6B [Source:HGNC Symbol;Acc:HGNC:29190]
ENSG00000112984	KIF20A	-0.552483	0.0927172	kinesin family member 20A [Source:HGNC Symbol;Acc:HGNC:9787]
ENSG00000085788	DDHD2	-1.02265	0.105058	DDHD domain containing 2 [Source:HGNC Symbol;Acc:HGNC:29106]
ENSG00000164751	PEX2	-1.02356	0.131179	peroxisomal biogenesis factor 2 [Source:HGNC Symbol;Acc:HGNC:9717]
ENSG00000130193	THEM6	-1.03132	0.119259	thioesterase superfamily member 6 [Source:HGNC Symbol;Acc:HGNC:29656]
ENSG00000166250	CLMP	-1.04485	0.176658	CXADR like membrane protein [Source:HGNC Symbol;Acc:HGNC:24039]
ENSG00000176678	FOXL1	-1.05457	0.14027	forkhead box L1 [Source:HGNC Symbol;Acc:HGNC:3817]
ENSG00000101413	RPRD1B	-1.06203	0.101961	regulation of nuclear pre-mRNA domain containing 1B [Source:HGNC Symbol;Acc:HGNC:16209]
ENSG00000112159	MDN1	-0.229968	0.0703422	midasin AAA ATPase 1 [Source:HGNC Symbol;Acc:HGNC:18302]
ENSG00000111229	ARPC3	0.170289	0.0646001	actin related protein 2/3 complex subunit 3 [Source:HGNC Symbol;Acc:HGNC:706]
ENSG00000028137	TNFRSF1B	-1.06511	0.16611	TNF receptor superfamily member 1B [Source:HGNC Symbol;Acc:HGNC:11917]
ENSG00000141449	GREB1L	-1.06631	0.133816	GREB1 like retinoic acid receptor coactivator [Source:HGNC Symbol;Acc:HGNC:31042]
ENSG00000184254	ALDH1A3	-1.06898	0.130419	aldehyde dehydrogenase 1 family member A3 [Source:HGNC Symbol;Acc:HGNC:409]
ENSG00000110660	SLC35F2	-0.382547	0.084783	solute carrier family 35 member F2 [Source:HGNC Symbol;Acc:HGNC:23615]
ENSG00000110435	PDHX	0.177895	0.0747336	pyruvate dehydrogenase complex component X [Source:HGNC Symbol;Acc:HGNC:21350]
ENSG00000110429	FBXO3	-0.285856	0.120858	F-box protein 3 [Source:HGNC Symbol;Acc:HGNC:13582]
ENSG00000110367	DDX6	0.316327	0.0787555	DEAD-box helicase 6 [Source:HGNC Symbol;Acc:HGNC:2747]
ENSG00000110328	GALNT18	-0.406402	0.157453	polypeptide N-acetylgalactosaminyltransferase 18 [Source:HGNC Symbol;Acc:HGNC:30488]
ENSG00000110274	CEP164	-0.38349	0.0740534	centrosomal protein 164 [Source:HGNC Symbol;Acc:HGNC:29182]
ENSG00000110092	CCND1	0.545966	0.112829	cyclin D1 [Source:HGNC Symbol;Acc:HGNC:1582]
ENSG00000106683	LIMK1	-1.07778	0.11041	LIM domain kinase 1 [Source:HGNC Symbol;Acc:HGNC:6613]
ENSG00000109929	SC5D	0.365583	0.115227	sterol-C5-desaturase [Source:HGNC Symbol;Acc:HGNC:10547]
ENSG00000116984	MTR	-1.09424	0.0879843	5-methyltetrahydrofolate-homocysteine methyltransferase [Source:HGNC Symbol;Acc:HGNC:7468]
ENSG00000130720	FIBCD1	-1.09513	0.140212	fibrinogen C domain containing 1 [Source:HGNC Symbol;Acc:HGNC:25922]
ENSG00000109184	DCUN1D4	0.244496	0.0755935	defective in cullin neddylation 1 domain containing 4 [Source:HGNC Symbol;Acc:HGNC:28998]
ENSG00000109084	TMEM97	-0.579656	0.0988689	transmembrane protein 97 [Source:HGNC Symbol;Acc:HGNC:28106]
ENSG00000166897	ELFN2	-1.09538	0.193852	extracellular leucine rich repeat and fibronectin type III domain containing 2 [Source:HGNC Symbol;Acc:HGNC:29396]
ENSG00000108883	EFTUD2	-0.209868	0.0726167	elongation factor Tu GTP binding domain containing 2 [Source:HGNC Symbol;Acc:HGNC:30858]
ENSG00000205309	NT5M	-1.09791	0.351328	5',3'-nucleotidase, mitochondrial [Source:HGNC Symbol;Acc:HGNC:15769]
ENSG00000100027	YPEL1	-1.10146	0.450279	yippee like 1 [Source:HGNC Symbol;Acc:HGNC:12845]
ENSG00000108424	KPNB1	-0.202792	0.0636043	karyopherin subunit beta 1 [Source:HGNC Symbol;Acc:HGNC:6400]
ENSG00000060982	BCAT1	-1.10896	0.209682	branched chain amino acid transaminase 1 [Source:HGNC Symbol;Acc:HGNC:976]
ENSG00000107937	GTPBP4	-0.280806	0.0939757	GTP binding protein 4 [Source:HGNC Symbol;Acc:HGNC:21535]
ENSG00000039139	DNAH5	-1.11659	0.172666	dynein axonemal heavy chain 5 [Source:HGNC Symbol;Acc:HGNC:2950]
ENSG00000146411	SLC2A12	-1.11795	0.285981	solute carrier family 2 member 12 [Source:HGNC Symbol;Acc:HGNC:18067]
ENSG00000082898	XPO1	-1.1215	0.0689232	exportin 1 [Source:HGNC Symbol;Acc:HGNC:12825]
ENSG00000106780	MEGF9	-0.273305	0.106833	multiple EGF like domains 9 [Source:HGNC Symbol;Acc:HGNC:3234]
ENSG00000171320	ESCO2	-1.13087	0.150829	establishment of sister chromatid cohesion N-acetyltransferase 2 [Source:HGNC Symbol;Acc:HGNC:27230]
ENSG00000184557	SOCS3	-1.13273	0.136342	suppressor of cytokine signaling 3 [Source:HGNC Symbol;Acc:HGNC:19391]
ENSG00000164932	CTHRC1	-1.13627	0.356149	collagen triple helix repeat containing 1 [Source:HGNC Symbol;Acc:HGNC:18831]
ENSG00000153162	BMP6	-1.13683	0.136697	bone morphogenetic protein 6 [Source:HGNC Symbol;Acc:HGNC:1073]
ENSG00000106100	NOD1	0.312297	0.123441	nucleotide binding oligomerization domain containing 1 [Source:HGNC Symbol;Acc:HGNC:16390]
ENSG00000181381	DDX60L	-1.13721	0.162475	DExD/H-box 60 like [Source:HGNC Symbol;Acc:HGNC:26429]
ENSG00000105968	H2AZ2	-0.381039	0.0913245	H2A.Z variant histone 2 [Source:HGNC Symbol;Acc:HGNC:20664]
ENSG00000105953	OGDH	-0.532	0.070153	oxoglutarate dehydrogenase [Source:HGNC Symbol;Acc:HGNC:8124]
ENSG00000074695	LMAN1	-1.1428	0.0663978	lectin, mannose binding 1 [Source:HGNC Symbol;Acc:HGNC:6631]
ENSG00000100558	PLEK2	-1.14737	0.177678	pleckstrin 2 [Source:HGNC Symbol;Acc:HGNC:19238]
ENSG00000204381	LAYN	-1.15827	0.300845	layilin [Source:HGNC Symbol;Acc:HGNC:29471]
ENSG00000105443	CYTH2	0.206423	0.0838119	cytohesin 2 [Source:HGNC Symbol;Acc:HGNC:9502]
ENSG00000105364	MRPL4	0.340321	0.0844728	mitochondrial ribosomal protein L4 [Source:HGNC Symbol;Acc:HGNC:14276]
ENSG00000105248	YJU2	0.531153	0.116433	YJU2 splicing factor homolog [Source:HGNC Symbol;Acc:HGNC:25518]
ENSG00000105011	ASF1B	-0.441938	0.104291	anti-silencing function 1B histone chaperone [Source:HGNC Symbol;Acc:HGNC:20996]
ENSG00000104998	IL27RA	-0.505314	0.17069	interleukin 27 receptor subunit alpha [Source:HGNC Symbol;Acc:HGNC:17290]
ENSG00000104885	DOT1L	0.21243	0.0789735	DOT1 like histone lysine methyltransferase [Source:HGNC Symbol;Acc:HGNC:24948]
ENSG00000104812	GYS1	0.319065	0.113558	glycogen synthase 1 [Source:HGNC Symbol;Acc:HGNC:4706]
ENSG00000128512	DOCK4	-1.15862	0.166598	dedicator of cytokinesis 4 [Source:HGNC Symbol;Acc:HGNC:19192]
ENSG00000205730	ITPRIPL2	-1.17408	0.109315	ITPRIP like 2 [Source:HGNC Symbol;Acc:HGNC:27257]
ENSG00000103995	CEP152	-0.368918	0.0836305	centrosomal protein 152 [Source:HGNC Symbol;Acc:HGNC:29298]
ENSG00000103942	HOMER2	-0.452922	0.0939838	homer scaffold protein 2 [Source:HGNC Symbol;Acc:HGNC:17513]
ENSG00000165891	E2F7	-1.17952	0.146333	E2F transcription factor 7 [Source:HGNC Symbol;Acc:HGNC:23820]
ENSG00000103502	CDIPT	-0.294778	0.107435	CDP-diacylglycerol--inositol 3-phosphatidyltransferase [Source:HGNC Symbol;Acc:HGNC:1769]
ENSG00000103319	EEF2K	0.250478	0.0994088	eukaryotic elongation factor 2 kinase [Source:HGNC Symbol;Acc:HGNC:24615]
ENSG00000103257	SLC7A5	0.488621	0.12931	solute carrier family 7 member 5 [Source:HGNC Symbol;Acc:HGNC:11063]
ENSG00000103227	LMF1	-0.449934	0.171679	lipase maturation factor 1 [Source:HGNC Symbol;Acc:HGNC:14154]
ENSG00000103148	NPRL3	0.180338	0.0746644	NPR3 like, GATOR1 complex subunit [Source:HGNC Symbol;Acc:HGNC:14124]
ENSG00000162174	ASRGL1	-1.20355	0.123457	asparaginase and isoaspartyl peptidase 1 [Source:HGNC Symbol;Acc:HGNC:16448]
ENSG00000103018	CYB5B	0.30057	0.105187	cytochrome b5 type B [Source:HGNC Symbol;Acc:HGNC:24374]
ENSG00000137962	ARHGAP29	-1.21288	0.222501	Rho GTPase activating protein 29 [Source:HGNC Symbol;Acc:HGNC:30207]
ENSG00000102870	ZNF629	-0.328551	0.0802495	zinc finger protein 629 [Source:HGNC Symbol;Acc:HGNC:29008]
ENSG00000102780	DGKH	0.240591	0.0889722	diacylglycerol kinase eta [Source:HGNC Symbol;Acc:HGNC:2854]
ENSG00000152784	PRDM8	-1.2193	0.173476	PR/SET domain 8 [Source:HGNC Symbol;Acc:HGNC:13993]
ENSG00000102606	ARHGEF7	0.23015	0.0703426	Rho guanine nucleotide exchange factor 7 [Source:HGNC Symbol;Acc:HGNC:15607]
ENSG00000102606	ARHGEF7	0.23015	0.0703426	Rho guanine nucleotide exchange factor 7 [Source:HGNC Symbol;Acc:HGNC:15607]
ENSG00000102580	DNAJC3	0.300233	0.0778123	DnaJ heat shock protein family (Hsp40) member C3 [Source:HGNC Symbol;Acc:HGNC:9439]
ENSG00000102572	STK24	0.244243	0.0665887	serine/threonine kinase 24 [Source:HGNC Symbol;Acc:HGNC:11403]
ENSG00000102144	PGK1	-0.232405	0.0899318	phosphoglycerate kinase 1 [Source:HGNC Symbol;Acc:HGNC:8896]
ENSG00000102119	EMD	0.489917	0.0837326	emerin [Source:HGNC Symbol;Acc:HGNC:3331]
ENSG00000138587	MNS1	-1.22187	0.205773	meiosis specific nuclear structural 1 [Source:HGNC Symbol;Acc:HGNC:29636]
ENSG00000101558	VAPA	-0.352421	0.0619556	VAMP associated protein A [Source:HGNC Symbol;Acc:HGNC:12648]
ENSG00000101439	CST3	-0.495977	0.0973803	cystatin C [Source:HGNC Symbol;Acc:HGNC:2475]
ENSG00000166123	GPT2	-1.23079	0.30218	glutamic--pyruvic transaminase 2 [Source:HGNC Symbol;Acc:HGNC:18062]
ENSG00000101400	SNTA1	-0.410333	0.148482	syntrophin alpha 1 [Source:HGNC Symbol;Acc:HGNC:11167]
ENSG00000101294	HM13	0.231152	0.0819518	histocompatibility minor 13 [Source:HGNC Symbol;Acc:HGNC:16435]
ENSG00000103044	HAS3	-1.24781	0.310267	hyaluronan synthase 3 [Source:HGNC Symbol;Acc:HGNC:4820]
ENSG00000182253	SYNM	-1.25333	0.0968635	synemin [Source:HGNC Symbol;Acc:HGNC:24466]
ENSG00000107863	ARHGAP21	-1.25882	0.113797	Rho GTPase activating protein 21 [Source:HGNC Symbol;Acc:HGNC:23725]
ENSG00000101004	NINL	-0.422982	0.137177	ninein like [Source:HGNC Symbol;Acc:HGNC:29163]
ENSG00000100897	DCAF11	-0.332427	0.0991083	DDB1 and CUL4 associated factor 11 [Source:HGNC Symbol;Acc:HGNC:20258]
ENSG00000100836	PABPN1	0.552674	0.123141	poly(A) binding protein nuclear 1 [Source:HGNC Symbol;Acc:HGNC:8565]
ENSG00000100823	APEX1	0.344813	0.0731401	apurinic/apyrimidinic endodeoxyribonuclease 1 [Source:HGNC Symbol;Acc:HGNC:587]
ENSG00000177606	JUN	-1.25939	0.22634	Jun proto-oncogene, AP-1 transcription factor subunit [Source:HGNC Symbol;Acc:HGNC:6204]
ENSG00000104332	SFRP1	-1.27672	0.095826	secreted frizzled related protein 1 [Source:HGNC Symbol;Acc:HGNC:10776]
ENSG00000178878	APOLD1	-1.29435	0.226666	apolipoprotein L domain containing 1 [Source:HGNC Symbol;Acc:HGNC:25268]
ENSG00000100522	GNPNAT1	-0.209255	0.083317	glucosamine-phosphate N-acetyltransferase 1 [Source:HGNC Symbol;Acc:HGNC:19980]
ENSG00000100503	NIN	-0.488253	0.105433	ninein [Source:HGNC Symbol;Acc:HGNC:14906]
ENSG00000100461	RBM23	-0.282145	0.100546	RNA binding motif protein 23 [Source:HGNC Symbol;Acc:HGNC:20155]
ENSG00000088836	SLC4A11	-1.29572	0.232005	solute carrier family 4 member 11 [Source:HGNC Symbol;Acc:HGNC:16438]
ENSG00000162078	ZG16B	-1.33774	0.264775	zymogen granule protein 16B [Source:HGNC Symbol;Acc:HGNC:30456]
ENSG00000100360	IFT27	-0.580972	0.119685	intraflagellar transport 27 [Source:HGNC Symbol;Acc:HGNC:18626]
ENSG00000171517	LPAR3	-1.3395	0.239319	lysophosphatidic acid receptor 3 [Source:HGNC Symbol;Acc:HGNC:14298]
ENSG00000100345	MYH9	-0.313383	0.0690647	myosin heavy chain 9 [Source:HGNC Symbol;Acc:HGNC:7579]
ENSG00000100324	TAB1	-0.239772	0.0920749	TGF-beta activated kinase 1 (MAP3K7) binding protein 1 [Source:HGNC Symbol;Acc:HGNC:18157]
ENSG00000100299	ARSA	-0.325454	0.110207	arylsulfatase A [Source:HGNC Symbol;Acc:HGNC:713]
ENSG00000100297	MCM5	-0.259847	0.0638048	minichromosome maintenance complex component 5 [Source:HGNC Symbol;Acc:HGNC:6948]
ENSG00000151693	ASAP2	-1.35198	0.0694561	ArfGAP with SH3 domain, ankyrin repeat and PH domain 2 [Source:HGNC Symbol;Acc:HGNC:2721]
ENSG00000159231	CBR3	-1.35867	0.325247	carbonyl reductase 3 [Source:HGNC Symbol;Acc:HGNC:1549]
ENSG00000100075	SLC25A1	0.25724	0.10251	solute carrier family 25 member 1 [Source:HGNC Symbol;Acc:HGNC:10979]
ENSG00000076706	MCAM	-1.36048	0.143034	melanoma cell adhesion molecule [Source:HGNC Symbol;Acc:HGNC:6934]
ENSG00000099940	SNAP29	-0.328109	0.101875	synaptosome associated protein 29 [Source:HGNC Symbol;Acc:HGNC:11133]
ENSG00000099822	HCN2	0.444432	0.127642	hyperpolarization activated cyclic nucleotide gated potassium and sodium channel 2 [Source:HGNC Symbol;Acc:HGNC:4846]
ENSG00000089505	CMTM1	-1.38163	0.374966	CKLF like MARVEL transmembrane domain containing 1 [Source:HGNC Symbol;Acc:HGNC:19172]
ENSG00000099282	TSPAN15	-0.30729	0.0690381	tetraspanin 15 [Source:HGNC Symbol;Acc:HGNC:23298]
ENSG00000156535	CD109	-1.39295	0.0968444	CD109 molecule [Source:HGNC Symbol;Acc:HGNC:21685]
ENSG00000096717	SIRT1	-0.355364	0.0883502	sirtuin 1 [Source:HGNC Symbol;Acc:HGNC:14929]
ENSG00000096433	ITPR3	-0.251785	0.0880141	inositol 1,4,5-trisphosphate receptor type 3 [Source:HGNC Symbol;Acc:HGNC:6182]
ENSG00000096060	FKBP5	-0.242161	0.0955555	FKBP prolyl isomerase 5 [Source:HGNC Symbol;Acc:HGNC:3721]
ENSG00000094804	CDC6	-1.39886	0.0938427	cell division cycle 6 [Source:HGNC Symbol;Acc:HGNC:1744]
ENSG00000093009	CDC45	-0.337404	0.111932	cell division cycle 45 [Source:HGNC Symbol;Acc:HGNC:1739]
ENSG00000182957	SPATA13	-1.40641	0.126743	spermatogenesis associated 13 [Source:HGNC Symbol;Acc:HGNC:23222]
ENSG00000091732	ZC3HC1	0.331227	0.095873	zinc finger C3HC-type containing 1 [Source:HGNC Symbol;Acc:HGNC:29913]
ENSG00000122861	PLAU	-1.40742	0.0921319	plasminogen activator, urokinase [Source:HGNC Symbol;Acc:HGNC:9052]
ENSG00000091136	LAMB1	-0.3303	0.0576347	laminin subunit beta 1 [Source:HGNC Symbol;Acc:HGNC:6486]
ENSG00000090776	EFNB1	0.563899	0.156369	ephrin B1 [Source:HGNC Symbol;Acc:HGNC:3226]
ENSG00000090686	USP48	-0.491735	0.0698529	ubiquitin specific peptidase 48 [Source:HGNC Symbol;Acc:HGNC:18533]
ENSG00000090530	P3H2	0.384181	0.106661	prolyl 3-hydroxylase 2 [Source:HGNC Symbol;Acc:HGNC:19317]
ENSG00000089693	MLF2	0.240301	0.0645654	myeloid leukemia factor 2 [Source:HGNC Symbol;Acc:HGNC:7126]
ENSG00000175352	NRIP3	-1.40919	0.147683	nuclear receptor interacting protein 3 [Source:HGNC Symbol;Acc:HGNC:1167]
ENSG00000092621	PHGDH	-1.41007	0.396815	phosphoglycerate dehydrogenase [Source:HGNC Symbol;Acc:HGNC:8923]
ENSG00000186480	INSIG1	-1.41876	0.259055	insulin induced gene 1 [Source:HGNC Symbol;Acc:HGNC:6083]
ENSG00000133026	MYH10	-1.4231	0.097853	myosin heavy chain 10 [Source:HGNC Symbol;Acc:HGNC:7568]
ENSG00000103647	CORO2B	-1.43592	0.313578	coronin 2B [Source:HGNC Symbol;Acc:HGNC:2256]
ENSG00000088247	KHSRP	0.272625	0.0687645	KH-type splicing regulatory protein [Source:HGNC Symbol;Acc:HGNC:6316]
ENSG00000088205	DDX18	0.397149	0.0650705	DEAD-box helicase 18 [Source:HGNC Symbol;Acc:HGNC:2741]
ENSG00000088205	DDX18	0.397149	0.0650705	DEAD-box helicase 18 [Source:HGNC Symbol;Acc:HGNC:2741]
ENSG00000139318	DUSP6	-1.4382	0.149575	dual specificity phosphatase 6 [Source:HGNC Symbol;Acc:HGNC:3072]
ENSG00000159267	HLCS	-1.45881	0.137805	holocarboxylase synthetase [Source:HGNC Symbol;Acc:HGNC:4976]
ENSG00000228594	FNDC10	-1.46044	0.162195	fibronectin type III domain containing 10 [Source:HGNC Symbol;Acc:HGNC:42951]
ENSG00000135052	GOLM1	-1.48939	0.102787	golgi membrane protein 1 [Source:HGNC Symbol;Acc:HGNC:15451]
ENSG00000105810	CDK6	-1.5162	0.105168	cyclin dependent kinase 6 [Source:HGNC Symbol;Acc:HGNC:1777]
ENSG00000085449	WDFY1	-0.199452	0.0793221	WD repeat and FYVE domain containing 1 [Source:HGNC Symbol;Acc:HGNC:20451]
ENSG00000197594	ENPP1	-1.51698	0.159114	ectonucleotide pyrophosphatase/phosphodiesterase 1 [Source:HGNC Symbol;Acc:HGNC:3356]
ENSG00000083720	OXCT1	-0.42146	0.114278	3-oxoacid CoA-transferase 1 [Source:HGNC Symbol;Acc:HGNC:8527]
ENSG00000138193	PLCE1	-1.60693	0.12083	phospholipase C epsilon 1 [Source:HGNC Symbol;Acc:HGNC:17175]
ENSG00000082641	NFE2L1	0.192898	0.0614978	NFE2 like bZIP transcription factor 1 [Source:HGNC Symbol;Acc:HGNC:7781]
ENSG00000023909	GCLM	-1.6178	0.122091	glutamate-cysteine ligase modifier subunit [Source:HGNC Symbol;Acc:HGNC:4312]
ENSG00000188064	WNT7B	-1.62716	0.110641	Wnt family member 7B [Source:HGNC Symbol;Acc:HGNC:12787]
ENSG00000081087	OSTM1	-0.522519	0.0720934	osteoclastogenesis associated transmembrane protein 1 [Source:HGNC Symbol;Acc:HGNC:21652]
ENSG00000079999	KEAP1	-0.223769	0.0777626	kelch like ECH associated protein 1 [Source:HGNC Symbol;Acc:HGNC:23177]
ENSG00000079805	DNM2	0.431901	0.094081	dynamin 2 [Source:HGNC Symbol;Acc:HGNC:2974]
ENSG00000125285	SOX21	-1.64935	0.194207	SRY-box transcription factor 21 [Source:HGNC Symbol;Acc:HGNC:11197]
ENSG00000259207	ITGB3	-1.67912	0.228701	integrin subunit beta 3 [Source:HGNC Symbol;Acc:HGNC:6156]
ENSG00000078124	ACER3	0.571866	0.0731023	alkaline ceramidase 3 [Source:HGNC Symbol;Acc:HGNC:16066]
ENSG00000170425	ADORA2B	-1.73323	0.123258	adenosine A2b receptor [Source:HGNC Symbol;Acc:HGNC:264]
ENSG00000156675	RAB11FIP1	-1.80997	0.157546	RAB11 family interacting protein 1 [Source:HGNC Symbol;Acc:HGNC:30265]
ENSG00000198771	RCSD1	-1.83385	0.270984	RCSD domain containing 1 [Source:HGNC Symbol;Acc:HGNC:28310]
ENSG00000076043	REXO2	0.305685	0.130458	RNA exonuclease 2 [Source:HGNC Symbol;Acc:HGNC:17851]
ENSG00000075891	PAX2	0.529012	0.104256	paired box 2 [Source:HGNC Symbol;Acc:HGNC:8616]
ENSG00000075711	DLG1	-0.383041	0.0725554	discs large MAGUK scaffold protein 1 [Source:HGNC Symbol;Acc:HGNC:2900]
ENSG00000075702	WDR62	-0.441073	0.0829227	WD repeat domain 62 [Source:HGNC Symbol;Acc:HGNC:24502]
ENSG00000180011	ZADH2	-1.85907	0.0980526	prostaglandin reductase 3 [Source:HGNC Symbol;Acc:HGNC:28697]
ENSG00000173207	CKS1B	-1.88577	0.0874804	CDC28 protein kinase regulatory subunit 1B [Source:HGNC Symbol;Acc:HGNC:19083]
ENSG00000076248	UNG	-1.922	0.133805	uracil DNA glycosylase [Source:HGNC Symbol;Acc:HGNC:12572]
ENSG00000115255	REEP6	-1.93417	0.296621	receptor accessory protein 6 [Source:HGNC Symbol;Acc:HGNC:30078]
ENSG00000074211	PPP2R2C	0.327324	0.116725	protein phosphatase 2 regulatory subunit Bgamma [Source:HGNC Symbol;Acc:HGNC:9306]
ENSG00000073417	PDE8A	-0.349823	0.0949893	phosphodiesterase 8A [Source:HGNC Symbol;Acc:HGNC:8793]
ENSG00000100422	CERK	-1.94546	0.0969555	ceramide kinase [Source:HGNC Symbol;Acc:HGNC:19256]
ENSG00000072786	STK10	0.342139	0.0896117	serine/threonine kinase 10 [Source:HGNC Symbol;Acc:HGNC:11388]
ENSG00000164488	DACT2	-1.94876	0.197625	dishevelled binding antagonist of beta catenin 2 [Source:HGNC Symbol;Acc:HGNC:21231]
ENSG00000163710	PCOLCE2	-1.97403	0.210869	procollagen C-endopeptidase enhancer 2 [Source:HGNC Symbol;Acc:HGNC:8739]
ENSG00000071553	ATP6AP1	0.405362	0.0878042	ATPase H+ transporting accessory protein 1 [Source:HGNC Symbol;Acc:HGNC:868]
ENSG00000070882	OSBPL3	-0.389399	0.0907246	oxysterol binding protein like 3 [Source:HGNC Symbol;Acc:HGNC:16370]
ENSG00000070081	NUCB2	-0.381982	0.0886799	nucleobindin 2 [Source:HGNC Symbol;Acc:HGNC:8044]
ENSG00000135074	ADAM19	-1.98306	0.111153	ADAM metallopeptidase domain 19 [Source:HGNC Symbol;Acc:HGNC:197]
ENSG00000069424	KCNAB2	0.23922	0.0913921	potassium voltage-gated channel subfamily A regulatory beta subunit 2 [Source:HGNC Symbol;Acc:HGNC:6229]
ENSG00000139163	ETNK1	-2.00687	0.117317	ethanolamine kinase 1 [Source:HGNC Symbol;Acc:HGNC:24649]
ENSG00000068697	LAPTM4A	0.527783	0.0879406	lysosomal protein transmembrane 4 alpha [Source:HGNC Symbol;Acc:HGNC:6924]
ENSG00000068308	OTUD5	0.371854	0.0683211	OTU deubiquitinase 5 [Source:HGNC Symbol;Acc:HGNC:25402]
ENSG00000068137	PLEKHH3	-0.449759	0.106626	pleckstrin homology, MyTH4 and FERM domain containing H3 [Source:HGNC Symbol;Acc:HGNC:26105]
ENSG00000067596	DHX8	-0.304207	0.0787529	DEAH-box helicase 8 [Source:HGNC Symbol;Acc:HGNC:2749]
ENSG00000067369	TP53BP1	0.548136	0.0946573	tumor protein p53 binding protein 1 [Source:HGNC Symbol;Acc:HGNC:11999]
ENSG00000067057	PFKP	-0.336592	0.0898883	phosphofructokinase, platelet [Source:HGNC Symbol;Acc:HGNC:8878]
ENSG00000066279	ASPM	-0.491746	0.0957984	assembly factor for spindle microtubules [Source:HGNC Symbol;Acc:HGNC:19048]
ENSG00000066248	NGEF	-0.404472	0.106477	neuronal guanine nucleotide exchange factor [Source:HGNC Symbol;Acc:HGNC:7807]
ENSG00000135318	NT5E	-2.02659	0.0961983	5'-nucleotidase ecto [Source:HGNC Symbol;Acc:HGNC:8021]
ENSG00000066027	PPP2R5A	-0.178942	0.0708842	protein phosphatase 2 regulatory subunit B'alpha [Source:HGNC Symbol;Acc:HGNC:9309]
ENSG00000065989	PDE4A	0.468122	0.101788	phosphodiesterase 4A [Source:HGNC Symbol;Acc:HGNC:8780]
ENSG00000065518	NDUFB4	0.249936	0.0705418	NADH:ubiquinone oxidoreductase subunit B4 [Source:HGNC Symbol;Acc:HGNC:7699]
ENSG00000166033	HTRA1	-2.051	0.177605	HtrA serine peptidase 1 [Source:HGNC Symbol;Acc:HGNC:9476]
ENSG00000064545	TMEM161A	0.356866	0.0934245	transmembrane protein 161A [Source:HGNC Symbol;Acc:HGNC:26020]
ENSG00000183508	TENT5C	-2.07868	0.211156	terminal nucleotidyltransferase 5C [Source:HGNC Symbol;Acc:HGNC:24712]
ENSG00000119227	PIGZ	-2.08643	0.302044	phosphatidylinositol glycan anchor biosynthesis class Z [Source:HGNC Symbol;Acc:HGNC:30596]
ENSG00000063245	EPN1	0.233191	0.0559961	epsin 1 [Source:HGNC Symbol;Acc:HGNC:21604]
ENSG00000178726	THBD	-2.10402	0.268729	thrombomodulin [Source:HGNC Symbol;Acc:HGNC:11784]
ENSG00000136379	ABHD17C	-2.18727	0.147237	abhydrolase domain containing 17C, depalmitoylase [Source:HGNC Symbol;Acc:HGNC:26925]
ENSG00000060688	SNRNP40	-0.464135	0.0823799	small nuclear ribonucleoprotein U5 subunit 40 [Source:HGNC Symbol;Acc:HGNC:30857]
ENSG00000172197	MBOAT1	-2.23292	0.183193	membrane bound O-acyltransferase domain containing 1 [Source:HGNC Symbol;Acc:HGNC:21579]
ENSG00000054598	FOXC1	-0.36924	0.127597	forkhead box C1 [Source:HGNC Symbol;Acc:HGNC:3800]
ENSG00000049769	PPP1R3F	-0.577404	0.236944	protein phosphatase 1 regulatory subunit 3F [Source:HGNC Symbol;Acc:HGNC:14944]
ENSG00000164379	FOXQ1	-2.23829	0.134088	forkhead box Q1 [Source:HGNC Symbol;Acc:HGNC:20951]
ENSG00000047849	MAP4	-0.200375	0.0538809	microtubule associated protein 4 [Source:HGNC Symbol;Acc:HGNC:6862]
ENSG00000163814	CDCP1	-2.32035	0.140175	CUB domain containing protein 1 [Source:HGNC Symbol;Acc:HGNC:24357]
ENSG00000043591	ADRB1	0.360711	0.144306	adrenoceptor beta 1 [Source:HGNC Symbol;Acc:HGNC:285]
ENSG00000043355	ZIC2	0.463664	0.123885	Zic family member 2 [Source:HGNC Symbol;Acc:HGNC:12873]
ENSG00000040933	INPP4A	-0.442819	0.105903	inositol polyphosphate-4-phosphatase type I A [Source:HGNC Symbol;Acc:HGNC:6074]
ENSG00000128567	PODXL	-2.37372	0.179072	podocalyxin like [Source:HGNC Symbol;Acc:HGNC:9171]
ENSG00000035681	NSMAF	-0.306755	0.0830124	neutral sphingomyelinase activation associated factor [Source:HGNC Symbol;Acc:HGNC:8017]
ENSG00000158769	F11R	-2.37931	0.142038	F11 receptor [Source:HGNC Symbol;Acc:HGNC:14685]
ENSG00000112297	CRYBG1	-2.43791	0.129546	crystallin beta-gamma domain containing 1 [Source:HGNC Symbol;Acc:HGNC:356]
ENSG00000155850	SLC26A2	-2.46116	0.105031	solute carrier family 26 member 2 [Source:HGNC Symbol;Acc:HGNC:10994]
ENSG00000132688	NES	-2.57965	0.133021	nestin [Source:HGNC Symbol;Acc:HGNC:7756]
ENSG00000026025	VIM	-0.258856	0.0900812	vimentin [Source:HGNC Symbol;Acc:HGNC:12692]
ENSG00000025156	HSF2	0.439908	0.0871443	heat shock transcription factor 2 [Source:HGNC Symbol;Acc:HGNC:5225]
ENSG00000110723	EXPH5	-2.76673	0.203617	exophilin 5 [Source:HGNC Symbol;Acc:HGNC:30578]
ENSG00000143127	ITGA10	-3.06913	0.298227	integrin subunit alpha 10 [Source:HGNC Symbol;Acc:HGNC:6135]
ENSG00000015133	CCDC88C	-0.572103	0.103249	coiled-coil domain containing 88C [Source:HGNC Symbol;Acc:HGNC:19967]
ENSG00000011478	QPCTL	0.580786	0.128258	glutaminyl-peptide cyclotransferase like [Source:HGNC Symbol;Acc:HGNC:25952]
ENSG00000011405	PIK3C2A	0.22395	0.0737998	phosphatidylinositol-4-phosphate 3-kinase catalytic subunit type 2 alpha [Source:HGNC Symbol;Acc:HGNC:8971]
ENSG00000011304	PTBP1	0.204565	0.0653356	polypyrimidine tract binding protein 1 [Source:HGNC Symbol;Acc:HGNC:9583]
ENSG00000010818	HIVEP2	-0.536201	0.182435	HIVEP zinc finger 2 [Source:HGNC Symbol;Acc:HGNC:4921]
ENSG00000010278	CD9	0.20085	0.0639016	CD9 molecule [Source:HGNC Symbol;Acc:HGNC:1709]
ENSG00000010270	STARD3NL	0.269418	0.0826236	STARD3 N-terminal like [Source:HGNC Symbol;Acc:HGNC:19169]
ENSG00000009954	BAZ1B	0.180612	0.0564721	bromodomain adjacent to zinc finger domain 1B [Source:HGNC Symbol;Acc:HGNC:961]
ENSG00000148826	NKX6-2	-3.20892	0.189176	NK6 homeobox 2 [Source:HGNC Symbol;Acc:HGNC:19321]
ENSG00000008441	NFIX	0.397301	0.100978	nuclear factor I X [Source:HGNC Symbol;Acc:HGNC:7788]
ENSG00000106537	TSPAN13	-3.23203	0.13385	tetraspanin 13 [Source:HGNC Symbol;Acc:HGNC:21643]
ENSG00000005884	ITGA3	-0.393193	0.0939344	integrin subunit alpha 3 [Source:HGNC Symbol;Acc:HGNC:6139]
ENSG00000004455	AK2	0.393871	0.0642024	adenylate kinase 2 [Source:HGNC Symbol;Acc:HGNC:362]
ENSG00000102760	RGCC	-3.76446	0.364619	regulator of cell cycle [Source:HGNC Symbol;Acc:HGNC:20369]
ENSG00000004142	POLDIP2	0.22844	0.0550795	DNA polymerase delta interacting protein 2 [Source:HGNC Symbol;Acc:HGNC:23781]
ENSG00000075618	FSCN1	-3.78203	0.135494	fascin actin-bundling protein 1 [Source:HGNC Symbol;Acc:HGNC:11148]
ENSG00000002919	SNX11	0.501969	0.0805322	sorting nexin 11 [Source:HGNC Symbol;Acc:HGNC:14975]

## Sheet: siSOX9 both lines
Ensembl GeneID	Gene name	Colo357-siSOX9 log2(FC)	Colo357-siSOX9 StdErr	PANC1-siSOX9 log2(FC)	PANC1-siSOX9 StdErr			0.584963
ENSG00000064300	NGFR	1.09879	0.348942	7.12606	0.364536
ENSG00000118515	SGK1	0.954595	0.117817	1.51406	0.12618
ENSG00000125266	EFNB2	0.568072	0.138807	1.5109	0.141985
ENSG00000162591	MEGF6	-0.737186	0.165777	1.48874	0.176944
ENSG00000128595	CALU	0.411129	0.0929043	1.40037	0.0922547
ENSG00000178980	SELENOW	0.747953	0.123331	1.30287	0.127115
ENSG00000135185	TMEM243	0.713989	0.156898	1.25723	0.17433
ENSG00000008735	MAPK8IP2	0.409622	0.126483	1.17239	0.117576
ENSG00000129521	EGLN3	0.50523	0.161642	1.1717	0.179664
ENSG00000163053	SLC16A14	0.992039	0.219018	1.13868	0.217994
ENSG00000125779	PANK2	0.39731	0.0809901	1.12297	0.0839891
ENSG00000143878	RHOB	0.577925	0.194438	1.10418	0.197394
ENSG00000060138	YBX3	0.595589	0.100419	1.10163	0.101754
ENSG00000112658	SRF	0.430979	0.120016	1.09017	0.11734
ENSG00000169851	PCDH7	0.549263	0.133721	1.0778	0.126124
ENSG00000139410	SDSL	0.625196	0.176328	1.06647	0.212493
ENSG00000049130	KITLG	0.26569	0.0811684	1.05869	0.085148
ENSG00000137269	LRRC1	0.481069	0.118731	1.01275	0.137283
ENSG00000134874	DZIP1	0.288215	0.0867887	0.991549	0.082596
ENSG00000261614	YBX3P1	0.932693	0.20175	0.970122	0.224278
ENSG00000237172	B3GNT9	0.748058	0.185437	0.960756	0.182449
ENSG00000089157	RPLP0	0.478029	0.0951238	0.92537	0.0951749
ENSG00000133030	MPRIP	0.314484	0.109759	0.900274	0.110438
ENSG00000147324	MFHAS1	0.345351	0.103327	0.897909	0.104712
ENSG00000149289	ZC3H12C	0.487004	0.122162	0.882269	0.120431
ENSG00000183283	DAZAP2	0.332842	0.0767109	0.867272	0.0752884
ENSG00000144161	ZC3H8	0.468658	0.169711	0.862914	0.17237
ENSG00000177508	IRX3	0.361435	0.130882	0.804281	0.142306
ENSG00000148671	ADIRF	-0.337432	0.088797	0.759123	0.121916
ENSG00000145685	LHFPL2	0.293224	0.100436	0.753682	0.0971351
ENSG00000167302	TEPSIN	0.332915	0.106208	0.689641	0.106424
ENSG00000144659	SLC25A38	0.685746	0.116996	0.683784	0.117088
ENSG00000176749	CDK5R1	0.564095	0.16584	0.682392	0.142741
ENSG00000154930	ACSS1	-0.90679	0.140505	0.67629	0.125792
ENSG00000134250	NOTCH2	0.417639	0.107141	0.671484	0.100387
ENSG00000144741	SLC25A26	0.471789	0.14217	0.655086	0.141551
ENSG00000197780	TAF13	0.72537	0.137109	0.640525	0.129479
ENSG00000064995	TAF11	0.230328	0.0855359	0.636515	0.0767221
ENSG00000157014	TATDN2	0.348605	0.12235	0.631121	0.119193
ENSG00000006715	VPS41	0.325232	0.0786246	0.604721	0.07622
ENSG00000101210	EEF1A2	-0.695869	0.106065	0.60363	0.0851986
ENSG00000114126	TFDP2	0.284442	0.0999641	0.603573	0.0989006
ENSG00000186162	CIDECP1	0.548867	0.202784	0.590604	0.192611
ENSG00000178381	ZFAND2A	0.454777	0.143644	0.580326	0.145452
ENSG00000159228	CBR1	0.226402	0.0796305	0.576668	0.0912086
ENSG00000157654	PALM2AKAP2	0.480652	0.106234	0.567969	0.104721
ENSG00000157654	PALM2AKAP2	0.480652	0.106234	0.567969	0.104721
ENSG00000090776	EFNB1	-0.514177	0.137502	0.563899	0.156369
ENSG00000067369	TP53BP1	0.326699	0.0965001	0.548136	0.0946573
ENSG00000110092	CCND1	0.476583	0.112424	0.545966	0.112829
ENSG00000002919	SNX11	0.261452	0.0901209	0.501969	0.0805322
ENSG00000134851	TMEM165	0.303087	0.0863755	0.498231	0.0877944
ENSG00000102119	EMD	0.31075	0.0885469	0.489917	0.0837326
ENSG00000228409	CCT6P1	0.49125	0.183759	0.479808	0.200572
ENSG00000164292	RHOBTB3	0.293438	0.0857457	0.473145	0.0806988
ENSG00000217128	FNIP1	0.301813	0.0858134	0.471539	0.077478
ENSG00000153561	RMND5A	0.258765	0.0794276	0.470909	0.0794265
ENSG00000161091	MFSD12	0.670001	0.0943709	0.46599	0.102452
ENSG00000043355	ZIC2	-0.337078	0.120393	0.463664	0.123885
ENSG00000181444	ZNF467	-0.729312	0.213542	0.458569	0.195109
ENSG00000132510	KDM6B	0.339079	0.103324	0.454135	0.106752
ENSG00000025156	HSF2	0.265346	0.0984982	0.439908	0.0871443
ENSG00000269190	FBXO17	0.310236	0.115777	0.431897	0.0980993
ENSG00000136826	KLF4	0.469097	0.157697	0.429123	0.164997
ENSG00000133794	ARNTL	0.539007	0.14177	0.402345	0.147882
ENSG00000179431	FJX1	1.17193	0.14049	0.39715	0.127656
ENSG00000088205	DDX18	0.261084	0.0655954	0.397149	0.0650705
ENSG00000088205	DDX18	0.261084	0.0655954	0.397149	0.0650705
ENSG00000142599	RERE	0.296841	0.0737008	0.396688	0.0698181
ENSG00000198373	WWP2	0.412033	0.0921167	0.392985	0.094719
ENSG00000143382	ADAMTSL4	-0.368199	0.125383	0.384372	0.147041
ENSG00000126653	NSRP1	0.316861	0.0739199	0.383411	0.0727515
ENSG00000148187	MRRF	0.399069	0.0860024	0.378323	0.0934659
ENSG00000119559	C19orf25	0.340459	0.115934	0.366163	0.126746
ENSG00000148908	RGS10	0.369426	0.130214	0.348231	0.118053
ENSG00000100823	APEX1	0.283996	0.073051	0.344813	0.0731401
ENSG00000072786	STK10	0.31278	0.0985495	0.342139	0.0896117
ENSG00000163697	APBB2	0.477862	0.145535	0.326898	0.13903
ENSG00000198356	GET3	0.272842	0.0929459	0.316374	0.094608
ENSG00000178718	RPP25	-0.538754	0.118649	0.314368	0.0980489
ENSG00000144231	POLR2D	0.301417	0.0737078	0.299856	0.0694311
ENSG00000160213	CSTB	-0.402124	0.082977	0.293671	0.0852889
ENSG00000131370	SH3BP5	0.38805	0.105478	0.29334	0.117515
ENSG00000197905	TEAD4	0.287969	0.0973723	0.28217	0.0972216
ENSG00000213593	TMX2	0.36062	0.0714444	0.279955	0.0695556
ENSG00000169855	ROBO1	0.304207	0.113872	0.266282	0.0957028
ENSG00000145545	SRD5A1	-0.392613	0.0694608	0.257638	0.0780108
ENSG00000159147	DONSON	-0.263073	0.0992217	0.24816	0.103915
ENSG00000102606	ARHGEF7	0.209492	0.0723933	0.23015	0.0703426
ENSG00000102606	ARHGEF7	0.209492	0.0723933	0.23015	0.0703426
ENSG00000157212	PAXIP1	0.280344	0.0845127	0.206146	0.0813917
ENSG00000010278	CD9	-0.602445	0.0615777	0.20085	0.0639016
ENSG00000103148	NPRL3	0.220161	0.0747273	0.180338	0.0746644
ENSG00000185624	P4HB	-0.303761	0.070052	-0.168204	0.0701806
ENSG00000066027	PPP2R5A	-0.242798	0.0694039	-0.178942	0.0708842
ENSG00000085449	WDFY1	-0.228653	0.0822332	-0.199452	0.0793221
ENSG00000079999	KEAP1	-0.233155	0.0760265	-0.223769	0.0777626
ENSG00000198176	TFDP1	-0.262858	0.068149	-0.243374	0.0692971
ENSG00000205726	ITSN1	-0.221627	0.0697868	-0.245069	0.0726936
ENSG00000100297	MCM5	-0.176371	0.0657329	-0.259847	0.0638048
ENSG00000146072	TNFRSF21	-0.708322	0.0982609	-0.2639	0.098471
ENSG00000107937	GTPBP4	0.252532	0.0939434	-0.280806	0.0939757
ENSG00000167670	CHAF1A	-0.330119	0.0806788	-0.28344	0.0854542
ENSG00000205922	ONECUT3	-0.528749	0.0960857	-0.289662	0.0882199
ENSG00000103502	CDIPT	-0.406795	0.105905	-0.294778	0.107435
ENSG00000137831	UACA	-0.27477	0.0932413	-0.299679	0.0854779
ENSG00000133961	NUMB	-0.220857	0.0727858	-0.301038	0.0748162
ENSG00000067596	DHX8	-0.230787	0.0715688	-0.304207	0.0787529
ENSG00000099282	TSPAN15	-0.342848	0.0761329	-0.30729	0.0690381
ENSG00000099940	SNAP29	-0.293469	0.100794	-0.328109	0.101875
ENSG00000101558	VAPA	-0.175918	0.0608054	-0.352421	0.0619556
ENSG00000155254	MARVELD1	-0.267783	0.0877875	-0.354726	0.0899963
ENSG00000184058	TBX1	-0.323206	0.107929	-0.364184	0.102668
ENSG00000117602	RCAN3	-0.461346	0.143109	-0.368458	0.123035
ENSG00000124126	PREX1	-0.359642	0.115868	-0.369692	0.107826
ENSG00000116005	PCYOX1	-0.244395	0.0856499	-0.371687	0.0878922
ENSG00000196141	SPATS2L	-0.350084	0.0837939	-0.373424	0.079416
ENSG00000164828	SUN1	-0.391705	0.074843	-0.381597	0.075293
ENSG00000070081	NUCB2	-0.47484	0.0897413	-0.381982	0.0886799
ENSG00000157259	GATAD1	-0.343193	0.100978	-0.393083	0.105875
ENSG00000005884	ITGA3	-0.259715	0.0941518	-0.393193	0.0939344
ENSG00000178814	OPLAH	-0.297998	0.0940339	-0.394739	0.0984065
ENSG00000213853	EMP2	-0.469311	0.10329	-0.39741	0.119763
ENSG00000066248	NGEF	-0.369873	0.125094	-0.404472	0.106477
ENSG00000101400	SNTA1	-0.690419	0.134799	-0.410333	0.148482
ENSG00000083720	OXCT1	-0.544492	0.138607	-0.42146	0.114278
ENSG00000101004	NINL	-0.535239	0.141312	-0.422982	0.137177
ENSG00000075702	WDR62	-0.240662	0.0848403	-0.441073	0.0829227
ENSG00000105011	ASF1B	-0.433178	0.103258	-0.441938	0.104291
ENSG00000068137	PLEKHH3	-0.364353	0.105246	-0.449759	0.106626
ENSG00000176105	YES1	-0.315849	0.0721861	-0.456223	0.0702235
ENSG00000145907	G3BP1	-0.199752	0.0735581	-0.467038	0.0736347
ENSG00000196372	ASB13	0.308411	0.0938436	-0.467493	0.0996342
ENSG00000170113	NIPA1	-0.435747	0.0853473	-0.469801	0.0767727
ENSG00000181751	MACIR	-0.299159	0.112912	-0.473382	0.126029
ENSG00000157617	C2CD2	-0.262602	0.0849584	-0.48344	0.0884882
ENSG00000164307	ERAP1	-0.453643	0.0809117	-0.485166	0.0801268
ENSG00000100503	NIN	-0.298109	0.10639	-0.488253	0.105433
ENSG00000147408	CSGALNACT1	0.569198	0.121836	-0.490799	0.122724
ENSG00000149182	ARFGAP2	-0.277469	0.0779563	-0.496133	0.0831045
ENSG00000081087	OSTM1	-0.345587	0.100085	-0.522519	0.0720934
ENSG00000141560	FN3KRP	-0.266033	0.0845073	-0.523876	0.0817905
ENSG00000151689	INPP1	-0.347437	0.089876	-0.527014	0.146692
ENSG00000105953	OGDH	-0.24851	0.0697785	-0.532	0.070153
ENSG00000010818	HIVEP2	0.732279	0.187599	-0.536201	0.182435
ENSG00000176953	NFATC2IP	-0.41078	0.106134	-0.54815	0.101651
ENSG00000167468	GPX4	-0.203547	0.0721333	-0.548622	0.0723646
ENSG00000159322	ADPGK	-0.275261	0.0837666	-0.558622	0.0811429
ENSG00000187741	FANCA	-0.266605	0.0877652	-0.559796	0.0920626
ENSG00000117724	CENPF	0.172346	0.0510151	-0.563527	0.0506764
ENSG00000116406	EDEM3	-0.277447	0.0949895	-0.564119	0.093966
ENSG00000164983	TMEM65	-0.583869	0.119842	-0.564548	0.117509
ENSG00000109084	TMEM97	-0.37606	0.0955331	-0.579656	0.0988689
ENSG00000100360	IFT27	-0.337143	0.121679	-0.580972	0.119685
ENSG00000154237	LRRK1	-0.515229	0.0866042	-0.584891	0.0784903
ENSG00000221890	NPTXR	-0.777887	0.160111	-0.588025	0.162027
ENSG00000091651	ORC6	-0.358177	0.100577	-0.607432	0.101245
ENSG00000184992	BRI3BP	-0.460129	0.0851134	-0.629553	0.0880044
ENSG00000155760	FZD7	-0.432615	0.111917	-0.63446	0.112703
ENSG00000072274	TFRC	-0.369786	0.0829949	-0.649422	0.0840053
ENSG00000109381	ELF2	-0.478827	0.0962848	-0.653806	0.0988452
ENSG00000162909	CAPN2	-0.510908	0.0931999	-0.656914	0.0921111
ENSG00000197299	BLM	-0.26833	0.0915425	-0.670925	0.0905852
ENSG00000124795	DEK	-0.258005	0.0783441	-0.671575	0.0777446
ENSG00000087301	TXNDC16	-0.588093	0.202857	-0.67353	0.213613
ENSG00000175643	RMI2	-0.451446	0.170633	-0.676297	0.172908
ENSG00000182670	TTC3	-0.372653	0.0731304	-0.683852	0.0739753
ENSG00000088387	DOCK9	-0.441712	0.096964	-0.727738	0.0966969
ENSG00000144040	SFXN5	-0.720677	0.128237	-0.732019	0.123814
ENSG00000135480	KRT7	-0.930174	0.132175	-0.733413	0.183143
ENSG00000151503	NCAPD3	-0.375651	0.0812594	-0.737137	0.0773478
ENSG00000162337	LRP5	-0.267675	0.0667585	-0.741336	0.0652243
ENSG00000162337	LRP5	-0.267675	0.0667585	-0.741336	0.0652243
ENSG00000166881	NEMP1	-0.360743	0.0849772	-0.770452	0.0782393
ENSG00000106733	NMRK1	-0.6609	0.176292	-0.77281	0.142583
ENSG00000099219	ERMP1	-0.480652	0.134559	-0.77981	0.137962
ENSG00000246705	H2AJ	-0.555799	0.11675	-0.78361	0.131308
ENSG00000181467	RAP2B	-1.21457	0.125321	-0.790643	0.128747
ENSG00000157510	AFAP1L1	-0.411595	0.10789	-0.796498	0.091881
ENSG00000154127	UBASH3B	0.588241	0.12642	-0.798901	0.126618
ENSG00000120708	TGFBI	-0.283267	0.103685	-0.829015	0.101148
ENSG00000176834	VSIG10	-0.344956	0.101619	-0.83383	0.101319
ENSG00000140199	SLC12A6	-0.538458	0.117422	-0.85136	0.116577
ENSG00000114331	ACAP2	-0.289923	0.0699643	-0.853429	0.069262
ENSG00000125247	TMTC4	-0.365072	0.115822	-0.869965	0.133413
ENSG00000085491	SLC25A24	-0.431713	0.112952	-0.870486	0.109416
ENSG00000112983	BRD8	-0.540936	0.0781419	-0.883154	0.077337
ENSG00000124942	AHNAK	-0.238449	0.075866	-0.93911	0.0751222
ENSG00000078304	PPP2R5C	-0.256632	0.0866984	-0.947714	0.0892456
ENSG00000168924	LETM1	-0.536189	0.101533	-0.964086	0.101086
ENSG00000141753	IGFBP4	-0.305483	0.0941526	-0.964939	0.0872585
ENSG00000168792	ABHD15	-0.51369	0.129693	-0.976901	0.126655
ENSG00000073150	PANX2	-0.2183	0.076968	-0.987706	0.156908
ENSG00000004399	PLXND1	-0.881628	0.104649	-0.988423	0.102421
ENSG00000110911	SLC11A2	-0.792662	0.093625	-1.00976	0.0924264
ENSG00000044574	HSPA5	-0.543198	0.132193	-1.01342	0.13233
ENSG00000085788	DDHD2	-0.268977	0.0999456	-1.02265	0.105058
ENSG00000166250	CLMP	0.462434	0.15925	-1.04485	0.176658
ENSG00000101413	RPRD1B	-0.357007	0.0995837	-1.06203	0.101961
ENSG00000028137	TNFRSF1B	-0.711031	0.165067	-1.06511	0.16611
ENSG00000184254	ALDH1A3	-0.505795	0.137279	-1.06898	0.130419
ENSG00000106683	LIMK1	-0.485615	0.108501	-1.07778	0.11041
ENSG00000116984	MTR	-0.361644	0.0869472	-1.09424	0.0879843
ENSG00000082898	XPO1	-0.240516	0.0684852	-1.1215	0.0689232
ENSG00000171320	ESCO2	-0.584574	0.113172	-1.13087	0.150829
ENSG00000153162	BMP6	0.423631	0.159199	-1.13683	0.136697
ENSG00000181381	DDX60L	-0.453165	0.1454	-1.13721	0.162475
ENSG00000074695	LMAN1	-0.346043	0.0666796	-1.1428	0.0663978
ENSG00000165891	E2F7	-0.642168	0.148483	-1.17952	0.146333
ENSG00000162174	ASRGL1	-0.779042	0.11969	-1.20355	0.123457
ENSG00000138587	MNS1	-0.703435	0.184639	-1.22187	0.205773
ENSG00000182253	SYNM	-0.412909	0.0946611	-1.25333	0.0968635
ENSG00000151693	ASAP2	-0.419245	0.0707036	-1.35198	0.0694561
ENSG00000156535	CD109	-0.332979	0.097248	-1.39295	0.0968444
ENSG00000094804	CDC6	-0.764728	0.0893333	-1.39886	0.0938427
ENSG00000122861	PLAU	-0.98337	0.0952474	-1.40742	0.0921319
ENSG00000175352	NRIP3	-0.872811	0.180439	-1.40919	0.147683
ENSG00000133026	MYH10	-0.338967	0.0885018	-1.4231	0.097853
ENSG00000139318	DUSP6	0.589454	0.152553	-1.4382	0.149575
ENSG00000159267	HLCS	-0.551227	0.121262	-1.45881	0.137805
ENSG00000135052	GOLM1	-0.745075	0.102752	-1.48939	0.102787
ENSG00000105810	CDK6	-0.499092	0.103974	-1.5162	0.105168
ENSG00000138193	PLCE1	-0.664888	0.120306	-1.60693	0.12083
ENSG00000023909	GCLM	-0.479576	0.117175	-1.6178	0.122091
ENSG00000188064	WNT7B	0.289807	0.109747	-1.62716	0.110641
ENSG00000156675	RAB11FIP1	-1.0322	0.128422	-1.80997	0.157546
ENSG00000180011	ZADH2	-0.99837	0.125179	-1.85907	0.0980526
ENSG00000173207	CKS1B	-0.595168	0.0828533	-1.88577	0.0874804
ENSG00000076248	UNG	-1.189	0.135583	-1.922	0.133805
ENSG00000100422	CERK	-0.85836	0.0869144	-1.94546	0.0969555
ENSG00000163710	PCOLCE2	-0.798251	0.20772	-1.97403	0.210869
ENSG00000139163	ETNK1	-0.698571	0.108781	-2.00687	0.117317
ENSG00000119227	PIGZ	-1.84731	0.262415	-2.08643	0.302044
ENSG00000136379	ABHD17C	-1.04705	0.0902493	-2.18727	0.147237
ENSG00000172197	MBOAT1	-1.24723	0.188853	-2.23292	0.183193
ENSG00000164379	FOXQ1	-0.858814	0.149661	-2.23829	0.134088
ENSG00000163814	CDCP1	-0.607768	0.138567	-2.32035	0.140175
ENSG00000128567	PODXL	-1.22359	0.173567	-2.37372	0.179072
ENSG00000158769	F11R	-1.54743	0.128899	-2.37931	0.142038
ENSG00000112297	CRYBG1	-0.578877	0.13029	-2.43791	0.129546
ENSG00000155850	SLC26A2	-1.17979	0.122304	-2.46116	0.105031
ENSG00000132688	NES	-0.766208	0.147162	-2.57965	0.133021
ENSG00000106537	TSPAN13	-1.12625	0.125278	-3.23203	0.13385
ENSG00000075618	FSCN1	-2.01634	0.134563	-3.78203	0.135494

## Sheet: Reactome both lines siSOX9 UP
Pathway identifier	Pathway name	#Entities found	#Entities total	Entities ratio	Entities pValue	Entities FDR	#Reactions found	#Reactions total	Reactions ratio	Species identifier	Species name	Submitted entities found	Mapped entities	Found reaction identifiers
R-HSA-205017	NFG and proNGF binds to p75NTR	1	3	0.000191939	0.00230083	0.0434706	2	2	0.000133333	9606	Homo sapiens	NGFR		R-HSA-193653;R-HSA-193642
R-HSA-8986944	Transcriptional Regulation by MECP2	2	100	0.00639795	0.00258885	0.0434706	2	77	0.00513333	9606	Homo sapiens	SGK1		R-HSA-9022764;R-HSA-9022770
R-HSA-209563	Axonal growth stimulation	1	5	0.000319898	0.00383202	0.0434706	2	2	0.000133333	9606	Homo sapiens	NGFR		R-HSA-193668;R-HSA-193646
R-HSA-205025	NADE modulates death signalling	1	6	0.000383877	0.00459681	0.0434706	3	3	0.0002	9606	Homo sapiens	NGFR		R-HSA-193650;R-HSA-204981;R-HSA-205117
R-HSA-193670	p75NTR negatively regulates cell cycle via SC1	1	6	0.000383877	0.00459681	0.0434706	1	3	0.0002	9606	Homo sapiens	NGFR		R-HSA-193643
R-HSA-193681	Ceramide signalling	1	8	0.000511836	0.00612477	0.0434706	1	2	0.000133333	9606	Homo sapiens	NGFR		R-HSA-193672
R-HSA-5633007	Regulation of TP53 Activity	2	178	0.0113884	0.00793434	0.0434706	4	97	0.00646667	9606	Homo sapiens	TAF13;SGK1		R-HSA-6805399;R-HSA-6795460;R-HSA-6795473;R-HSA-6795290
R-HSA-193634	Axonal growth inhibition (RHOA activation)	1	11	0.000703775	0.00841268	0.0434706	5	6	0.0004	9606	Homo sapiens	NGFR		R-HSA-9012761;R-HSA-193696;R-HSA-193655;R-HSA-209573;R-HSA-193636
R-HSA-193692	Regulated proteolysis of p75NTR	1	12	0.000767754	0.00917425	0.0434706	5	5	0.000333333	9606	Homo sapiens	NGFR		R-HSA-193682;R-HSA-193702;R-HSA-193700;R-HSA-193679;R-HSA-209532
R-HSA-193697	p75NTR regulates axonogenesis	1	12	0.000767754	0.00917425	0.0434706	7	8	0.000533333	9606	Homo sapiens	NGFR		R-HSA-9012761;R-HSA-193696;R-HSA-193655;R-HSA-209573;R-HSA-193636;R-HSA-193668;R-HSA-193646
R-HSA-209560	NF-kB is activated and signals survival	1	15	0.000959693	0.0114557	0.0434706	2	4	0.000266667	9606	Homo sapiens	NGFR		R-HSA-193703;R-HSA-193705
R-HSA-209543	p75NTR recruits signalling complexes	1	16	0.00102367	0.0122151	0.0434706	9	9	0.0006	9606	Homo sapiens	NGFR		R-HSA-193665;R-HSA-193686;R-HSA-193684;R-HSA-193656;R-HSA-193641;R-HSA-193694;R-HSA-209566;R-HSA-193695;R-HSA-193647
R-HSA-205043	NRIF signals cell death from the nucleus	1	18	0.00115163	0.0137324	0.0434706	4	7	0.000466667	9606	Homo sapiens	NGFR		R-HSA-204949;R-HSA-193669;R-HSA-205112;R-HSA-193677
R-HSA-193639	p75NTR signals via NF-kB	1	19	0.00121561	0.0144902	0.0434706	11	13	0.000866667	9606	Homo sapiens	NGFR		R-HSA-193665;R-HSA-193686;R-HSA-193703;R-HSA-193684;R-HSA-193656;R-HSA-193641;R-HSA-193705;R-HSA-193694;R-HSA-209566;R-HSA-193695;R-HSA-193647
R-HSA-8849175	Threonine catabolism	1	19	0.00121561	0.0144902	0.0434706	1	4	0.000266667	9606	Homo sapiens	SDSL		R-HSA-9014627
R-HSA-6804757	Regulation of TP53 Degradation	1	43	0.00275112	0.0325185	0.0604458	3	30	0.002	9606	Homo sapiens	SGK1		R-HSA-6795460;R-HSA-6795473;R-HSA-6795290
R-HSA-6806003	Regulation of TP53 Expression and Degradation	1	46	0.00294306	0.0347506	0.0604458	3	35	0.00233333	9606	Homo sapiens	SGK1		R-HSA-6795460;R-HSA-6795473;R-HSA-6795290
R-HSA-73779	RNA Polymerase II Transcription Pre-Initiation And Promoter Opening	1	47	0.00300704	0.0354936	0.0604458	5	5	0.000333333	9606	Homo sapiens	TAF13		R-HSA-109637;R-HSA-109636;R-HSA-109639;R-HSA-75095;R-HSA-109638
R-HSA-167161	HIV Transcription Initiation	1	49	0.003135	0.036978	0.0604458	4	4	0.000266667	9606	Homo sapiens	TAF13		R-HSA-167477;R-HSA-167130;R-HSA-167134;R-HSA-167118
R-HSA-75953	RNA Polymerase II Transcription Initiation	1	49	0.003135	0.036978	0.0604458	3	3	0.0002	9606	Homo sapiens	TAF13		R-HSA-75861;R-HSA-75864;R-HSA-75866
R-HSA-167162	RNA Polymerase II HIV Promoter Escape	1	49	0.003135	0.036978	0.0604458	6	9	0.0006	9606	Homo sapiens	TAF13		R-HSA-167474;R-HSA-9613490;R-HSA-167136;R-HSA-167121;R-HSA-9613498;R-HSA-167113
R-HSA-73776	RNA Polymerase II Promoter Escape	1	51	0.00326296	0.0384604	0.0604458	5	7	0.000466667	9606	Homo sapiens	TAF13		R-HSA-75873;R-HSA-9613494;R-HSA-75850;R-HSA-9613497;R-HSA-75869
R-HSA-76042	RNA Polymerase II Transcription Initiation And Promoter Clearance	1	53	0.00339091	0.0399406	0.0604458	9	11	0.000733333	9606	Homo sapiens	TAF13		R-HSA-75873;R-HSA-75861;R-HSA-9613494;R-HSA-75864;R-HSA-75866;R-HSA-75850;R-HSA-9613497;R-HSA-75869;R-HSA-75949
R-HSA-9031628	NGF-stimulated transcription	1	56	0.00358285	0.042157	0.0604458	2	37	0.00246667	9606	Homo sapiens	SGK1		R-HSA-9612501;R-HSA-9612509
R-HSA-193648	NRAGE signals death through JNK	1	64	0.00409469	0.0480447	0.0604458	3	7	0.000466667	9606	Homo sapiens	NGFR		R-HSA-205115;R-HSA-204958;R-HSA-205132
R-HSA-3700989	Transcriptional Regulation by TP53	2	486	0.031094	0.0518838	0.0604458	4	258	0.0172	9606	Homo sapiens	TAF13;SGK1		R-HSA-6805399;R-HSA-6795460;R-HSA-6795473;R-HSA-6795290
R-HSA-913709	O-linked glycosylation of mucins	1	73	0.00467051	0.0546285	0.0604458	1	16	0.00106667	9606	Homo sapiens	B3GNT9		R-HSA-914010
R-HSA-167172	Transcription of the HIV genome	1	76	0.00486244	0.0568139	0.0604458	12	47	0.00313333	9606	Homo sapiens	TAF13		R-HSA-9613490;R-HSA-167474;R-HSA-167136;R-HSA-167121;R-HSA-167477;R-HSA-9613498;R-HSA-167130;R-HSA-167113;R-HSA-167097;R-HSA-167118;R-HSA-167134;R-HSA-167484
R-HSA-198725	Nuclear Events (kinase and transcription factor activation)	1	80	0.00511836	0.0597205	0.0604458	2	48	0.0032	9606	Homo sapiens	SGK1		R-HSA-9612501;R-HSA-9612509
R-HSA-204998	Cell death signalling via NRAGE, NRIF and NADE	1	81	0.00518234	0.0604458	0.0604458	10	17	0.00113333	9606	Homo sapiens	NGFR		R-HSA-193650;R-HSA-204949;R-HSA-204981;R-HSA-193669;R-HSA-205115;R-HSA-205112;R-HSA-204958;R-HSA-205117;R-HSA-193677;R-HSA-205132
R-HSA-674695	RNA Polymerase II Pre-transcription Events	1	82	0.00524632	0.0611707	0.0611707	3	17	0.00113333	9606	Homo sapiens	TAF13		R-HSA-75856;R-HSA-75862;R-HSA-73946
R-HSA-6807505	RNA polymerase II transcribes snRNA genes	1	95	0.00607806	0.0705472	0.0705472	9	11	0.000733333	9606	Homo sapiens	TAF13		R-HSA-6814885;R-HSA-6814549;R-HSA-6814559;R-HSA-6810238;R-HSA-6814555;R-HSA-6810235;R-HSA-6814554;R-HSA-6810234;R-HSA-6810233
R-HSA-6804756	Regulation of TP53 Activity through Phosphorylation	1	95	0.00607806	0.0705472	0.0705472	1	26	0.00173333	9606	Homo sapiens	TAF13		R-HSA-6805399
R-HSA-193704	p75 NTR receptor-mediated signalling	1	110	0.00703775	0.0812595	0.0812595	37	50	0.00333333	9606	Homo sapiens	NGFR		R-HSA-193665;R-HSA-193668;R-HSA-193669;R-HSA-193672;R-HSA-193679;R-HSA-193677;R-HSA-205132;R-HSA-9012761;R-HSA-193682;R-HSA-193686;R-HSA-204949;R-HSA-193684;R-HSA-193694;R-HSA-204958;R-HSA-209566;R-HSA-193695;R-HSA-193696;R-HSA-193702;R-HSA-193703;R-HSA-209573;R-HSA-193636;R-HSA-193700;R-HSA-193642;R-HSA-193643;R-HSA-193641;R-HSA-193705;R-HSA-193646;R-HSA-193647;R-HSA-193650;R-HSA-193655;R-HSA-20…
R-HSA-2672351	Stimuli-sensing channels	1	121	0.00774152	0.0890431	0.0890431	1	33	0.0022	9606	Homo sapiens	SGK1		R-HSA-2682349
R-HSA-5173105	O-linked glycosylation	1	133	0.00850928	0.0974654	0.0974654	1	27	0.0018	9606	Homo sapiens	B3GNT9		R-HSA-914010
R-HSA-187037	Signaling by NTRK1 (TRKA)	1	143	0.00914907	0.104429	0.104429	2	102	0.0068	9606	Homo sapiens	SGK1		R-HSA-9612501;R-HSA-9612509
R-HSA-212436	Generic Transcription Pathway	3	1586	0.101472	0.11466	0.11466	6	880	0.0586667	9606	Homo sapiens	TAF13;SGK1		R-HSA-6805399;R-HSA-6795460;R-HSA-9022764;R-HSA-6795473;R-HSA-9022770;R-HSA-6795290
R-HSA-162599	Late Phase of HIV Life Cycle	1	160	0.0102367	0.116155	0.116155	12	78	0.0052	9606	Homo sapiens	TAF13		R-HSA-9613490;R-HSA-167474;R-HSA-167136;R-HSA-167121;R-HSA-167477;R-HSA-9613498;R-HSA-167130;R-HSA-167113;R-HSA-167097;R-HSA-167118;R-HSA-167134;R-HSA-167484
R-HSA-166520	Signaling by NTRKs	1	166	0.0106206	0.12026	0.12026	2	164	0.0109333	9606	Homo sapiens	SGK1		R-HSA-9612501;R-HSA-9612509
R-HSA-73887	Death Receptor Signaling	1	172	0.0110045	0.124347	0.124347	37	119	0.00793333	9606	Homo sapiens	NGFR		R-HSA-193665;R-HSA-193668;R-HSA-193669;R-HSA-193672;R-HSA-193679;R-HSA-193677;R-HSA-205132;R-HSA-9012761;R-HSA-193682;R-HSA-193686;R-HSA-204949;R-HSA-193684;R-HSA-193694;R-HSA-204958;R-HSA-209566;R-HSA-193695;R-HSA-193696;R-HSA-193702;R-HSA-193703;R-HSA-209573;R-HSA-193636;R-HSA-193700;R-HSA-193642;R-HSA-193643;R-HSA-193641;R-HSA-193705;R-HSA-193646;R-HSA-193647;R-HSA-193650;R-HSA-193655;R-HSA-20…
R-HSA-162587	HIV Life Cycle	1	175	0.0111964	0.126384	0.126384	12	117	0.0078	9606	Homo sapiens	TAF13		R-HSA-9613490;R-HSA-167474;R-HSA-167136;R-HSA-167121;R-HSA-167477;R-HSA-9613498;R-HSA-167130;R-HSA-167113;R-HSA-167097;R-HSA-167118;R-HSA-167134;R-HSA-167484
R-HSA-73857	RNA Polymerase II Transcription	3	1728	0.110557	0.13923	0.13923	32	941	0.0627333	9606	Homo sapiens	TAF13;SGK1		R-HSA-6814885;R-HSA-109637;R-HSA-109636;R-HSA-109639;R-HSA-109638;R-HSA-75850;R-HSA-75856;R-HSA-75861;R-HSA-75095;R-HSA-75862;R-HSA-75864;R-HSA-6810238;R-HSA-75866;R-HSA-73946;R-HSA-75869;R-HSA-6810235;R-HSA-6810234;R-HSA-6810233;R-HSA-75873;R-HSA-6795460;R-HSA-9613494;R-HSA-9022764;R-HSA-9613497;R-HSA-75949;R-HSA-6805399;R-HSA-6814549;R-HSA-6795473;R-HSA-6814559;R-HSA-9022770;R-HSA-6814555;R-HSA…
R-HSA-983712	Ion channel transport	1	209	0.0133717	0.14917	0.14917	1	51	0.0034	9606	Homo sapiens	SGK1		R-HSA-2682349
R-HSA-74160	Gene expression (Transcription)	3	1941	0.124184	0.179476	0.179476	32	1103	0.0735333	9606	Homo sapiens	TAF13;SGK1		R-HSA-6814885;R-HSA-109637;R-HSA-109636;R-HSA-109639;R-HSA-109638;R-HSA-75850;R-HSA-75856;R-HSA-75861;R-HSA-75095;R-HSA-75862;R-HSA-75864;R-HSA-6810238;R-HSA-75866;R-HSA-73946;R-HSA-75869;R-HSA-6810235;R-HSA-6810234;R-HSA-6810233;R-HSA-75873;R-HSA-6795460;R-HSA-9613494;R-HSA-9022764;R-HSA-9613497;R-HSA-75949;R-HSA-6805399;R-HSA-6814549;R-HSA-6795473;R-HSA-6814559;R-HSA-9022770;R-HSA-6814555;R-HSA…
R-HSA-162906	HIV Infection	1	260	0.0166347	0.182329	0.182329	12	160	0.0106667	9606	Homo sapiens	TAF13		R-HSA-9613490;R-HSA-167474;R-HSA-167136;R-HSA-167121;R-HSA-167477;R-HSA-9613498;R-HSA-167130;R-HSA-167113;R-HSA-167097;R-HSA-167118;R-HSA-167134;R-HSA-167484
R-HSA-1257604	PIP3 activates AKT signaling	1	325	0.0207933	0.222873	0.222873	2	88	0.00586667	9606	Homo sapiens	SGK1		R-HSA-6795473;R-HSA-6795290
R-HSA-9006925	Intracellular signaling by second messengers	1	372	0.0238004	0.251031	0.251031	2	116	0.00773333	9606	Homo sapiens	SGK1		R-HSA-6795473;R-HSA-6795290
R-HSA-9006934	Signaling by Receptor Tyrosine Kinases	1	634	0.040563	0.391588	0.391588	2	759	0.0506	9606	Homo sapiens	SGK1		R-HSA-9612501;R-HSA-9612509
R-HSA-71291	Metabolism of amino acids and derivatives	1	656	0.0419706	0.402213	0.402213	1	286	0.0190667	9606	Homo sapiens	SDSL		R-HSA-9014627
R-HSA-382551	Transport of small molecules	1	1016	0.0650032	0.553603	0.553603	1	464	0.0309333	9606	Homo sapiens	SGK1		R-HSA-2682349
R-HSA-9824446	Viral Infection Pathways	1	1158	0.0740883	0.602959	0.602959	12	752	0.0501333	9606	Homo sapiens	TAF13		R-HSA-9613490;R-HSA-167474;R-HSA-167136;R-HSA-167121;R-HSA-167477;R-HSA-9613498;R-HSA-167130;R-HSA-167113;R-HSA-167097;R-HSA-167118;R-HSA-167134;R-HSA-167484
R-HSA-5663205	Infectious disease	1	1527	0.0976967	0.708774	0.708774	12	998	0.0665333	9606	Homo sapiens	TAF13		R-HSA-9613490;R-HSA-167474;R-HSA-167136;R-HSA-167121;R-HSA-167477;R-HSA-9613498;R-HSA-167130;R-HSA-167113;R-HSA-167097;R-HSA-167118;R-HSA-167134;R-HSA-167484
R-HSA-162582	Signal Transduction	2	3054	0.195393	0.711838	0.711838	41	2572	0.171467	9606	Homo sapiens	NGFR;SGK1		R-HSA-193665;R-HSA-193668;R-HSA-193669;R-HSA-9612501;R-HSA-193672;R-HSA-193679;R-HSA-193677;R-HSA-205132;R-HSA-9612509;R-HSA-9012761;R-HSA-193682;R-HSA-193686;R-HSA-204949;R-HSA-193684;R-HSA-193694;R-HSA-204958;R-HSA-209566;R-HSA-193695;R-HSA-193696;R-HSA-193702;R-HSA-193703;R-HSA-209573;R-HSA-193636;R-HSA-193700;R-HSA-193642;R-HSA-193643;R-HSA-193641;R-HSA-193705;R-HSA-193646;R-HSA-193647;R-HSA-…
R-HSA-597592	Post-translational protein modification	1	1655	0.105886	0.738956	0.738956	1	554	0.0369333	9606	Homo sapiens	B3GNT9		R-HSA-914010
R-HSA-392499	Metabolism of proteins	1	2347	0.15016	0.858079	0.858079	1	847	0.0564667	9606	Homo sapiens	B3GNT9		R-HSA-914010
R-HSA-1643685	Disease	1	2644	0.169162	0.891808	0.891808	12	1932	0.1288	9606	Homo sapiens	TAF13		R-HSA-9613490;R-HSA-167474;R-HSA-167136;R-HSA-167121;R-HSA-167477;R-HSA-9613498;R-HSA-167130;R-HSA-167113;R-HSA-167097;R-HSA-167118;R-HSA-167134;R-HSA-167484
R-HSA-1430728	Metabolism	1	3766	0.240947	0.963418	0.963418	1	2341	0.156067	9606	Homo sapiens	SDSL		R-HSA-9014627

## Sheet: Reactome both lines siSOX9 DOWN
Pathway identifier	Pathway name	#Entities found	#Entities total	Entities ratio	Entities pValue	Entities FDR	#Reactions found	#Reactions total	Reactions ratio	Species identifier	Species name	Submitted entities found	Mapped entities	Found reaction identifiers
R-HSA-6804116	TP53 Regulates Transcription of Genes Involved in G1 Cell Cycle Arrest	2	20	0.00127959	0.00129876	0.0862328	6	17	0.00113333	9606	Homo sapiens	E2F7		R-HSA-6798353;R-HSA-6798304;R-HSA-6798299;R-HSA-6798347;R-HSA-8952996;R-HSA-8953013
R-HSA-1362277	Transcription of E2F targets under negative control by DREAM complex	2	25	0.00159949	0.00201257	0.0862328	2	12	0.0008	9606	Homo sapiens	CDC6		R-HSA-8964498;R-HSA-8961619
R-HSA-6785807	Interleukin-4 and Interleukin-13 signaling	4	211	0.0134997	0.00225822	0.0862328	2	47	0.00313333	9606	Homo sapiens	FSCN1;TNFRSF1B		R-HSA-6790022;R-HSA-6790041
R-HSA-1482801	Acyl chain remodelling of PS	2	31	0.00198337	0.00306394	0.0862328	2	8	0.000533333	9606	Homo sapiens	MBOAT1;NES		R-HSA-1482691;R-HSA-1482636
R-HSA-9013508	NOTCH3 Intracellular Domain Regulates Transcription	2	36	0.00230326	0.00409797	0.0862328	2	22	0.00146667	9606	Homo sapiens	PLXND1		R-HSA-9021451;R-HSA-9021450
R-HSA-1538133	G0 and Early G1	2	38	0.00243122	0.00455087	0.0862328	2	27	0.0018	9606	Homo sapiens	CDC6		R-HSA-8964498;R-HSA-8961619
R-HSA-1482839	Acyl chain remodelling of PE	2	42	0.00268714	0.00552275	0.0862328	2	9	0.0006	9606	Homo sapiens	MBOAT1;NES		R-HSA-1482646;R-HSA-1482667
R-HSA-69205	G1/S-Specific Transcription	2	43	0.00275112	0.00577931	0.0862328	2	28	0.00186667	9606	Homo sapiens	CDC6		R-HSA-8961619;R-HSA-8961620
R-HSA-69206	G1/S Transition	3	150	0.00959693	0.00717844	0.0862328	13	61	0.00406667	9606	Homo sapiens	CDC6;CKS1B		R-HSA-68960;R-HSA-187552;R-HSA-68940;R-HSA-68914;R-HSA-68917;R-HSA-187574;R-HSA-68916;R-HSA-187575;R-HSA-68919;R-HSA-68918;R-HSA-8961619;R-HSA-187545;R-HSA-8961620
R-HSA-5619048	Defective SLC11A2 causes hypochromic microcytic anemia, with iron overload 1 (AHMIO1)	1	3	0.000191939	0.00783935	0.0862328	1	1	6.66667e-05	9606	Homo sapiens	SLC11A2		R-HSA-5623558
R-HSA-3560792	Defective SLC26A2 causes chondrodysplasias	1	3	0.000191939	0.00783935	0.0862328	1	1	6.66667e-05	9606	Homo sapiens	SLC26A2		R-HSA-3560789
R-HSA-453279	Mitotic G1 phase and G1/S transition	3	174	0.0111324	0.0107308	0.107308	16	101	0.00673333	9606	Homo sapiens	CDC6;CKS1B		R-HSA-68960;R-HSA-187552;R-HSA-68940;R-HSA-68914;R-HSA-68917;R-HSA-187574;R-HSA-1363328;R-HSA-68916;R-HSA-187575;R-HSA-68919;R-HSA-68918;R-HSA-1363331;R-HSA-8964498;R-HSA-8961619;R-HSA-187545;R-HSA-8961620
R-HSA-9012852	Signaling by NOTCH3	2	63	0.00403071	0.0120032	0.108029	2	37	0.00246667	9606	Homo sapiens	PLXND1		R-HSA-9021451;R-HSA-9021450
R-HSA-6791312	TP53 Regulates Transcription of Cell Cycle Genes	2	65	0.00415867	0.0127354	0.114618	6	42	0.0028	9606	Homo sapiens	E2F7		R-HSA-6798353;R-HSA-6798304;R-HSA-6798299;R-HSA-6798347;R-HSA-8952996;R-HSA-8953013
R-HSA-1483206	Glycerophospholipid biosynthesis	3	221	0.0141395	0.0202077	0.150764	7	133	0.00886667	9606	Homo sapiens	ETNK1;MBOAT1;NES		R-HSA-1483222;R-HSA-1482646;R-HSA-1482533;R-HSA-1482691;R-HSA-1482547;R-HSA-1482636;R-HSA-1482667
R-HSA-68689	CDC6 association with the ORC:origin complex	1	8	0.000511836	0.0207719	0.150764	2	2	0.000133333	9606	Homo sapiens	CDC6		R-HSA-68688;R-HSA-9749215
R-HSA-6783783	Interleukin-10 signaling	2	86	0.00550224	0.0215377	0.150764	1	15	0.001	9606	Homo sapiens	TNFRSF1B		R-HSA-8937654
R-HSA-110357	Displacement of DNA glycosylase by APEX1	1	10	0.000639795	0.0258987	0.181291	1	8	0.000533333	9606	Homo sapiens	UNG		R-HSA-110349
R-HSA-174362	Transport and synthesis of PAPS	1	13	0.000831734	0.0335399	0.201239	1	4	0.000266667	9606	Homo sapiens	SLC26A2		R-HSA-427555
R-HSA-75205	Dissolution of Fibrin Clot	1	14	0.000895713	0.036074	0.204995	6	21	0.0014	9606	Homo sapiens	PLAU		R-HSA-158982;R-HSA-159001;R-HSA-158942;R-HSA-158959;R-HSA-159005;R-HSA-158925
R-HSA-2173791	TGF-beta receptor signaling in EMT (epithelial to mesenchymal transition)	1	19	0.00121561	0.0486473	0.204995	6	6	0.0004	9606	Homo sapiens	F11R		R-HSA-2160931;R-HSA-2160932;R-HSA-2134532;R-HSA-2160935;R-HSA-2134519;R-HSA-2134506
R-HSA-416700	Other semaphorin interactions	1	19	0.00121561	0.0486473	0.204995	2	9	0.0006	9606	Homo sapiens	PLXND1		R-HSA-416690;R-HSA-416683
R-HSA-1483257	Phospholipid metabolism	3	314	0.0200896	0.0490993	0.204995	7	218	0.0145333	9606	Homo sapiens	ETNK1;MBOAT1;NES		R-HSA-1483222;R-HSA-1482646;R-HSA-1482533;R-HSA-1482691;R-HSA-1482547;R-HSA-1482636;R-HSA-1482667
R-HSA-427601	Multifunctional anion exchangers	1	20	0.00127959	0.0511426	0.204995	1	6	0.0004	9606	Homo sapiens	SLC26A2		R-HSA-427555
R-HSA-8964208	Phenylalanine metabolism	1	27	0.00172745	0.0684325	0.204995	1	6	0.0004	9606	Homo sapiens	ASRGL1		R-HSA-5696365
R-HSA-5669034	TNFs bind their physiological receptors	1	30	0.00191939	0.0757479	0.204995	1	13	0.000866667	9606	Homo sapiens	TNFRSF1B		R-HSA-5669097
R-HSA-420029	Tight junction interactions	1	31	0.00198337	0.0781739	0.204995	1	3	0.0002	9606	Homo sapiens	F11R		R-HSA-419981
R-HSA-425410	Metal ion SLC transporters	1	31	0.00198337	0.0781739	0.204995	1	20	0.00133333	9606	Homo sapiens	SLC11A2		R-HSA-435349
R-HSA-69242	S Phase	2	179	0.0114523	0.0802074	0.204995	9	55	0.00366667	9606	Homo sapiens	CDC6;CKS1B		R-HSA-68944;R-HSA-187552;R-HSA-187574;R-HSA-187575;R-HSA-69015;R-HSA-69016;R-HSA-187545;R-HSA-69005;R-HSA-69006
R-HSA-1483213	Synthesis of PE	1	33	0.00211132	0.0830073	0.204995	1	9	0.0006	9606	Homo sapiens	ETNK1		R-HSA-1483222
R-HSA-5619102	SLC transporter disorders	2	186	0.0119002	0.0856316	0.204995	2	65	0.00433333	9606	Homo sapiens	SLC26A2;SLC11A2		R-HSA-5623558;R-HSA-3560789
R-HSA-68962	Activation of the pre-replicative complex	1	36	0.00230326	0.0902111	0.204995	7	9	0.0006	9606	Homo sapiens	CDC6		R-HSA-68960;R-HSA-68914;R-HSA-68917;R-HSA-68916;R-HSA-68919;R-HSA-68918;R-HSA-68940
R-HSA-162710	Synthesis of glycosylphosphatidylinositol (GPI)	1	37	0.00236724	0.0926001	0.204995	1	11	0.000733333	9606	Homo sapiens	PIGZ		R-HSA-162797
R-HSA-449147	Signaling by Interleukins	4	658	0.0420985	0.09289	0.204995	3	505	0.0336667	9606	Homo sapiens	FSCN1;TNFRSF1B		R-HSA-6790022;R-HSA-8937654;R-HSA-6790041
R-HSA-176187	Activation of ATR in response to replication stress	1	39	0.0024952	0.0973597	0.204995	2	9	0.0006	9606	Homo sapiens	CDC6		R-HSA-176298;R-HSA-176318
R-HSA-1855204	Synthesis of IP3 and IP4 in the cytosol	1	39	0.0024952	0.0973597	0.204995	1	12	0.0008	9606	Homo sapiens	PLCE1		R-HSA-1855221
R-HSA-1482788	Acyl chain remodelling of PC	1	40	0.00255918	0.0997303	0.204995	2	9	0.0006	9606	Homo sapiens	NES		R-HSA-1482533;R-HSA-1482547
R-HSA-110328	Recognition and association of DNA glycosylase with site containing an affected pyrimidine	1	41	0.00262316	0.102095	0.204995	2	21	0.0014	9606	Homo sapiens	UNG		R-HSA-110157;R-HSA-110156
R-HSA-9696270	RND2 GTPase cycle	1	44	0.0028151	0.109152	0.204995	1	2	0.000133333	9606	Homo sapiens	PLXND1		R-HSA-9696266
R-HSA-8963691	Phenylalanine and tyrosine metabolism	1	45	0.00287908	0.111493	0.204995	1	12	0.0008	9606	Homo sapiens	ASRGL1		R-HSA-5696365
R-HSA-9648002	RAS processing	1	46	0.00294306	0.113827	0.204995	2	21	0.0014	9606	Homo sapiens	ABHD17C		R-HSA-9647991;R-HSA-9647994
R-HSA-9821002	Chromatin modifications during the maternal to zygotic transition (MZT)	1	48	0.00307102	0.118478	0.204995	1	12	0.0008	9606	Homo sapiens	UNG		R-HSA-9817512
R-HSA-73933	Resolution of Abasic Sites (AP sites)	1	48	0.00307102	0.118478	0.204995	1	43	0.00286667	9606	Homo sapiens	UNG		R-HSA-110349
R-HSA-110329	Cleavage of the damaged pyrimidine	1	50	0.00319898	0.123105	0.204995	2	20	0.00133333	9606	Homo sapiens	UNG		R-HSA-110215;R-HSA-110217
R-HSA-73928	Depyrimidination	1	50	0.00319898	0.123105	0.204995	4	41	0.00273333	9606	Homo sapiens	UNG		R-HSA-110215;R-HSA-110217;R-HSA-110157;R-HSA-110156
R-HSA-69236	G1 Phase	1	52	0.00332694	0.127709	0.204995	2	17	0.00113333	9606	Homo sapiens	CKS1B		R-HSA-1363328;R-HSA-1363331
R-HSA-69231	Cyclin D associated events in G1	1	52	0.00332694	0.127709	0.204995	2	17	0.00113333	9606	Homo sapiens	CKS1B		R-HSA-1363328;R-HSA-1363331
R-HSA-6798695	Neutrophil degranulation	3	478	0.0305822	0.129756	0.204995	2	10	0.000666667	9606	Homo sapiens	RAP2B;PLAU;TNFRSF1B		R-HSA-6799350;R-HSA-6798747
R-HSA-3560782	Diseases associated with glycosaminoglycan metabolism	1	55	0.00351887	0.13457	0.204995	1	29	0.00193333	9606	Homo sapiens	SLC26A2		R-HSA-3560789
R-HSA-157118	Signaling by NOTCH	2	258	0.0165067	0.146833	0.204995	2	154	0.0102667	9606	Homo sapiens	PLXND1		R-HSA-9021451;R-HSA-9021450
R-HSA-187577	SCF(Skp2)-mediated degradation of p27/p21	1	62	0.00396673	0.150374	0.204995	4	7	0.000466667	9606	Homo sapiens	CKS1B		R-HSA-187552;R-HSA-187574;R-HSA-187575;R-HSA-187545
R-HSA-73929	Base-Excision Repair, AP Site Formation	1	62	0.00396673	0.150374	0.204995	4	64	0.00426667	9606	Homo sapiens	UNG		R-HSA-110215;R-HSA-110217;R-HSA-110157;R-HSA-110156
R-HSA-5619115	Disorders of transmembrane transporters	2	281	0.0179782	0.167943	0.204995	2	88	0.00586667	9606	Homo sapiens	SLC26A2;SLC11A2		R-HSA-5623558;R-HSA-3560789
R-HSA-373755	Semaphorin interactions	1	71	0.00454255	0.170281	0.204995	2	41	0.00273333	9606	Homo sapiens	PLXND1		R-HSA-416690;R-HSA-416683
R-HSA-156584	Cytosolic sulfonation of small molecules	1	71	0.00454255	0.170281	0.204995	1	24	0.0016	9606	Homo sapiens	SLC26A2		R-HSA-427555
R-HSA-68949	Orc1 removal from chromatin	1	73	0.00467051	0.174643	0.204995	1	4	0.000266667	9606	Homo sapiens	CDC6		R-HSA-68944
R-HSA-9840309	Glycosphingolipid biosynthesis	1	73	0.00467051	0.174643	0.204995	1	15	0.001	9606	Homo sapiens	CERK		R-HSA-1638845
R-HSA-69017	CDK-mediated phosphorylation and removal of Cdc6	1	75	0.00479846	0.178982	0.204995	4	4	0.000266667	9606	Homo sapiens	CDC6		R-HSA-69015;R-HSA-69016;R-HSA-69005;R-HSA-69006
R-HSA-1650814	Collagen biosynthesis and modifying enzymes	1	76	0.00486244	0.181144	0.204995	1	51	0.0034	9606	Homo sapiens	PCOLCE2		R-HSA-2002440
R-HSA-917937	Iron uptake and transport	1	83	0.0053103	0.196118	0.204995	1	33	0.0022	9606	Homo sapiens	SLC11A2		R-HSA-435349
R-HSA-196807	Nicotinate metabolism	1	84	0.00537428	0.198235	0.204995	2	29	0.00193333	9606	Homo sapiens	NMRK1		R-HSA-8869606;R-HSA-8869633
R-HSA-216083	Integrin cell surface interactions	1	86	0.00550224	0.202453	0.204995	1	55	0.00366667	9606	Homo sapiens	F11R		R-HSA-202718
R-HSA-69278	Cell Cycle, Mitotic	3	596	0.0381318	0.204995	0.204995	21	357	0.0238	9606	Homo sapiens	CDC6;CKS1B		R-HSA-68960;R-HSA-187552;R-HSA-69005;R-HSA-68940;R-HSA-69006;R-HSA-68944;R-HSA-68914;R-HSA-68917;R-HSA-187574;R-HSA-1363328;R-HSA-68916;R-HSA-187575;R-HSA-68919;R-HSA-69015;R-HSA-68918;R-HSA-1363331;R-HSA-69016;R-HSA-8964498;R-HSA-8961619;R-HSA-187545;R-HSA-8961620
R-HSA-69202	Cyclin E associated events during G1/S transition	1	88	0.0056302	0.20665	0.20665	4	20	0.00133333	9606	Homo sapiens	CKS1B		R-HSA-187552;R-HSA-187574;R-HSA-187575;R-HSA-187545
R-HSA-69656	Cyclin A:Cdk2-associated events at S phase entry	1	90	0.00575816	0.210825	0.210825	4	19	0.00126667	9606	Homo sapiens	CKS1B		R-HSA-187552;R-HSA-187574;R-HSA-187575;R-HSA-187545
R-HSA-1483249	Inositol phosphate metabolism	1	90	0.00575816	0.210825	0.210825	1	71	0.00473333	9606	Homo sapiens	PLCE1		R-HSA-1855221
R-HSA-1474244	Extracellular matrix organization	2	328	0.0209853	0.212505	0.212505	2	319	0.0212667	9606	Homo sapiens	PCOLCE2;F11R		R-HSA-2002440;R-HSA-202718
R-HSA-69052	Switching of origins to a post-replicative state	1	94	0.00601408	0.21911	0.21911	5	10	0.000666667	9606	Homo sapiens	CDC6		R-HSA-68944;R-HSA-69015;R-HSA-69016;R-HSA-69005;R-HSA-69006
R-HSA-73884	Base Excision Repair	1	99	0.00633397	0.229348	0.229348	5	107	0.00713333	9606	Homo sapiens	UNG		R-HSA-110215;R-HSA-110217;R-HSA-110349;R-HSA-110157;R-HSA-110156
R-HSA-421270	Cell-cell junction organization	1	99	0.00633397	0.229348	0.229348	1	54	0.0036	9606	Homo sapiens	F11R		R-HSA-419981
R-HSA-5668541	TNFR2 non-canonical NF-kB pathway	1	104	0.00665387	0.239455	0.239455	8	44	0.00293333	9606	Homo sapiens	TNFRSF1B		R-HSA-5668454;R-HSA-5668534;R-HSA-5668404;R-HSA-5668467;R-HSA-5668481;R-HSA-5668417;R-HSA-5668414;R-HSA-5669097
R-HSA-1474290	Collagen formation	1	104	0.00665387	0.239455	0.239455	1	77	0.00513333	9606	Homo sapiens	PCOLCE2		R-HSA-2002440
R-HSA-170834	Signaling by TGF-beta Receptor Complex	1	108	0.00690979	0.247448	0.247448	6	100	0.00666667	9606	Homo sapiens	F11R		R-HSA-2160931;R-HSA-2160932;R-HSA-2134532;R-HSA-2160935;R-HSA-2134519;R-HSA-2134506
R-HSA-8957275	Post-translational protein phosphorylation	1	109	0.00697377	0.249433	0.249433	1	1	6.66667e-05	9606	Homo sapiens	GOLM1		R-HSA-8952289
R-HSA-68867	Assembly of the pre-replicative complex	1	113	0.00722969	0.257323	0.257323	5	23	0.00153333	9606	Homo sapiens	CDC6		R-HSA-68688;R-HSA-9749350;R-HSA-9749351;R-HSA-9749215;R-HSA-9749320
R-HSA-163125	Post-translational modification: synthesis of GPI-anchored proteins	1	115	0.00735765	0.261237	0.261237	1	16	0.00106667	9606	Homo sapiens	PIGZ		R-HSA-162797
R-HSA-446728	Cell junction organization	1	126	0.00806142	0.282411	0.282411	1	70	0.00466667	9606	Homo sapiens	F11R		R-HSA-419981
R-HSA-381426	Regulation of Insulin-like Growth Factor (IGF) transport and uptake by Insulin-like Growth Factor Binding Proteins (IGFBPs)	1	127	0.0081254	0.284306	0.284306	1	14	0.000933333	9606	Homo sapiens	GOLM1		R-HSA-8952289
R-HSA-69002	DNA Replication Pre-Initiation	1	131	0.00838132	0.291838	0.291838	12	32	0.00213333	9606	Homo sapiens	CDC6		R-HSA-68960;R-HSA-68688;R-HSA-9749350;R-HSA-9749351;R-HSA-68914;R-HSA-68917;R-HSA-68916;R-HSA-68919;R-HSA-68918;R-HSA-9749215;R-HSA-9749320;R-HSA-68940
R-HSA-69239	Synthesis of DNA	1	132	0.0084453	0.293709	0.293709	5	27	0.0018	9606	Homo sapiens	CDC6		R-HSA-68944;R-HSA-69015;R-HSA-69016;R-HSA-69005;R-HSA-69006
R-HSA-9816359	Maternal to zygotic transition (MZT)	1	137	0.0087652	0.302991	0.302991	1	46	0.00306667	9606	Homo sapiens	UNG		R-HSA-9817512
R-HSA-1640170	Cell Cycle	3	735	0.047025	0.303322	0.303322	23	457	0.0304667	9606	Homo sapiens	CDC6;CKS1B		R-HSA-68960;R-HSA-187552;R-HSA-176298;R-HSA-69005;R-HSA-68940;R-HSA-69006;R-HSA-68944;R-HSA-68914;R-HSA-68917;R-HSA-187574;R-HSA-1363328;R-HSA-68916;R-HSA-187575;R-HSA-68919;R-HSA-69015;R-HSA-68918;R-HSA-1363331;R-HSA-69016;R-HSA-8964498;R-HSA-8961619;R-HSA-187545;R-HSA-176318;R-HSA-8961620
R-HSA-425407	SLC-mediated transmembrane transport	2	422	0.0269994	0.304042	0.304042	2	199	0.0132667	9606	Homo sapiens	SLC26A2;SLC11A2		R-HSA-435349;R-HSA-427555
R-HSA-6809371	Formation of the cornified envelope	1	138	0.00882917	0.304833	0.304833	8	27	0.0018	9606	Homo sapiens	KRT7		R-HSA-6810357;R-HSA-6814387;R-HSA-6811539;R-HSA-8942224;R-HSA-6814734;R-HSA-6814764;R-HSA-6814298;R-HSA-6810937
R-HSA-1660662	Glycosphingolipid metabolism	1	138	0.00882917	0.304833	0.304833	1	49	0.00326667	9606	Homo sapiens	CERK		R-HSA-1638845
R-HSA-1280215	Cytokine Signaling in Immune system	4	1099	0.0703135	0.325467	0.325467	11	785	0.0523333	9606	Homo sapiens	FSCN1;TNFRSF1B		R-HSA-5668454;R-HSA-5668534;R-HSA-6790022;R-HSA-5668404;R-HSA-5668467;R-HSA-5668481;R-HSA-5668417;R-HSA-5668414;R-HSA-8937654;R-HSA-6790041;R-HSA-5669097
R-HSA-69481	G2/M Checkpoints	1	153	0.00978887	0.331902	0.331902	2	24	0.0016	9606	Homo sapiens	CDC6		R-HSA-176298;R-HSA-176318
R-HSA-425366	Transport of bile salts and organic acids, metal ions and amine compounds	1	164	0.0104926	0.351096	0.351096	1	69	0.0046	9606	Homo sapiens	SLC11A2		R-HSA-435349
R-HSA-1500931	Cell-Cell communication	1	165	0.0105566	0.352814	0.352814	1	93	0.0062	9606	Homo sapiens	F11R		R-HSA-419981
R-HSA-69306	DNA Replication	1	168	0.0107486	0.357942	0.357942	17	58	0.00386667	9606	Homo sapiens	CDC6		R-HSA-68960;R-HSA-9749215;R-HSA-69005;R-HSA-68940;R-HSA-69006;R-HSA-68688;R-HSA-68944;R-HSA-9749350;R-HSA-9749351;R-HSA-68914;R-HSA-68917;R-HSA-68916;R-HSA-68919;R-HSA-69015;R-HSA-68918;R-HSA-69016;R-HSA-9749320
R-HSA-425393	Transport of inorganic cations/anions and amino acids/oligopeptides	1	172	0.0110045	0.364717	0.364717	1	79	0.00526667	9606	Homo sapiens	SLC26A2		R-HSA-427555
R-HSA-3700989	Transcriptional Regulation by TP53	2	486	0.031094	0.365777	0.365777	6	258	0.0172	9606	Homo sapiens	E2F7		R-HSA-6798353;R-HSA-6798304;R-HSA-6798299;R-HSA-6798347;R-HSA-8952996;R-HSA-8953013
R-HSA-9006936	Signaling by TGFB family members	1	178	0.0113884	0.374749	0.374749	6	148	0.00986667	9606	Homo sapiens	F11R		R-HSA-2160931;R-HSA-2160932;R-HSA-2134532;R-HSA-2160935;R-HSA-2134519;R-HSA-2134506
R-HSA-1630316	Glycosaminoglycan metabolism	1	183	0.0117083	0.38299	0.38299	1	88	0.00586667	9606	Homo sapiens	SLC26A2		R-HSA-427555
R-HSA-3781865	Diseases of glycosylation	1	202	0.0129239	0.413353	0.413353	1	77	0.00513333	9606	Homo sapiens	SLC26A2		R-HSA-3560789
R-HSA-428157	Sphingolipid metabolism	1	221	0.0141395	0.442256	0.442256	1	80	0.00533333	9606	Homo sapiens	CERK		R-HSA-1638845
R-HSA-6805567	Keratinization	1	226	0.0144594	0.449629	0.449629	15	34	0.00226667	9606	Homo sapiens	KRT7		R-HSA-6806629;R-HSA-6805573;R-HSA-6814734;R-HSA-6814764;R-HSA-6805546;R-HSA-6806613;R-HSA-6810357;R-HSA-6814387;R-HSA-6811539;R-HSA-6806610;R-HSA-6809393;R-HSA-6809663;R-HSA-8942224;R-HSA-6814298;R-HSA-6810937
R-HSA-202733	Cell surface interactions at the vascular wall	1	257	0.0164427	0.493259	0.493259	2	65	0.00433333	9606	Homo sapiens	F11R		R-HSA-202726;R-HSA-202718
R-HSA-196849	Metabolism of water-soluble vitamins and cofactors	1	260	0.0166347	0.497298	0.497298	2	147	0.0098	9606	Homo sapiens	NMRK1		R-HSA-8869606;R-HSA-8869633
R-HSA-156580	Phase II - Conjugation of compounds	1	262	0.0167626	0.499973	0.499973	1	72	0.0048	9606	Homo sapiens	SLC26A2		R-HSA-427555
R-HSA-69620	Cell Cycle Checkpoints	1	279	0.0178503	0.522157	0.522157	2	56	0.00373333	9606	Homo sapiens	CDC6		R-HSA-176298;R-HSA-176318
R-HSA-556833	Metabolism of lipids	4	1503	0.0961612	0.564719	0.564719	8	981	0.0654	9606	Homo sapiens	CERK;ETNK1;MBOAT1;NES		R-HSA-1483222;R-HSA-1482646;R-HSA-1482533;R-HSA-1638845;R-HSA-1482691;R-HSA-1482547;R-HSA-1482636;R-HSA-1482667
R-HSA-5673001	RAF/MAP kinase cascade	1	322	0.0206014	0.57407	0.57407	2	75	0.005	9606	Homo sapiens	ABHD17C		R-HSA-9647991;R-HSA-9647994
R-HSA-5684996	MAPK1/MAPK3 signaling	1	329	0.0210493	0.581983	0.581983	2	82	0.00546667	9606	Homo sapiens	ABHD17C		R-HSA-9647991;R-HSA-9647994
R-HSA-109582	Hemostasis	2	804	0.0514395	0.63019	0.63019	8	342	0.0228	9606	Homo sapiens	PLAU;F11R		R-HSA-158982;R-HSA-202726;R-HSA-159001;R-HSA-158942;R-HSA-158959;R-HSA-202718;R-HSA-159005;R-HSA-158925
R-HSA-5683057	MAPK family signaling cascades	1	380	0.0243122	0.63546	0.63546	2	122	0.00813333	9606	Homo sapiens	ABHD17C		R-HSA-9647991;R-HSA-9647994
R-HSA-73894	DNA Repair	1	380	0.0243122	0.63546	0.63546	5	342	0.0228	9606	Homo sapiens	UNG		R-HSA-110215;R-HSA-110217;R-HSA-110349;R-HSA-110157;R-HSA-110156
R-HSA-196854	Metabolism of vitamins and cofactors	1	396	0.0253359	0.650816	0.650816	2	215	0.0143333	9606	Homo sapiens	NMRK1		R-HSA-8869606;R-HSA-8869633
R-HSA-5668914	Diseases of metabolism	1	424	0.0271273	0.676185	0.676185	1	195	0.013	9606	Homo sapiens	SLC26A2		R-HSA-3560789
R-HSA-168249	Innate Immune System	3	1347	0.0861804	0.697865	0.697865	2	744	0.0496	9606	Homo sapiens	RAP2B;PLAU;TNFRSF1B		R-HSA-6799350;R-HSA-6798747
R-HSA-71387	Metabolism of carbohydrates	1	453	0.0289827	0.700563	0.700563	1	232	0.0154667	9606	Homo sapiens	SLC26A2		R-HSA-427555
R-HSA-9012999	RHO GTPase cycle	1	460	0.0294306	0.706174	0.706174	1	91	0.00606667	9606	Homo sapiens	PLXND1		R-HSA-9696266
R-HSA-168256	Immune System	6	2664	0.170441	0.721665	0.721665	13	1723	0.114867	9606	Homo sapiens	RAP2B;PLAU;FSCN1;TNFRSF1B		R-HSA-5668534;R-HSA-6790022;R-HSA-5668404;R-HSA-5668467;R-HSA-5668414;R-HSA-5668454;R-HSA-6799350;R-HSA-5668481;R-HSA-5668417;R-HSA-6798747;R-HSA-8937654;R-HSA-6790041;R-HSA-5669097
R-HSA-382551	Transport of small molecules	2	1016	0.0650032	0.75525	0.75525	2	464	0.0309333	9606	Homo sapiens	SLC26A2;SLC11A2		R-HSA-435349;R-HSA-427555
R-HSA-211859	Biological oxidations	1	547	0.0349968	0.767898	0.767898	1	192	0.0128	9606	Homo sapiens	SLC26A2		R-HSA-427555
R-HSA-422475	Axon guidance	1	579	0.0370441	0.787254	0.787254	2	295	0.0196667	9606	Homo sapiens	PLXND1		R-HSA-416690;R-HSA-416683
R-HSA-1430728	Metabolism	8	3766	0.240947	0.805321	0.805321	13	2341	0.156067	9606	Homo sapiens	SLC26A2;CERK;NMRK1;ETNK1;MBOAT1;PLCE1;NES;ASRGL1		R-HSA-1483222;R-HSA-1482646;R-HSA-8869606;R-HSA-1638845;R-HSA-427555;R-HSA-1482547;R-HSA-8869633;R-HSA-1855221;R-HSA-1482533;R-HSA-1482691;R-HSA-1482636;R-HSA-5696365;R-HSA-1482667
R-HSA-9675108	Nervous system development	1	615	0.0393474	0.80715	0.80715	2	321	0.0214	9606	Homo sapiens	PLXND1		R-HSA-416690;R-HSA-416683
R-HSA-71291	Metabolism of amino acids and derivatives	1	656	0.0419706	0.827602	0.827602	1	286	0.0190667	9606	Homo sapiens	ASRGL1		R-HSA-5696365
R-HSA-1266738	Developmental Biology	3	1732	0.110813	0.847273	0.847273	18	910	0.0606667	9606	Homo sapiens	PLXND1;KRT7;UNG		R-HSA-6806629;R-HSA-6805573;R-HSA-6814734;R-HSA-6814764;R-HSA-6805546;R-HSA-416683;R-HSA-6806613;R-HSA-6810357;R-HSA-6814387;R-HSA-6811539;R-HSA-416690;R-HSA-6806610;R-HSA-6809393;R-HSA-6809663;R-HSA-8942224;R-HSA-6814298;R-HSA-9817512;R-HSA-6810937
R-HSA-194315	Signaling by Rho GTPases	1	708	0.0452975	0.850517	0.850517	1	203	0.0135333	9606	Homo sapiens	PLXND1		R-HSA-9696266
R-HSA-9716542	Signaling by Rho GTPases, Miro GTPases and RHOBTB3	1	724	0.0463212	0.85695	0.85695	1	212	0.0141333	9606	Homo sapiens	PLXND1		R-HSA-9696266
R-HSA-212436	Generic Transcription Pathway	2	1586	0.101472	0.929963	0.929963	6	880	0.0586667	9606	Homo sapiens	E2F7		R-HSA-6798353;R-HSA-6798304;R-HSA-6798299;R-HSA-6798347;R-HSA-8952996;R-HSA-8953013
R-HSA-597592	Post-translational protein modification	2	1655	0.105886	0.940479	0.940479	2	554	0.0369333	9606	Homo sapiens	GOLM1;PIGZ		R-HSA-8952289;R-HSA-162797
R-HSA-73857	RNA Polymerase II Transcription	2	1728	0.110557	0.950007	0.950007	6	941	0.0627333	9606	Homo sapiens	E2F7		R-HSA-6798353;R-HSA-6798304;R-HSA-6798299;R-HSA-6798347;R-HSA-8952996;R-HSA-8953013
R-HSA-74160	Gene expression (Transcription)	2	1941	0.124184	0.970332	0.970332	6	1103	0.0735333	9606	Homo sapiens	E2F7		R-HSA-6798353;R-HSA-6798304;R-HSA-6798299;R-HSA-6798347;R-HSA-8952996;R-HSA-8953013
R-HSA-162582	Signal Transduction	4	3054	0.195393	0.971476	0.971476	11	2572	0.171467	9606	Homo sapiens	PLXND1;ABHD17C;F11R		R-HSA-9021451;R-HSA-9021450;R-HSA-2160931;R-HSA-9647991;R-HSA-2160932;R-HSA-2134532;R-HSA-2160935;R-HSA-2134519;R-HSA-9696266;R-HSA-9647994;R-HSA-2134506
R-HSA-392499	Metabolism of proteins	2	2347	0.15016	0.989553	0.989553	2	847	0.0564667	9606	Homo sapiens	GOLM1;PIGZ		R-HSA-8952289;R-HSA-162797
R-HSA-1643685	Disease	2	2644	0.169162	0.995313	0.995313	2	1932	0.1288	9606	Homo sapiens	SLC26A2;SLC11A2		R-HSA-5623558;R-HSA-3560789
