# Supplementary material for: Deciphering of SOX9 Functions in Pancreatic Cancer Cells
Source: Int J Mol Sci. 2025 Mar 15;26(6):2652. doi: 10.3390/ijms26062652 (PMC11941869; doi:10.3390/ijms26062652)
Supplement: Supplementary file 1 [file ijms-26-02652-s001.zip › Table S18.xlsx]

## Sheet: Title
Supplementary Table S18. Differently expressed genes in Colo375 and PANC-1 cells with SOX9 knockdown

## Sheet: Genes Up-regulated in PDAC
Ensembl ID	Symbol	Colo357-siSOX9, log2(FC)	Colo357-siSOX9 StdErr	PANC1-siSOX9, log2(FC)	PANC1-siSOX9 StdErr	Ref
ENSG00000075618	FSCN1	-2.01634	0.134563	-3.78203	0.135494	Logsdon 2003
ENSG00000144118	RALB	-0.808841	0.116752	-1.94274	0.116986	Grutzmann 2005
ENSG00000101608	MYL12A	-0.499268	0.1035	-1.89886	0.103253	Grutzmann 2005
ENSG00000173207	CKS1B	-0.595168	0.0828533	-1.88577	0.0874804	Grutzmann 2005, Logsdon 2003
ENSG00000233276	GPX1	-0.254246	0.0804164	-1.67558	0.0879934	Grutzmann 2005
ENSG00000138814	PPP3CA	-1.05886	0.128445	-1.6695	0.129462	Grutzmann 2005
ENSG00000131467	PSME3	-2.05793	0.153252	-1.62944	0.153771	Grutzmann 2005
ENSG00000187735	TCEA1	-0.480457	0.125851	-1.52723	0.126767	Han 2002
ENSG00000142798	HSPG2	-0.296251	0.0991868	-1.49777	0.0991313	Logsdon 2003
ENSG00000139318	DUSP6	0.589454	0.152553	-1.4382	0.149575	Grutzmann 2005
ENSG00000133026	MYH10	-0.338967	0.0885018	-1.4231	0.097853	Grutzmann 2005
ENSG00000122861	PLAU	-0.98337	0.0952474	-1.40742	0.0921319	Grutzmann 2005
ENSG00000058085	LAMC2	-0.494926	0.144196	-1.3057	0.146355	Iacobuzio 2003, Logsdon 2003
ENSG00000164171	ITGA2	-0.348156	0.108195	-1.29899	0.10735	Grutzmann 2005, Iacobuzio-Donahue 2003, Logsdon 2003
ENSG00000042493	CAPG	-0.905824	0.0894507	-1.29252	0.0919955	Iacobuzio 2003
ENSG00000128311	TST	-0.649353	0.126667	-1.22379	0.2043	Terris 2002
ENSG00000164111	ANXA5	-0.237757	0.0744363	-1.13816	0.0744098	Grutzmann 2005, Terris 2002
ENSG00000082898	XPO1	-0.240516	0.0684852	-1.1215	0.0689232	Grutzmann 2005
ENSG00000147065	MSN	-0.40695	0.0658282	-1.1121	0.0657294	Grutzmann 2005
ENSG00000049449	RCN1	-0.531935	0.113426	-1.09158	0.113544	Grutzmann 2005
ENSG00000134852	CLOCK	-0.279236	0.0948124	-1.06456	0.095735	Grutzmann 2005
ENSG00000035862	TIMP2	-0.70191	0.103039	-1.04514	0.104664	Missiaglia 2004
ENSG00000101224	CDC25B	-0.318401	0.0905267	-1.03807	0.0900292	Grutzmann 2005
ENSG00000138119	MYOF	-0.356286	0.0792603	-0.994495	0.0792507	Iacobuzio-Donahue 2003, Han 2002
ENSG00000141753	IGFBP4	-0.305483	0.0941526	-0.964939	0.0872585	Missiaglia 2004
ENSG00000164402	SEPTIN8	-0.384269	0.100763	-0.940837	0.105027	Grutzmann 2005
ENSG00000049323	LTBP1	-0.387348	0.121143	-0.923789	0.110514	Grutzmann 2005
ENSG00000070501	POLB	-0.556131	0.155426	-0.863492	0.173152	Grutzmann 2005
ENSG00000120708	TGFBI	-0.283267	0.103685	-0.829015	0.101148	Iacobuzio 2003
ENSG00000017797	RALBP1	-0.376334	0.0886582	-0.800239	0.0883988	Grutzmann 2005
ENSG00000163993	S100P	-0.498953	0.0949599	-0.793365	0.297813	Grutzmann 2005, Missiaglia 2004, Iacobuzio-Donahue 2003, Terris 2002, Logsdon 2003
ENSG00000021355	SERPINB1	-0.467217	0.107348	-0.783842	0.111712	Terris 2002
ENSG00000246705	H2AJ	-0.555799	0.11675	-0.78361	0.131308	Ryu 2002
ENSG00000060558	GNA15	-0.480351	0.133047	-0.756449	0.138242	Logsdon 2003
ENSG00000135480	KRT7	-0.930174	0.132175	-0.733413	0.183143	Logsdon 2003
ENSG00000115884	SDC1	-0.433922	0.0999893	-0.71675	0.104094	Grutzmann 2005, Iacobuzio-Donahue 2003
ENSG00000165215	CLDN3	-1.1718	0.177741	-0.713994	0.279269	Missiaglia 2004, Ryu 2002
ENSG00000100600	LGMN	-0.404137	0.0866817	-0.688444	0.092356	Grutzmann 2005
ENSG00000067955	CBFB	-0.431256	0.0823246	-0.630268	0.0809656	Grutzmann 2005
ENSG00000189143	CLDN4	-0.956661	0.201678	-0.500829	0.202615	Missiaglia 2004, Iacobuzio-Donahue 2003, Terris 2002, Ryu 2002
ENSG00000157227	MMP14	-0.604903	0.102085	-0.410566	0.106493	Iacobuzio 2003
ENSG00000010278	CD9	-0.602445	0.0615777	0.20085	0.0639016	Grutzmann 2005, Iacobuzio-Donahue 2003
ENSG00000128626	MRPS12	0.35792	0.0997025	0.690182	0.0954943	Grutzmann 2005
ENSG00000169047	IRS1	0.599206	0.141129	0.738202	0.121907	Grutzmann 2005
ENSG00000167779	IGFBP6	-0.398764	0.12964	0.747413	0.179952	Missiaglia 2004
ENSG00000102804	TSC22D1	0.58695	0.123286	0.852725	0.126001	Grutzmann 2005
ENSG00000117984	CTSD	-0.461702	0.110591	0.868138	0.109613	Iacobuzio 2003
ENSG00000111540	RAB5B	0.350254	0.101203	0.978808	0.098531	Grutzmann 2005
ENSG00000178980	SELENOW	0.747953	0.123331	1.30287	0.127115	Grutzmann 2005
ENSG00000101335	MYL9	0.829554	0.169321	3.20069	0.163734	Grutzmann 2005

## Sheet: Genes Down-regulated in PDAC
Ensembl ID	Symbol	Colo357-siSOX9, log2(FC)	Colo357-siSOX9 StdErr	PANC1-siSOX9, log2(FC)	PANC1-siSOX9 StdErr	Ref
ENSG00000137713	PPP2R1B	-0.679108	0.125378	-1.49057	0.125318	Grutzmann 2005
ENSG00000085662	AKR1B1	-0.410347	0.107844	-1.42912	0.126099	Ryu 2002
ENSG00000152804	HHEX	-0.504657	0.151335	-1.32593	0.182372	Grutzmann 2005
ENSG00000211445	GPX3	-0.624224	0.0973949	-1.29859	0.144134	Grutzmann 2005
ENSG00000016864	GLT8D1	-0.671665	0.100572	-1.29601	0.101255	Han 2002
ENSG00000186575	NF2	-0.601884	0.104927	-1.24271	0.10196	Grutzmann 2005
ENSG00000074695	LMAN1	-0.346043	0.0666796	-1.1428	0.0663978	Grutzmann 2005
ENSG00000116741	RGS2	1.42393	0.235969	-1.13483	0.285097	Tan 2002
ENSG00000144713	RPL32	-0.228493	0.0766281	-1.0841	0.0780252	Grutzmann 2005
ENSG00000114166	KAT2B	-1.04697	0.151676	-1.04678	0.125991	Grutzmann 2005
ENSG00000129038	LOXL1	-0.504234	0.189106	-1.00951	0.189232	Grutzmann 2005
ENSG00000108179	PPIF	-0.441345	0.120977	-1.0077	0.127158	Grutzmann 2005
ENSG00000075945	KIFAP3	-0.953328	0.14818	-0.894259	0.133661	Ryu 2002
ENSG00000050748	MAPK9	-0.230512	0.0733195	-0.87636	0.0791862	Grutzmann 2005
ENSG00000106484	MEST	-0.509413	0.106203	-0.852783	0.11435	Grutzmann 2005
ENSG00000133835	HSD17B4	-0.255374	0.0727713	-0.829825	0.0741301	Grutzmann 2005
ENSG00000171346	KRT15	-0.730046	0.187497	-0.788198	0.187067	Terris 2002
ENSG00000151914	DST	0.195476	0.0656976	-0.642161	0.0652829	Missiaglia 2004
ENSG00000107130	NCS1	0.539923	0.102855	0.692854	0.105773	Ryu 2002
ENSG00000183696	UPP1	0.756585	0.117348	0.783848	0.111312	Ryu 2002
ENSG00000104691	UBXN8	0.458267	0.16189	0.912817	0.189203	Grutzmann 2005
ENSG00000060138	YBX3	0.595589	0.100419	1.10163	0.101754	Grutzmann 2005
ENSG00000008735	MAPK8IP2	0.409622	0.126483	1.17239	0.117576	Grutzmann 2005
ENSG00000178980	SELENOW	0.747953	0.123331	1.30287	0.127115	Ryu 2002
ENSG00000226950	DANCR	0.294552	0.105779	1.51381	0.135009	Grutzmann 2005
ENSG00000118515	SGK1	0.954595	0.117817	1.51406	0.12618	Grutzmann 2005

## Sheet: Up-reg in both lines
Ensembl ID	Symbol	Colo357-siSOX9, log2(FC)	Colo357-siSOX9 StdErr	PANC1-siSOX9, log2(FC)	PANC1-siSOX9 StdErr	Ref			0.584963
ENSG00000075618	FSCN1	-2.01634	0.134563	-3.78203	0.135494	Logsdon 2003
ENSG00000144118	RALB	-0.808841	0.116752	-1.94274	0.116986	Grutzmann 2005
ENSG00000111540	RAB5B	0.350254	0.101203	0.978808	0.098531	Grutzmann 2005
ENSG00000117984	CTSD	-0.461702	0.110591	0.868138	0.109613	Iacobuzio 2003
ENSG00000173207	CKS1B	-0.595168	0.0828533	-1.88577	0.0874804	Grutzmann 2005, Logsdon 2003
ENSG00000167779	IGFBP6	-0.398764	0.12964	0.747413	0.179952	Missiaglia 2004
ENSG00000138814	PPP3CA	-1.05886	0.128445	-1.6695	0.129462	Grutzmann 2005
ENSG00000128626	MRPS12	0.35792	0.0997025	0.690182	0.0954943	Grutzmann 2005
ENSG00000010278	CD9	-0.602445	0.0615777	0.20085	0.0639016	Grutzmann 2005
ENSG00000157227	MMP14	-0.604903	0.102085	-0.410566	0.106493	Iacobuzio 2003
ENSG00000189143	CLDN4	-0.956661	0.201678	-0.500829	0.202615	Missiaglia 2004
ENSG00000067955	CBFB	-0.431256	0.0823246	-0.630268	0.0809656	Grutzmann 2005
ENSG00000100600	LGMN	-0.404137	0.0866817	-0.688444	0.092356	Grutzmann 2005
ENSG00000131467	PSME3	-2.05793	0.153252	-1.62944	0.153771	Grutzmann 2005
ENSG00000115884	SDC1	-0.433922	0.0999893	-0.71675	0.104094	Grutzmann 2005
ENSG00000139318	DUSP6	0.589454	0.152553	-1.4382	0.149575	Grutzmann 2005
ENSG00000060558	GNA15	-0.480351	0.133047	-0.756449	0.138242	Logsdon 2003
ENSG00000246705	H2AJ	-0.555799	0.11675	-0.78361	0.131308	Ryu 2002
ENSG00000021355	SERPINB1	-0.467217	0.107348	-0.783842	0.111712	Terris 2002
ENSG00000163993	S100P	-0.498953	0.0949599	-0.793365	0.297813	Grutzmann 2005
ENSG00000017797	RALBP1	-0.376334	0.0886582	-0.800239	0.0883988	Grutzmann 2005
ENSG00000120708	TGFBI	-0.283267	0.103685	-0.829015	0.101148	Iacobuzio 2003
ENSG00000070501	POLB	-0.556131	0.155426	-0.863492	0.173152	Grutzmann 2005
ENSG00000049323	LTBP1	-0.387348	0.121143	-0.923789	0.110514	Grutzmann 2005
ENSG00000164402	SEPTIN8	-0.384269	0.100763	-0.940837	0.105027	Grutzmann 2005
ENSG00000141753	IGFBP4	-0.305483	0.0941526	-0.964939	0.0872585	Missiaglia 2004
ENSG00000138119	MYOF	-0.356286	0.0792603	-0.994495	0.0792507	Iacobuzio 2003
ENSG00000101224	CDC25B	-0.318401	0.0905267	-1.03807	0.0900292	Grutzmann 2005
ENSG00000122861	PLAU	-0.98337	0.0952474	-1.40742	0.0921319	Grutzmann 2005
ENSG00000134852	CLOCK	-0.279236	0.0948124	-1.06456	0.095735	Grutzmann 2005
ENSG00000049449	RCN1	-0.531935	0.113426	-1.09158	0.113544	Grutzmann 2005
ENSG00000147065	MSN	-0.40695	0.0658282	-1.1121	0.0657294	Grutzmann 2005
ENSG00000082898	XPO1	-0.240516	0.0684852	-1.1215	0.0689232	Grutzmann 2005
ENSG00000164111	ANXA5	-0.237757	0.0744363	-1.13816	0.0744098	Grutzmann 2005
ENSG00000042493	CAPG	-0.905824	0.0894507	-1.29252	0.0919955	Iacobuzio 2003
ENSG00000128311	TST	-0.649353	0.126667	-1.22379	0.2043	Terris 2002
ENSG00000164171	ITGA2	-0.348156	0.108195	-1.29899	0.10735	Grutzmann 2005
ENSG00000058085	LAMC2	-0.494926	0.144196	-1.3057	0.146355	Iacobuzio 2003
ENSG00000035862	TIMP2	-0.70191	0.103039	-1.04514	0.104664	Missiaglia 2004
ENSG00000133026	MYH10	-0.338967	0.0885018	-1.4231	0.097853	Grutzmann 2005
ENSG00000135480	KRT7	-0.930174	0.132175	-0.733413	0.183143	Logsdon 2003
ENSG00000142798	HSPG2	-0.296251	0.0991868	-1.49777	0.0991313	Logsdon 2003
ENSG00000187735	TCEA1	-0.480457	0.125851	-1.52723	0.126767	Han 2002
ENSG00000165215	CLDN3	-1.1718	0.177741	-0.713994	0.279269	Missiaglia 2004, Ryu 2002
ENSG00000169047	IRS1	0.599206	0.141129	0.738202	0.121907	Grutzmann 2005
ENSG00000233276	GPX1	-0.254246	0.0804164	-1.67558	0.0879934	Grutzmann 2005
ENSG00000102804	TSC22D1	0.58695	0.123286	0.852725	0.126001	Grutzmann 2005
ENSG00000101608	MYL12A	-0.499268	0.1035	-1.89886	0.103253	Grutzmann 2005
ENSG00000178980	SELENOW	0.747953	0.123331	1.30287	0.127115	Grutzmann 2005
ENSG00000101335	MYL9	0.829554	0.169321	3.20069	0.163734	Grutzmann 2005

## Sheet: Down-reg in both lines
Ensembl ID	Symbol	Colo357-siSOX9, log2(FC)	Colo357-siSOX9 StdErr	PANC1-siSOX9, log2(FC)	PANC1-siSOX9 StdErr	Ref			0.584963
ENSG00000137713	PPP2R1B	-0.679108	0.125378	-1.49057	0.125318	Grutzmann 2005
ENSG00000226950	DANCR	0.294552	0.105779	1.51381	0.135009	Grutzmann 2005
ENSG00000211445	GPX3	-0.624224	0.0973949	-1.29859	0.144134	Grutzmann 2005
ENSG00000008735	MAPK8IP2	0.409622	0.126483	1.17239	0.117576	Grutzmann 2005
ENSG00000016864	GLT8D1	-0.671665	0.100572	-1.29601	0.101255	Han 2002
ENSG00000104691	UBXN8	0.458267	0.16189	0.912817	0.189203	Grutzmann 2005
ENSG00000186575	NF2	-0.601884	0.104927	-1.24271	0.10196	Grutzmann 2005
ENSG00000107130	NCS1	0.539923	0.102855	0.692854	0.105773	Ryu 2002
ENSG00000151914	DST	0.195476	0.0656976	-0.642161	0.0652829	Missiaglia 2004
ENSG00000116741	RGS2	1.42393	0.235969	-1.13483	0.285097	Tan 2002
ENSG00000133835	HSD17B4	-0.255374	0.0727713	-0.829825	0.0741301	Grutzmann 2005
ENSG00000106484	MEST	-0.509413	0.106203	-0.852783	0.11435	Grutzmann 2005
ENSG00000050748	MAPK9	-0.230512	0.0733195	-0.87636	0.0791862	Grutzmann 2005
ENSG00000114166	KAT2B	-1.04697	0.151676	-1.04678	0.125991	Grutzmann 2005
ENSG00000108179	PPIF	-0.441345	0.120977	-1.0077	0.127158	Grutzmann 2005
ENSG00000129038	LOXL1	-0.504234	0.189106	-1.00951	0.189232	Grutzmann 2005
ENSG00000075945	KIFAP3	-0.953328	0.14818	-0.894259	0.133661	Ryu 2002
ENSG00000144713	RPL32	-0.228493	0.0766281	-1.0841	0.0780252	Grutzmann 2005
ENSG00000171346	KRT15	-0.730046	0.187497	-0.788198	0.187067	Terris 2002
ENSG00000074695	LMAN1	-0.346043	0.0666796	-1.1428	0.0663978	Grutzmann 2005
ENSG00000183696	UPP1	0.756585	0.117348	0.783848	0.111312	Ryu 2002
ENSG00000060138	YBX3	0.595589	0.100419	1.10163	0.101754	Grutzmann 2005
ENSG00000178980	SELENOW	0.747953	0.123331	1.30287	0.127115	Ryu 2002
ENSG00000152804	HHEX	-0.504657	0.151335	-1.32593	0.182372	Grutzmann 2005
ENSG00000085662	AKR1B1	-0.410347	0.107844	-1.42912	0.126099	Ryu 2002
ENSG00000118515	SGK1	0.954595	0.117817	1.51406	0.12618	Grutzmann 2005
