# Supplementary material for: Deciphering of SOX9 Functions in Pancreatic Cancer Cells
Source: Int J Mol Sci. 2025 Mar 15;26(6):2652. doi: 10.3390/ijms26062652 (PMC11941869; doi:10.3390/ijms26062652)
Supplement: Supplementary file 1 [file ijms-26-02652-s001.zip › Table S19.xlsx]

## Sheet: Title
Supplementary Table S19. Chemoresistance genes in Colo375 and PANC-1 cells with SOX9 knockdown

## Sheet: GEM resist
Ensembl GeneID	Gene name	Colo357-siSOX9 log2(FC)	Colo357-siSOX9 StdErr	PANC1-siSOX9 log2(FC)	PANC1-siSOX9 StdErr	Ref
ENSG00000157570	TSPAN18			1.81724	0.219057	Seith 2019
ENSG00000124145	SDC4			1.19009	0.0834507	Tiriac 2018
ENSG00000169129	AFAP1L2			1.10866	0.0922117	Seith 2019
ENSG00000205413	SAMD9	-0.455977	0.104016	1.07124	0.122166	Kirby 2016
ENSG00000049130	KITLG	0.26569	0.0811684	1.05869	0.085148	Seith 2019
ENSG00000139174	PRICKLE1			1.05544	0.183322	Seith 2019
ENSG00000145287	PLAC8			0.889281	0.100211	Seith 2019
ENSG00000123080	CDKN2C			0.83636	0.0931041	Seith 2019
ENSG00000076944	STXBP2			0.826947	0.109767	Tiriac 2018
ENSG00000102547	CAB39L			0.800539	0.153851	Tiriac 2018
ENSG00000118777	ABCG2			0.800289	0.173004	Seith 2019
ENSG00000102878	HSF4			0.797167	0.202712	Tiriac 2018
ENSG00000007968	E2F2			0.771497	0.174376	Seith 2019
ENSG00000012822	CALCOCO1			0.741252	0.144397	Tiriac 2018
ENSG00000177051	FBXO46			0.726598	0.120257	Tiriac 2018
ENSG00000102109	PCSK1N			0.724942	0.22505	Hou 2023
ENSG00000115548	KDM3A			0.715191	0.125701	Tiriac 2018
ENSG00000173894	CBX2			0.651619	0.145527	Seith 2019
ENSG00000163590	PPM1L			0.646365	0.108511	Tiriac 2018
ENSG00000148773	MKI67			-0.5893	0.0654893	Seith 2019
ENSG00000100504	PYGL			-0.700106	0.103897	Seith 2019
ENSG00000132122	SPATA6			-0.706156	0.160533	Seith 2019
ENSG00000135480	KRT7	-0.930174	0.132175	-0.733413	0.183143	Hou 2023
ENSG00000105971	CAV2			-0.739949	0.0998643	Hou 2023
ENSG00000185658	BRWD1			-0.745307	0.114208	Tiriac 2018
ENSG00000147526	TACC1	-0.556691	0.0913311	-0.759485	0.0955755	Seith 2019
ENSG00000138468	SENP7			-0.864791	0.148647	Tiriac 2018
ENSG00000176597	B3GNT5			-0.945802	0.113482	Kirby 2016
ENSG00000176209	SMIM19			-1.04422	0.218784	Tiriac 2018
ENSG00000171320	ESCO2	-0.584574	0.113172	-1.13087	0.150829	Seith 2019
ENSG00000165891	E2F7	-0.642168	0.148483	-1.17952	0.146333	Kim 2019
ENSG00000133026	MYH10	-0.338967	0.0885018	-1.4231	0.097853	Seith 2019
ENSG00000095015	MAP3K1	-0.798629	0.109619	-1.6057	0.142589	Seith 2019
ENSG00000103811	CTSH	-0.675029	0.102442			Kirby 2016
ENSG00000171848	RRM2	-0.638958	0.118948			Ma 2021
ENSG00000171848	RRM2	-0.638958	0.118948			Seith 2019
ENSG00000149573	MPZL2	-0.648344	0.0860191			Seith 2019
ENSG00000164099	PRSS12	-0.686572	0.120791			Seith 2019
ENSG00000110042	DTX4	-0.719758	0.134653			Seith 2019
ENSG00000131242	RAB11FIP4	-0.73562	0.188632			Seith 2019
ENSG00000180767	CHST13	-0.839514	0.293565			Seith 2019
ENSG00000145703	IQGAP2	-0.840399	0.231081			Seith 2019
ENSG00000149418	ST14	-0.928761	0.101995			Seith 2019
ENSG00000131037	EPS8L1	-1.17366	0.162968			Seith 2019
ENSG00000163898	LIPH	-0.727427	0.15648			Tiriac 2018
ENSG00000089356	FXYD3	-1.06435	0.238825			Tiriac 2018
ENSG00000129354	AP1M2	-0.724872	0.195049			Wei 2021

## Sheet: GEM sens
Ensembl GeneID	Gene name	Colo357-siSOX9 log2(FC)	Colo357-siSOX9 StdErr	PANC1-siSOX9 log2(FC)	PANC1-siSOX9 StdErr	Ref
ENSG00000166920	C15orf48	-0.841199	0.199475	1.2969	0.171475	Seith 2019
ENSG00000170214	ADRA1B			0.96137	0.138021	Seith 2019
ENSG00000112290	WASF1	-0.196134	0.0743548	0.925437	0.0668911	Tiriac 2018
ENSG00000101298	SNPH			0.910717	0.190248	Seith 2019
ENSG00000157613	CREB3L1			0.906753	0.301676	Seith 2019
ENSG00000087087	SRRT	0.379785	0.112188	0.812477	0.112034	Tiriac 2018
ENSG00000163291	PAQR3			0.765135	0.111606	Tiriac 2018
ENSG00000148671	ADIRF	-0.337432	0.088797	0.759123	0.121916	Seith 2019
ENSG00000198910	L1CAM			0.757605	0.0862909	Seith 2019
ENSG00000173786	CNP	-0.222014	0.0825884	0.667886	0.0851664	Tiriac 2018
ENSG00000136718	IMP4	0.564877	0.111751	0.625478	0.11139	Tiriac 2018
ENSG00000169213	RAB3B			0.591181	0.146159	Seith 2019
ENSG00000136699	SMPD4	0.414744	0.092916	0.589439	0.0929575	Tiriac 2018
ENSG00000177303	CASKIN2			0.585957	0.101719	Tiriac 2018
ENSG00000181444	ZNF467	-0.729312	0.213542	0.458569	0.195109	Seith 2019
ENSG00000131470	PSMC3IP			-0.619155	0.128754	Tiriac 2018
ENSG00000173852	DPY19L1			-0.636168	0.0933223	Tiriac 2018
ENSG00000136717	BIN1			-0.695135	0.0786285	Tiriac 2018
ENSG00000006125	AP2B1			-0.701595	0.0907543	Tiriac 2018
ENSG00000164306	PRIMPOL			-0.715393	0.130587	Tiriac 2018
ENSG00000183048	SLC25A10			-0.717888	0.146152	Tiriac 2018
ENSG00000089685	BIRC5			-0.722659	0.0936754	Tiriac 2018
ENSG00000169429	CXCL8			-0.726619	0.281341	Seith 2019
ENSG00000108262	GIT1	-0.897678	0.0684772	-0.814614	0.0709616	Tiriac 2018
ENSG00000173960	UBXN2A	-0.426803	0.117933	-0.887829	0.116113	Tiriac 2018
ENSG00000176208	ATAD5	-0.471668	0.112346	-0.927138	0.116182	Tiriac 2018
ENSG00000169683	LRRC45	-0.580122	0.132827	-0.935468	0.147356	Tiriac 2018
ENSG00000115295	CLIP4			-0.957154	0.0911262	Seith 2019
ENSG00000168924	LETM1	-0.536189	0.101533	-0.964086	0.101086	Tiriac 2018
ENSG00000129038	LOXL1	-0.504234	0.189106	-1.00951	0.189232	Seith 2019
ENSG00000173546	CSPG4			-1.07378	0.20339	Seith 2019
ENSG00000186575	NF2	-0.601884	0.104927	-1.24271	0.10196	Tiriac 2018
ENSG00000058085	LAMC2	-0.494926	0.144196	-1.3057	0.146355	Seith 2019
ENSG00000141655	TNFRSF11A			-1.35611	0.12703	Seith 2019
ENSG00000092621	PHGDH			-1.41007	0.396815	Seith 2019
ENSG00000077514	POLD3	-0.534668	0.110138	-1.50123	0.112645	Wei 2021
ENSG00000166825	ANPEP			-1.51349	0.116139	Seith 2019
ENSG00000143127	ITGA10			-3.06913	0.298227	Seith 2019
ENSG00000163898	LIPH	-0.727427	0.15648			Seith 2019
ENSG00000081041	CXCL2	-0.801328	0.169315			Seith 2019

## Sheet: PTX resist
Ensembl GeneID	Gene name	Colo357-siSOX9 log2(FC)	Colo357-siSOX9 StdErr	PANC1-siSOX9 log2(FC)	PANC1-siSOX9 StdErr	Ref
ENSG00000107485	GATA3			2.02328	0.242251	Tiriac 2018
ENSG00000005020	SKAP2	0.575598	0.101507	1.57434	0.0960971	Tiriac 2018
ENSG00000124145	SDC4			1.19009	0.0834507	Tiriac 2018
ENSG00000004799	PDK4			0.971228	0.222872	Tiriac 2018
ENSG00000165861	ZFYVE1	0.412631	0.115765	0.954936	0.0923196	Tiriac 2018
ENSG00000124201	ZNFX1	0.294735	0.0867097	0.884891	0.0852469	Tiriac 2018
ENSG00000089639	GMIP			0.857949	0.129111	Tiriac 2018
ENSG00000077585	GPR137B			0.767355	0.167729	Tiriac 2018
ENSG00000135956	TMEM127	0.285232	0.0697031	0.720384	0.0627106	Tiriac 2018
ENSG00000105404	RABAC1			0.715092	0.208954	Tiriac 2018
ENSG00000136986	DERL1	0.195582	0.0558422	0.698916	0.0571823	Tiriac 2018
ENSG00000214046	SMIM7			0.667907	0.109013	Tiriac 2018
ENSG00000127540	UQCR11			0.65996	0.111653	Tiriac 2018
ENSG00000188811	NHLRC3			0.600947	0.123053	Tiriac 2018
ENSG00000104388	RAB2A			0.539121	0.0645652	Tiriac 2018
ENSG00000124172	ATP5F1E			0.475459	0.0927415	Tiriac 2018
ENSG00000145687	SSBP2			0.461852	0.163155	Tiriac 2018
ENSG00000177879	AP3S1			0.395154	0.0814708	Tiriac 2018
ENSG00000183648	NDUFB1			0.377071	0.122966	Tiriac 2018
ENSG00000198258	UBL5			0.375651	0.0955047	Tiriac 2018
ENSG00000166575	TMEM135			0.374769	0.121275	Tiriac 2018
ENSG00000147533	GOLGA7			0.372342	0.119196	Tiriac 2018
ENSG00000135845	PIGC			0.357969	0.126196	Tiriac 2018
ENSG00000050426	LETMD1			0.328356	0.131988	Tiriac 2018
ENSG00000197956	S100A6			0.304147	0.066804	Tiriac 2018
ENSG00000130733	YIPF2			0.293981	0.107169	Tiriac 2018
ENSG00000125734	GPR108			0.284334	0.0979493	Tiriac 2018
ENSG00000152061	RABGAP1L			0.214999	0.0863795	Tiriac 2018
ENSG00000003436	TFPI			-0.275783	0.0957337	Tiriac 2018
ENSG00000104660	LEPROTL1			-0.35291	0.126362	Tiriac 2018
ENSG00000183340	JRKL			-0.356202	0.100496	Tiriac 2018
ENSG00000137563	GGH	-0.276576	0.0943161	-0.502689	0.0964367	Tiriac 2018
ENSG00000179085	DPM3			-0.522551	0.176192	Tiriac 2018
ENSG00000104765	BNIP3L			-0.530366	0.166331	Tiriac 2018
ENSG00000165392	WRN			-0.550482	0.119253	Tiriac 2018
ENSG00000100196	KDELR3	-0.529172	0.125728	-0.650964	0.140721	Tiriac 2018
ENSG00000246705	H2AJ	-0.555799	0.11675	-0.78361	0.131308	Tiriac 2018
ENSG00000130589	HELZ2	-0.972646	0.159893	-0.798502	0.164513	Tiriac 2018
ENSG00000130164	LDLR			-0.866089	0.199508	Tiriac 2018
ENSG00000253276	CCDC71L			-0.87014	0.180646	Tiriac 2018
ENSG00000138311	ZNF365			-0.872363	0.118327	Tiriac 2018
ENSG00000159128	IFNGR2			-1.11158	0.327456	Tiriac 2018
ENSG00000152784	PRDM8			-1.2193	0.173476	Tiriac 2018
ENSG00000175348	TMEM9B	-0.888921	0.145657	-2.70316	0.141442	Tiriac 2018
ENSG00000034677	RNF19A	0.289102	0.0847835			Tiriac 2018
ENSG00000104880	ARHGEF18	0.200804	0.0750019			Tiriac 2018
ENSG00000185236	RAB11B	-0.220937	0.0748776			Tiriac 2018
ENSG00000145715	RASA1	-0.277924	0.102083			Tiriac 2018
ENSG00000197892	KIF13B	-0.382131	0.0959033			Tiriac 2018
ENSG00000186318	BACE1	-0.600313	0.142498			Tiriac 2018
ENSG00000124107	SLPI	-0.896063	0.120918			Tiriac 2018
ENSG00000176903	PNMA1					Tiriac 2018
ENSG00000271853	S100A13					Tiriac 2018
ENSG00000120875	DUSP4					Tiriac 2018
ENSG00000146021	KLHL3					Tiriac 2018
ENSG00000135333	EPHA7					Tiriac 2018
ENSG00000105755	ETHE1					Tiriac 2018
ENSG00000215845	TSTD1					Tiriac 2018
ENSG00000135452	TSPAN31					Tiriac 2018
ENSG00000159110	IFNAR2					Tiriac 2018
ENSG00000164830	OXR1					Tiriac 2018
ENSG00000170791	CHCHD7					Tiriac 2018
ENSG00000229833	PET100					Tiriac 2018
ENSG00000189171	S100A13					Tiriac 2018
ENSG00000239779	WBP1					Tiriac 2018
ENSG00000158669	GPAT4					Tiriac 2018
ENSG00000183718	TRIM52					Tiriac 2018
ENSG00000268790	None					Tiriac 2018
ENSG00000125731	SH2D3A					Tiriac 2018
ENSG00000130304	SLC27A1					Tiriac 2018
ENSG00000169860	P2RY1					Tiriac 2018
ENSG00000182568	SATB1					Tiriac 2018
ENSG00000174501	ANKRD36C					Tiriac 2018
ENSG00000066427	ATXN3					Tiriac 2018
ENSG00000113391	FAM172A					Tiriac 2018
ENSG00000105656	ELL					Tiriac 2018
ENSG00000198858	R3HDM4					Tiriac 2018
ENSG00000160221	GATD3					Tiriac 2018
ENSG00000203880	PCMTD2					Tiriac 2018
ENSG00000104671	DCTN6					Tiriac 2018
ENSG00000181690	PLAG1					Tiriac 2018
ENSG00000171105	INSR					Tiriac 2018
ENSG00000071575	TRIB2					Tiriac 2018
ENSG00000165757	JCAD					Tiriac 2018
ENSG00000160888	IER2					Tiriac 2018
ENSG00000099860	GADD45B					Tiriac 2018
ENSG00000129933	MAU2					Tiriac 2018
ENSG00000163191	S100A11					Tiriac 2018
ENSG00000105518	TMEM205					Tiriac 2018
ENSG00000265972	TXNIP					Tiriac 2018
ENSG00000123353	ORMDL2					Tiriac 2018
ENSG00000162735	PEX19					Tiriac 2018

## Sheet: PTX sens
Ensembl GeneID	Gene name	Colo357-siSOX9 log2(FC)	Colo357-siSOX9 StdErr	PANC1-siSOX9 log2(FC)	PANC1-siSOX9 StdErr	Ref
ENSG00000112658	SRF	0.430979	0.120016	1.09017	0.11734	Tiriac 2018
ENSG00000171612	SLC25A33	0.498928	0.117327	0.994729	0.113482	Tiriac 2018
ENSG00000091527	CDV3	0.455007	0.0661934	0.826006	0.0651201	Tiriac 2018
ENSG00000169180	XPO6	0.424435	0.0760409	0.759701	0.0751389	Tiriac 2018
ENSG00000118508	RAB32			0.755451	0.106723	Tiriac 2018
ENSG00000116809	ZBTB17	0.341417	0.110362	0.741124	0.110921	Tiriac 2018
ENSG00000114859	CLCN2			0.622191	0.145666	Tiriac 2018
ENSG00000136699	SMPD4	0.414744	0.092916	0.589439	0.0929575	Tiriac 2018
ENSG00000166228	PCBD1			0.583704	0.0899497	Tiriac 2018
ENSG00000100836	PABPN1			0.552674	0.123141	Tiriac 2018
ENSG00000181472	ZBTB2			0.545715	0.0852097	Tiriac 2018
ENSG00000188522	FAM83G			0.500314	0.095084	Tiriac 2018
ENSG00000157978	LDLRAP1	-0.312093	0.116239	0.495185	0.121755	Tiriac 2018
ENSG00000160087	UBE2J2			0.460943	0.0769173	Tiriac 2018
ENSG00000197530	MIB2			0.450217	0.121063	Tiriac 2018
ENSG00000100084	HIRA			0.450213	0.133324	Tiriac 2018
ENSG00000178307	TMEM11			0.420701	0.122705	Tiriac 2018
ENSG00000110768	GTF2H1	0.423845	0.0676695	0.405206	0.0631855	Tiriac 2018
ENSG00000065308	TRAM2			0.403927	0.069311	Tiriac 2018
ENSG00000103932	RPAP1			0.394918	0.089957	Tiriac 2018
ENSG00000176946	THAP4			0.391061	0.102013	Tiriac 2018
ENSG00000157933	SKI			0.368862	0.0605094	Tiriac 2018
ENSG00000164889	SLC4A2			0.340214	0.0795849	Tiriac 2018
ENSG00000103653	CSK			0.299169	0.0743548	Tiriac 2018
ENSG00000188191	PRKAR1B			0.291154	0.12092	Tiriac 2018
ENSG00000087206	UIMC1	0.293089	0.0869663	0.290631	0.0910342	Tiriac 2018
ENSG00000103495	MAZ			0.29022	0.0676144	Tiriac 2018
ENSG00000108312	UBTF			0.280571	0.0773027	Tiriac 2018
ENSG00000184677	ZBTB40			0.2678	0.0852245	Tiriac 2018
ENSG00000184602	SNN	0.251298	0.0921006	0.26621	0.105395	Tiriac 2018
ENSG00000116691	MIIP			0.240523	0.0856154	Tiriac 2018
ENSG00000086015	MAST2	0.204647	0.0679745	0.216857	0.0641451	Tiriac 2018
ENSG00000214022	REPIN1			0.215857	0.0559249	Tiriac 2018
ENSG00000140553	UNC45A			0.20311	0.0733571	Tiriac 2018
ENSG00000110435	PDHX			0.177895	0.0747336	Tiriac 2018
ENSG00000106682	EIF4H			0.168363	0.052549	Tiriac 2018
ENSG00000109685	NSD2			-0.163012	0.0680461	Tiriac 2018
ENSG00000055070	SZRD1	-0.221729	0.0622418	-0.192379	0.0613139	Tiriac 2018
ENSG00000168488	ATXN2L			-0.193882	0.0754087	Tiriac 2018
ENSG00000163931	TKT	-0.201143	0.0614324	-0.199133	0.0622174	Tiriac 2018
ENSG00000164818	DNAAF5			-0.221947	0.0797808	Tiriac 2018
ENSG00000159692	CTBP1			-0.231708	0.0682843	Tiriac 2018
ENSG00000050820	BCAR1			-0.257276	0.109312	Tiriac 2018
ENSG00000148400	NOTCH1			-0.257369	0.0945927	Tiriac 2018
ENSG00000162430	SELENON	-0.485605	0.0830802	-0.293661	0.083097	Tiriac 2018
ENSG00000125841	NRSN2			-0.303986	0.104362	Tiriac 2018
ENSG00000130764	LRRC47			-0.312984	0.0716288	Tiriac 2018
ENSG00000162408	NOL9			-0.367699	0.103613	Tiriac 2018
ENSG00000155592	ZKSCAN2			-0.421962	0.110404	Tiriac 2018
ENSG00000108448	TRIM16L			-0.501256	0.127658	Tiriac 2018
ENSG00000144354	CDCA7			-0.502252	0.100375	Tiriac 2018
ENSG00000115107	STEAP3			-0.561482	0.114614	Tiriac 2018
ENSG00000145293	ENOPH1			-0.575908	0.0861202	Tiriac 2018
ENSG00000173744	AGFG1	-0.439088	0.0844639	-0.583964	0.0873905	Tiriac 2018
ENSG00000136717	BIN1			-0.695135	0.0786285	Tiriac 2018
ENSG00000111696	NT5DC3			-0.771797	0.14419	Tiriac 2018
ENSG00000108262	GIT1	-0.897678	0.0684772	-0.814614	0.0709616	Tiriac 2018
ENSG00000127463	EMC1	-0.193707	0.0623819	-0.845599	0.0591684	Tiriac 2018
ENSG00000112640	PPP2R5D	-0.437828	0.0699604	-0.846485	0.0644719	Tiriac 2018
ENSG00000151692	RNF144A	-0.835584	0.182677	-0.854421	0.191095	Tiriac 2018
ENSG00000141401	IMPA2			-0.876831	0.152607	Tiriac 2018
ENSG00000119900	OGFRL1	-0.544093	0.118232	-0.901157	0.116664	Tiriac 2018
ENSG00000142657	PGD	-0.688429	0.0864241	-0.962474	0.0902581	Tiriac 2018
ENSG00000108179	PPIF	-0.441345	0.120977	-1.0077	0.127158	Tiriac 2018
ENSG00000059145	UNKL	-0.48622	0.110362	-1.29966	0.115165	Tiriac 2018
ENSG00000112078	KCTD20	-0.32845	0.0908286	-1.63497	0.0923237	Tiriac 2018
ENSG00000055483	USP36	0.536102	0.0877272			Tiriac 2018
ENSG00000113924	HGD	0.5008	0.107891			Tiriac 2018
ENSG00000162377	COA7	0.313088	0.0996067			Tiriac 2018
ENSG00000116922	AIRIM	0.305727	0.100913			Tiriac 2018
ENSG00000087269	NOP14	0.291168	0.0860716			Tiriac 2018
ENSG00000102172	SMS	0.237715	0.0745618			Tiriac 2018
ENSG00000171490	RSL1D1	0.202082	0.0671777			Tiriac 2018
ENSG00000170027	YWHAG	-0.152947	0.0570954			Tiriac 2018
ENSG00000182054	IDH2	-0.608802	0.136178			Tiriac 2018
ENSG00000069998	HDHD5					Tiriac 2018
ENSG00000153721	CNKSR3					Tiriac 2018
ENSG00000169084	DHRSX					Tiriac 2018
ENSG00000292338	DHRSX					Tiriac 2018
ENSG00000099889	ARVCF					Tiriac 2018
ENSG00000182541	LIMK2					Tiriac 2018
ENSG00000198546	ZNF511					Tiriac 2018
ENSG00000178605	GTPBP6					Tiriac 2018
ENSG00000142632	ARHGEF19					Tiriac 2018
ENSG00000180198	RCC1					Tiriac 2018
ENSG00000178409	BEND3					Tiriac 2018
ENSG00000183520	UTP11					Tiriac 2018
ENSG00000106244	PDAP1					Tiriac 2018
ENSG00000007923	DNAJC11					Tiriac 2018
ENSG00000179051	RCC2					Tiriac 2018
ENSG00000103994	ZNF106					Tiriac 2018
ENSG00000292358	GTPBP6					Tiriac 2018
ENSG00000030110	BAK1					Tiriac 2018
ENSG00000053372	MRTO4					Tiriac 2018
ENSG00000133226	SRRM1					Tiriac 2018
ENSG00000204335	SP5					Tiriac 2018
ENSG00000164024	METAP1					Tiriac 2018
ENSG00000112130	RNF8					Tiriac 2018
ENSG00000160867	FGFR4					Tiriac 2018
ENSG00000197063	MAFG					Tiriac 2018
ENSG00000274523	RCC1L					Tiriac 2018
ENSG00000087086	FTL					Tiriac 2018
ENSG00000144485	HES6					Tiriac 2018
ENSG00000154945	ANKRD40					Tiriac 2018
ENSG00000197976	AKAP17A					Tiriac 2018
ENSG00000185049	NELFA					Tiriac 2018
ENSG00000111906	HDDC2					Tiriac 2018
ENSG00000144381	HSPD1					Tiriac 2018
ENSG00000127481	UBR4					Tiriac 2018
ENSG00000115657	ABCB6					Tiriac 2018
ENSG00000143674	MAP3K21					Tiriac 2018
ENSG00000011021	CLCN6					Tiriac 2018
ENSG00000291110	TRIM16L					Tiriac 2018
ENSG00000292343	AKAP17A					Tiriac 2018
ENSG00000116786	PLEKHM2					Tiriac 2018

## Sheet: SN38 resist
Ensembl GeneID	Gene name	Colo357-siSOX9 log2(FC)	Colo357-siSOX9 StdErr	PANC1-siSOX9 log2(FC)	PANC1-siSOX9 StdErr	Ref
ENSG00000140545	MFGE8			1.13297	0.0833435	Tiriac 2018
ENSG00000131981	LGALS3			0.846554	0.139732	Tiriac 2018
ENSG00000102547	CAB39L			0.800539	0.153851	Tiriac 2018
ENSG00000169612	RAMAC			0.774635	0.154652	Tiriac 2018
ENSG00000012822	CALCOCO1			0.741252	0.144397	Tiriac 2018
ENSG00000135956	TMEM127	0.285232	0.0697031	0.720384	0.0627106	Tiriac 2018
ENSG00000076513	ANKRD13A			0.687703	0.0807406	Tiriac 2018
ENSG00000175895	PLEKHF2			0.681548	0.101017	Tiriac 2018
ENSG00000163608	NEPRO	0.448114	0.0816437	0.604113	0.0832487	Tiriac 2018
ENSG00000188811	NHLRC3			0.600947	0.123053	Tiriac 2018
ENSG00000065989	PDE4A			0.468122	0.101788	Tiriac 2018
ENSG00000149761	NUDT22			0.457377	0.100501	Tiriac 2018
ENSG00000036054	TBC1D23			0.43066	0.0769671	Tiriac 2018
ENSG00000112343	TRIM38			0.422966	0.118545	Tiriac 2018
ENSG00000126804	ZBTB1			0.404816	0.0879491	Tiriac 2018
ENSG00000125375	DMAC2L			0.404742	0.130702	Tiriac 2018
ENSG00000177879	AP3S1			0.395154	0.0814708	Tiriac 2018
ENSG00000163848	ZNF148			0.39331	0.0687554	Tiriac 2018
ENSG00000033800	PIAS1			0.34225	0.0978357	Tiriac 2018
ENSG00000100811	YY1			0.278955	0.063617	Tiriac 2018
ENSG00000114354	TFG			0.275386	0.0750194	Tiriac 2018
ENSG00000119669	IRF2BPL			0.266815	0.11408	Tiriac 2018
ENSG00000137831	UACA	-0.27477	0.0932413	-0.299679	0.0854779	Tiriac 2018
ENSG00000133961	NUMB	-0.220857	0.0727858	-0.301038	0.0748162	Tiriac 2018
ENSG00000159263	SIM2			-0.400508	0.123067	Tiriac 2018
ENSG00000165516	KLHDC2			-0.541501	0.124483	Tiriac 2018
ENSG00000186815	TPCN1			-0.572245	0.113152	Tiriac 2018
ENSG00000147654	EBAG9			-0.597247	0.127607	Tiriac 2018
ENSG00000130584	ZBTB46	-0.782888	0.145339	-0.607451	0.13848	Tiriac 2018
ENSG00000139192	TAPBPL	-0.517572	0.198845	-0.777633	0.242747	Tiriac 2018
ENSG00000175348	TMEM9B	-0.888921	0.145657	-2.70316	0.141442	Tiriac 2018
ENSG00000114423	CBLB	0.448505	0.106645			Tiriac 2018
ENSG00000143842	SOX13	-0.35388	0.0797277			Tiriac 2018
ENSG00000179913	B3GNT3	-0.35779	0.105386			Tiriac 2018
ENSG00000169116	PARM1	-0.790734	0.254763			Tiriac 2018
ENSG00000171124	FUT3	-0.837057	0.298966			Tiriac 2018
ENSG00000075399	VPS9D1					Tiriac 2018
ENSG00000103528	SYT17					Tiriac 2018
ENSG00000074621	SLC24A1					Tiriac 2018
ENSG00000152520	PAN3					Tiriac 2018
ENSG00000258839	MC1R					Tiriac 2018
ENSG00000143416	SELENBP1					Tiriac 2018
ENSG00000113597	TRAPPC13					Tiriac 2018
ENSG00000204580	DDR1					Tiriac 2018
ENSG00000158092	NCK1					Tiriac 2018
ENSG00000169231	THBS3					Tiriac 2018
ENSG00000135127	BICDL1					Tiriac 2018
ENSG00000183486	MX2					Tiriac 2018
ENSG00000122033	MTIF3					Tiriac 2018
ENSG00000076554	TPD52					Tiriac 2018
ENSG00000170348	TMED10					Tiriac 2018
ENSG00000139083	ETV6					Tiriac 2018
ENSG00000159110	IFNAR2					Tiriac 2018
ENSG00000176945	MUC20					Tiriac 2018
ENSG00000143303	METTL25B					Tiriac 2018
ENSG00000139182	CLSTN3					Tiriac 2018
ENSG00000130304	SLC27A1					Tiriac 2018
ENSG00000164830	OXR1					Tiriac 2018
ENSG00000066455	GOLGA5					Tiriac 2018
ENSG00000143578	CREB3L4					Tiriac 2018
ENSG00000167608	TMC4					Tiriac 2018
ENSG00000135452	TSPAN31					Tiriac 2018
ENSG00000066427	ATXN3					Tiriac 2018
ENSG00000163611	SPICE1					Tiriac 2018
ENSG00000183914	DNAH2					Tiriac 2018
ENSG00000114841	DNAH1					Tiriac 2018
ENSG00000243232	PCDHAC2					Tiriac 2018
ENSG00000196981	WDR5B					Tiriac 2018
ENSG00000166783	MARF1					Tiriac 2018
ENSG00000167653	PSCA					Tiriac 2018
ENSG00000179364	PACS2					Tiriac 2018
ENSG00000165943	MOAP1					Tiriac 2018
ENSG00000073910	FRY					Tiriac 2018
ENSG00000119801	YPEL5					Tiriac 2018
ENSG00000100650	SRSF5					Tiriac 2018
ENSG00000244274	DBNDD2					Tiriac 2018
ENSG00000221869	CEBPD					Tiriac 2018

## Sheet: SN38 sens
Ensembl GeneID	Gene name	Colo357-siSOX9 log2(FC)	Colo357-siSOX9 StdErr	PANC1-siSOX9 log2(FC)	PANC1-siSOX9 StdErr	Ref
ENSG00000100413	POLR3H	0.453039	0.119393	0.971997	0.12082	Tiriac 2018
ENSG00000112290	WASF1	-0.196134	0.0743548	0.925437	0.0668911	Tiriac 2018
ENSG00000011007	ELOA			0.9214	0.118099	Tiriac 2018
ENSG00000118418	HMGN3			0.873683	0.109763	Tiriac 2018
ENSG00000087087	SRRT	0.379785	0.112188	0.812477	0.112034	Tiriac 2018
ENSG00000117450	PRDX1			0.795354	0.0770499	Tiriac 2018
ENSG00000163291	PAQR3			0.765135	0.111606	Tiriac 2018
ENSG00000198720	ANKRD13B	0.471432	0.126089	0.702935	0.129424	Tiriac 2018
ENSG00000162623	TYW3	0.408869	0.103578	0.679853	0.103168	Tiriac 2018
ENSG00000174996	KLC2	0.299522	0.103806	0.658535	0.102001	Tiriac 2018
ENSG00000117632	STMN1			0.645737	0.107988	Tiriac 2018
ENSG00000090273	NUDC	0.46723	0.0943067	0.625859	0.0938106	Tiriac 2018
ENSG00000136718	IMP4	0.564877	0.111751	0.625478	0.11139	Tiriac 2018
ENSG00000169710	FASN			0.61091	0.115825	Tiriac 2018
ENSG00000272391	POM121C	0.350893	0.0834003	0.580733	0.0846166	Tiriac 2018
ENSG00000172123	SLFN12			0.566676	0.0950027	Tiriac 2018
ENSG00000132323	ILKAP			0.54903	0.1211	Tiriac 2018
ENSG00000219481	NBPF1			0.503799	0.124504	Tiriac 2018
ENSG00000100142	POLR2F			0.478294	0.114678	Tiriac 2018
ENSG00000141698	NT5C3B			0.458832	0.0854287	Tiriac 2018
ENSG00000100084	HIRA			0.450213	0.133324	Tiriac 2018
ENSG00000132382	MYBBP1A	0.346217	0.0988479	0.376436	0.099219	Tiriac 2018
ENSG00000142684	ZNF593	0.440233	0.125289	0.371809	0.115401	Tiriac 2018
ENSG00000142751	GPN2	0.332095	0.104707	0.370689	0.100967	Tiriac 2018
ENSG00000164104	HMGB2			0.324843	0.0877795	Tiriac 2018
ENSG00000037637	FBXO42			0.314438	0.10802	Tiriac 2018
ENSG00000141522	ARHGDIA			0.307445	0.0790119	Tiriac 2018
ENSG00000055130	CUL1			0.29628	0.068347	Tiriac 2018
ENSG00000116649	SRM	0.387191	0.115278	0.289416	0.114285	Tiriac 2018
ENSG00000184677	ZBTB40			0.2678	0.0852245	Tiriac 2018
ENSG00000134815	DHX34	0.382828	0.105251	0.265252	0.10553	Tiriac 2018
ENSG00000116691	MIIP			0.240523	0.0856154	Tiriac 2018
ENSG00000086015	MAST2	0.204647	0.0679745	0.216857	0.0641451	Tiriac 2018
ENSG00000141027	NCOR1			0.198353	0.0623595	Tiriac 2018
ENSG00000068654	POLR1A	0.259929	0.0667544	0.192775	0.0670616	Tiriac 2018
ENSG00000112249	ASCC3			0.13775	0.0575116	Tiriac 2018
ENSG00000055070	SZRD1	-0.221729	0.0622418	-0.192379	0.0613139	Tiriac 2018
ENSG00000196367	TRRAP			-0.192731	0.0589789	Tiriac 2018
ENSG00000033050	ABCF2			-0.237269	0.0894131	Tiriac 2018
ENSG00000135624	CCT7			-0.249624	0.0785317	Tiriac 2018
ENSG00000162430	SELENON	-0.485605	0.0830802	-0.293661	0.083097	Tiriac 2018
ENSG00000169718	DUS1L	-0.229268	0.0800255	-0.299163	0.0812526	Tiriac 2018
ENSG00000095319	NUP188			-0.307193	0.0567605	Tiriac 2018
ENSG00000213066	CEP43			-0.324833	0.11837	Tiriac 2018
ENSG00000141556	TBCD			-0.333936	0.0932543	Tiriac 2018
ENSG00000035141	FAM136A			-0.357429	0.0960465	Tiriac 2018
ENSG00000185163	DDX51			-0.379923	0.0933724	Tiriac 2018
ENSG00000186185	KIF18B			-0.414827	0.0774317	Tiriac 2018
ENSG00000197386	HTT	-0.280545	0.0710825	-0.428507	0.0692706	Tiriac 2018
ENSG00000115020	PIKFYVE			-0.444477	0.0884428	Tiriac 2018
ENSG00000060688	SNRNP40			-0.464135	0.0823799	Tiriac 2018
ENSG00000197498	RPF2			-0.469386	0.100657	Tiriac 2018
ENSG00000025800	KPNA6			-0.490356	0.0699043	Tiriac 2018
ENSG00000148019	CEP78	-0.39986	0.0916548	-0.512438	0.0920909	Tiriac 2018
ENSG00000198890	PRMT6			-0.530525	0.129063	Tiriac 2018
ENSG00000126001	CEP250	-0.273019	0.0942358	-0.541435	0.094853	Tiriac 2018
ENSG00000004487	KDM1A			-0.542927	0.0734741	Tiriac 2018
ENSG00000130695	CEP85			-0.545072	0.0649131	Tiriac 2018
ENSG00000247077	PGAM5			-0.560273	0.102249	Tiriac 2018
ENSG00000128050	PAICS			-0.571741	0.0641666	Tiriac 2018
ENSG00000138778	CENPE			-0.621307	0.0639511	Tiriac 2018
ENSG00000173852	DPY19L1			-0.636168	0.0933223	Tiriac 2018
ENSG00000006125	AP2B1			-0.701595	0.0907543	Tiriac 2018
ENSG00000089685	BIRC5			-0.722659	0.0936754	Tiriac 2018
ENSG00000197312	DDI2	-0.456688	0.0891377	-0.723192	0.0902635	Tiriac 2018
ENSG00000178921	PFAS			-0.743428	0.0969204	Tiriac 2018
ENSG00000005156	LIG3			-0.768712	0.0960792	Tiriac 2018
ENSG00000127463	EMC1	-0.193707	0.0623819	-0.845599	0.0591684	Tiriac 2018
ENSG00000076382	SPAG5	-0.248829	0.0826441	-0.974279	0.083446	Tiriac 2018
ENSG00000030066	NUP160			-1.20556	0.106969	Tiriac 2018
ENSG00000137822	TUBGCP4	-0.246559	0.0802635	-1.20683	0.0925773	Tiriac 2018
ENSG00000186575	NF2	-0.601884	0.104927	-1.24271	0.10196	Tiriac 2018
ENSG00000137713	PPP2R1B	-0.679108	0.125378	-1.49057	0.125318	Tiriac 2018
ENSG00000105821	DNAJC2	0.34771	0.121758			Tiriac 2018
ENSG00000073536	NLE1	0.332551	0.0968652			Tiriac 2018
ENSG00000212719	LINC02693	0.33049	0.0971063			Tiriac 2018
ENSG00000116922	AIRIM	0.305727	0.100913			Tiriac 2018
ENSG00000152082	MZT2B	-0.237304	0.07931			Tiriac 2018
ENSG00000106244	PDAP1					Tiriac 2018
ENSG00000164970	FAM219A					Tiriac 2018
ENSG00000172336	POP7					Tiriac 2018
ENSG00000285292	ABCF2-H2BK1					Tiriac 2018
ENSG00000155016	CYP2U1					Tiriac 2018
ENSG00000169689	CENPX					Tiriac 2018
ENSG00000132128	LRRC41					Tiriac 2018
ENSG00000138668	HNRNPD					Tiriac 2018
ENSG00000038358	EDC4					Tiriac 2018
ENSG00000146707	POMZP3					Tiriac 2018
ENSG00000142864	SERBP1					Tiriac 2018
ENSG00000144381	HSPD1					Tiriac 2018
ENSG00000181817	LSM10					Tiriac 2018
ENSG00000169299	PGM2					Tiriac 2018
ENSG00000008838	MED24					Tiriac 2018
ENSG00000117748	RPA2					Tiriac 2018
ENSG00000128294	TPST2					Tiriac 2018
ENSG00000241360	PDXP					Tiriac 2018
ENSG00000109576	AADAT					Tiriac 2018
ENSG00000108671	PSMD11					Tiriac 2018
ENSG00000159023	EPB41					Tiriac 2018
ENSG00000070785	EIF2B3					Tiriac 2018
ENSG00000084623	EIF3I					Tiriac 2018
ENSG00000163682	RPL9					Tiriac 2018
ENSG00000198830	HMGN2					Tiriac 2018
ENSG00000172534	HCFC1					Tiriac 2018
ENSG00000170522	ELOVL6					Tiriac 2018
ENSG00000197024	ZNF398					Tiriac 2018
ENSG00000165280	VCP					Tiriac 2018
ENSG00000174177	CTU2					Tiriac 2018
ENSG00000116350	SRSF4					Tiriac 2018
ENSG00000158161	EYA3					Tiriac 2018
ENSG00000145416	MARCHF1					Tiriac 2018
ENSG00000278540	ACACA					Tiriac 2018
ENSG00000058453	CROCC					Tiriac 2018
ENSG00000204520	MICA					Tiriac 2018
ENSG00000116455	WDR77					Tiriac 2018
ENSG00000133226	SRRM1					Tiriac 2018
ENSG00000169991	IFFO2					Tiriac 2018
ENSG00000116221	MRPL37					Tiriac 2018
ENSG00000204138	PHACTR4					Tiriac 2018
ENSG00000274523	RCC1L					Tiriac 2018
ENSG00000103047	TANGO6					Tiriac 2018
ENSG00000106344	RBM28					Tiriac 2018
ENSG00000134748	PRPF38A					Tiriac 2018
ENSG00000125944	HNRNPR					Tiriac 2018
ENSG00000119927	GPAM					Tiriac 2018
ENSG00000116786	PLEKHM2					Tiriac 2018
ENSG00000117419	ERI3					Tiriac 2018
ENSG00000126698	DNAJC8					Tiriac 2018
ENSG00000165271	NOL6					Tiriac 2018
ENSG00000130714	POMT1					Tiriac 2018
ENSG00000187607	ZNF286A					Tiriac 2018
ENSG00000117751	PPP1R8					Tiriac 2018
ENSG00000204160	ZDHHC18					Tiriac 2018
ENSG00000172716	SLFN11					Tiriac 2018
ENSG00000115211	EIF2B4					Tiriac 2018
ENSG00000053372	MRTO4					Tiriac 2018
ENSG00000127481	UBR4					Tiriac 2018
ENSG00000180198	RCC1

## Sheet: 5FU resist
Ensembl GeneID	Gene name	Colo357-siSOX9 log2(FC)	Colo357-siSOX9 StdErr	PANC1-siSOX9 log2(FC)	PANC1-siSOX9 StdErr	Ref
ENSG00000001561	ENPP4			0.620006	0.176829	Tiriac 2018
ENSG00000113558	SKP1	-0.221641	0.0647969	-0.25784	0.0649549	Tiriac 2018
ENSG00000130584	ZBTB46	-0.782888	0.145339	-0.607451	0.13848	Tiriac 2018
ENSG00000164329	TENT2			-0.636568	0.0901301	Tiriac 2018
ENSG00000155508	CNOT8	-0.32047	0.107644	-0.977944	0.110916	Tiriac 2018
ENSG00000106077	ABHD11	-0.449063	0.0851575			Tiriac 2018
ENSG00000137642	SORL1	-0.588442	0.106164			Tiriac 2018
ENSG00000084636	COL16A1	-0.714949	0.173626			Tiriac 2018
ENSG00000188488	SERPINA5					Tiriac 2018
ENSG00000103197	TSC2					Tiriac 2018
ENSG00000165816	VWA2					Tiriac 2018
ENSG00000159214	CCDC24					Tiriac 2018
ENSG00000145743	FBXL17					Tiriac 2018
ENSG00000155093	PTPRN2					Tiriac 2018
ENSG00000130304	SLC27A1					Tiriac 2018
ENSG00000125378	BMP4					Tiriac 2018
ENSG00000213793	ZNF888					Tiriac 2018
ENSG00000100311	PDGFB					Tiriac 2018
ENSG00000197948	FCHSD1					Tiriac 2018
ENSG00000196923	PDLIM7					Tiriac 2018

## Sheet: 5FU sens
Ensembl GeneID	Gene name	Colo357-siSOX9 log2(FC)	Colo357-siSOX9 StdErr	PANC1-siSOX9 log2(FC)	PANC1-siSOX9 StdErr	Ref
ENSG00000125968	ID1			0.811942	0.259193	Tiriac 2018
ENSG00000076604	TRAF4	0.303025	0.0748704	0.614389	0.0784634	Tiriac 2018
ENSG00000128274	A4GALT			0.602663	0.168092	Tiriac 2018
ENSG00000169213	RAB3B			0.591181	0.146159	Tiriac 2018
ENSG00000134313	KIDINS220			0.572037	0.08567	Tiriac 2018
ENSG00000284194	SCO2			0.473339	0.145477	Tiriac 2018
ENSG00000136826	KLF4	0.469097	0.157697	0.429123	0.164997	Tiriac 2018
ENSG00000142684	ZNF593	0.440233	0.125289	0.371809	0.115401	Tiriac 2018
ENSG00000122335	SERAC1			0.339946	0.120717	Tiriac 2018
ENSG00000114942	EEF1B2	0.223956	0.0683329	0.286366	0.0682685	Tiriac 2018
ENSG00000168795	ZBTB5			0.275838	0.0751148	Tiriac 2018
ENSG00000169855	ROBO1	0.304207	0.113872	0.266282	0.0957028	Tiriac 2018
ENSG00000100075	SLC25A1			0.25724	0.10251	Tiriac 2018
ENSG00000100241	SBF1	0.160937	0.0560141	0.217896	0.0605849	Tiriac 2018
ENSG00000197756	RPL37A			0.213134	0.0687337	Tiriac 2018
ENSG00000137154	RPS6			0.190821	0.0765287	Tiriac 2018
ENSG00000198755	RPL10A	0.178824	0.0539923	-0.141969	0.0546875	Tiriac 2018
ENSG00000184009	ACTG1			-0.211984	0.0786458	Tiriac 2018
ENSG00000117523	PRRC2C			-0.257568	0.0644722	Tiriac 2018
ENSG00000100353	EIF3D			-0.291033	0.0721283	Tiriac 2018
ENSG00000073169	SELENOO	-0.389039	0.087857	-0.333694	0.0938375	Tiriac 2018
ENSG00000169976	SF3B5			-0.339648	0.0871234	Tiriac 2018
ENSG00000182944	EWSR1			-0.340617	0.0532188	Tiriac 2018
ENSG00000100426	ZBED4			-0.421871	0.0801628	Tiriac 2018
ENSG00000184164	CRELD2	-0.338795	0.114253	-0.428996	0.118629	Tiriac 2018
ENSG00000198355	PIM3			-0.495224	0.0908308	Tiriac 2018
ENSG00000196365	LONP1			-0.515013	0.11627	Tiriac 2018
ENSG00000008294	SPAG9			-0.611629	0.0597758	Tiriac 2018
ENSG00000100226	GTPBP1			-0.80653	0.0863267	Tiriac 2018
ENSG00000144713	RPL32	-0.228493	0.0766281	-1.0841	0.0780252	Tiriac 2018
ENSG00000135069	PSAT1			-2.08433	0.344954	Tiriac 2018
ENSG00000100129	EIF3L	0.275756	0.0661023			Tiriac 2018
ENSG00000075240	GRAMD4	-0.258988	0.0883435			Tiriac 2018
ENSG00000171401	KRT13	-0.884454	0.134575			Tiriac 2018
ENSG00000100281	HMGXB4					Tiriac 2018
ENSG00000151353	TMEM18					Tiriac 2018
ENSG00000167526	RPL13					Tiriac 2018
ENSG00000170638	TRABD					Tiriac 2018
ENSG00000254772	EEF1G					Tiriac 2018
ENSG00000170889	RPS9					Tiriac 2018
ENSG00000149823	VPS51					Tiriac 2018
ENSG00000162244	RPL29					Tiriac 2018
ENSG00000131469	RPL27					Tiriac 2018
ENSG00000183530	PRR14L					Tiriac 2018
ENSG00000182858	ALG12					Tiriac 2018
ENSG00000100320	RBFOX2					Tiriac 2018
ENSG00000198879	SFMBT2					Tiriac 2018
ENSG00000100294	MCAT					Tiriac 2018
ENSG00000172809	RPL38					Tiriac 2018
ENSG00000182774	RPS17					Tiriac 2018
ENSG00000142676	RPL11					Tiriac 2018
ENSG00000189306	RRP7A					Tiriac 2018
ENSG00000131475	VPS25					Tiriac 2018
ENSG00000134193	REG4					Tiriac 2018
ENSG00000100239	PPP6R2					Tiriac 2018
ENSG00000117318	ID3					Tiriac 2018
ENSG00000108298	RPL19					Tiriac 2018
ENSG00000168209	DDIT4					Tiriac 2018
ENSG00000136997	MYC					Tiriac 2018
ENSG00000124208	PEDS1-UBE2V1					Tiriac 2018
ENSG00000100425	BRD1					Tiriac 2018
ENSG00000198242	RPL23A					Tiriac 2018

## Sheet: OXA resist
Ensembl GeneID	Gene name	Colo357-siSOX9 log2(FC)	Colo357-siSOX9 StdErr	PANC1-siSOX9 log2(FC)	PANC1-siSOX9 StdErr	Ref
ENSG00000198959	TGM2			0.989221	0.153451	Tiriac 2018
ENSG00000111540	RAB5B	0.350254	0.101203	0.978808	0.098531	Tiriac 2018
ENSG00000150977	RILPL2			0.967349	0.151365	Tiriac 2018
ENSG00000146242	TPBG			0.880112	0.0981165	Tiriac 2018
ENSG00000128590	DNAJB9			0.79803	0.17947	Tiriac 2018
ENSG00000169992	NLGN2			0.725261	0.110901	Tiriac 2018
ENSG00000135365	PHF21A			0.695192	0.109121	Tiriac 2018
ENSG00000002330	BAD			0.632657	0.104026	Tiriac 2018
ENSG00000081320	STK17B			0.520592	0.104334	Tiriac 2018
ENSG00000198961	PJA2			0.477232	0.0884324	Tiriac 2018
ENSG00000136710	CCDC115			0.453267	0.132376	Tiriac 2018
ENSG00000105997	HOXA3			0.44665	0.126836	Tiriac 2018
ENSG00000110719	TCIRG1	-0.306759	0.0867512	0.436384	0.0830575	Tiriac 2018
ENSG00000168288	MMADHC	0.200765	0.0645236	0.43571	0.0622163	Tiriac 2018
ENSG00000153250	RBMS1			0.411447	0.0747197	Tiriac 2018
ENSG00000167565	SERTAD3			0.409854	0.164471	Tiriac 2018
ENSG00000151135	TMEM263			0.37386	0.0851297	Tiriac 2018
ENSG00000142186	SCYL1			0.354433	0.0904652	Tiriac 2018
ENSG00000152601	MBNL1			0.338771	0.0665277	Tiriac 2018
ENSG00000136021	SCYL2			0.312752	0.0700086	Tiriac 2018
ENSG00000173599	PC			0.31239	0.103496	Tiriac 2018
ENSG00000115084	SLC35F5			0.303105	0.0885661	Tiriac 2018
ENSG00000173511	VEGFB			0.293771	0.0928663	Tiriac 2018
ENSG00000138175	ARL3			0.27421	0.114131	Tiriac 2018
ENSG00000119669	IRF2BPL			0.266815	0.11408	Tiriac 2018
ENSG00000171206	TRIM8			0.210891	0.0773799	Tiriac 2018
ENSG00000171530	TBCA			0.162497	0.0665528	Tiriac 2018
ENSG00000204842	ATXN2			-0.18271	0.0661522	Tiriac 2018
ENSG00000183955	KMT5A			-0.230642	0.086115	Tiriac 2018
ENSG00000175115	PACS1			-0.244267	0.0652826	Tiriac 2018
ENSG00000174282	ZBTB4			-0.334342	0.0928252	Tiriac 2018
ENSG00000114439	BBX			-0.37125	0.0856434	Tiriac 2018
ENSG00000123983	ACSL3			-0.403849	0.0936776	Tiriac 2018
ENSG00000164347	GFM2			-0.498625	0.10562	Tiriac 2018
ENSG00000010818	HIVEP2	0.732279	0.187599	-0.536201	0.182435	Tiriac 2018
ENSG00000164983	TMEM65	-0.583869	0.119842	-0.564548	0.117509	Tiriac 2018
ENSG00000185404	SP140L			-0.573028	0.10092	Tiriac 2018
ENSG00000197937	ZNF347			-0.584399	0.131236	Tiriac 2018
ENSG00000175582	RAB6A			-0.63988	0.0858695	Tiriac 2018
ENSG00000105835	NAMPT			-0.881732	0.0953479	Tiriac 2018
ENSG00000104343	UBE2W	-0.513059	0.144169	-1.29226	0.147594	Tiriac 2018
ENSG00000166471	TMEM41B	-0.520966	0.121463	-1.4272	0.114837	Tiriac 2018
ENSG00000155304	HSPA13	-0.703486	0.127012	-1.43237	0.129216	Tiriac 2018
ENSG00000141258	SGSM2	-0.265325	0.0896949			Tiriac 2018
ENSG00000169499	PLEKHA2					Tiriac 2018
ENSG00000101213	PTK6					Tiriac 2018
ENSG00000128654	MTX2					Tiriac 2018
ENSG00000030419	IKZF2					Tiriac 2018
ENSG00000197496	SLC2A10					Tiriac 2018
ENSG00000115520	COQ10B					Tiriac 2018
ENSG00000138777	PPA2					Tiriac 2018
ENSG00000127995	CASD1					Tiriac 2018
ENSG00000119711	ALDH6A1					Tiriac 2018
ENSG00000156299	TIAM1					Tiriac 2018
ENSG00000170581	STAT2					Tiriac 2018
ENSG00000115145	STAM2					Tiriac 2018
ENSG00000136010	ALDH1L2					Tiriac 2018
ENSG00000128604	IRF5					Tiriac 2018
ENSG00000130702	LAMA5					Tiriac 2018
ENSG00000135124	P2RX4					Tiriac 2018
ENSG00000175920	DOK7					Tiriac 2018
ENSG00000064932	SBNO2					Tiriac 2018
ENSG00000130779	CLIP1					Tiriac 2018
ENSG00000166886	NAB2					Tiriac 2018
ENSG00000140105	WARS1					Tiriac 2018
ENSG00000114107	CEP70					Tiriac 2018
ENSG00000078403	MLLT10					Tiriac 2018
ENSG00000124104	SNX21					Tiriac 2018
ENSG00000137959	IFI44L					Tiriac 2018
ENSG00000213793	ZNF888					Tiriac 2018
ENSG00000122068	FYTTD1					Tiriac 2018
ENSG00000120805	ARL1					Tiriac 2018
ENSG00000162298	SYVN1					Tiriac 2018
ENSG00000158528	PPP1R9A					Tiriac 2018
ENSG00000110011	DNAJC4					Tiriac 2018
ENSG00000109738	GLRB					Tiriac 2018
ENSG00000164331	ANKRA2					Tiriac 2018
ENSG00000123106	CCDC91					Tiriac 2018
ENSG00000115091	ACTR3					Tiriac 2018
ENSG00000170017	ALCAM					Tiriac 2018

[truncated: 3 more sheets: OXA sens, ABC, Common genes]
