# Supplementary material for: Deciphering of SOX9 Functions in Pancreatic Cancer Cells
Source: Int J Mol Sci. 2025 Mar 15;26(6):2652. doi: 10.3390/ijms26062652 (PMC11941869; doi:10.3390/ijms26062652)
Supplement: Supplementary file 1 [file ijms-26-02652-s001.zip › Table S5.xlsx]

## Sheet: Contents
Suplementary table S5. Gene Ontology analysis of SOX9 knock-down in PAAD cells. Sheets list
Colo375_siSOX9_BP_Bonf	Biological process
PANC-1-siSOX9_BP_Bonf All	Biological process
PANC-1-siSOX9_BP_Bonf top10	Biological process, top 10
Colo375_siSOX9_MF_Bonf	Molecular function
PANC-1-siSOX9_MF_Bonf	Molecular function
Colo375_siSOX9_CC_Bonf	Cellular component
PANC-1-siSOX9_CC_Bonf	Cellular component
Colo357-siSOX9 PP_Bonf	Panther Pathway
PANC-1-siSOX9 PP_Bonf	Panther Pathway

## Sheet: Colo375_siSOX9_BP_Bonf
GO biological process complete		upload_1 (112)	expected	over/under	fold Enrichment	P-value
Up-regulated
cellular response to endogenous stimulus (GO:0071495)	1148	20	6.24	+	3.2	0.0378
response to endogenous stimulus (GO:0009719)	1411	23	7.67	+	3	0.0192
regulation of signal transduction (GO:0009966)	3021	36	16.43	+	2.19	0.0273
Down-regulated
protein processing (GO:0016485)	193	16	3.31	+	4.84	0.00512
regulation of cell adhesion (GO:0030155)	789	33	13.53	+	2.44	0.0426

## Sheet: PANC-1-siSOX9_BP_Bonf All
GO biological process complete	Homo sapiens - REFLIST (20592)	upload_1 (1011)	expected	over/under	fold Enrichment	P-value	(p-value sorting gives too wide GO)
Up-regulated					sorted
negative regulation of developmental process (GO:0051093)	919	79	45.12	+	1.75	0.0452
positive regulation of developmental process (GO:0051094)	1337	109	65.64	+	1.66	0.00735
positive regulation of transcription by RNA polymerase II (GO:0045944)	1265	102	62.11	+	1.64	0.0284
vesicle-mediated transport (GO:0016192)	1295	103	63.58	+	1.62	0.037
nitrogen compound transport (GO:0071705)	1528	120	75.02	+	1.6	0.00964
regulation of multicellular organismal development (GO:2000026)	1404	110	68.93	+	1.6	0.0331
regulation of developmental process (GO:0050793)	2448	190	120.19	+	1.58	7.59e-06
positive regulation of DNA-templated transcription (GO:0045893)	1711	132	84	+	1.57	0.00754
positive regulation of RNA biosynthetic process (GO:1902680)	1714	132	84.15	+	1.57	0.00769
regulation of cell differentiation (GO:0045595)	1566	120	76.89	+	1.56	0.0308
positive regulation of RNA metabolic process (GO:0051254)	1852	139	90.93	+	1.53	0.0136
regulation of transcription by RNA polymerase II (GO:0006357)	2603	195	127.8	+	1.53	5.04e-05
organic substance transport (GO:0071702)	1910	140	93.77	+	1.49	0.0421
regulation of signal transduction (GO:0009966)	3021	218	148.32	+	1.47	0.000103
regulation of DNA-templated transcription (GO:0006355)	3440	247	168.89	+	1.46	9.52e-06
regulation of RNA biosynthetic process (GO:2001141)	3459	247	169.83	+	1.45	1.72e-05
regulation of cellular component organization (GO:0051128)	2442	174	119.89	+	1.45	0.0109
regulation of cell communication (GO:0010646)	3440	244	168.89	+	1.44	4.5e-05
regulation of signaling (GO:0023051)	3434	243	168.6	+	1.44	5.7e-05
regulation of RNA metabolic process (GO:0051252)	3758	260	184.51	+	1.41	9.08e-05
positive regulation of cellular metabolic process (GO:0031325)	3341	227	164.03	+	1.38	0.00514
regulation of multicellular organismal process (GO:0051239)	2966	201	145.62	+	1.38	0.0363
positive regulation of metabolic process (GO:0009893)	3719	251	182.59	+	1.37	0.00168
regulation of nucleobase-containing compound metabolic process (GO:0019219)	4061	271	199.38	+	1.36	0.00114
positive regulation of macromolecule metabolic process (GO:0010604)	3413	227	167.57	+	1.35	0.0235
regulation of cellular metabolic process (GO:0031323)	6054	401	297.23	+	1.35	1.08e-07
regulation of response to stimulus (GO:0048583)	3982	262	195.5	+	1.34	0.00646
positive regulation of biological process (GO:0048518)	6210	404	304.89	+	1.33	1.01e-06
positive regulation of cellular process (GO:0048522)	5707	371	280.2	+	1.32	1.44e-05
regulation of primary metabolic process (GO:0080090)	5622	364	276.02	+	1.32	3.68e-05
regulation of nitrogen compound metabolic process (GO:0051171)	5474	354	268.76	+	1.32	8.2e-05
regulation of metabolic process (GO:0019222)	6559	424	322.03	+	1.32	4.81e-07
regulation of gene expression (GO:0010468)	4898	315	240.48	+	1.31	0.00176
regulation of biosynthetic process (GO:0009889)	5190	332	254.81	+	1.3	0.0011
regulation of cellular biosynthetic process (GO:0031326)	5159	330	253.29	+	1.3	0.00127
negative regulation of cellular process (GO:0048523)	4848	310	238.02	+	1.3	0.00432
regulation of macromolecule biosynthetic process (GO:0010556)	5026	321	246.76	+	1.3	0.00271
regulation of macromolecule metabolic process (GO:0060255)	6033	382	296.2	+	1.29	0.000174
negative regulation of biological process (GO:0048519)	5208	324	255.7	+	1.27	0.0244
regulation of cellular process (GO:0050794)	11167	651	548.26	+	1.19	1.83e-06
regulation of biological process (GO:0050789)	11722	677	575.51	+	1.18	1.75e-06
biological regulation (GO:0065007)	12141	696	596.08	+	1.17	2.45e-06
biological_process (GO:0008150)	17805	942	874.17	+	1.08	3.63e-07
Unclassified (UNCLASSIFIED)	2787	69	136.83	-	0.5	0
G protein-coupled receptor signaling pathway (GO:0007186)	1248	28	61.27	-	0.46	0.0264
detection of stimulus (GO:0051606)	689	4	33.83	-	0.12	3.15e-06
detection of stimulus involved in sensory perception (GO:0050906)	566	1	27.79	-	0.04	5.16e-07
Down-regulated
DNA replication (GO:0006260)	196	34	12.19	+	2.79	0.00555
mitotic cell cycle process (GO:1903047)	510	68	31.73	+	2.14	0.000386
mitotic cell cycle (GO:0000278)	594	78	36.95	+	2.11	7.19e-05
cell division (GO:0051301)	525	65	32.66	+	1.99	0.0103
cell cycle (GO:0007049)	1265	138	78.69	+	1.75	1.34e-05
cell cycle process (GO:0022402)	880	95	54.74	+	1.74	0.00813
regulation of cellular localization (GO:0060341)	999	103	62.15	+	1.66	0.0231
regulation of organelle organization (GO:0033043)	1185	121	73.72	+	1.64	0.00364
regulation of cell cycle (GO:0051726)	1090	111	67.81	+	1.64	0.0167
cellular response to stress (GO:0033554)	1588	161	98.79	+	1.63	5.31e-05
protein modification process (GO:0036211)	2069	198	128.71	+	1.54	4.88e-05
macromolecule modification (GO:0043412)	2291	215	142.52	+	1.51	4.31e-05
regulation of cellular component organization (GO:0051128)	2442	222	151.91	+	1.46	0.0003
organelle organization (GO:0006996)	3099	273	192.78	+	1.42	7.58e-05
response to stress (GO:0006950)	3419	280	212.69	+	1.32	0.0242
organonitrogen compound metabolic process (GO:1901564)	4671	381	290.58	+	1.31	0.000146
negative regulation of cellular process (GO:0048523)	4848	385	301.59	+	1.28	0.0021
nitrogen compound metabolic process (GO:0006807)	6426	508	399.75	+	1.27	6.13e-06
primary metabolic process (GO:0044238)	6944	545	431.98	+	1.26	1.89e-06
cellular metabolic process (GO:0044237)	6416	503	399.13	+	1.26	2.37e-05
negative regulation of biological process (GO:0048519)	5208	407	323.98	+	1.26	0.00404
macromolecule metabolic process (GO:0043170)	5648	438	351.35	+	1.25	0.00241
organic substance metabolic process (GO:0071704)	7437	575	462.65	+	1.24	4.26e-06
cellular component organization (GO:0016043)	5636	435	350.61	+	1.24	0.00545
metabolic process (GO:0008152)	7979	614	496.36	+	1.24	8.98e-07
cellular component organization or biogenesis (GO:0071840)	5852	450	364.04	+	1.24	0.00381
cellular process (GO:0009987)	14948	1047	929.89	+	1.13	1.23e-09
biological_process (GO:0008150)	17805	1185	1107.62	+	1.07	4.05e-07
nervous system process (GO:0050877)	1469	51	91.38	-	0.56	0.049
Unclassified (UNCLASSIFIED)	2787	96	173.38	-	0.55	0
G protein-coupled receptor signaling pathway (GO:0007186)	1248	34	77.64	-	0.44	0.000358
sensory perception (GO:0007600)	984	21	61.21	-	0.34	4.94e-05
adaptive immune response (GO:0002250)	681	14	42.36	-	0.33	0.00905
detection of stimulus (GO:0051606)	689	14	42.86	-	0.33	0.00672
detection of chemical stimulus (GO:0009593)	526	4	32.72	-	0.12	8.2e-06
detection of stimulus involved in sensory perception (GO:0050906)	566	4	35.21	-	0.11	8.85e-07
sensory perception of chemical stimulus (GO:0007606)	545	2	33.9	-	0.06	3.51e-08
sensory perception of smell (GO:0007608)	469	1	29.18	-	0.03	2.14e-07
detection of chemical stimulus involved in sensory perception (GO:0050907)	491	1	30.54	-	0.03	4.2e-08

## Sheet: PANC-1-siSOX9_BP_Bonf top10
GO biological process, Top 10 by Fold enrichment		upload_1 (1011)	expected	over/under	fold Enrichment	P-value
Up-regulated
negative regulation of developmental process (GO:0051093)	919	79	45.12	+	1.75	0.0452
positive regulation of developmental process (GO:0051094)	1337	109	65.64	+	1.66	0.00735
positive regulation of transcription by RNA polymerase II (GO:0045944)	1265	102	62.11	+	1.64	0.0284
vesicle-mediated transport (GO:0016192)	1295	103	63.58	+	1.62	0.037
nitrogen compound transport (GO:0071705)	1528	120	75.02	+	1.6	0.00964
regulation of multicellular organismal development (GO:2000026)	1404	110	68.93	+	1.6	0.0331
regulation of developmental process (GO:0050793)	2448	190	120.19	+	1.58	7.59e-06
positive regulation of DNA-templated transcription (GO:0045893)	1711	132	84	+	1.57	0.00754
positive regulation of RNA biosynthetic process (GO:1902680)	1714	132	84.15	+	1.57	0.00769
regulation of cell differentiation (GO:0045595)	1566	120	76.89	+	1.56	0.0308
Down-regulated
DNA replication (GO:0006260)	196	34	12.19	+	2.79	0.00555
mitotic cell cycle process (GO:1903047)	510	68	31.73	+	2.14	0.000386
mitotic cell cycle (GO:0000278)	594	78	36.95	+	2.11	7.19e-05
cell division (GO:0051301)	525	65	32.66	+	1.99	0.0103
cell cycle (GO:0007049)	1265	138	78.69	+	1.75	1.34e-05
cell cycle process (GO:0022402)	880	95	54.74	+	1.74	0.00813
regulation of cellular localization (GO:0060341)	999	103	62.15	+	1.66	0.0231
regulation of organelle organization (GO:0033043)	1185	121	73.72	+	1.64	0.00364
regulation of cell cycle (GO:0051726)	1090	111	67.81	+	1.64	0.0167
cellular response to stress (GO:0033554)	1588	161	98.79	+	1.63	5.31e-05

## Sheet: Colo375_siSOX9_MF_Bonf
GO molecular function complete		upload_1 (353)	expected	over/under	fold Enrichment	P-value
Up-regulated - not informative
Down-regulated
serine-type endopeptidase activity (GO:0004252)	180	16	3.09	+	5.19	0.000718
serine hydrolase activity (GO:0017171)	201	17	3.45	+	4.93	0.000582
serine-type peptidase activity (GO:0008236)	197	16	3.38	+	4.74	0.00221
endopeptidase activity (GO:0004175)	410	22	7.03	+	3.13	0.0145
protein binding (GO:0005515)	14460	285	247.88	+	1.15	0.0293
molecular_function (GO:0003674)	18300	342	313.71	+	1.09	0.000206
Unclassified (UNCLASSIFIED)	2292	11	39.29	-	0.28	0

## Sheet: PANC-1-siSOX9_MF_Bonf
GO molecular function complete	Homo sapiens - REFLIST (20592)	upload_1 (1011)	expected	over/under	fold Enrichment	P-value
Up-regulated (top 10 by fold enrichment)
transcription regulator activity (GO:0140110)	1974	162	96.92	+	1.67	1.26e-06
molecular adaptor activity (GO:0060090)	1111	90	54.55	+	1.65	0.0263
RNA polymerase II transcription regulatory region sequence-specific DNA binding (GO:0000977)	1409	114	69.18	+	1.65	0.00171
transcription cis-regulatory region binding (GO:0000976)	1509	122	74.09	+	1.65	0.000575
transcription regulatory region nucleic acid binding (GO:0001067)	1511	122	74.19	+	1.64	0.000778
sequence-specific double-stranded DNA binding (GO:1990837)	1573	126	77.23	+	1.63	0.000675
DNA-binding transcription factor activity (GO:0003700)	1470	117	72.17	+	1.62	0.00279
cis-regulatory region sequence-specific DNA binding (GO:0000987)	1219	97	59.85	+	1.62	0.0241
RNA polymerase II cis-regulatory region sequence-specific DNA binding (GO:0000978)	1195	95	58.67	+	1.62	0.0365
sequence-specific DNA binding (GO:0043565)	1688	134	82.88	+	1.62	0.00035
Down-regulated (top 10 by fold enrichment)
adenyl nucleotide binding (GO:0030554)	1659	173	103.2	+	1.68	5.36e-07
ATP binding (GO:0005524)	1496	155	93.06	+	1.67	9.42e-06
cytoskeletal protein binding (GO:0008092)	1005	104	62.52	+	1.66	0.00596
adenyl ribonucleotide binding (GO:0032559)	1556	161	96.8	+	1.66	4.79e-06
purine nucleotide binding (GO:0017076)	2014	198	125.29	+	1.58	2.4e-06
ribonucleotide binding (GO:0032553)	1927	189	119.88	+	1.58	7.09e-06
nucleotide binding (GO:0000166)	2179	213	135.55	+	1.57	6.47e-07
nucleoside phosphate binding (GO:1901265)	2180	213	135.61	+	1.57	6.58e-07
purine ribonucleoside triphosphate binding (GO:0035639)	1844	180	114.71	+	1.57	2.8e-05
purine ribonucleotide binding (GO:0032555)	1910	186	118.82	+	1.57	1.53e-05

## Sheet: Colo375_siSOX9_CC_Bonf
GO cellular component complete	Homo sapiens - REFLIST (20592)	upload_1 (353)	expected	over/under	fold Enrichment	P-value
Up-regulated - not informative
Down-regulated
extracellular vesicle (GO:1903561)	2126	82	36.45	+	2.25	6.88e-09
extracellular organelle (GO:0043230)	2127	82	36.46	+	2.25	6.99e-09
extracellular membrane-bounded organelle (GO:0065010)	2127	82	36.46	+	2.25	6.99e-09
extracellular exosome (GO:0070062)	2102	81	36.03	+	2.25	1.02e-08
extracellular space (GO:0005615)	3330	116	57.08	+	2.03	3.7e-11
vesicle (GO:0031982)	4008	126	68.71	+	1.83	2.63e-09
extracellular region (GO:0005576)	4303	130	73.76	+	1.76	1.65e-08
endomembrane system (GO:0012505)	4801	130	82.3	+	1.58	2.97e-05
cell periphery (GO:0071944)	6446	148	110.5	+	1.34	0.0472
cytoplasm (GO:0005737)	12184	266	208.87	+	1.27	5.03e-07

## Sheet: PANC-1-siSOX9_CC_Bonf
GO cellular component complete	Homo sapiens - REFLIST (20592)	upload_1 (1011)	expected	over/under	fold Enrichment	P-value
Up-regulated
exocytic vesicle membrane (GO:0099501)	132	22	6.48	+	3.39	0.00473
synaptic vesicle membrane (GO:0030672)	132	22	6.48	+	3.39	0.00473
synaptic vesicle (GO:0008021)	220	35	10.8	+	3.24	1.81e-05
exocytic vesicle (GO:0070382)	240	36	11.78	+	3.06	4.33e-05
presynapse (GO:0098793)	568	61	27.89	+	2.19	0.000121
transport vesicle (GO:0030133)	439	47	21.55	+	2.18	0.00501
lytic vacuole membrane (GO:0098852)	443	44	21.75	+	2.02	0.047
lysosomal membrane (GO:0005765)	443	44	21.75	+	2.02	0.047
vacuolar membrane (GO:0005774)	487	48	23.91	+	2.01	0.0258
vacuole (GO:0005773)	855	78	41.98	+	1.86	0.00106
Down-regulated
actomyosin (GO:0042641)	93	22	5.79	+	3.8	0.0012
contractile actin filament bundle (GO:0097517)	86	19	5.35	+	3.55	0.0156
stress fiber (GO:0001725)	86	19	5.35	+	3.55	0.0156
focal adhesion (GO:0005925)	423	53	26.31	+	2.01	0.0107
cell-substrate junction (GO:0030055)	433	53	26.94	+	1.97	0.0209
centrosome (GO:0005813)	739	90	45.97	+	1.96	2.44e-05
microtubule organizing center (GO:0005815)	882	98	54.87	+	1.79	0.000314
anchoring junction (GO:0070161)	905	93	56.3	+	1.65	0.0137
microtubule cytoskeleton (GO:0015630)	1415	141	88.03	+	1.6	0.000252
cytosol (GO:0005829)	5536	512	344.39	+	1.49	1.47e-19

## Sheet: Colo357-siSOX9 PP_Bonf
PANTHER Pathways	Homo sapiens - REFLIST (20592)	upload_1 (112)	expected	over/under	fold Enrichment	P-value
Up-regulated
Gonadotropin-releasing hormone receptor pathway (P06664)	229	9	1.25	+	7.23	0.000901
Unclassified (UNCLASSIFIED)	17995	88	97.87	-	0.9	0
Down-regulated
Unclassified (UNCLASSIFIED)	17995	287	308.48	-	0.93	0

## Sheet: PANC-1-siSOX9 PP_Bonf
PANTHER Pathways	Homo sapiens - REFLIST (20592)	upload_1 (1011)	expected	over/under	fold Enrichment	P-value
Up-regulated
Gonadotropin-releasing hormone receptor pathway (P06664)	229	27	11.24	+	2.4	0.0118
Unclassified (UNCLASSIFIED)	17995	859	883.5	-	0.97	0
Down-regulated
Ras Pathway (P04393)	73	15	4.54	+	3.3	0.0256
Unclassified (UNCLASSIFIED)	17995	1076	1119.44	-	0.96	0
