# Supplementary material for: Deciphering of SOX9 Functions in Pancreatic Cancer Cells
Source: Int J Mol Sci. 2025 Mar 15;26(6):2652. doi: 10.3390/ijms26062652 (PMC11941869; doi:10.3390/ijms26062652)
Supplement: Supplementary file 1 [file ijms-26-02652-s001.zip › Table S6.xlsx]

## Sheet: Sheet list
Supplementary Table S6 - Reactome representation analysis of Colo375 and PANC-1 cells with SOX9 knockdown relative to corresponding cells transfected by neutral siRNA.
	Colo375-siSOX9 UP	Colo375-siSOX9 UP-regulated processes
	Colo375-siSOX9 DOWN	Colo375-siSOX9 DOWN-regulated processes
	PANC1-siSOX9 UP	PANC1-siSOX9 UP-regulated processes
	PANC1-siSOX9 DOWN	PANC1-siSOX9 DOWN-regulated processes
	Colo375 & PANC1 siSOX9 UP	Colo375-siSOX9 and PANC1-siSOX9 UP-regulated (common UP)
	Colo375 & PANC1 siSOX9 DOWN	Colo375-siSOX9 and PANC1-siSOX9 DOWN-regulated (common DOWN)
	Colo375 UP & PANC1 DOWN, siSOX9	Colo375-siSOX9 UP-regulated and PANC1-siSOX9 DOWN-down-regulated (different)
	Colo375 UP & Colo375 DOWN, siSOX9	Colo375-siSOX9 UP-regulated and Colo375-siSOX9 DOWN-regulated (for Colo357 only)

## Sheet: Colo375-siSOX9 UP
Pathway identifier	Pathway name	#Entities found	#Entities total	Entities ratio	Entities pValue	-lg(p)	Entities FDR	#Reactions found	#Reactions total	Reactions ratio	Species identifier	Species name	Submitted entities found	Mapped entities	Found reaction identifiers
R-HSA-6783783	Interleukin-10 signaling	6	86	0.0055613	0.000184602	3.73376	0.11353	1	15	0.00101881	9606	Homo sapiens	IL6;CCL20;IL12A		R-HSA-6784160
R-HSA-449147	Signaling by Interleukins	15	658	0.0425504	0.0014919	2.82626	0.274981	67	505	0.0343001	9606	Homo sapiens	IL6;ZEB1;CCL20;IRS1;FYN;IL12A;IRS2;LCP1;DUSP6;MAP2K6		R-HSA-727819;R-HSA-1067667;R-HSA-1112727;R-HSA-6789615;R-HSA-1112602;R-HSA-1112604;R-HSA-1067676;R-HSA-8950405;R-HSA-8984964;R-HSA-8983835;R-HSA-8950426;R-HSA-8983834;R-HSA-1067651;R-HSA-1112708;R-HSA-203797;R-HSA-450333;R-HSA-1067659;R-HSA-8950423;R-HSA-879917;R-HSA-1112755;R-HSA-8983983;R-HSA-8950575;R-HSA-8983841;R-HSA-6789325;R-HSA-8983845;R-HSA-450346;R-HSA-1112510;R-HSA-8983996;R-HSA-898387…
R-HSA-74713	IRS activation	2	7	0.000452664	0.00207692	2.68258	0.274981	3	3	0.000203763	9606	Homo sapiens	IRS1;IRS2		R-HSA-74707;R-HSA-74711;R-HSA-74712
R-HSA-112412	SOS-mediated signalling	2	10	0.000646663	0.00416088	2.38082	0.274981	2	2	0.000135842	9606	Homo sapiens	IRS1;IRS2		R-HSA-74736;R-HSA-109817
R-HSA-2892245	POU5F1 (OCT4), SOX2, NANOG repress genes related to differentiation	2	10	0.000646663	0.00416088	2.38082	0.274981	2	7	0.000475447	9606	Homo sapiens	TSC22D1;DKK1		R-HSA-2972965;R-HSA-2972977
R-HSA-419812	Calcitonin-like ligand receptors	2	11	0.00071133	0.00500374	2.30071	0.274981	3	8	0.000543368	9606	Homo sapiens	CALCB		R-HSA-419843;R-HSA-9702354;R-HSA-420127
R-HSA-8936459	RUNX1 regulates genes involved in megakaryocyte differentiation and platelet function	4	76	0.00491464	0.00609768	2.21484	0.274981	22	33	0.00224139	9606	Homo sapiens	H2BC12;MYL9		R-HSA-8936584;R-HSA-8936616;R-HSA-8937097;R-HSA-8937037;R-HSA-8936621;R-HSA-8936608;R-HSA-8936481;R-HSA-8936995;R-HSA-8937016;R-HSA-8938201;R-HSA-8937113;R-HSA-8937050;R-HSA-8935740;R-HSA-8936989;R-HSA-8937118;R-HSA-8937022;R-HSA-8935730;R-HSA-8936979;R-HSA-8935731;R-HSA-8936628;R-HSA-8936599;R-HSA-8938199
R-HSA-198203	PI3K/AKT activation	2	13	0.000840662	0.00690322	2.16095	0.274981	4	5	0.000339605	9606	Homo sapiens	IRS1;IRS2		R-HSA-198211;R-HSA-198295;R-HSA-198315;R-HSA-198266
R-HSA-74749	Signal attenuation	2	13	0.000840662	0.00690322	2.16095	0.274981	3	7	0.000475447	9606	Homo sapiens	IRS1;IRS2		R-HSA-74747;R-HSA-5686315;R-HSA-109823
R-HSA-2586552	Signaling by Leptin	2	13	0.000840662	0.00690322	2.16095	0.274981	2	19	0.0012905	9606	Homo sapiens	IRS1;IRS2		R-HSA-2671873;R-HSA-2671862
R-HSA-8984722	Interleukin-35 Signalling	2	16	0.00103466	0.010266	1.9886	0.274981	24	26	0.00176594	9606	Homo sapiens	IL12A		R-HSA-8984012;R-HSA-8983983;R-HSA-8984014;R-HSA-8984001;R-HSA-8983841;R-HSA-8983872;R-HSA-8983845;R-HSA-8950405;R-HSA-8983876;R-HSA-8984964;R-HSA-8983878;R-HSA-8983835;R-HSA-8950362;R-HSA-6809140;R-HSA-8983834;R-HSA-8983996;R-HSA-448627;R-HSA-8983519;R-HSA-8983518;R-HSA-8983870;R-HSA-8984021;R-HSA-8950740;R-HSA-8950453;R-HSA-8984023
R-HSA-2559582	Senescence-Associated Secretory Phenotype (SASP)	4	90	0.00581997	0.0108453	1.96476	0.274981	4	22	0.00149426	9606	Homo sapiens	H2BC12;IL6		R-HSA-3788745;R-HSA-3857305;R-HSA-3788748;R-HSA-3790130
R-HSA-447115	Interleukin-12 family signaling	4	96	0.00620797	0.0134496	1.87129	0.274981	37	114	0.00774299	9606	Homo sapiens	IL12A;LCP1		R-HSA-8950347;R-HSA-8984012;R-HSA-8984014;R-HSA-8984001;R-HSA-8983872;R-HSA-8950405;R-HSA-8983876;R-HSA-8984964;R-HSA-8983878;R-HSA-8983835;R-HSA-8950362;R-HSA-8950426;R-HSA-6809140;R-HSA-8983834;R-HSA-8983519;R-HSA-8983518;R-HSA-8950354;R-HSA-8984021;R-HSA-8950740;R-HSA-8984023;R-HSA-8950423;R-HSA-8983983;R-HSA-8950575;R-HSA-8950752;R-HSA-8983841;R-HSA-8950113;R-HSA-8981093;R-HSA-8983845;R-HSA-8…
R-HSA-6785807	Interleukin-4 and Interleukin-13 signaling	6	211	0.0136446	0.01555	1.80827	0.274981	4	47	0.00319228	9606	Homo sapiens	IL6;ZEB1;IL12A		R-HSA-6789524;R-HSA-6790036;R-HSA-6789615;R-HSA-6789325
R-HSA-3928664	Ephrin signaling	2	23	0.00148733	0.0203244	1.69198	0.274981	10	11	0.00074713	9606	Homo sapiens	FYN;MYL9		R-HSA-3928633;R-HSA-3928639;R-HSA-3928594;R-HSA-3928625;R-HSA-3928641;R-HSA-3928640;R-HSA-3928631;R-HSA-3928615;R-HSA-3928614;R-HSA-3928580
R-HSA-166520	Signaling by NTRKs	5	166	0.0107346	0.0212355	1.67294	0.274981	16	164	0.011139	9606	Homo sapiens	IRS1;FYN;IRS2;SGK1;DUSP6		R-HSA-198211;R-HSA-9603445;R-HSA-9612501;R-HSA-198315;R-HSA-9032582;R-HSA-9612509;R-HSA-9032601;R-HSA-9032761;R-HSA-198295;R-HSA-203797;R-HSA-9032798;R-HSA-9037040;R-HSA-198266;R-HSA-9032532;R-HSA-9032502;R-HSA-9603437
R-HSA-205017	NFG and proNGF binds to p75NTR	1	3	0.000193999	0.0279292	1.55394	0.274981	2	2	0.000135842	9606	Homo sapiens	NGFR		R-HSA-193653;R-HSA-193642
R-HSA-5619035	Defective SLC17A5 causes Salla disease (SD) and ISSD	1	3	0.000193999	0.0279292	1.55394	0.274981	1	1	6.79209e-05	9606	Homo sapiens	SLC17A5		R-HSA-5624239
R-HSA-112409	RAF-independent MAPK1/3 activation	2	28	0.00181066	0.0292182	1.53435	0.274981	3	12	0.000815051	9606	Homo sapiens	IL6;DUSP6		R-HSA-109857;R-HSA-109858;R-HSA-5675376
R-HSA-982772	Growth hormone receptor signaling	2	29	0.00187532	0.0311526	1.50651	0.274981	1	28	0.00190179	9606	Homo sapiens	IRS1;IRS2		R-HSA-1168423
R-HSA-9821993	Replacement of protamines by nucleosomes in the male pronucleus	2	30	0.00193999	0.0331363	1.4797	0.274981	1	6	0.000407526	9606	Homo sapiens	H2BC12		R-HSA-9822185
R-HSA-1266695	Interleukin-7 signaling	2	31	0.00200466	0.0351681	1.45385	0.274981	1	26	0.00176594	9606	Homo sapiens	IRS1;IRS2		R-HSA-8983003
R-HSA-5678771	Defective ABCB4 causes PFIC3, ICP3 and GBD1	1	4	0.000258665	0.0370656	1.43103	0.274981	1	1	6.79209e-05	9606	Homo sapiens	ABCB1		R-HSA-5678749
R-HSA-2473224	Antagonism of Activin by Follistatin	1	4	0.000258665	0.0370656	1.43103	0.274981	1	2	0.000135842	9606	Homo sapiens	FST		R-HSA-2473184
R-HSA-3928663	EPHA-mediated growth cone collapse	2	33	0.00213399	0.0393723	1.40481	0.274981	4	4	0.000271684	9606	Homo sapiens	FYN;MYL9		R-HSA-3928651;R-HSA-3928602;R-HSA-3928648;R-HSA-3928616
R-HSA-171306	Packaging Of Telomere Ends	2	33	0.00213399	0.0393723	1.40481	0.274981	2	2	0.000135842	9606	Homo sapiens	H2BC12		R-HSA-181450;R-HSA-176700
R-HSA-201451	Signaling by BMP	2	33	0.00213399	0.0393723	1.40481	0.274981	9	17	0.00115466	9606	Homo sapiens	BMP2;BMPR1B		R-HSA-201475;R-HSA-201443;R-HSA-201810;R-HSA-201457;R-HSA-201648;R-HSA-201476;R-HSA-201821;R-HSA-201453;R-HSA-202604
R-HSA-73728	RNA Polymerase I Promoter Opening	2	33	0.00213399	0.0393723	1.40481	0.274981	1	2	0.000135842	9606	Homo sapiens	H2BC12		R-HSA-73718
R-HSA-5625740	RHO GTPases activate PKNs	3	79	0.00510864	0.0395333	1.40304	0.274981	9	20	0.00135842	9606	Homo sapiens	H2BC12;MYL9		R-HSA-5625797;R-HSA-5625796;R-HSA-419232;R-HSA-5625870;R-HSA-5625774;R-HSA-5625849;R-HSA-5625848;R-HSA-5625784;R-HSA-5625883
R-HSA-2559583	Cellular Senescence	5	199	0.0128686	0.0412927	1.38413	0.274981	14	90	0.00611288	9606	Homo sapiens	H2BC12;IL6;MAP2K6		R-HSA-3857305;R-HSA-3228469;R-HSA-3238999;R-HSA-3790130;R-HSA-3788745;R-HSA-3229089;R-HSA-3222593;R-HSA-3223200;R-HSA-3788748;R-HSA-3785711;R-HSA-3240295;R-HSA-450333;R-HSA-450296;R-HSA-3229102
R-HSA-9006936	Signaling by TGFB family members	4	138	0.00892395	0.042623	1.37036	0.274981	13	125	0.00849012	9606	Homo sapiens	BMP2;TGFB2;FST;BMPR1B		R-HSA-201475;R-HSA-201443;R-HSA-2395328;R-HSA-2473184;R-HSA-201476;R-HSA-201453;R-HSA-202604;R-HSA-170861;R-HSA-201810;R-HSA-201457;R-HSA-201648;R-HSA-170846;R-HSA-201821
R-HSA-5334118	DNA methylation	2	35	0.00226332	0.0437566	1.35896	0.274981	7	7	0.000475447	9606	Homo sapiens	H2BC12		R-HSA-5334097;R-HSA-5334160;R-HSA-5334099;R-HSA-5334179;R-HSA-5334164;R-HSA-5334151;R-HSA-5334152
R-HSA-9020591	Interleukin-12 signaling	3	84	0.00543197	0.0459627	1.33759	0.274981	13	56	0.00380357	9606	Homo sapiens	IL12A;LCP1		R-HSA-8950347;R-HSA-8950575;R-HSA-8950752;R-HSA-8950113;R-HSA-8981093;R-HSA-8950757;R-HSA-8952807;R-HSA-8950426;R-HSA-8950448;R-HSA-8950128;R-HSA-8950354;R-HSA-447226;R-HSA-8950423
R-HSA-209563	Axonal growth stimulation	1	5	0.000323332	0.0461168	1.33614	0.274981	2	2	0.000135842	9606	Homo sapiens	NGFR		R-HSA-193668;R-HSA-193646
R-HSA-187037	Signaling by NTRK1 (TRKA)	4	143	0.00924728	0.0474436	1.32382	0.274981	7	102	0.00692794	9606	Homo sapiens	IRS1;IRS2;SGK1;DUSP6		R-HSA-198211;R-HSA-198295;R-HSA-203797;R-HSA-9612501;R-HSA-198315;R-HSA-198266;R-HSA-9612509
R-HSA-2129379	Molecules associated with elastic fibres	2	37	0.00239265	0.0483129	1.31594	0.274981	2	10	0.000679209	9606	Homo sapiens	BMP2;TGFB2		R-HSA-2395328;R-HSA-2396399
R-HSA-110330	Recognition and association of DNA glycosylase with site containing an affected purine	2	38	0.00245732	0.0506532	1.29539	0.274981	2	10	0.000679209	9606	Homo sapiens	H2BC12		R-HSA-9629195;R-HSA-9629373
R-HSA-977225	Amyloid fiber formation	3	89	0.0057553	0.0528761	1.27674	0.274981	3	33	0.00224139	9606	Homo sapiens	H2BC12;CALCB		R-HSA-976734;R-HSA-977224;R-HSA-977136
R-HSA-68616	Assembly of the ORC complex at the origin of replication	2	39	0.00252199	0.0530335	1.27545	0.274981	2	11	0.00074713	9606	Homo sapiens	H2BC12		R-HSA-9749197;R-HSA-9749098
R-HSA-9619665	EGR2 and SOX10-mediated initiation of Schwann cell myelination	2	39	0.00252199	0.0530335	1.27545	0.274981	2	26	0.00176594	9606	Homo sapiens	MPZ		R-HSA-9614787;R-HSA-9614790
R-HSA-205025	NADE modulates death signalling	1	6	0.000387998	0.0550835	1.25898	0.274981	3	3	0.000203763	9606	Homo sapiens	NGFR		R-HSA-193650;R-HSA-204981;R-HSA-205117
R-HSA-5339717	Signaling by LRP5 mutants	1	6	0.000387998	0.0550835	1.25898	0.274981	1	1	6.79209e-05	9606	Homo sapiens	DKK1		R-HSA-5339711
R-HSA-193670	p75NTR negatively regulates cell cycle via SC1	1	6	0.000387998	0.0550835	1.25898	0.274981	1	3	0.000203763	9606	Homo sapiens	NGFR		R-HSA-193643
R-HSA-9706374	FLT3 signaling through SRC family kinases	1	6	0.000387998	0.0550835	1.25898	0.274981	1	4	0.000271684	9606	Homo sapiens	FYN		R-HSA-9605259
R-HSA-1280215	Cytokine Signaling in Immune system	16	1100	0.071133	0.0564499	1.24834	0.274981	83	785	0.0533179	9606	Homo sapiens	IL6;ZEB1;CCL20;IRS1;FAAP24;FYN;IL12A;IRS2;LCP1;DUSP6;MAP2K6		R-HSA-727819;R-HSA-1067667;R-HSA-9835411;R-HSA-1112727;R-HSA-6789615;R-HSA-1112602;R-HSA-1112604;R-HSA-1067676;R-HSA-8950405;R-HSA-8984964;R-HSA-9818010;R-HSA-8983835;R-HSA-9680385;R-HSA-8950426;R-HSA-8983834;R-HSA-1067651;R-HSA-1112708;R-HSA-9680389;R-HSA-203797;R-HSA-9680388;R-HSA-9605259;R-HSA-450333;R-HSA-1067659;R-HSA-8950423;R-HSA-879917;R-HSA-389159;R-HSA-1112755;R-HSA-8983983;R-HSA-895057…
R-HSA-110328	Recognition and association of DNA glycosylase with site containing an affected pyrimidine	2	41	0.00265132	0.0579107	1.23724	0.274981	1	21	0.00142634	9606	Homo sapiens	H2BC12		R-HSA-9629372
R-HSA-212300	PRC2 methylates histones and DNA	2	43	0.00278065	0.0629369	1.20109	0.274981	4	4	0.000271684	9606	Homo sapiens	H2BC12		R-HSA-212263;R-HSA-212222;R-HSA-212269;R-HSA-212252
R-HSA-2219530	Constitutive Signaling by Aberrant PI3K in Cancer	3	96	0.00620797	0.0633425	1.19831	0.274981	1	2	0.000135842	9606	Homo sapiens	IRS1;FYN;IRS2		R-HSA-2400009
R-HSA-9032759	NTRK2 activates RAC1	1	7	0.000452664	0.0639664	1.19405	0.274981	2	2	0.000135842	9606	Homo sapiens	FYN		R-HSA-9032761;R-HSA-9032798
R-HSA-9673768	Signaling by membrane-tethered fusions of PDGFRA or PDGFRB	1	7	0.000452664	0.0639664	1.19405	0.274981	2	2	0.000135842	9606	Homo sapiens	KANK1		R-HSA-9673761;R-HSA-9673760
R-HSA-5619062	Defective SLC1A3 causes episodic ataxia 6 (EA6)	1	7	0.000452664	0.0639664	1.19405	0.274981	1	1	6.79209e-05	9606	Homo sapiens	SLC1A3		R-HSA-5625015
R-HSA-8866376	Reelin signalling pathway	1	7	0.000452664	0.0639664	1.19405	0.274981	1	4	0.000271684	9606	Homo sapiens	FYN		R-HSA-8855237
R-HSA-427359	SIRT1 negatively regulates rRNA expression	2	44	0.00284532	0.0655037	1.18373	0.274981	3	5	0.000339605	9606	Homo sapiens	H2BC12		R-HSA-427527;R-HSA-427514;R-HSA-427528
R-HSA-110331	Cleavage of the damaged purine	2	44	0.00284532	0.0655037	1.18373	0.274981	2	9	0.000611288	9606	Homo sapiens	H2BC12		R-HSA-9629216;R-HSA-9629483
R-HSA-373080	Class B/2 (Secretin family receptors)	3	99	0.00640197	0.0681002	1.16685	0.274981	4	24	0.0016301	9606	Homo sapiens	WNT10B;CALCB		R-HSA-419843;R-HSA-9702354;R-HSA-420127;R-HSA-201708
R-HSA-73927	Depurination	2	45	0.00290998	0.0681051	1.16682	0.274981	4	19	0.0012905	9606	Homo sapiens	H2BC12		R-HSA-9629216;R-HSA-9629483;R-HSA-9629195;R-HSA-9629373
R-HSA-1566948	Elastic fibre formation	2	45	0.00290998	0.0681051	1.16682	0.274981	2	17	0.00115466	9606	Homo sapiens	BMP2;TGFB2		R-HSA-2395328;R-HSA-2396399
R-HSA-452723	Transcriptional regulation of pluripotent stem cells	2	45	0.00290998	0.0681051	1.16682	0.274981	2	35	0.00237723	9606	Homo sapiens	TSC22D1;DKK1		R-HSA-2972965;R-HSA-2972977
R-HSA-5683057	MAPK family signaling cascades	7	380	0.0245732	0.0698011	1.15614	0.274981	13	122	0.00828635	9606	Homo sapiens	FGB;IL6;IRS1;HSPB1;FYN;IRS2;DUSP6		R-HSA-109857;R-HSA-5672980;R-HSA-109858;R-HSA-5672978;R-HSA-5675376;R-HSA-5687121;R-HSA-9657599;R-HSA-9657603;R-HSA-5672965;R-HSA-9657606;R-HSA-5672972;R-HSA-5672973;R-HSA-9657608
R-HSA-9652817	Signaling by MAPK mutants	1	8	0.000517331	0.0727665	1.13807	0.274981	1	1	6.79209e-05	9606	Homo sapiens	DUSP6		R-HSA-9652816
R-HSA-8937144	Aryl hydrocarbon receptor signalling	1	8	0.000517331	0.0727665	1.13807	0.274981	4	5	0.000339605	9606	Homo sapiens	AHR		R-HSA-8937177;R-HSA-8937169;R-HSA-8936849;R-HSA-8937191
R-HSA-193681	Ceramide signalling	1	8	0.000517331	0.0727665	1.13807	0.274981	1	2	0.000135842	9606	Homo sapiens	NGFR		R-HSA-193672
R-HSA-2682334	EPH-Ephrin signaling	3	102	0.00659596	0.073016	1.13658	0.274981	25	56	0.00380357	9606	Homo sapiens	FYN;MYL9		R-HSA-3928633;R-HSA-3928639;R-HSA-3928627;R-HSA-3928625;R-HSA-3928631;R-HSA-3928628;R-HSA-3928616;R-HSA-3928623;R-HSA-3928615;R-HSA-3928614;R-HSA-3928602;R-HSA-3928607;R-HSA-4093336;R-HSA-3928604;R-HSA-3928594;R-HSA-3928651;R-HSA-4093327;R-HSA-3928648;R-HSA-3928584;R-HSA-3928642;R-HSA-3928641;R-HSA-3928640;R-HSA-3928583;R-HSA-3928645;R-HSA-3928580
R-HSA-74752	Signaling by Insulin receptor	3	102	0.00659596	0.073016	1.13658	0.274981	12	34	0.00230931	9606	Homo sapiens	IRS1;IRS2;ATP6V1D		R-HSA-74737;R-HSA-74736;R-HSA-109699;R-HSA-74723;R-HSA-74707;R-HSA-5252133;R-HSA-74711;R-HSA-109817;R-HSA-74712;R-HSA-74747;R-HSA-5686315;R-HSA-109823
R-HSA-9670095	Inhibition of DNA recombination at telomere	2	47	0.00303932	0.0734083	1.13425	0.274981	3	4	0.000271684	9606	Homo sapiens	H2BC12		R-HSA-9670114;R-HSA-9670149;R-HSA-9670101
R-HSA-427389	ERCC6 (CSB) and EHMT2 (G9a) positively regulate rRNA expression	2	47	0.00303932	0.0734083	1.13425	0.274981	2	4	0.000271684	9606	Homo sapiens	H2BC12		R-HSA-427383;R-HSA-427336
R-HSA-5625886	Activated PKN1 stimulates transcription of AR (androgen receptor) regulated genes KLK2 and KLK3	2	48	0.00310398	0.0761084	1.11857	0.274981	8	11	0.00074713	9606	Homo sapiens	H2BC12		R-HSA-5625797;R-HSA-5625796;R-HSA-5625870;R-HSA-5625774;R-HSA-5625849;R-HSA-5625848;R-HSA-5625784;R-HSA-5625883
R-HSA-9821002	Chromatin modifications during the maternal to zygotic transition (MZT)	2	48	0.00310398	0.0761084	1.11857	0.274981	6	12	0.000815051	9606	Homo sapiens	H2BC12		R-HSA-9822597;R-HSA-9817458;R-HSA-9822591;R-HSA-9817471;R-HSA-9817513;R-HSA-9817512
R-HSA-8853884	Transcriptional Regulation by VENTX	2	48	0.00310398	0.0761084	1.11857	0.274981	3	13	0.000882972	9606	Homo sapiens	IL6		R-HSA-3857305;R-HSA-8853890;R-HSA-3790130
R-HSA-6811438	Intra-Golgi traffic	2	49	0.00316865	0.0788396	1.10326	0.274981	3	10	0.000679209	9606	Homo sapiens	RAB30;MAN1A1		R-HSA-8849748;R-HSA-8847635;R-HSA-8847544
R-HSA-9027283	Erythropoietin activates STAT5	1	9	0.000581997	0.0814843	1.08893	0.274981	3	3	0.000203763	9606	Homo sapiens	IRS2		R-HSA-9012651;R-HSA-9012650;R-HSA-9012654
R-HSA-2161517	Abacavir transmembrane transport	1	9	0.000581997	0.0814843	1.08893	0.274981	1	3	0.000203763	9606	Homo sapiens	ABCB1		R-HSA-2161538
R-HSA-6806664	Metabolism of vitamin K	1	9	0.000581997	0.0814843	1.08893	0.274981	1	4	0.000271684	9606	Homo sapiens	VKORC1L1		R-HSA-6806647
R-HSA-164944	Nef and signal transduction	1	9	0.000581997	0.0814843	1.08893	0.274981	1	5	0.000339605	9606	Homo sapiens	FYN		R-HSA-200908
R-HSA-110329	Cleavage of the damaged pyrimidine	2	50	0.00323332	0.0816013	1.0883	0.274981	1	20	0.00135842	9606	Homo sapiens	H2BC12		R-HSA-9629497
R-HSA-73928	Depyrimidination	2	50	0.00323332	0.0816013	1.0883	0.274981	2	41	0.00278476	9606	Homo sapiens	H2BC12		R-HSA-9629497;R-HSA-9629372
R-HSA-9710421	Defective pyroptosis	2	51	0.00329798	0.0843926	1.0737	0.274981	1	3	0.000203763	9606	Homo sapiens	H2BC12		R-HSA-9710490
R-HSA-1989781	PPARA activates gene expression	4	175	0.0113166	0.0850664	1.07024	0.274981	3	41	0.00278476	9606	Homo sapiens	ABCB1;PLIN2;AHR		R-HSA-1989770;R-HSA-1989764;R-HSA-1989762
R-HSA-400206	Regulation of lipid metabolism by PPARalpha	4	177	0.0114459	0.0877932	1.05654	0.274981	3	45	0.00305644	9606	Homo sapiens	ABCB1;PLIN2;AHR		R-HSA-1989770;R-HSA-1989764;R-HSA-1989762
R-HSA-774815	Nucleosome assembly	2	53	0.00342732	0.0900607	1.04546	0.274981	2	4	0.000271684	9606	Homo sapiens	H2BC12		R-HSA-606287;R-HSA-606289
R-HSA-606279	Deposition of new CENPA-containing nucleosomes at the centromere	2	53	0.00342732	0.0900607	1.04546	0.274981	2	4	0.000271684	9606	Homo sapiens	H2BC12		R-HSA-606287;R-HSA-606289
R-HSA-9660821	ADORA2B mediated anti-inflammatory cytokines production	2	53	0.00342732	0.0900607	1.04546	0.274981	2	12	0.000815051	9606	Homo sapiens	IL6		R-HSA-9662710;R-HSA-9662708
R-HSA-964827	Progressive trimming of alpha-1,2-linked mannose residues from Man9/8/7GlcNAc2 to produce Man5GlcNAc2	1	10	0.000646663	0.0901207	1.04518	0.274981	3	3	0.000203763	9606	Homo sapiens	MAN1A1		R-HSA-964830;R-HSA-964825;R-HSA-964737
R-HSA-9603381	Activated NTRK3 signals through PI3K	1	10	0.000646663	0.0901207	1.04518	0.274981	2	5	0.000339605	9606	Homo sapiens	IRS1		R-HSA-9603445;R-HSA-9603437
R-HSA-210455	Astrocytic Glutamate-Glutamine Uptake And Metabolism	1	10	0.000646663	0.0901207	1.04518	0.274981	1	3	0.000203763	9606	Homo sapiens	SLC1A3		R-HSA-210439
R-HSA-112313	Neurotransmitter uptake and metabolism In glial cells	1	10	0.000646663	0.0901207	1.04518	0.274981	1	3	0.000203763	9606	Homo sapiens	SLC1A3		R-HSA-210439
R-HSA-2559580	Oxidative Stress Induced Senescence	3	113	0.00730729	0.0923301	1.03466	0.274981	9	40	0.00271684	9606	Homo sapiens	H2BC12;MAP2K6		R-HSA-3229089;R-HSA-3222593;R-HSA-3223200;R-HSA-3228469;R-HSA-3238999;R-HSA-3240295;R-HSA-450333;R-HSA-450296;R-HSA-3229102
R-HSA-5684996	MAPK1/MAPK3 signaling	6	329	0.0212752	0.0927955	1.03247	0.274981	12	82	0.00556952	9606	Homo sapiens	FGB;IL6;IRS1;FYN;IRS2;DUSP6		R-HSA-109857;R-HSA-9657603;R-HSA-5672980;R-HSA-109858;R-HSA-5672965;R-HSA-5672978;R-HSA-9657606;R-HSA-5675376;R-HSA-5672972;R-HSA-5672973;R-HSA-9657608;R-HSA-9657599
R-HSA-2299718	Condensation of Prophase Chromosomes	2	54	0.00349198	0.0929361	1.03182	0.274981	8	10	0.000679209	9606	Homo sapiens	H2BC12		R-HSA-2245218;R-HSA-2288097;R-HSA-2301205;R-HSA-2294580;R-HSA-2172678;R-HSA-2294600;R-HSA-2294574;R-HSA-2294590
R-HSA-1483191	Synthesis of PC	2	55	0.00355665	0.0958379	1.01846	0.274981	1	18	0.00122258	9606	Homo sapiens	SLC44A2		R-HSA-444433
R-HSA-9032500	Activated NTRK2 signals through FYN	1	11	0.00071133	0.0986765	1.00579	0.274981	7	7	0.000475447	9606	Homo sapiens	FYN		R-HSA-9032601;R-HSA-9032761;R-HSA-9032798;R-HSA-9037040;R-HSA-9032532;R-HSA-9032582;R-HSA-9032502
R-HSA-196025	Formation of annular gap junctions	1	11	0.00071133	0.0986765	1.00579	0.274981	2	2	0.000135842	9606	Homo sapiens	DAB2		R-HSA-196017;R-HSA-196026
R-HSA-193634	Axonal growth inhibition (RHOA activation)	1	11	0.00071133	0.0986765	1.00579	0.274981	5	6	0.000407526	9606	Homo sapiens	NGFR		R-HSA-9012761;R-HSA-193696;R-HSA-193655;R-HSA-209573;R-HSA-193636
R-HSA-5693571	Nonhomologous End-Joining (NHEJ)	2	56	0.00362131	0.0987655	1.00539	0.274981	4	13	0.000882972	9606	Homo sapiens	H2BC12		R-HSA-5686900;R-HSA-5686704;R-HSA-5693599;R-HSA-5686685
R-HSA-912446	Meiotic recombination	2	57	0.00368598	0.101718	0.992602	0.274981	4	9	0.000611288	9606	Homo sapiens	H2BC12		R-HSA-912458;R-HSA-912503;R-HSA-912496;R-HSA-1214188
R-HSA-109704	PI3K Cascade	2	58	0.00375065	0.104695	0.980074	0.274981	1	6	0.000407526	9606	Homo sapiens	IRS1;IRS2		R-HSA-109699
R-HSA-9613354	Lipophagy	1	12	0.000775996	0.107152	0.969998	0.274981	5	5	0.000339605	9606	Homo sapiens	PLIN2		R-HSA-9613666;R-HSA-9613530;R-HSA-9613352;R-HSA-9613513;R-HSA-9613565
R-HSA-193692	Regulated proteolysis of p75NTR	1	12	0.000775996	0.107152	0.969998	0.274981	5	5	0.000339605	9606	Homo sapiens	NGFR		R-HSA-193682;R-HSA-193702;R-HSA-193700;R-HSA-193679;R-HSA-209532
R-HSA-190873	Gap junction degradation	1	12	0.000775996	0.107152	0.969998	0.274981	4	4	0.000271684	9606	Homo sapiens	DAB2		R-HSA-196017;R-HSA-190519;R-HSA-196026;R-HSA-190829
R-HSA-193697	p75NTR regulates axonogenesis	1	12	0.000775996	0.107152	0.969998	0.274981	7	8	0.000543368	9606	Homo sapiens	NGFR		R-HSA-9012761;R-HSA-193696;R-HSA-193655;R-HSA-209573;R-HSA-193636;R-HSA-193668;R-HSA-193646
R-HSA-112411	MAPK1 (ERK2) activation	1	12	0.000775996	0.107152	0.969998	0.274981	1	3	0.000203763	9606	Homo sapiens	IL6		R-HSA-109858
R-HSA-73772	RNA Polymerase I Promoter Escape	2	60	0.00387998	0.110719	0.955778	0.274981	1	2	0.000135842	9606	Homo sapiens	H2BC12		R-HSA-74986
R-HSA-8866654	E3 ubiquitin ligases ubiquitinate target proteins	2	60	0.00387998	0.110719	0.955778	0.274981	2	16	0.00108674	9606	Homo sapiens	H2BC12		R-HSA-8942099;R-HSA-8942101
R-HSA-2219528	PI3K/AKT Signaling in Cancer	3	124	0.00801862	0.113513	0.944953	0.274981	1	21	0.00142634	9606	Homo sapiens	IRS1;FYN;IRS2		R-HSA-2400009
R-HSA-1221632	Meiotic synapsis	2	61	0.00394465	0.113765	0.943992	0.274981	4	6	0.000407526	9606	Homo sapiens	H2BC12		R-HSA-912408;R-HSA-912470;R-HSA-912467;R-HSA-912450
R-HSA-5250924	B-WICH complex positively regulates rRNA expression	2	61	0.00394465	0.113765	0.943992	0.274981	1	3	0.000203763	9606	Homo sapiens	H2BC12		R-HSA-5250938
R-HSA-445355	Smooth Muscle Contraction	2	61	0.00394465	0.113765	0.943992	0.274981	5	16	0.00108674	9606	Homo sapiens	MYL9		R-HSA-445700;R-HSA-445813;R-HSA-445699;R-HSA-445704;R-HSA-445705
R-HSA-9027277	Erythropoietin activates Phospholipase C gamma (PLCG)	1	13	0.000840662	0.115549	0.937233	0.274981	3	3	0.000203763	9606	Homo sapiens	IRS2		R-HSA-9027373;R-HSA-9032478;R-HSA-9027425
R-HSA-110056	MAPK3 (ERK1) activation	1	13	0.000840662	0.115549	0.937233	0.274981	1	4	0.000271684	9606	Homo sapiens	IL6		R-HSA-109857
R-HSA-73929	Base-Excision Repair, AP Site Formation	2	62	0.00400931	0.116832	0.932439	0.274981	6	64	0.00434694	9606	Homo sapiens	H2BC12		R-HSA-9629216;R-HSA-9629483;R-HSA-9629195;R-HSA-9629497;R-HSA-9629372;R-HSA-9629373
R-HSA-3214815	HDACs deacetylate histones	2	63	0.00407398	0.11992	0.921109	0.274981	4	5	0.000339605	9606	Homo sapiens	H2BC12		R-HSA-3777129;R-HSA-3782637;R-HSA-3782655;R-HSA-3769447
R-HSA-6811558	PI5P, PP2A and IER3 Regulate PI3K/AKT Signaling	3	129	0.00834196	0.123701	0.907626	0.274981	1	7	0.000475447	9606	Homo sapiens	IRS1;FYN;IRS2		R-HSA-2316434
R-HSA-112308	Presynaptic depolarization and calcium channel opening	1	14	0.000905329	0.123867	0.907043	0.274981	1	1	6.79209e-05	9606	Homo sapiens	CACNB1		R-HSA-210420
R-HSA-9754560	SARS-CoV-2 modulates autophagy	1	14	0.000905329	0.123867	0.907043	0.274981	1	5	0.000339605	9606	Homo sapiens	VPS18		R-HSA-9754537
R-HSA-210990	PECAM1 interactions	1	14	0.000905329	0.123867	0.907043	0.274981	1	7	0.000475447	9606	Homo sapiens	FYN		R-HSA-210291
R-HSA-9662834	CD163 mediating an anti-inflammatory response	1	14	0.000905329	0.123867	0.907043	0.274981	1	9	0.000611288	9606	Homo sapiens	IL6		R-HSA-9662781
R-HSA-112399	IRS-mediated signalling	2	65	0.00420331	0.126156	0.899092	0.274981	4	9	0.000611288	9606	Homo sapiens	IRS1;IRS2		R-HSA-74737;R-HSA-74736;R-HSA-109699;R-HSA-109817
R-HSA-201722	Formation of the beta-catenin:TCF transactivating complex	2	66	0.00426798	0.129303	0.888392	0.274981	2	13	0.000882972	9606	Homo sapiens	H2BC12		R-HSA-3364026;R-HSA-3451147
R-HSA-166058	MyD88:MAL(TIRAP) cascade initiated on plasma membrane	3	133	0.00860062	0.132083	0.879154	0.274981	20	76	0.00516199	9606	Homo sapiens	FGB;DUSP6;MAP2K6		R-HSA-166082;R-HSA-2201316;R-HSA-166119;R-HSA-166091;R-HSA-2201322;R-HSA-166286;R-HSA-450346;R-HSA-937059;R-HSA-166284;R-HSA-937022;R-HSA-2559414;R-HSA-2262775;R-HSA-203797;R-HSA-166362;R-HSA-937079;R-HSA-166363;R-HSA-166072;R-HSA-2262777;R-HSA-450333;R-HSA-450296
R-HSA-168188	Toll Like Receptor TLR6:TLR2 Cascade	3	133	0.00860062	0.132083	0.879154	0.274981	20	78	0.00529783	9606	Homo sapiens	FGB;DUSP6;MAP2K6		R-HSA-166082;R-HSA-2201316;R-HSA-166119;R-HSA-166091;R-HSA-2201322;R-HSA-166286;R-HSA-450346;R-HSA-937059;R-HSA-166284;R-HSA-937022;R-HSA-2559414;R-HSA-2262775;R-HSA-203797;R-HSA-166362;R-HSA-937079;R-HSA-166363;R-HSA-166072;R-HSA-2262777;R-HSA-450333;R-HSA-450296
R-HSA-209560	NF-kB is activated and signals survival	1	15	0.000969995	0.132108	0.879071	0.274981	2	4	0.000271684	9606	Homo sapiens	NGFR		R-HSA-193703;R-HSA-193705
R-HSA-202670	ERKs are inactivated	1	15	0.000969995	0.132108	0.879071	0.274981	1	2	0.000135842	9606	Homo sapiens	DUSP6		R-HSA-203797
R-HSA-3772470	Negative regulation of TCF-dependent signaling by WNT ligand antagonists	1	15	0.000969995	0.132108	0.879071	0.274981	2	5	0.000339605	9606	Homo sapiens	DKK1		R-HSA-3769401;R-HSA-5368586
R-HSA-5358493	Synthesis of diphthamide-EEF2	1	15	0.000969995	0.132108	0.879071	0.274981	1	4	0.000271684	9606	Homo sapiens	DPH2		R-HSA-5358494
R-HSA-5693565	Recruitment and ATM-mediated phosphorylation of repair and signaling proteins at DNA double strand breaks	2	67	0.00433264	0.132468	0.87789	0.274981	29	39	0.00264892	9606	Homo sapiens	H2BC12		R-HSA-5682967;R-HSA-5683735;R-HSA-69891;R-HSA-5682965;R-HSA-5683986;R-HSA-5682588;R-HSA-5683930;R-HSA-5682586;R-HSA-5683801;R-HSA-5682629;R-HSA-5683077;R-HSA-5693583;R-HSA-5683405;R-HSA-5682992;R-HSA-5693566;R-HSA-5683967;R-HSA-5683964;R-HSA-5683384;R-HSA-5683385;R-HSA-5682598;R-HSA-5682983;R-HSA-5693602;R-HSA-5693536;R-HSA-5683425;R-HSA-5682607;R-HSA-5682863;R-HSA-5693551;R-HSA-5693549;R-HSA-568…
R-HSA-8873719	RAB geranylgeranylation	2	68	0.00439731	0.135651	0.867578	0.274981	3	5	0.000339605	9606	Homo sapiens	RAB30;CHML		R-HSA-8870469;R-HSA-8870466;R-HSA-8870465
R-HSA-1227986	Signaling by ERBB2	2	68	0.00439731	0.135651	0.867578	0.274981	2	46	0.00312436	9606	Homo sapiens	MATK;FYN		R-HSA-1963563;R-HSA-1963586
R-HSA-168179	Toll Like Receptor TLR1:TLR2 Cascade	3	136	0.00879462	0.138497	0.85856	0.274981	20	78	0.00529783	9606	Homo sapiens	FGB;DUSP6;MAP2K6		R-HSA-166082;R-HSA-2201316;R-HSA-166119;R-HSA-166091;R-HSA-2201322;R-HSA-166286;R-HSA-450346;R-HSA-937059;R-HSA-166284;R-HSA-937022;R-HSA-2559414;R-HSA-2262775;R-HSA-203797;R-HSA-166362;R-HSA-937079;R-HSA-166363;R-HSA-166072;R-HSA-2262777;R-HSA-450333;R-HSA-450296
R-HSA-181438	Toll Like Receptor 2 (TLR2) Cascade	3	136	0.00879462	0.138497	0.85856	0.274981	20	80	0.00543368	9606	Homo sapiens	FGB;DUSP6;MAP2K6		R-HSA-166082;R-HSA-2201316;R-HSA-166119;R-HSA-166091;R-HSA-2201322;R-HSA-166286;R-HSA-450346;R-HSA-937059;R-HSA-166284;R-HSA-937022;R-HSA-2559414;R-HSA-2262775;R-HSA-203797;R-HSA-166362;R-HSA-937079;R-HSA-166363;R-HSA-166072;R-HSA-2262777;R-HSA-450333;R-HSA-450296
R-HSA-2428928	IRS-related events triggered by IGF1R	2	69	0.00446198	0.13885	0.857453	0.274981	7	12	0.000815051	9606	Homo sapiens	IRS1;IRS2		R-HSA-74737;R-HSA-74736;R-HSA-109699;R-HSA-2428930;R-HSA-109817;R-HSA-2428926;R-HSA-2428922
R-HSA-450294	MAP kinase activation	2	69	0.00446198	0.13885	0.857453	0.274981	4	32	0.00217347	9606	Homo sapiens	DUSP6;MAP2K6		R-HSA-203797;R-HSA-450333;R-HSA-450346;R-HSA-450296
R-HSA-209543	p75NTR recruits signalling complexes	1	16	0.00103466	0.140272	0.85303	0.274981	9	9	0.000611288	9606	Homo sapiens	NGFR		R-HSA-193665;R-HSA-193686;R-HSA-193684;R-HSA-193656;R-HSA-193641;R-HSA-193694;R-HSA-209566;R-HSA-193695;R-HSA-193647
R-HSA-9027276	Erythropoietin activates Phosphoinositide-3-kinase (PI3K)	1	16	0.00103466	0.140272	0.85303	0.274981	7	7	0.000475447	9606	Homo sapiens	IRS2		R-HSA-9027273;R-HSA-9027272;R-HSA-9021627;R-HSA-9027275;R-HSA-9012657;R-HSA-9027281;R-HSA-9027280
R-HSA-9816359	Maternal to zygotic transition (MZT)	3	137	0.00885929	0.140658	0.851835	0.274981	9	46	0.00312436	9606	Homo sapiens	H2BC12;ELL2		R-HSA-9822597;R-HSA-9819200;R-HSA-9817458;R-HSA-9822591;R-HSA-9817471;R-HSA-9822335;R-HSA-9817513;R-HSA-9822185;R-HSA-9817512
R-HSA-199418	Negative regulation of the PI3K/AKT network	3	137	0.00885929	0.140658	0.851835	0.274981	1	10	0.000679209	9606	Homo sapiens	IRS1;FYN;IRS2		R-HSA-2316434
R-HSA-375165	NCAM signaling for neurite out-growth	2	70	0.00452664	0.142067	0.847508	0.274981	9	23	0.00156218	9606	Homo sapiens	CACNB1;FYN		R-HSA-392053;R-HSA-525833;R-HSA-392054;R-HSA-392051;R-HSA-391868;R-HSA-391871;R-HSA-391865;R-HSA-391867;R-HSA-391866
R-HSA-2559586	DNA Damage/Telomere Stress Induced Senescence	2	70	0.00452664	0.142067	0.847508	0.274981	1	18	0.00122258	9606	Homo sapiens	H2BC12		R-HSA-3785711
R-HSA-9616222	Transcriptional regulation of granulopoiesis	2	70	0.00452664	0.142067	0.847508	0.274981	1	27	0.00183387	9606	Homo sapiens	H2BC12		R-HSA-8865505
R-HSA-9006934	Signaling by Receptor Tyrosine Kinases	9	631	0.0408044	0.144032	0.841542	0.274981	63	749	0.0508728	9606	Homo sapiens	IRS1;MATK;HSPB1;FYN;IRS2;SGK1;ATP6V1D;DUSP6		R-HSA-109699;R-HSA-205319;R-HSA-1433488;R-HSA-1562641;R-HSA-9032582;R-HSA-9032601;R-HSA-198295;R-HSA-205205;R-HSA-203797;R-HSA-2428930;R-HSA-198315;R-HSA-9700156;R-HSA-1470012;R-HSA-5218916;R-HSA-1470010;R-HSA-1470009;R-HSA-9032761;R-HSA-5218814;R-HSA-205234;R-HSA-5218812;R-HSA-205238;R-HSA-1963563;R-HSA-1433506;R-HSA-5218806;R-HSA-5218804;R-HSA-1433514;R-HSA-205244;R-HSA-9032502;R-HSA-198211;R-H…
R-HSA-373755	Semaphorin interactions	2	71	0.00459131	0.145299	0.837738	0.274981	15	41	0.00278476	9606	Homo sapiens	FYN;MYL9		R-HSA-399942;R-HSA-399941;R-HSA-399939;R-HSA-399951;R-HSA-399946;R-HSA-399947;R-HSA-399944;R-HSA-399952;R-HSA-399934;R-HSA-399935;R-HSA-399933;R-HSA-419197;R-HSA-399930;R-HSA-399931;R-HSA-399928
R-HSA-389359	CD28 dependent Vav1 pathway	1	17	0.00109933	0.148359	0.828686	0.274981	5	6	0.000407526	9606	Homo sapiens	FYN		R-HSA-389348;R-HSA-389350;R-HSA-388814;R-HSA-389352;R-HSA-389354
R-HSA-1059683	Interleukin-6 signaling	1	17	0.00109933	0.148359	0.828686	0.274981	16	20	0.00135842	9606	Homo sapiens	IL6		R-HSA-1112690;R-HSA-1112755;R-HSA-1067667;R-HSA-1112565;R-HSA-1112727;R-HSA-1067640;R-HSA-1112602;R-HSA-1112604;R-HSA-1067676;R-HSA-1112510;R-HSA-1112703;R-HSA-1112514;R-HSA-1067651;R-HSA-1112708;R-HSA-1067688;R-HSA-1067659
R-HSA-75892	Platelet Adhesion to exposed collagen	1	17	0.00109933	0.148359	0.828686	0.274981	2	8	0.000543368	9606	Homo sapiens	FYN		R-HSA-114577;R-HSA-432295
R-HSA-6811555	PI5P Regulates TP53 Acetylation	1	17	0.00109933	0.148359	0.828686	0.274981	1	8	0.000543368	9606	Homo sapiens	MAP2K6		R-HSA-8877691
R-HSA-2428924	IGF1R signaling cascade	2	72	0.00465598	0.148546	0.828138	0.274981	7	17	0.00115466	9606	Homo sapiens	IRS1;IRS2		R-HSA-74737;R-HSA-74736;R-HSA-109699;R-HSA-2428930;R-HSA-109817;R-HSA-2428926;R-HSA-2428922
R-HSA-74751	Insulin receptor signalling cascade	2	72	0.00465598	0.148546	0.828138	0.274981	10	25	0.00169802	9606	Homo sapiens	IRS1;IRS2		R-HSA-74737;R-HSA-74736;R-HSA-109699;R-HSA-74707;R-HSA-74711;R-HSA-109817;R-HSA-74712;R-HSA-74747;R-HSA-5686315;R-HSA-109823
R-HSA-2404192	Signaling by Type 1 Insulin-like Growth Factor 1 Receptor (IGF1R)	2	73	0.00472064	0.151809	0.818703	0.274981	7	19	0.0012905	9606	Homo sapiens	IRS1;IRS2		R-HSA-74737;R-HSA-74736;R-HSA-109699;R-HSA-2428930;R-HSA-109817;R-HSA-2428926;R-HSA-2428922
R-HSA-8950505	Gene and protein expression by JAK-STAT signaling after Interleukin-12 stimulation	2	73	0.00472064	0.151809	0.818703	0.274981	1	36	0.00244515	9606	Homo sapiens	LCP1		R-HSA-8950426
R-HSA-399956	CRMPs in Sema3A signaling	1	18	0.00116399	0.156371	0.805845	0.274981	5	5	0.000339605	9606	Homo sapiens	FYN		R-HSA-399951;R-HSA-399946;R-HSA-399947;R-HSA-399931;R-HSA-399944
R-HSA-964739	N-glycan trimming and elongation in the cis-Golgi	1	18	0.00116399	0.156371	0.805845	0.274981	3	5	0.000339605	9606	Homo sapiens	MAN1A1		R-HSA-964830;R-HSA-964825;R-HSA-964737
R-HSA-205043	NRIF signals cell death from the nucleus	1	18	0.00116399	0.156371	0.805845	0.274981	4	7	0.000475447	9606	Homo sapiens	NGFR		R-HSA-204949;R-HSA-193669;R-HSA-205112;R-HSA-193677
R-HSA-1433559	Regulation of KIT signaling	1	18	0.00116399	0.156371	0.805845	0.274981	3	8	0.000543368	9606	Homo sapiens	FYN		R-HSA-205319;R-HSA-1433506;R-HSA-205244
R-HSA-417957	P2Y receptors	1	18	0.00116399	0.156371	0.805845	0.274981	1	13	0.000882972	9606	Homo sapiens	P2RY11		R-HSA-417825
R-HSA-5693606	DNA Double Strand Break Response	2	75	0.00484997	0.158375	0.800312	0.274981	29	48	0.00326021	9606	Homo sapiens	H2BC12		R-HSA-5682967;R-HSA-5683735;R-HSA-69891;R-HSA-5682965;R-HSA-5683986;R-HSA-5682588;R-HSA-5683930;R-HSA-5682586;R-HSA-5683801;R-HSA-5682629;R-HSA-5683077;R-HSA-5693583;R-HSA-5683405;R-HSA-5682992;R-HSA-5693566;R-HSA-5683967;R-HSA-5683964;R-HSA-5683384;R-HSA-5683385;R-HSA-5682598;R-HSA-5682983;R-HSA-5693602;R-HSA-5693536;R-HSA-5683425;R-HSA-5682607;R-HSA-5682863;R-HSA-5693551;R-HSA-5693549;R-HSA-568…
R-HSA-167172	Transcription of the HIV genome	2	76	0.00491464	0.161679	0.791347	0.274981	35	47	0.00319228	9606	Homo sapiens	TAF13;NELFE		R-HSA-167113;R-HSA-167118;R-HSA-167181;R-HSA-170706;R-HSA-170704;R-HSA-167121;R-HSA-167191;R-HSA-167130;R-HSA-167192;R-HSA-167134;R-HSA-167196;R-HSA-167197;R-HSA-9613490;R-HSA-167459;R-HSA-167136;R-HSA-167076;R-HSA-167077;R-HSA-9613498;R-HSA-167147;R-HSA-167150;R-HSA-167087;R-HSA-167148;R-HSA-167084;R-HSA-167085;R-HSA-167090;R-HSA-167282;R-HSA-167474;R-HSA-167478;R-HSA-167284;R-HSA-167477;R-HSA-1…
R-HSA-9027284	Erythropoietin activates RAS	1	19	0.00122866	0.164308	0.784342	0.274981	8	8	0.000543368	9606	Homo sapiens	IRS2		R-HSA-9027274;R-HSA-9029149;R-HSA-9029151;R-HSA-9029150;R-HSA-9029155;R-HSA-9024723;R-HSA-9029158;R-HSA-9024726
R-HSA-73780	RNA Polymerase III Chain Elongation	1	19	0.00122866	0.164308	0.784342	0.274981	3	3	0.000203763	9606	Homo sapiens	POLR3D		R-HSA-113446;R-HSA-113705;R-HSA-113451
R-HSA-193639	p75NTR signals via NF-kB	1	19	0.00122866	0.164308	0.784342	0.274981	11	13	0.000882972	9606	Homo sapiens	NGFR		R-HSA-193665;R-HSA-193686;R-HSA-193703;R-HSA-193684;R-HSA-193656;R-HSA-193641;R-HSA-193705;R-HSA-193694;R-HSA-209566;R-HSA-193695;R-HSA-193647
R-HSA-418885	DCC mediated attractive signaling	1	19	0.00122866	0.164308	0.784342	0.274981	8	12	0.000815051	9606	Homo sapiens	FYN		R-HSA-373716;R-HSA-418868;R-HSA-418850;R-HSA-418865;R-HSA-374701;R-HSA-418874;R-HSA-418858;R-HSA-418856
R-HSA-399954	Sema3A PAK dependent Axon repulsion	1	19	0.00122866	0.164308	0.784342	0.274981	3	6	0.000407526	9606	Homo sapiens	FYN		R-HSA-399939;R-HSA-399952;R-HSA-399930
R-HSA-8849175	Threonine catabolism	1	19	0.00122866	0.164308	0.784342	0.274981	1	4	0.000271684	9606	Homo sapiens	SDSL		R-HSA-9014627
R-HSA-450513	Tristetraprolin (TTP, ZFP36) binds and destabilizes mRNA	1	19	0.00122866	0.164308	0.784342	0.274981	1	4	0.000271684	9606	Homo sapiens	EXOSC5		R-HSA-450431
R-HSA-450385	Butyrate Response Factor 1 (BRF1) binds and destabilizes mRNA	1	19	0.00122866	0.164308	0.784342	0.274981	1	6	0.000407526	9606	Homo sapiens	EXOSC5		R-HSA-450488
R-HSA-1502540	Signaling by Activin	1	19	0.00122866	0.164308	0.784342	0.274981	1	10	0.000679209	9606	Homo sapiens	FST		R-HSA-2473184
R-HSA-448424	Interleukin-17 signaling	2	78	0.00504397	0.168322	0.773858	0.274981	4	35	0.00237723	9606	Homo sapiens	DUSP6;MAP2K6		R-HSA-203797;R-HSA-450333;R-HSA-450346;R-HSA-450296
R-HSA-5250913	Positive epigenetic regulation of rRNA expression	2	79	0.00510864	0.171662	0.765326	0.274981	3	7	0.000475447	9606	Homo sapiens	H2BC12		R-HSA-427383;R-HSA-5250938;R-HSA-427336
R-HSA-427413	NoRC negatively regulates rRNA expression	2	79	0.00510864	0.171662	0.765326	0.274981	3	7	0.000475447	9606	Homo sapiens	H2BC12		R-HSA-5227490;R-HSA-433672;R-HSA-427337
R-HSA-354194	GRB2:SOS provides linkage to MAPK signaling for Integrins	1	20	0.00129333	0.17217	0.764042	0.274981	2	2	0.000135842	9606	Homo sapiens	FGB		R-HSA-354165;R-HSA-354087
R-HSA-399955	SEMA3A-Plexin repulsion signaling by inhibiting Integrin adhesion	1	20	0.00129333	0.17217	0.764042	0.274981	6	8	0.000543368	9606	Homo sapiens	FYN		R-HSA-399942;R-HSA-399941;R-HSA-399934;R-HSA-399935;R-HSA-399933;R-HSA-399928
R-HSA-450604	KSRP (KHSRP) binds and destabilizes mRNA	1	20	0.00129333	0.17217	0.764042	0.274981	1	5	0.000339605	9606	Homo sapiens	EXOSC5		R-HSA-450422
R-HSA-9754706	Atorvastatin ADME	1	20	0.00129333	0.17217	0.764042	0.274981	1	12	0.000815051	9606	Homo sapiens	ABCB1		R-HSA-9757139
R-HSA-5578749	Transcriptional regulation by small RNAs	2	80	0.00517331	0.175012	0.756932	0.274981	1	5	0.000339605	9606	Homo sapiens	H2BC12		R-HSA-5578742
R-HSA-69473	G2/M DNA damage checkpoint	2	80	0.00517331	0.175012	0.756932	0.274981	2	12	0.000815051	9606	Homo sapiens	H2BC12		R-HSA-5683735;R-HSA-69891
R-HSA-198725	Nuclear Events (kinase and transcription factor activation)	2	80	0.00517331	0.175012	0.756932	0.274981	3	48	0.00326021	9606	Homo sapiens	SGK1;DUSP6		R-HSA-203797;R-HSA-9612501;R-HSA-9612509
R-HSA-9018519	Estrogen-dependent gene expression	3	153	0.00989395	0.176676	0.752822	0.274981	15	66	0.00448278	9606	Homo sapiens	H2BC12;KANK1		R-HSA-9009065;R-HSA-9011981;R-HSA-9011949;R-HSA-9011983;R-HSA-9011950;R-HSA-9012000;R-HSA-9009378;R-HSA-9011941;R-HSA-9011975;R-HSA-9009371;R-HSA-9018334;R-HSA-9011966;R-HSA-9011985;R-HSA-9011952;R-HSA-9011984
R-HSA-5576893	Phase 2 - plateau phase	1	21	0.00135799	0.17996	0.744825	0.274981	2	3	0.000203763	9606	Homo sapiens	CACNB1		R-HSA-5577213;R-HSA-9614031
R-HSA-674695	RNA Polymerase II Pre-transcription Events	2	82	0.00530264	0.181744	0.740539	0.274981	11	17	0.00115466	9606	Homo sapiens	TAF13;NELFE		R-HSA-113409;R-HSA-75856;R-HSA-113411;R-HSA-113429;R-HSA-112437;R-HSA-113413;R-HSA-113414;R-HSA-75862;R-HSA-112392;R-HSA-112395;R-HSA-73946
R-HSA-381119	Unfolded Protein Response (UPR)	3	156	0.0100879	0.183698	0.735896	0.274981	2	99	0.00672417	9606	Homo sapiens	EXOSC5;SRPRA		R-HSA-517731;R-HSA-1791139
R-HSA-8852135	Protein ubiquitination	2	83	0.0053673	0.185125	0.732535	0.274981	2	32	0.00217347	9606	Homo sapiens	H2BC12		R-HSA-8942099;R-HSA-8942101
R-HSA-372708	p130Cas linkage to MAPK signaling for integrins	1	22	0.00142266	0.187676	0.726591	0.274981	3	3	0.000203763	9606	Homo sapiens	FGB		R-HSA-372693;R-HSA-372705;R-HSA-372697
R-HSA-5210891	Uptake and function of anthrax toxins	1	22	0.00142266	0.187676	0.726591	0.274981	1	20	0.00135842	9606	Homo sapiens	MAP2K6		R-HSA-5211405
R-HSA-73854	RNA Polymerase I Promoter Clearance	2	84	0.00543197	0.188515	0.724655	0.274981	2	10	0.000679209	9606	Homo sapiens	H2BC12		R-HSA-73718;R-HSA-74986
R-HSA-5673001	RAF/MAP kinase cascade	5	322	0.0208226	0.189783	0.721742	0.274981	10	75	0.00509407	9606	Homo sapiens	FGB;IRS1;FYN;IRS2;DUSP6		R-HSA-9657603;R-HSA-5672980;R-HSA-5672965;R-HSA-5672978;R-HSA-9657606;R-HSA-5675376;R-HSA-5672972;R-HSA-5672973;R-HSA-9657608;R-HSA-9657599
R-HSA-1257604	PIP3 activates AKT signaling	5	322	0.0208226	0.189783	0.721742	0.274981	5	88	0.00597704	9606	Homo sapiens	IRS1;SNAI2;FYN;IRS2;SGK1		R-HSA-8944104;R-HSA-2316434;R-HSA-8944026;R-HSA-6795473;R-HSA-6795290
R-HSA-73864	RNA Polymerase I Transcription	2	86	0.0055613	0.195319	0.709255	0.274981	2	14	0.000950893	9606	Homo sapiens	H2BC12		R-HSA-73718;R-HSA-74986
R-HSA-73980	RNA Polymerase III Transcription Termination	1	23	0.00148733	0.19532	0.709252	0.274981	2	2	0.000135842	9606	Homo sapiens	POLR3D		R-HSA-113449;R-HSA-113454
R-HSA-9613829	Chaperone Mediated Autophagy	1	23	0.00148733	0.19532	0.709252	0.274981	9	19	0.0012905	9606	Homo sapiens	PLIN2		R-HSA-9625188;R-HSA-9620197;R-HSA-9622840;R-HSA-9615721;R-HSA-9624158;R-HSA-9622831;R-HSA-9625196;R-HSA-9626060;R-HSA-9625197
R-HSA-5625900	RHO GTPases activate CIT	1	23	0.00148733	0.19532	0.709252	0.274981	1	6	0.000407526	9606	Homo sapiens	MYL9		R-HSA-5671919
R-HSA-418038	Nucleotide-like (purinergic) receptors	1	23	0.00148733	0.19532	0.709252	0.274981	1	15	0.00101881	9606	Homo sapiens	P2RY11		R-HSA-417825
R-HSA-5250941	Negative epigenetic regulation of rRNA expression	2	88	0.00569064	0.202155	0.694315	0.274981	6	12	0.000815051	9606	Homo sapiens	H2BC12		R-HSA-427527;R-HSA-427514;R-HSA-5227490;R-HSA-433672;R-HSA-427528;R-HSA-427337
R-HSA-1912408	Pre-NOTCH Transcription and Translation	2	88	0.00569064	0.202155	0.694315	0.274981	3	28	0.00190179	9606	Homo sapiens	H2BC12		R-HSA-9604834;R-HSA-9604831;R-HSA-9604829
R-HSA-9833482	PKR-mediated signaling	2	88	0.00569064	0.202155	0.694315	0.274981	3	40	0.00271684	9606	Homo sapiens	FAAP24;MAP2K6		R-HSA-9836322;R-HSA-9835411;R-HSA-9833723
R-HSA-167242	Abortive elongation of HIV-1 transcript in the absence of Tat	1	24	0.00155199	0.202893	0.692732	0.274981	2	2	0.000135842	9606	Homo sapiens	NELFE		R-HSA-167147;R-HSA-167087
R-HSA-912631	Regulation of signaling by CBL	1	24	0.00155199	0.202893	0.692732	0.274981	3	7	0.000475447	9606	Homo sapiens	FYN		R-HSA-879917;R-HSA-912629;R-HSA-912627
R-HSA-429958	mRNA decay by 3' to 5' exoribonuclease	1	24	0.00155199	0.202893	0.692732	0.274981	1	3	0.000203763	9606	Homo sapiens	EXOSC5		R-HSA-430028
R-HSA-5627117	RHO GTPases Activate ROCKs	1	24	0.00155199	0.202893	0.692732	0.274981	2	7	0.000475447	9606	Homo sapiens	MYL9		R-HSA-419232;R-HSA-419197
R-HSA-166016	Toll Like Receptor 4 (TLR4) Cascade	3	165	0.0106699	0.205188	0.687848	0.274981	20	107	0.00726754	9606	Homo sapiens	FGB;DUSP6;MAP2K6		R-HSA-166082;R-HSA-2201316;R-HSA-166119;R-HSA-166091;R-HSA-2201322;R-HSA-166286;R-HSA-450346;R-HSA-937059;R-HSA-166284;R-HSA-937022;R-HSA-2559414;R-HSA-2262775;R-HSA-203797;R-HSA-166362;R-HSA-937079;R-HSA-166363;R-HSA-166072;R-HSA-2262777;R-HSA-450333;R-HSA-450296
R-HSA-5693607	Processing of DNA double-strand break ends	2	89	0.0057553	0.205583	0.687012	0.274981	2	17	0.00115466	9606	Homo sapiens	H2BC12		R-HSA-5684071;R-HSA-5684052
R-HSA-373753	Nephrin family interactions	1	25	0.00161666	0.210395	0.676964	0.274981	7	13	0.000882972	9606	Homo sapiens	FYN		R-HSA-532603;R-HSA-373734;R-HSA-373747;R-HSA-8981534;R-HSA-451758;R-HSA-373724;R-HSA-373727
R-HSA-389513	CTLA4 inhibitory signaling	1	25	0.00161666	0.210395	0.676964	0.274981	2	5	0.000339605	9606	Homo sapiens	FYN		R-HSA-388833;R-HSA-388829
R-HSA-416572	Sema4D induced cell migration and growth-cone collapse	1	25	0.00161666	0.210395	0.676964	0.274981	1	7	0.000475447	9606	Homo sapiens	MYL9		R-HSA-419197
R-HSA-140875	Common Pathway of Fibrin Clot Formation	1	25	0.00161666	0.210395	0.676964	0.274981	4	29	0.00196971	9606	Homo sapiens	FGB		R-HSA-140851;R-HSA-140599;R-HSA-140842;R-HSA-140840
R-HSA-428643	Organic anion transporters	1	25	0.00161666	0.210395	0.676964	0.274981	1	9	0.000611288	9606	Homo sapiens	SLC17A5		R-HSA-428585
R-HSA-1500620	Meiosis	2	91	0.00588464	0.212459	0.672725	0.274981	8	15	0.00101881	9606	Homo sapiens	H2BC12		R-HSA-912408;R-HSA-912458;R-HSA-912503;R-HSA-912470;R-HSA-912496;R-HSA-912467;R-HSA-1214188;R-HSA-912450
R-HSA-5602498	MyD88 deficiency (TLR2/4)	1	26	0.00168132	0.217827	0.661887	0.274981	2	2	0.000135842	9606	Homo sapiens	FGB		R-HSA-5602383;R-HSA-5602606
R-HSA-198753	ERK/MAPK targets	1	26	0.00168132	0.217827	0.661887	0.274981	1	7	0.000475447	9606	Homo sapiens	DUSP6		R-HSA-203797
R-HSA-2022377	Metabolism of Angiotensinogen to Angiotensins	1	26	0.00168132	0.217827	0.661887	0.274981	1	20	0.00135842	9606	Homo sapiens	AOPEP		R-HSA-8851929
R-HSA-6802957	Oncogenic MAPK signaling	2	93	0.00601397	0.219357	0.658849	0.274981	25	46	0.00312436	9606	Homo sapiens	FGB;DUSP6		R-HSA-6802919;R-HSA-9656211;R-HSA-6802918;R-HSA-9656209;R-HSA-9652816;R-HSA-9656215;R-HSA-6802914;R-HSA-6803234;R-HSA-9656214;R-HSA-6803233;R-HSA-6802912;R-HSA-6802926;R-HSA-6802925;R-HSA-6802922;R-HSA-6802921;R-HSA-6802935;R-HSA-6802934;R-HSA-6802933;R-HSA-6802932;R-HSA-6802943;R-HSA-6802942;R-HSA-6802911;R-HSA-6802910;R-HSA-6803230;R-HSA-6803227
R-HSA-450531	Regulation of mRNA stability by proteins that bind AU-rich elements	2	93	0.00601397	0.219357	0.658849	0.274981	5	26	0.00176594	9606	Homo sapiens	EXOSC5;HSPB1		R-HSA-450422;R-HSA-450551;R-HSA-450580;R-HSA-450431;R-HSA-450488
R-HSA-8939211	ESR-mediated signaling	4	256	0.0165546	0.2238	0.65014	0.274981	17	114	0.00774299	9606	Homo sapiens	H2BC12;KANK1;HSPB1		R-HSA-9009065;R-HSA-9011981;R-HSA-9011949;R-HSA-9011983;R-HSA-9011950;R-HSA-9012000;R-HSA-9009378;R-HSA-9011941;R-HSA-9011975;R-HSA-9009371;R-HSA-9021050;R-HSA-9018334;R-HSA-9011966;R-HSA-9011985;R-HSA-9011952;R-HSA-9011984;R-HSA-9021072
R-HSA-5603041	IRAK4 deficiency (TLR2/4)	1	27	0.00174599	0.22519	0.647451	0.274981	2	2	0.000135842	9606	Homo sapiens	FGB		R-HSA-5602353;R-HSA-5602672
R-HSA-450302	activated TAK1 mediates p38 MAPK activation	1	27	0.00174599	0.22519	0.647451	0.274981	3	5	0.000339605	9606	Homo sapiens	MAP2K6		R-HSA-450333;R-HSA-450346;R-HSA-450296
R-HSA-76066	RNA Polymerase III Transcription Initiation From Type 2 Promoter	1	27	0.00174599	0.22519	0.647451	0.274981	2	4	0.000271684	9606	Homo sapiens	POLR3D		R-HSA-112150;R-HSA-83805
R-HSA-5627123	RHO GTPases activate PAKs	1	27	0.00174599	0.22519	0.647451	0.274981	3	15	0.00101881	9606	Homo sapiens	MYL9		R-HSA-5668932;R-HSA-5668978;R-HSA-419232
R-HSA-9034015	Signaling by NTRK3 (TRKC)	1	27	0.00174599	0.22519	0.647451	0.274981	2	19	0.0012905	9606	Homo sapiens	IRS1		R-HSA-9603445;R-HSA-9603437
R-HSA-9671555	Signaling by PDGFR in disease	1	27	0.00174599	0.22519	0.647451	0.274981	2	24	0.0016301	9606	Homo sapiens	KANK1		R-HSA-9673761;R-HSA-9673760
R-HSA-6807505	RNA polymerase II transcribes snRNA genes	2	95	0.0061433	0.226274	0.645366	0.274981	9	11	0.00074713	9606	Homo sapiens	TAF13;ELL2		R-HSA-6814885;R-HSA-6814549;R-HSA-6814559;R-HSA-6810238;R-HSA-6814555;R-HSA-6810235;R-HSA-6814554;R-HSA-6810234;R-HSA-6810233
R-HSA-381038	XBP1(S) activates chaperone genes	2	95	0.0061433	0.226274	0.645366	0.274981	1	47	0.00319228	9606	Homo sapiens	SRPRA		R-HSA-1791139
R-HSA-8878171	Transcriptional regulation by RUNX1	4	259	0.0167486	0.229796	0.638658	0.274981	25	132	0.00896556	9606	Homo sapiens	H2BC12;MYL9		R-HSA-8936584;R-HSA-8937097;R-HSA-8937037;R-HSA-8938201;R-HSA-8937113;R-HSA-8937050;R-HSA-8865491;R-HSA-8936989;R-HSA-8937118;R-HSA-8936979;R-HSA-8865498;R-HSA-8936599;R-HSA-8938199;R-HSA-8936616;R-HSA-8936621;R-HSA-8865505;R-HSA-8936608;R-HSA-8936481;R-HSA-8936995;R-HSA-8937016;R-HSA-8935740;R-HSA-8937022;R-HSA-8935730;R-HSA-8935731;R-HSA-8936628
R-HSA-3238698	WNT ligand biogenesis and trafficking	1	28	0.00181066	0.232484	0.633608	0.274981	8	12	0.000815051	9606	Homo sapiens	WNT10B		R-HSA-3247840;R-HSA-3238691;R-HSA-3247843;R-HSA-3247844;R-HSA-3238694;R-HSA-3781941;R-HSA-3247837;R-HSA-3781943
R-HSA-9670439	Signaling by phosphorylated juxtamembrane, extracellular and kinase domain KIT mutants	1	28	0.00181066	0.232484	0.633608	0.274981	7	11	0.00074713	9606	Homo sapiens	FYN		R-HSA-9670418;R-HSA-9670417;R-HSA-9670416;R-HSA-9670426;R-HSA-9670414;R-HSA-9670413;R-HSA-9670412
R-HSA-76071	RNA Polymerase III Transcription Initiation From Type 3 Promoter	1	28	0.00181066	0.232484	0.633608	0.274981	2	4	0.000271684	9606	Homo sapiens	POLR3D		R-HSA-112152;R-HSA-83803
R-HSA-76061	RNA Polymerase III Transcription Initiation From Type 1 Promoter	1	28	0.00181066	0.232484	0.633608	0.274981	2	5	0.000339605	9606	Homo sapiens	POLR3D		R-HSA-76056;R-HSA-76060
R-HSA-9669938	Signaling by KIT in disease	1	28	0.00181066	0.232484	0.633608	0.274981	7	26	0.00176594	9606	Homo sapiens	FYN		R-HSA-9670418;R-HSA-9670417;R-HSA-9670416;R-HSA-9670426;R-HSA-9670414;R-HSA-9670413;R-HSA-9670412
R-HSA-389357	CD28 dependent PI3K/Akt signaling	1	28	0.00181066	0.232484	0.633608	0.274981	2	9	0.000611288	9606	Homo sapiens	FYN		R-HSA-389158;R-HSA-388832
R-HSA-9645723	Diseases of programmed cell death	2	97	0.00627263	0.233207	0.632259	0.274981	1	37	0.00251307	9606	Homo sapiens	H2BC12		R-HSA-9710490
R-HSA-9675108	Nervous system development	8	621	0.0401578	0.234209	0.630396	0.274981	61	324	0.0220064	9606	Homo sapiens	CACNB1;MPZ;FYN;IRS2;MYL9		R-HSA-525833;R-HSA-3928633;R-HSA-3928639;R-HSA-3928627;R-HSA-3928625;R-HSA-3928631;R-HSA-3928628;R-HSA-3928616;R-HSA-3928623;R-HSA-3928615;R-HSA-3928614;R-HSA-3928602;R-HSA-418850;R-HSA-3928607;R-HSA-4093336;R-HSA-3928604;R-HSA-374701;R-HSA-3928594;R-HSA-418858;R-HSA-418856;R-HSA-4093327;R-HSA-418868;R-HSA-3928584;R-HSA-418865;R-HSA-399934;R-HSA-399935;R-HSA-391868;R-HSA-391871;R-HSA-399933;R-HSA…
R-HSA-5633007	Regulation of TP53 Activity	3	178	0.0115106	0.23716	0.624959	0.274981	5	98	0.00665625	9606	Homo sapiens	TAF13;SGK1;MAP2K6		R-HSA-6805399;R-HSA-6795460;R-HSA-6795473;R-HSA-8877691;R-HSA-6795290
R-HSA-164952	The role of Nef in HIV-1 replication and disease pathogenesis	1	29	0.00187532	0.239709	0.620315	0.274981	1	20	0.00135842	9606	Homo sapiens	FYN		R-HSA-200908
R-HSA-73884	Base Excision Repair	2	99	0.00640197	0.240153	0.619512	0.274981	6	107	0.00726754	9606	Homo sapiens	H2BC12		R-HSA-9629216;R-HSA-9629483;R-HSA-9629195;R-HSA-9629497;R-HSA-9629372;R-HSA-9629373
R-HSA-8986944	Transcriptional Regulation by MECP2	2	100	0.00646663	0.24363	0.613269	0.274981	2	77	0.00522991	9606	Homo sapiens	SGK1		R-HSA-9022764;R-HSA-9022770
R-HSA-6783589	Interleukin-6 family signaling	1	30	0.00193999	0.246867	0.607537	0.274981	16	34	0.00230931	9606	Homo sapiens	IL6		R-HSA-1112690;R-HSA-1112755;R-HSA-1067667;R-HSA-1112565;R-HSA-1112727;R-HSA-1067640;R-HSA-1112602;R-HSA-1112604;R-HSA-1067676;R-HSA-1112510;R-HSA-1112703;R-HSA-1112514;R-HSA-1067651;R-HSA-1112708;R-HSA-1067688;R-HSA-1067659
R-HSA-5621575	CD209 (DC-SIGN) signaling	1	30	0.00193999	0.246867	0.607537	0.274981	1	11	0.00074713	9606	Homo sapiens	FYN		R-HSA-5624486
R-HSA-381070	IRE1alpha activates chaperones	2	101	0.0065313	0.247109	0.607111	0.274981	1	53	0.00359981	9606	Homo sapiens	SRPRA		R-HSA-1791139
R-HSA-5663202	Diseases of signal transduction by growth factor receptors and second messengers	7	540	0.0349198	0.249901	0.602232	0.274981	38	512	0.0347755	9606	Homo sapiens	FGB;KANK1;IRS1;FYN;IRS2;DKK1;DUSP6		R-HSA-6802919;R-HSA-9656211;R-HSA-6802918;R-HSA-9670418;R-HSA-9656209;R-HSA-9670417;R-HSA-9670416;R-HSA-9652816;R-HSA-9656215;R-HSA-6802914;R-HSA-6803234;R-HSA-9656214;R-HSA-6803233;R-HSA-9712082;R-HSA-6802912;R-HSA-6802926;R-HSA-9670426;R-HSA-6802925;R-HSA-9712088;R-HSA-6802922;R-HSA-6802921;R-HSA-6802935;R-HSA-6802934;R-HSA-6802933;R-HSA-6802932;R-HSA-6802943;R-HSA-6802942;R-HSA-9670414;R-HSA-9…
R-HSA-400685	Sema4D in semaphorin signaling	1	31	0.00200466	0.253958	0.595238	0.274981	1	13	0.000882972	9606	Homo sapiens	MYL9		R-HSA-419197
R-HSA-210500	Glutamate Neurotransmitter Release Cycle	1	32	0.00206932	0.260983	0.583388	0.274981	1	8	0.000543368	9606	Homo sapiens	SLC1A3		R-HSA-210404
R-HSA-2161522	Abacavir ADME	1	32	0.00206932	0.260983	0.583388	0.274981	1	10	0.000679209	9606	Homo sapiens	ABCB1		R-HSA-2161538
R-HSA-2122948	Activated NOTCH1 Transmits Signal to the Nucleus	1	32	0.00206932	0.260983	0.583388	0.274981	2	21	0.00142634	9606	Homo sapiens	DNER		R-HSA-1912398;R-HSA-1980112
R-HSA-525793	Myogenesis	1	32	0.00206932	0.260983	0.583388	0.274981	1	14	0.000950893	9606	Homo sapiens	MAP2K6		R-HSA-448951
R-HSA-8939236	RUNX1 regulates transcription of genes involved in differentiation of HSCs	2	105	0.00678996	0.261041	0.583291	0.274981	3	15	0.00101881	9606	Homo sapiens	H2BC12		R-HSA-8865491;R-HSA-8865505;R-HSA-8865498
R-HSA-418555	G alpha (s) signalling events	3	190	0.0122866	0.267385	0.572863	0.274981	3	28	0.00190179	9606	Homo sapiens	CALCB;P2RY11		R-HSA-379044;R-HSA-744887;R-HSA-744886
R-HSA-167243	Tat-mediated HIV elongation arrest and recovery	1	33	0.00213399	0.267942	0.57196	0.274981	3	3	0.000203763	9606	Homo sapiens	NELFE		R-HSA-167090;R-HSA-167459;R-HSA-167148
R-HSA-167238	Pausing and recovery of Tat-mediated HIV elongation	1	33	0.00213399	0.267942	0.57196	0.274981	2	2	0.000135842	9606	Homo sapiens	NELFE		R-HSA-167076;R-HSA-167150
R-HSA-9006115	Signaling by NTRK2 (TRKB)	1	33	0.00213399	0.267942	0.57196	0.274981	7	38	0.002581	9606	Homo sapiens	FYN		R-HSA-9032601;R-HSA-9032761;R-HSA-9032798;R-HSA-9037040;R-HSA-9032532;R-HSA-9032582;R-HSA-9032502
R-HSA-9006925	Intracellular signaling by second messengers	5	369	0.0238619	0.270315	0.56813	0.274981	5	116	0.00787883	9606	Homo sapiens	IRS1;SNAI2;FYN;IRS2;SGK1		R-HSA-8944104;R-HSA-2316434;R-HSA-8944026;R-HSA-6795473;R-HSA-6795290
R-HSA-157579	Telomere Maintenance	2	108	0.00698396	0.271497	0.566236	0.274981	5	34	0.00230931	9606	Homo sapiens	H2BC12		R-HSA-9670114;R-HSA-9670149;R-HSA-9670101;R-HSA-181450;R-HSA-176700
R-HSA-162582	Signal Transduction	32	3036	0.196327	0.272755	0.564228	0.274981	247	2539	0.172451	9606	Homo sapiens	KANK1;CALCB;IRS1;HSPB1;IRS2;RGS2;BASP1;DNER;FYN;ATP6V1D;FGB;NGFR;WNT10B;TGFB2;GPR37;P2RY11;CCL20;FST;MATK;DKK1;DUSP6;H2BC12;IL6;BMP2;SNAI2;SGK1;BMPR1B;MYL9		R-HSA-3769401;R-HSA-205319;R-HSA-419843;R-HSA-1562641;R-HSA-392212;R-HSA-5668932;R-HSA-203797;R-HSA-9021072;R-HSA-5668978;R-HSA-5336182;R-HSA-2428930;R-HSA-417825;R-HSA-1470012;R-HSA-5218916;R-HSA-1470010;R-HSA-1470009;R-HSA-9021627;R-HSA-1963563;R-HSA-198211;R-HSA-9027273;R-HSA-9027272;R-HSA-5672980;R-HSA-9027275;R-HSA-9027274;R-HSA-5672978;R-HSA-5218824;R-HSA-9612501;R-HSA-9604831;R-HSA-5625883…
R-HSA-167287	HIV elongation arrest and recovery	1	34	0.00219865	0.274836	0.560927	0.274981	3	3	0.000203763	9606	Homo sapiens	NELFE		R-HSA-167284;R-HSA-167288;R-HSA-167481
R-HSA-167290	Pausing and recovery of HIV elongation	1	34	0.00219865	0.274836	0.560927	0.274981	2	2	0.000135842	9606	Homo sapiens	NELFE		R-HSA-167282;R-HSA-167292
R-HSA-5576892	Phase 0 - rapid depolarisation	1	34	0.00219865	0.274836	0.560927	0.274981	1	2	0.000135842	9606	Homo sapiens	CACNB1		R-HSA-5577213
R-HSA-167158	Formation of the HIV-1 Early Elongation Complex	1	34	0.00219865	0.274836	0.560927	0.274981	2	5	0.000339605	9606	Homo sapiens	NELFE		R-HSA-167478;R-HSA-167085
R-HSA-77387	Insulin receptor recycling	1	34	0.00219865	0.274836	0.560927	0.274981	2	6	0.000407526	9606	Homo sapiens	ATP6V1D		R-HSA-74723;R-HSA-5252133
R-HSA-113418	Formation of the Early Elongation Complex	1	34	0.00219865	0.274836	0.560927	0.274981	1	3	0.000203763	9606	Homo sapiens	NELFE		R-HSA-113402
R-HSA-9757110	Prednisone ADME	1	34	0.00219865	0.274836	0.560927	0.274981	3	14	0.000950893	9606	Homo sapiens	ABCB1		R-HSA-9759461;R-HSA-9659680;R-HSA-9759454
R-HSA-380994	ATF4 activates genes in response to endoplasmic reticulum stress	1	34	0.00219865	0.274836	0.560927	0.274981	1	7	0.000475447	9606	Homo sapiens	EXOSC5		R-HSA-517731
R-HSA-73614	Pyrimidine salvage	1	34	0.00219865	0.274836	0.560927	0.274981	1	10	0.000679209	9606	Homo sapiens	UPP1		R-HSA-74372
R-HSA-975871	MyD88 cascade initiated on plasma membrane	2	109	0.00704863	0.274981	0.560697	0.274981	4	70	0.00475447	9606	Homo sapiens	DUSP6;MAP2K6		R-HSA-203797;R-HSA-450333;R-HSA-450346;R-HSA-450296
R-HSA-168176	Toll Like Receptor 5 (TLR5) Cascade	2	109	0.00704863	0.274981	0.560697	0.274981	4	71	0.00482239	9606	Homo sapiens	DUSP6;MAP2K6		R-HSA-203797;R-HSA-450333;R-HSA-450346;R-HSA-450296
R-HSA-168142	Toll Like Receptor 10 (TLR10) Cascade	2	109	0.00704863	0.274981	0.560697	0.274981	4	71	0.00482239	9606	Homo sapiens	DUSP6;MAP2K6		R-HSA-203797;R-HSA-450333;R-HSA-450346;R-HSA-450296
R-HSA-9662851	Anti-inflammatory response favouring Leishmania parasite infection	3	193	0.0124806	0.275018	0.56064	0.275018	5	40	0.00271684	9606	Homo sapiens	IL6;FYN		R-HSA-9664275;R-HSA-9662710;R-HSA-9664261;R-HSA-9662708;R-HSA-9662781
R-HSA-9664433	Leishmania parasite growth and survival	3	193	0.0124806	0.275018	0.56064	0.275018	5	40	0.00271684	9606	Homo sapiens	IL6;FYN		R-HSA-9664275;R-HSA-9662710;R-HSA-9664261;R-HSA-9662708;R-HSA-9662781
R-HSA-3214847	HATs acetylate histones	2	110	0.0071133	0.278465	0.555229	0.278465	3	15	0.00101881	9606	Homo sapiens	H2BC12		R-HSA-3662335;R-HSA-3697008;R-HSA-3318415
R-HSA-9006335	Signaling by Erythropoietin	1	35	0.00226332	0.281665	0.550267	0.281665	25	25	0.00169802	9606	Homo sapiens	IRS2		R-HSA-9027273;R-HSA-9027272;R-HSA-9027275;R-HSA-9027274;R-HSA-9029149;R-HSA-9029151;R-HSA-9032478;R-HSA-9029150;R-HSA-9027281;R-HSA-9027280;R-HSA-9709454;R-HSA-9024723;R-HSA-9024726;R-HSA-9012651;R-HSA-9012650;R-HSA-9027373;R-HSA-9012654;R-HSA-9027425;R-HSA-9029155;R-HSA-9029158;R-HSA-9021627;R-HSA-9006332;R-HSA-9012657;R-HSA-9006323;R-HSA-9006325
R-HSA-9615710	Late endosomal microautophagy	1	35	0.00226332	0.281665	0.550267	0.281665	3	3	0.000203763	9606	Homo sapiens	PLIN2		R-HSA-9631065;R-HSA-9615721;R-HSA-9631068
R-HSA-450282	MAPK targets/ Nuclear events mediated by MAP kinases	1	35	0.00226332	0.281665	0.550267	0.281665	1	16	0.00108674	9606	Homo sapiens	DUSP6		R-HSA-203797
R-HSA-2424491	DAP12 signaling	1	36	0.00232799	0.288431	0.539959	0.288431	10	17	0.00115466	9606	Homo sapiens	FYN		R-HSA-2395412;R-HSA-2424484;R-HSA-210289;R-HSA-2424486;R-HSA-2424487;R-HSA-2424480;R-HSA-2396594;R-HSA-2424482;R-HSA-2395439;R-HSA-2395801
R-HSA-76046	RNA Polymerase III Transcription Initiation	1	36	0.00232799	0.288431	0.539959	0.288431	6	13	0.000882972	9606	Homo sapiens	POLR3D		R-HSA-112150;R-HSA-112152;R-HSA-76056;R-HSA-83803;R-HSA-83805;R-HSA-76060
R-HSA-5686938	Regulation of TLR by endogenous ligand	1	36	0.00232799	0.288431	0.539959	0.288431	1	12	0.000815051	9606	Homo sapiens	FGB		R-HSA-8870678
R-HSA-8863795	Downregulation of ERBB2 signaling	1	36	0.00232799	0.288431	0.539959	0.288431	1	14	0.000950893	9606	Homo sapiens	MATK		R-HSA-1963563
R-HSA-68867	Assembly of the pre-replicative complex	2	113	0.00730729	0.28891	0.539237	0.28891	2	23	0.00156218	9606	Homo sapiens	H2BC12		R-HSA-9749197;R-HSA-9749098
R-HSA-1912422	Pre-NOTCH Expression and Processing	2	113	0.00730729	0.28891	0.539237	0.28891	3	38	0.002581	9606	Homo sapiens	H2BC12		R-HSA-9604834;R-HSA-9604831;R-HSA-9604829
R-HSA-2022854	Keratan sulfate biosynthesis	1	37	0.00239265	0.295133	0.529982	0.295133	1	9	0.000611288	9606	Homo sapiens	CHST2		R-HSA-2046222
R-HSA-168898	Toll-like Receptor Cascades	3	202	0.0130626	0.298038	0.525729	0.298038	21	198	0.0134483	9606	Homo sapiens	FGB;DUSP6;MAP2K6		R-HSA-166082;R-HSA-2201316;R-HSA-166119;R-HSA-166091;R-HSA-2201322;R-HSA-166286;R-HSA-450346;R-HSA-937059;R-HSA-166284;R-HSA-937022;R-HSA-2559414;R-HSA-8870678;R-HSA-2262775;R-HSA-203797;R-HSA-166362;R-HSA-937079;R-HSA-166363;R-HSA-166072;R-HSA-2262777;R-HSA-450333;R-HSA-450296
R-HSA-5619507	Activation of HOX genes during differentiation	2	116	0.00750129	0.299339	0.523837	0.299339	31	43	0.0029206	9606	Homo sapiens	H2BC12		R-HSA-5617877;R-HSA-5617492;R-HSA-5617431;R-HSA-5621010;R-HSA-5617874;R-HSA-6810159;R-HSA-6810158;R-HSA-5617887;R-HSA-5617862;R-HSA-6810161;R-HSA-5617859;R-HSA-5617484;R-HSA-5617676;R-HSA-5693644;R-HSA-5617486;R-HSA-5617672;R-HSA-5617483;R-HSA-5617867;R-HSA-5621002;R-HSA-5617866;R-HSA-5617462;R-HSA-5617650;R-HSA-5617661;R-HSA-5617471;R-HSA-5617445;R-HSA-5617452;R-HSA-5617454;R-HSA-6810139;R-HSA-5…
R-HSA-5617472	Activation of anterior HOX genes in hindbrain development during early embryogenesis	2	116	0.00750129	0.299339	0.523837	0.299339	31	43	0.0029206	9606	Homo sapiens	H2BC12		R-HSA-5617877;R-HSA-5617492;R-HSA-5617431;R-HSA-5621010;R-HSA-5617874;R-HSA-6810159;R-HSA-6810158;R-HSA-5617887;R-HSA-5617862;R-HSA-6810161;R-HSA-5617859;R-HSA-5617484;R-HSA-5617676;R-HSA-5693644;R-HSA-5617486;R-HSA-5617672;R-HSA-5617483;R-HSA-5617867;R-HSA-5621002;R-HSA-5617866;R-HSA-5617462;R-HSA-5617650;R-HSA-5617661;R-HSA-5617471;R-HSA-5617445;R-HSA-5617452;R-HSA-5617454;R-HSA-6810139;R-HSA-5…
R-HSA-975138	TRAF6 mediated induction of NFkB and MAP kinases upon TLR7/8 or 9 activation	2	116	0.00750129	0.299339	0.523837	0.299339	4	60	0.00407526	9606	Homo sapiens	DUSP6;MAP2K6		R-HSA-203797;R-HSA-450333;R-HSA-450346;R-HSA-450296
R-HSA-168164	Toll Like Receptor 3 (TLR3) Cascade	2	116	0.00750129	0.299339	0.523837	0.299339	4	73	0.00495823	9606	Homo sapiens	DUSP6;MAP2K6		R-HSA-203797;R-HSA-450333;R-HSA-450346;R-HSA-450296
R-HSA-4791275	Signaling by WNT in cancer	1	38	0.00245732	0.301772	0.52032	0.301772	1	16	0.00108674	9606	Homo sapiens	DKK1		R-HSA-5339711
R-HSA-975155	MyD88 dependent cascade initiated on endosome	2	117	0.00756596	0.30281	0.51883	0.30281	4	75	0.00509407	9606	Homo sapiens	DUSP6;MAP2K6		R-HSA-203797;R-HSA-450333;R-HSA-450346;R-HSA-450296
R-HSA-168181	Toll Like Receptor 7/8 (TLR7/8) Cascade	2	118	0.00763063	0.306278	0.513884	0.306278	4	79	0.00536575	9606	Homo sapiens	DUSP6;MAP2K6		R-HSA-203797;R-HSA-450333;R-HSA-450346;R-HSA-450296
R-HSA-354192	Integrin signaling	1	39	0.00252199	0.30835	0.510956	0.30835	15	24	0.0016301	9606	Homo sapiens	FGB		R-HSA-354149;R-HSA-429415;R-HSA-354087;R-HSA-372705;R-HSA-429441;R-HSA-377644;R-HSA-354124;R-HSA-377641;R-HSA-377640;R-HSA-377643;R-HSA-372693;R-HSA-354165;R-HSA-354066;R-HSA-372697;R-HSA-354073
R-HSA-917977	Transferrin endocytosis and recycling	1	39	0.00252199	0.30835	0.510956	0.30835	2	11	0.00074713	9606	Homo sapiens	ATP6V1D		R-HSA-5252133;R-HSA-917841
R-HSA-6804758	Regulation of TP53 Activity through Acetylation	1	39	0.00252199	0.30835	0.510956	0.30835	1	14	0.000950893	9606	Homo sapiens	MAP2K6		R-HSA-8877691
R-HSA-159418	Recycling of bile acids and salts	1	39	0.00252199	0.30835	0.510956	0.30835	1	17	0.00115466	9606	Homo sapiens	SLC51B		R-HSA-9733964
R-HSA-211000	Gene Silencing by RNA	2	119	0.00769529	0.309743	0.508998	0.309743	1	40	0.00271684	9606	Homo sapiens	H2BC12		R-HSA-5578742
R-HSA-937061	TRIF(TICAM1)-mediated TLR4 signaling	2	121	0.00782462	0.316663	0.499403	0.316663	4	70	0.00475447	9606	Homo sapiens	DUSP6;MAP2K6		R-HSA-203797;R-HSA-450333;R-HSA-450346;R-HSA-450296
R-HSA-166166	MyD88-independent TLR4 cascade	2	121	0.00782462	0.316663	0.499403	0.316663	4	72	0.00489031	9606	Homo sapiens	DUSP6;MAP2K6		R-HSA-203797;R-HSA-450333;R-HSA-450346;R-HSA-450296
R-HSA-168138	Toll Like Receptor 9 (TLR9) Cascade	2	121	0.00782462	0.316663	0.499403	0.316663	4	80	0.00543368	9606	Homo sapiens	DUSP6;MAP2K6		R-HSA-203797;R-HSA-450333;R-HSA-450346;R-HSA-450296
R-HSA-9680350	Signaling by CSF1 (M-CSF) in myeloid cells	1	41	0.00265132	0.321321	0.493061	0.321321	11	14	0.000950893	9606	Homo sapiens	FYN		R-HSA-9733316;R-HSA-9680385;R-HSA-389159;R-HSA-9680389;R-HSA-9733330;R-HSA-9680388;R-HSA-9733331;R-HSA-9817983;R-HSA-9733323;R-HSA-9680348;R-HSA-9818010
R-HSA-389356	CD28 co-stimulation	1	41	0.00265132	0.321321	0.493061	0.321321	9	19	0.0012905	9606	Homo sapiens	FYN		R-HSA-389381;R-HSA-389348;R-HSA-389158;R-HSA-389350;R-HSA-388832;R-HSA-388831;R-HSA-388814;R-HSA-389352;R-HSA-389354
R-HSA-168638	NOD1/2 Signaling Pathway	1	41	0.00265132	0.321321	0.493061	0.321321	2	18	0.00122258	9606	Homo sapiens	MAP2K6		R-HSA-727819;R-HSA-1247960
R-HSA-2393930	Phosphate bond hydrolysis by NUDT proteins	1	41	0.00265132	0.321321	0.493061	0.321321	1	17	0.00115466	9606	Homo sapiens	ADPRM		R-HSA-5696049
R-HSA-382556	ABC-family proteins mediated transport	2	124	0.00801862	0.327013	0.485435	0.327013	2	27	0.00183387	9606	Homo sapiens	ABCB1		R-HSA-5678706;R-HSA-1467457
R-HSA-5693567	HDR through Homologous Recombination (HRR) or Single Strand Annealing (SSA)	2	124	0.00801862	0.327013	0.485435	0.327013	2	44	0.00298852	9606	Homo sapiens	H2BC12		R-HSA-5684071;R-HSA-5684052
R-HSA-5602358	Diseases associated with the TLR signaling cascade	1	42	0.00271599	0.327715	0.484503	0.327715	4	15	0.00101881	9606	Homo sapiens	FGB		R-HSA-5602353;R-HSA-5602672;R-HSA-5602383;R-HSA-5602606
R-HSA-5260271	Diseases of Immune System	1	42	0.00271599	0.327715	0.484503	0.327715	4	15	0.00101881	9606	Homo sapiens	FGB		R-HSA-5602353;R-HSA-5602672;R-HSA-5602383;R-HSA-5602606
R-HSA-381042	PERK regulates gene expression	1	42	0.00271599	0.327715	0.484503	0.327715	1	11	0.00074713	9606	Homo sapiens	EXOSC5		R-HSA-517731
R-HSA-9609690	HCMV Early Events	3	215	0.0139033	0.331462	0.479566	0.331462	11	12	0.000815051	9606	Homo sapiens	H2BC12;IRS1		R-HSA-9610867;R-HSA-9614816;R-HSA-9621073;R-HSA-9611158;R-HSA-9614343;R-HSA-9614810;R-HSA-9611147;R-HSA-9614811;R-HSA-9623096;R-HSA-9609689;R-HSA-9614367
R-HSA-201681	TCF dependent signaling in response to WNT	3	215	0.0139033	0.331462	0.479566	0.331462	5	71	0.00482239	9606	Homo sapiens	H2BC12;DKK1		R-HSA-3769401;R-HSA-3364026;R-HSA-5368586;R-HSA-1458875;R-HSA-3451147
R-HSA-749476	RNA Polymerase III Abortive And Retractive Initiation	1	43	0.00278065	0.33405	0.476189	0.33405	13	13	0.000882972	9606	Homo sapiens	POLR3D		R-HSA-113442;R-HSA-113449;R-HSA-113705;R-HSA-113454;R-HSA-112149;R-HSA-112055;R-HSA-112150;R-HSA-112054;R-HSA-112153;R-HSA-112152;R-HSA-112155;R-HSA-112156;R-HSA-76060
R-HSA-74158	RNA Polymerase III Transcription	1	43	0.00278065	0.33405	0.476189	0.33405	18	25	0.00169802	9606	Homo sapiens	POLR3D		R-HSA-113442;R-HSA-113446;R-HSA-113705;R-HSA-113449;R-HSA-113451;R-HSA-113454;R-HSA-112149;R-HSA-112055;R-HSA-112150;R-HSA-112054;R-HSA-112153;R-HSA-112152;R-HSA-76056;R-HSA-83803;R-HSA-112155;R-HSA-83805;R-HSA-76060;R-HSA-112156
R-HSA-114604	GPVI-mediated activation cascade	1	43	0.00278065	0.33405	0.476189	0.33405	5	25	0.00169802	9606	Homo sapiens	FYN		R-HSA-139842;R-HSA-453200;R-HSA-437118;R-HSA-453183;R-HSA-114600
R-HSA-3371511	HSF1 activation	1	43	0.00278065	0.33405	0.476189	0.33405	1	7	0.000475447	9606	Homo sapiens	HSPB1		R-HSA-4793819
R-HSA-6804757	Regulation of TP53 Degradation	1	43	0.00278065	0.33405	0.476189	0.33405	3	30	0.00203763	9606	Homo sapiens	SGK1		R-HSA-6795460;R-HSA-6795473;R-HSA-6795290
R-HSA-140877	Formation of Fibrin Clot (Clotting Cascade)	1	43	0.00278065	0.33405	0.476189	0.33405	4	61	0.00414318	9606	Homo sapiens	FGB		R-HSA-140851;R-HSA-140599;R-HSA-140842;R-HSA-140840
R-HSA-8853659	RET signaling	1	43	0.00278065	0.33405	0.476189	0.33405	1	24	0.0016301	9606	Homo sapiens	IRS2		R-HSA-8855915
R-HSA-6802948	Signaling by high-kinase activity BRAF mutants	1	44	0.00284532	0.340325	0.468106	0.340325	4	6	0.000407526	9606	Homo sapiens	FGB		R-HSA-6802912;R-HSA-6802911;R-HSA-6802910;R-HSA-6803227
R-HSA-419037	NCAM1 interactions	1	44	0.00284532	0.340325	0.468106	0.340325	1	10	0.000679209	9606	Homo sapiens	CACNB1		R-HSA-525833
R-HSA-4420097	VEGFA-VEGFR2 Pathway	2	129	0.00834196	0.344169	0.463228	0.344169	9	79	0.00536575	9606	Homo sapiens	HSPB1;FYN		R-HSA-5218847;R-HSA-5218814;R-HSA-5218812;R-HSA-5218824;R-HSA-5218854;R-HSA-5218806;R-HSA-5218804;R-HSA-5218916;R-HSA-5218832
R-HSA-5693538	Homology Directed Repair	2	130	0.00840662	0.347585	0.458939	0.347585	2	52	0.00353189	9606	Homo sapiens	H2BC12		R-HSA-5684071;R-HSA-5684052
R-HSA-69002	DNA Replication Pre-Initiation	2	131	0.00847129	0.350994	0.4547	0.350994	2	32	0.00217347	9606	Homo sapiens	H2BC12		R-HSA-9749197;R-HSA-9749098
R-HSA-167200	Formation of HIV-1 elongation complex containing HIV-1 Tat	1	46	0.00297465	0.352701	0.452594	0.352701	4	5	0.000339605	9606	Homo sapiens	NELFE		R-HSA-170706;R-HSA-170704;R-HSA-167191;R-HSA-167196
R-HSA-9035034	RHOF GTPase cycle	1	46	0.00297465	0.352701	0.452594	0.352701	1	3	0.000203763	9606	Homo sapiens	BASP1		R-HSA-9693125
R-HSA-6806003	Regulation of TP53 Expression and Degradation	1	46	0.00297465	0.352701	0.452594	0.352701	3	35	0.00237723	9606	Homo sapiens	SGK1		R-HSA-6795460;R-HSA-6795473;R-HSA-6795290
R-HSA-201556	Signaling by ALK	1	46	0.00297465	0.352701	0.452594	0.352701	2	42	0.00285268	9606	Homo sapiens	IRS1		R-HSA-9700156;R-HSA-9700168
R-HSA-73779	RNA Polymerase II Transcription Pre-Initiation And Promoter Opening	1	47	0.00303932	0.358801	0.445146	0.358801	5	5	0.000339605	9606	Homo sapiens	TAF13		R-HSA-109637;R-HSA-109636;R-HSA-109639;R-HSA-75095;R-HSA-109638
R-HSA-167152	Formation of HIV elongation complex in the absence of HIV Tat	1	47	0.00303932	0.358801	0.445146	0.358801	2	2	0.000135842	9606	Homo sapiens	NELFE		R-HSA-167077;R-HSA-167084
R-HSA-167246	Tat-mediated elongation of the HIV-1 transcript	1	47	0.00303932	0.358801	0.445146	0.358801	7	8	0.000543368	9606	Homo sapiens	NELFE		R-HSA-170706;R-HSA-170704;R-HSA-167191;R-HSA-167192;R-HSA-167196;R-HSA-167197;R-HSA-167181
R-HSA-167169	HIV Transcription Elongation	1	47	0.00303932	0.358801	0.445146	0.358801	11	15	0.00101881	9606	Homo sapiens	NELFE		R-HSA-170706;R-HSA-170704;R-HSA-167478;R-HSA-167191;R-HSA-167147;R-HSA-167192;R-HSA-167087;R-HSA-167196;R-HSA-167197;R-HSA-167181;R-HSA-167085
R-HSA-3371568	Attenuation phase	1	47	0.00303932	0.358801	0.445146	0.358801	3	5	0.000339605	9606	Homo sapiens	HSPB1		R-HSA-3371554;R-HSA-5082369;R-HSA-5082384
R-HSA-68875	Mitotic Prophase	2	134	0.00866529	0.361186	0.442269	0.361186	8	34	0.00230931	9606	Homo sapiens	H2BC12		R-HSA-2245218;R-HSA-2288097;R-HSA-2301205;R-HSA-2294580;R-HSA-2172678;R-HSA-2294600;R-HSA-2294574;R-HSA-2294590
R-HSA-73886	Chromosome Maintenance	2	135	0.00872995	0.36457	0.438219	0.36457	7	38	0.002581	9606	Homo sapiens	H2BC12		R-HSA-9670114;R-HSA-606287;R-HSA-9670149;R-HSA-9670101;R-HSA-606289;R-HSA-181450;R-HSA-176700
R-HSA-9820841	M-decay: degradation of maternal mRNAs by maternally stored factors	1	48	0.00310398	0.364845	0.437891	0.364845	2	7	0.000475447	9606	Homo sapiens	ELL2		R-HSA-9819200;R-HSA-9822335
R-HSA-9607240	FLT3 Signaling	1	48	0.00310398	0.364845	0.437891	0.364845	1	43	0.0029206	9606	Homo sapiens	FYN		R-HSA-9605259
R-HSA-167161	HIV Transcription Initiation	1	49	0.00316865	0.370832	0.430823	0.370832	4	4	0.000271684	9606	Homo sapiens	TAF13		R-HSA-167477;R-HSA-167130;R-HSA-167134;R-HSA-167118
R-HSA-75953	RNA Polymerase II Transcription Initiation	1	49	0.00316865	0.370832	0.430823	0.370832	3	3	0.000203763	9606	Homo sapiens	TAF13		R-HSA-75861;R-HSA-75864;R-HSA-75866
R-HSA-5674135	MAP2K and MAPK activation	1	49	0.00316865	0.370832	0.430823	0.370832	8	12	0.000815051	9606	Homo sapiens	FGB		R-HSA-9657603;R-HSA-5672980;R-HSA-5672978;R-HSA-9657606;R-HSA-5672972;R-HSA-5672973;R-HSA-9657608;R-HSA-9657599
R-HSA-167162	RNA Polymerase II HIV Promoter Escape	1	49	0.00316865	0.370832	0.430823	0.370832	6	9	0.000611288	9606	Homo sapiens	TAF13		R-HSA-167474;R-HSA-9613490;R-HSA-167136;R-HSA-167121;R-HSA-9613498;R-HSA-167113
R-HSA-9656223	Signaling by RAF1 mutants	1	49	0.00316865	0.370832	0.430823	0.370832	4	7	0.000475447	9606	Homo sapiens	FGB		R-HSA-9656211;R-HSA-9656209;R-HSA-9656215;R-HSA-9656214
R-HSA-5675221	Negative regulation of MAPK pathway	1	49	0.00316865	0.370832	0.430823	0.370832	1	17	0.00115466	9606	Homo sapiens	DUSP6		R-HSA-5675376
R-HSA-397014	Muscle contraction	3	232	0.0150026	0.375088	0.425867	0.375088	7	53	0.00359981	9606	Homo sapiens	CACNB1;MYL9		R-HSA-445700;R-HSA-445813;R-HSA-445699;R-HSA-5577213;R-HSA-9614031;R-HSA-445704;R-HSA-445705
R-HSA-512988	Interleukin-3, Interleukin-5 and GM-CSF signaling	1	50	0.00323332	0.376763	0.423931	0.376763	3	38	0.002581	9606	Homo sapiens	FYN		R-HSA-879917;R-HSA-912629;R-HSA-912627
R-HSA-195721	Signaling by WNT	4	331	0.0214046	0.38106	0.419007	0.38106	13	157	0.0106636	9606	Homo sapiens	H2BC12;WNT10B;DKK1		R-HSA-3769401;R-HSA-3364026;R-HSA-3781941;R-HSA-3247837;R-HSA-1458875;R-HSA-3781943;R-HSA-3247840;R-HSA-3238691;R-HSA-3247843;R-HSA-3247844;R-HSA-3238694;R-HSA-5368586;R-HSA-3451147
R-HSA-194138	Signaling by VEGF	2	140	0.00905329	0.381388	0.418633	0.381388	9	86	0.0058412	9606	Homo sapiens	HSPB1;FYN		R-HSA-5218847;R-HSA-5218814;R-HSA-5218812;R-HSA-5218824;R-HSA-5218854;R-HSA-5218806;R-HSA-5218804;R-HSA-5218916;R-HSA-5218832
R-HSA-73776	RNA Polymerase II Promoter Escape	1	51	0.00329798	0.382639	0.417211	0.382639	5	7	0.000475447	9606	Homo sapiens	TAF13		R-HSA-75873;R-HSA-9613494;R-HSA-75850;R-HSA-9613497;R-HSA-75869
R-HSA-1433557	Signaling by SCF-KIT	1	51	0.00329798	0.382639	0.417211	0.382639	19	39	0.00264892	9606	Homo sapiens	FYN		R-HSA-1433428;R-HSA-205319;R-HSA-1433488;R-HSA-1433456;R-HSA-1562641;R-HSA-1470012;R-HSA-1470010;R-HSA-1472121;R-HSA-1470009;R-HSA-205234;R-HSA-1433542;R-HSA-205238;R-HSA-205205;R-HSA-1433506;R-HSA-1433454;R-HSA-1433451;R-HSA-1433418;R-HSA-1433514;R-HSA-205244
R-HSA-2173789	TGF-beta receptor signaling activates SMADs	1	51	0.00329798	0.382639	0.417211	0.382639	3	44	0.00298852	9606	Homo sapiens	TGFB2		R-HSA-2395328;R-HSA-170846;R-HSA-170861
R-HSA-73621	Pyrimidine catabolism	1	51	0.00329798	0.382639	0.417211	0.382639	1	17	0.00115466	9606	Homo sapiens	UPP1		R-HSA-74376
R-HSA-114608	Platelet degranulation	2	141	0.00911795	0.38473	0.414844	0.38473	1	11	0.00074713	9606	Homo sapiens	FGB;TGFB2		R-HSA-481007
R-HSA-2172127	DAP12 interactions	1	52	0.00336265	0.388459	0.410654	0.388459	10	33	0.00224139	9606	Homo sapiens	FYN		R-HSA-2395412;R-HSA-2424484;R-HSA-210289;R-HSA-2424486;R-HSA-2424487;R-HSA-2424480;R-HSA-2396594;R-HSA-2424482;R-HSA-2395439;R-HSA-2395801
R-HSA-190828	Gap junction trafficking	1	52	0.00336265	0.388459	0.410654	0.388459	4	20	0.00135842	9606	Homo sapiens	DAB2		R-HSA-196017;R-HSA-190519;R-HSA-196026;R-HSA-190829
R-HSA-3928662	EPHB-mediated forward signaling	1	52	0.00336265	0.388459	0.410654	0.388459	5	26	0.00176594	9606	Homo sapiens	FYN		R-HSA-3928623;R-HSA-4093336;R-HSA-3928627;R-HSA-3928583;R-HSA-3928645
R-HSA-76042	RNA Polymerase II Transcription Initiation And Promoter Clearance	1	53	0.00342732	0.394225	0.404255	0.394225	9	11	0.00074713	9606	Homo sapiens	TAF13		R-HSA-75873;R-HSA-75861;R-HSA-9613494;R-HSA-75864;R-HSA-75866;R-HSA-75850;R-HSA-9613497;R-HSA-75869;R-HSA-75949
R-HSA-6783310	Fanconi Anemia Pathway	1	53	0.00342732	0.394225	0.404255	0.394225	12	15	0.00101881	9606	Homo sapiens	FAAP24		R-HSA-6785607;R-HSA-6785126;R-HSA-6786166;R-HSA-6785732;R-HSA-6785986;R-HSA-6788385;R-HSA-6785361;R-HSA-6785087;R-HSA-6785342;R-HSA-6786155;R-HSA-6786171;R-HSA-6788392
R-HSA-76009	Platelet Aggregation (Plug Formation)	1	53	0.00342732	0.394225	0.404255	0.394225	15	27	0.00183387	9606	Homo sapiens	FGB		R-HSA-354149;R-HSA-429415;R-HSA-354087;R-HSA-372705;R-HSA-429441;R-HSA-377644;R-HSA-354124;R-HSA-377641;R-HSA-377640;R-HSA-377643;R-HSA-372693;R-HSA-354165;R-HSA-354066;R-HSA-372697;R-HSA-354073
R-HSA-1474165	Reproduction	2	144	0.00931195	0.394708	0.403724	0.394708	8	43	0.0029206	9606	Homo sapiens	H2BC12		R-HSA-912408;R-HSA-912458;R-HSA-912503;R-HSA-912470;R-HSA-912496;R-HSA-912467;R-HSA-1214188;R-HSA-912450
R-HSA-8956319	Nucleotide catabolism	2	144	0.00931195	0.394708	0.403724	0.394708	2	63	0.00427902	9606	Homo sapiens	UPP1;ADPRM		R-HSA-5696049;R-HSA-74376
R-HSA-6802955	Paradoxical activation of RAF signaling by kinase inactive BRAF	1	54	0.00349198	0.399938	0.398008	0.399938	4	7	0.000475447	9606	Homo sapiens	FGB		R-HSA-6802918;R-HSA-6803234;R-HSA-6802943;R-HSA-6802942
R-HSA-6802946	Signaling by moderate kinase activity BRAF mutants	1	54	0.00349198	0.399938	0.398008	0.399938	4	7	0.000475447	9606	Homo sapiens	FGB		R-HSA-6802919;R-HSA-6802914;R-HSA-6803230;R-HSA-6802921
R-HSA-9649948	Signaling downstream of RAS mutants	1	54	0.00349198	0.399938	0.398008	0.399938	4	7	0.000475447	9606	Homo sapiens	FGB		R-HSA-6803233;R-HSA-6802926;R-HSA-6802925;R-HSA-6802922
R-HSA-6802949	Signaling by RAS mutants	1	54	0.00349198	0.399938	0.398008	0.399938	4	9	0.000611288	9606	Homo sapiens	FGB		R-HSA-6803233;R-HSA-6802926;R-HSA-6802925;R-HSA-6802922
R-HSA-72695	Formation of the ternary complex, and subsequently, the 43S complex	1	54	0.00349198	0.399938	0.398008	0.399938	1	3	0.000203763	9606	Homo sapiens	EIF3C		R-HSA-72691
R-HSA-1638074	Keratan sulfate/keratin metabolism	1	54	0.00349198	0.399938	0.398008	0.399938	1	16	0.00108674	9606	Homo sapiens	CHST2		R-HSA-2046222
R-HSA-3928665	EPH-ephrin mediated repulsion of cells	1	55	0.00355665	0.405596	0.391906	0.405596	5	9	0.000611288	9606	Homo sapiens	FYN		R-HSA-4093327;R-HSA-3928607;R-HSA-3928604;R-HSA-3928642;R-HSA-3928628
R-HSA-76005	Response to elevated platelet cytosolic Ca2+	2	148	0.00957062	0.407898	0.389449	0.407898	1	14	0.000950893	9606	Homo sapiens	FGB;TGFB2		R-HSA-481007
R-HSA-450408	AUF1 (hnRNP D0) binds and destabilizes mRNA	1	56	0.00362131	0.411202	0.385945	0.411202	2	4	0.000271684	9606	Homo sapiens	HSPB1		R-HSA-450551;R-HSA-450580
R-HSA-9031628	NGF-stimulated transcription	1	56	0.00362131	0.411202	0.385945	0.411202	2	37	0.00251307	9606	Homo sapiens	SGK1		R-HSA-9612501;R-HSA-9612509
R-HSA-157858	Gap junction trafficking and regulation	1	57	0.00368598	0.416755	0.38012	0.416755	4	24	0.0016301	9606	Homo sapiens	DAB2		R-HSA-196017;R-HSA-190519;R-HSA-196026;R-HSA-190829
R-HSA-380108	Chemokine receptors bind chemokines	1	57	0.00368598	0.416755	0.38012	0.416755	1	19	0.0012905	9606	Homo sapiens	CCL20		R-HSA-373087
R-HSA-69481	G2/M Checkpoints	2	153	0.00989395	0.424188	0.372441	0.424188	2	24	0.0016301	9606	Homo sapiens	H2BC12		R-HSA-5683735;R-HSA-69891
R-HSA-3371571	HSF1-dependent transactivation	1	59	0.00381531	0.427705	0.368855	0.427705	4	8	0.000543368	9606	Homo sapiens	HSPB1		R-HSA-3371554;R-HSA-5082356;R-HSA-5082369;R-HSA-5082384
R-HSA-373752	Netrin-1 signaling	1	59	0.00381531	0.427705	0.368855	0.427705	8	37	0.00251307	9606	Homo sapiens	FYN		R-HSA-373716;R-HSA-418868;R-HSA-418850;R-HSA-418865;R-HSA-374701;R-HSA-418874;R-HSA-418858;R-HSA-418856
R-HSA-112382	Formation of RNA Pol II elongation complex	1	60	0.00387998	0.433104	0.363408	0.433104	2	2	0.000135842	9606	Homo sapiens	NELFE		R-HSA-112379;R-HSA-112381
R-HSA-5339562	Uptake and actions of bacterial toxins	1	60	0.00387998	0.433104	0.363408	0.433104	1	66	0.00448278	9606	Homo sapiens	MAP2K6		R-HSA-5211405
R-HSA-75955	RNA Polymerase II Transcription Elongation	1	61	0.00394465	0.438452	0.358078	0.438452	6	8	0.000543368	9606	Homo sapiens	NELFE		R-HSA-112385;R-HSA-113412;R-HSA-112379;R-HSA-113402;R-HSA-112381;R-HSA-112396
R-HSA-9639288	Amino acids regulate mTORC1	1	61	0.00394465	0.438452	0.358078	0.438452	8	12	0.000815051	9606	Homo sapiens	ATP6V1D		R-HSA-9640195;R-HSA-9640167;R-HSA-9639286;R-HSA-9646468;R-HSA-9640168;R-HSA-9645608;R-HSA-9640175;R-HSA-9645598
R-HSA-157118	Signaling by NOTCH	3	258	0.0166839	0.44058	0.355975	0.44058	5	154	0.0104598	9606	Homo sapiens	H2BC12;DNER		R-HSA-9604834;R-HSA-1912398;R-HSA-9604831;R-HSA-1980112;R-HSA-9604829
R-HSA-72649	Translation initiation complex formation	1	62	0.00400931	0.443749	0.352862	0.443749	2	2	0.000135842	9606	Homo sapiens	EIF3C		R-HSA-156808;R-HSA-157849
R-HSA-162906	HIV Infection	3	260	0.0168132	0.44552	0.351133	0.44552	36	160	0.0108674	9606	Homo sapiens	TAF13;FYN;NELFE		R-HSA-167113;R-HSA-167118;R-HSA-167181;R-HSA-200908;R-HSA-170706;R-HSA-170704;R-HSA-167121;R-HSA-167191;R-HSA-167130;R-HSA-167192;R-HSA-167134;R-HSA-167196;R-HSA-167197;R-HSA-9613490;R-HSA-167459;R-HSA-167136;R-HSA-167076;R-HSA-167077;R-HSA-9613498;R-HSA-167147;R-HSA-167150;R-HSA-167087;R-HSA-167148;R-HSA-167084;R-HSA-167085;R-HSA-167090;R-HSA-167282;R-HSA-167474;R-HSA-167478;R-HSA-167284;R-HSA-1…
R-HSA-162599	Late Phase of HIV Life Cycle	2	160	0.0103466	0.446603	0.350078	0.446603	35	78	0.00529783	9606	Homo sapiens	TAF13;NELFE		R-HSA-167113;R-HSA-167118;R-HSA-167181;R-HSA-170706;R-HSA-170704;R-HSA-167121;R-HSA-167191;R-HSA-167130;R-HSA-167192;R-HSA-167134;R-HSA-167196;R-HSA-167197;R-HSA-9613490;R-HSA-167459;R-HSA-167136;R-HSA-167076;R-HSA-167077;R-HSA-9613498;R-HSA-167147;R-HSA-167150;R-HSA-167087;R-HSA-167148;R-HSA-167084;R-HSA-167085;R-HSA-167090;R-HSA-167282;R-HSA-167474;R-HSA-167478;R-HSA-167284;R-HSA-167477;R-HSA-1…
R-HSA-418597	G alpha (z) signalling events	1	63	0.00407398	0.448997	0.347756	0.448997	1	13	0.000882972	9606	Homo sapiens	RGS2		R-HSA-392133
R-HSA-72702	Ribosomal scanning and start codon recognition	1	64	0.00413864	0.454196	0.342756	0.454196	2	2	0.000135842	9606	Homo sapiens	EIF3C		R-HSA-72697;R-HSA-72621
R-HSA-193648	NRAGE signals death through JNK	1	64	0.00413864	0.454196	0.342756	0.454196	3	7	0.000475447	9606	Homo sapiens	NGFR		R-HSA-205115;R-HSA-204958;R-HSA-205132
R-HSA-425366	Transport of bile salts and organic acids, metal ions and amine compounds	2	163	0.0105406	0.456061	0.340977	0.456061	1	67	0.0045507	9606	Homo sapiens	SLC44A2		R-HSA-444433
R-HSA-5621480	Dectin-2 family	1	65	0.00420331	0.459347	0.33786	0.459347	1	12	0.000815051	9606	Homo sapiens	FYN		R-HSA-5621355
R-HSA-72662	Activation of the mRNA upon binding of the cap-binding complex and eIFs, and subsequent binding to 43S	1	66	0.00426798	0.464448	0.333062	0.464448	2	6	0.000407526	9606	Homo sapiens	EIF3C		R-HSA-156808;R-HSA-157849
R-HSA-425393	Transport of inorganic cations/anions and amino acids/oligopeptides	2	167	0.0107993	0.468528	0.329265	0.468528	2	76	0.00516199	9606	Homo sapiens	SLC17A5;SLC1A3		R-HSA-428015;R-HSA-428585
R-HSA-429914	Deadenylation-dependent mRNA decay	1	67	0.00433264	0.469503	0.328362	0.469503	1	10	0.000679209	9606	Homo sapiens	EXOSC5		R-HSA-430028
R-HSA-4085001	Sialic acid metabolism	1	67	0.00433264	0.469503	0.328362	0.469503	1	21	0.00142634	9606	Homo sapiens	SLC17A5		R-HSA-428585
R-HSA-9609646	HCMV Infection	3	270	0.0174599	0.469958	0.327941	0.469958	16	31	0.00210555	9606	Homo sapiens	H2BC12;IRS1		R-HSA-9610867;R-HSA-9621073;R-HSA-9640368;R-HSA-9698928;R-HSA-9611158;R-HSA-9610388;R-HSA-9614810;R-HSA-9614811;R-HSA-9623096;R-HSA-9609689;R-HSA-9610942;R-HSA-9614367;R-HSA-9614816;R-HSA-9614343;R-HSA-9610954;R-HSA-9611147
R-HSA-69306	DNA Replication	2	168	0.0108639	0.471618	0.32641	0.471618	2	58	0.00393941	9606	Homo sapiens	H2BC12		R-HSA-9749197;R-HSA-9749098
R-HSA-1266738	Developmental Biology	15	1524	0.0985515	0.472757	0.325362	0.472757	106	780	0.0529783	9606	Homo sapiens	CACNB1;H2BC12;WNT10B;TSC22D1;MPZ;FYN;IRS2;MYL9;DKK1;ELL2;MAP2K6		R-HSA-525833;R-HSA-5617492;R-HSA-3928633;R-HSA-3928639;R-HSA-3928627;R-HSA-2972965;R-HSA-3928625;R-HSA-3928631;R-HSA-3928628;R-HSA-9822597;R-HSA-3928616;R-HSA-3928623;R-HSA-5617484;R-HSA-5617486;R-HSA-3928615;R-HSA-2972977;R-HSA-3928614;R-HSA-5617483;R-HSA-3928602;R-HSA-418850;R-HSA-3928607;R-HSA-3928604;R-HSA-3928594;R-HSA-418858;R-HSA-418856;R-HSA-418868;R-HSA-3928584;R-HSA-418865;R-HSA-399934;…
R-HSA-5693532	DNA Double-Strand Break Repair	2	169	0.0109286	0.474698	0.323583	0.474698	35	113	0.00767507	9606	Homo sapiens	H2BC12		R-HSA-5682967;R-HSA-5683735;R-HSA-69891;R-HSA-5684052;R-HSA-5682965;R-HSA-5683986;R-HSA-5693599;R-HSA-5682588;R-HSA-5686685;R-HSA-5683930;R-HSA-5682586;R-HSA-5683801;R-HSA-5682629;R-HSA-5683077;R-HSA-5693583;R-HSA-5683405;R-HSA-5686900;R-HSA-5686704;R-HSA-5682992;R-HSA-5693566;R-HSA-5683967;R-HSA-5683964;R-HSA-5683384;R-HSA-5683385;R-HSA-5682598;R-HSA-5682983;R-HSA-5684071;R-HSA-5693602;R-HSA-569…
R-HSA-422475	Axon guidance	6	585	0.0378298	0.476767	0.321694	0.476767	59	298	0.0202404	9606	Homo sapiens	CACNB1;FYN;IRS2;MYL9		R-HSA-525833;R-HSA-3928633;R-HSA-3928639;R-HSA-3928627;R-HSA-3928625;R-HSA-3928631;R-HSA-3928628;R-HSA-3928616;R-HSA-3928623;R-HSA-3928615;R-HSA-3928614;R-HSA-3928602;R-HSA-418850;R-HSA-3928607;R-HSA-4093336;R-HSA-3928604;R-HSA-374701;R-HSA-3928594;R-HSA-418858;R-HSA-418856;R-HSA-4093327;R-HSA-418868;R-HSA-3928584;R-HSA-418865;R-HSA-399934;R-HSA-399935;R-HSA-391868;R-HSA-391871;R-HSA-399933;R-HSA…
R-HSA-8956321	Nucleotide salvage	1	69	0.00446198	0.479469	0.319239	0.479469	1	22	0.00149426	9606	Homo sapiens	UPP1		R-HSA-74372
R-HSA-1169410	Antiviral mechanism by IFN-stimulated genes	2	172	0.0111226	0.483872	0.31527	0.483872	3	71	0.00482239	9606	Homo sapiens	FAAP24;MAP2K6		R-HSA-9836322;R-HSA-9835411;R-HSA-9833723
R-HSA-8943724	Regulation of PTEN gene transcription	1	70	0.00452664	0.484383	0.314812	0.484383	2	15	0.00101881	9606	Homo sapiens	SNAI2		R-HSA-8944104;R-HSA-8944026
R-HSA-6790901	rRNA modification in the nucleus and cytosol	1	71	0.00459131	0.48925	0.310469	0.48925	1	8	0.000543368	9606	Homo sapiens	DHX37		R-HSA-6790906
R-HSA-162587	HIV Life Cycle	2	175	0.0113166	0.492947	0.307199	0.492947	35	117	0.00794675	9606	Homo sapiens	TAF13;NELFE		R-HSA-167113;R-HSA-167118;R-HSA-167181;R-HSA-170706;R-HSA-170704;R-HSA-167121;R-HSA-167191;R-HSA-167130;R-HSA-167192;R-HSA-167134;R-HSA-167196;R-HSA-167197;R-HSA-9613490;R-HSA-167459;R-HSA-167136;R-HSA-167076;R-HSA-167077;R-HSA-9613498;R-HSA-167147;R-HSA-167150;R-HSA-167087;R-HSA-167148;R-HSA-167084;R-HSA-167085;R-HSA-167090;R-HSA-167282;R-HSA-167474;R-HSA-167478;R-HSA-167284;R-HSA-167477;R-HSA-1…
R-HSA-9610379	HCMV Late Events	2	175	0.0113166	0.492947	0.307199	0.492947	5	19	0.0012905	9606	Homo sapiens	H2BC12;IRS1		R-HSA-9640368;R-HSA-9698928;R-HSA-9610388;R-HSA-9610954;R-HSA-9610942
R-HSA-5619115	Disorders of transmembrane transporters	3	280	0.0181066	0.493911	0.306352	0.493911	3	88	0.00597704	9606	Homo sapiens	ABCB1;SLC17A5;SLC1A3		R-HSA-5625015;R-HSA-5624239;R-HSA-5678749
R-HSA-211976	Endogenous sterols	1	72	0.00465598	0.494071	0.30621	0.494071	1	18	0.00122258	9606	Homo sapiens	AHR		R-HSA-211951
R-HSA-211981	Xenobiotics	1	72	0.00465598	0.494071	0.30621	0.494071	1	22	0.00149426	9606	Homo sapiens	AHR		R-HSA-76472
R-HSA-168643	Nucleotide-binding domain, leucine rich repeat containing receptor (NLR) signaling pathways	1	72	0.00465598	0.494071	0.30621	0.494071	2	46	0.00312436	9606	Homo sapiens	MAP2K6		R-HSA-727819;R-HSA-1247960
R-HSA-9006931	Signaling by Nuclear Receptors	4	386	0.0249612	0.495885	0.304619	0.495885	17	196	0.0133125	9606	Homo sapiens	H2BC12;KANK1;HSPB1		R-HSA-9009065;R-HSA-9011981;R-HSA-9011949;R-HSA-9011983;R-HSA-9011950;R-HSA-9012000;R-HSA-9009378;R-HSA-9011941;R-HSA-9011975;R-HSA-9009371;R-HSA-9021050;R-HSA-9018334;R-HSA-9011966;R-HSA-9011985;R-HSA-9011952;R-HSA-9011984;R-HSA-9021072
R-HSA-6802952	Signaling by BRAF and RAF1 fusions	1	73	0.00472064	0.498848	0.302032	0.498848	4	5	0.000339605	9606	Homo sapiens	FGB		R-HSA-6802935;R-HSA-6802934;R-HSA-6802933;R-HSA-6802932
R-HSA-913709	O-linked glycosylation of mucins	1	73	0.00472064	0.498848	0.302032	0.498848	1	16	0.00108674	9606	Homo sapiens	B3GNT9		R-HSA-914010
R-HSA-212165	Epigenetic regulation of gene expression	2	178	0.0115106	0.501923	0.299363	0.501923	20	64	0.00434694	9606	Homo sapiens	H2BC12		R-HSA-5334097;R-HSA-427527;R-HSA-5334160;R-HSA-5334099;R-HSA-212263;R-HSA-5334164;R-HSA-5250938;R-HSA-5227490;R-HSA-212269;R-HSA-433672;R-HSA-427528;R-HSA-427336;R-HSA-427337;R-HSA-427383;R-HSA-5334179;R-HSA-5334151;R-HSA-5334152;R-HSA-427514;R-HSA-212222;R-HSA-212252
R-HSA-416476	G alpha (q) signalling events	3	285	0.0184299	0.505688	0.296117	0.505688	7	35	0.00237723	9606	Homo sapiens	RGS2;P2RY11		R-HSA-8982025;R-HSA-418582;R-HSA-749448;R-HSA-8982026;R-HSA-749452;R-HSA-8982017;R-HSA-379048
R-HSA-500792	GPCR ligand binding	6	609	0.0393818	0.515848	0.287479	0.515848	7	217	0.0147388	9606	Homo sapiens	WNT10B;CALCB;P2RY11;GPR37;CCL20		R-HSA-419843;R-HSA-9702354;R-HSA-5336182;R-HSA-417825;R-HSA-420127;R-HSA-373087;R-HSA-201708
R-HSA-2262752	Cellular responses to stress	10	1038	0.0671236	0.520369	0.283689	0.520369	31	500	0.0339605	9606	Homo sapiens	H2BC12;EXOSC5;IL6;SRPRA;HSPB1;ATP6V1D;MAP2K6		R-HSA-3228469;R-HSA-3790130;R-HSA-5082369;R-HSA-9645598;R-HSA-3371518;R-HSA-9640195;R-HSA-3229089;R-HSA-3223200;R-HSA-3371554;R-HSA-4793819;R-HSA-3785711;R-HSA-3240295;R-HSA-9646468;R-HSA-450333;R-HSA-5082384;R-HSA-3229102;R-HSA-3857305;R-HSA-517731;R-HSA-9639286;R-HSA-3238999;R-HSA-3788745;R-HSA-3222593;R-HSA-9640167;R-HSA-3788748;R-HSA-1791139;R-HSA-3371467;R-HSA-5082356;R-HSA-9640168;R-HSA-964…
R-HSA-1834949	Cytosolic sensors of pathogen-associated DNA	1	78	0.00504397	0.522066	0.282274	0.522066	1	50	0.00339605	9606	Homo sapiens	POLR3D		R-HSA-1964482
R-HSA-5619102	SLC transporter disorders	2	185	0.0119633	0.522467	0.281941	0.522467	2	65	0.00441486	9606	Homo sapiens	SLC17A5;SLC1A3		R-HSA-5625015;R-HSA-5624239
R-HSA-76002	Platelet activation, signaling and aggregation	3	293	0.0189472	0.524238	0.280471	0.524238	21	119	0.00808259	9606	Homo sapiens	FGB;TGFB2;FYN		R-HSA-354149;R-HSA-139842;R-HSA-429415;R-HSA-354087;R-HSA-372705;R-HSA-429441;R-HSA-481007;R-HSA-377644;R-HSA-354124;R-HSA-114600;R-HSA-377641;R-HSA-377640;R-HSA-377643;R-HSA-372693;R-HSA-354165;R-HSA-453200;R-HSA-354066;R-HSA-437118;R-HSA-453183;R-HSA-372697;R-HSA-354073
R-HSA-3000178	ECM proteoglycans	1	79	0.00510864	0.52658	0.278535	0.52658	1	23	0.00156218	9606	Homo sapiens	TGFB2		R-HSA-2327886
R-HSA-74259	Purine catabolism	1	80	0.00517331	0.531052	0.274863	0.531052	1	33	0.00224139	9606	Homo sapiens	ADPRM		R-HSA-5696049
R-HSA-6791226	Major pathway of rRNA processing in the nucleolus and cytosol	2	189	0.0122219	0.533951	0.272498	0.533951	4	7	0.000475447	9606	Homo sapiens	EXOSC5;DHX37		R-HSA-6791222;R-HSA-6791221;R-HSA-6791228;R-HSA-6791227
R-HSA-204998	Cell death signalling via NRAGE, NRIF and NADE	1	81	0.00523797	0.535481	0.271256	0.535481	10	17	0.00115466	9606	Homo sapiens	NGFR		R-HSA-193650;R-HSA-204949;R-HSA-204981;R-HSA-193669;R-HSA-205115;R-HSA-205112;R-HSA-204958;R-HSA-205117;R-HSA-193677;R-HSA-205132
R-HSA-1222556	ROS and RNS production in phagocytes	1	82	0.00530264	0.539869	0.267711	0.539869	1	45	0.00305644	9606	Homo sapiens	ATP6V1D		R-HSA-1222516
R-HSA-8953897	Cellular responses to stimuli	10	1056	0.0682876	0.542635	0.265492	0.542635	31	531	0.036066	9606	Homo sapiens	H2BC12;EXOSC5;IL6;SRPRA;HSPB1;ATP6V1D;MAP2K6		R-HSA-3228469;R-HSA-3790130;R-HSA-5082369;R-HSA-9645598;R-HSA-3371518;R-HSA-9640195;R-HSA-3229089;R-HSA-3223200;R-HSA-3371554;R-HSA-4793819;R-HSA-3785711;R-HSA-3240295;R-HSA-9646468;R-HSA-450333;R-HSA-5082384;R-HSA-3229102;R-HSA-3857305;R-HSA-517731;R-HSA-9639286;R-HSA-3238999;R-HSA-3788745;R-HSA-3222593;R-HSA-9640167;R-HSA-3788748;R-HSA-1791139;R-HSA-3371467;R-HSA-5082356;R-HSA-9640168;R-HSA-964…
R-HSA-917937	Iron uptake and transport	1	83	0.0053673	0.544216	0.264228	0.544216	2	34	0.00230931	9606	Homo sapiens	ATP6V1D		R-HSA-5252133;R-HSA-917841
R-HSA-8939902	Regulation of RUNX2 expression and activity	1	83	0.0053673	0.544216	0.264228	0.544216	1	32	0.00217347	9606	Homo sapiens	BMP2		R-HSA-9007707
R-HSA-9824443	Parasitic Infection Pathways	3	302	0.0195292	0.544649	0.263883	0.544649	5	95	0.00645249	9606	Homo sapiens	IL6;FYN		R-HSA-9664275;R-HSA-9662710;R-HSA-9664261;R-HSA-9662708;R-HSA-9662781
R-HSA-9658195	Leishmania infection	3	302	0.0195292	0.544649	0.263883	0.544649	5	95	0.00645249	9606	Homo sapiens	IL6;FYN		R-HSA-9664275;R-HSA-9662710;R-HSA-9664261;R-HSA-9662708;R-HSA-9662781
R-HSA-1980143	Signaling by NOTCH1	1	84	0.00543197	0.548522	0.260806	0.548522	2	39	0.00264892	9606	Homo sapiens	DNER		R-HSA-1912398;R-HSA-1980112
R-HSA-6796648	TP53 Regulates Transcription of DNA Repair Genes	1	86	0.0055613	0.557014	0.254134	0.557014	3	17	0.00115466	9606	Homo sapiens	NELFE		R-HSA-6797606;R-HSA-6797616;R-HSA-6797712
R-HSA-216083	Integrin cell surface interactions	1	86	0.0055613	0.557014	0.254134	0.557014	3	55	0.00373565	9606	Homo sapiens	FGB		R-HSA-114560;R-HSA-216082;R-HSA-216069
R-HSA-425407	SLC-mediated transmembrane transport	4	419	0.0270952	0.560462	0.251454	0.560462	3	194	0.0131767	9606	Homo sapiens	SLC44A2;SLC17A5;SLC1A3		R-HSA-444433;R-HSA-428015;R-HSA-428585
R-HSA-388841	Costimulation by the CD28 family	1	87	0.00562597	0.5612	0.250883	0.5612	11	35	0.00237723	9606	Homo sapiens	FYN		R-HSA-389381;R-HSA-389348;R-HSA-389158;R-HSA-389350;R-HSA-388833;R-HSA-388832;R-HSA-388829;R-HSA-388831;R-HSA-388814;R-HSA-389352;R-HSA-389354
R-HSA-9663891	Selective autophagy	1	89	0.0057553	0.569454	0.244541	0.569454	5	48	0.00326021	9606	Homo sapiens	PLIN2		R-HSA-9613666;R-HSA-9613530;R-HSA-9613352;R-HSA-9613513;R-HSA-9613565
R-HSA-6806667	Metabolism of fat-soluble vitamins	1	89	0.0057553	0.569454	0.244541	0.569454	1	34	0.00230931	9606	Homo sapiens	VKORC1L1		R-HSA-6806647
R-HSA-375276	Peptide ligand-binding receptors	2	203	0.0131273	0.572652	0.242109	0.572652	2	83	0.00563744	9606	Homo sapiens	GPR37;CCL20		R-HSA-5336182;R-HSA-373087
R-HSA-5689880	Ub-specific processing proteases	2	206	0.0133213	0.580638	0.236094	0.580638	2	40	0.00271684	9606	Homo sapiens	H2BC12		R-HSA-5696960;R-HSA-5690080
R-HSA-8868773	rRNA processing in the nucleus and cytosol	2	207	0.0133859	0.583276	0.234126	0.583276	5	15	0.00101881	9606	Homo sapiens	EXOSC5;DHX37		R-HSA-6791222;R-HSA-6791221;R-HSA-6791228;R-HSA-6791227;R-HSA-6790906
R-HSA-983712	Ion channel transport	2	209	0.0135153	0.588516	0.230242	0.588516	2	51	0.00346397	9606	Homo sapiens	SGK1;ATP6V1D		R-HSA-5252133;R-HSA-2682349
R-HSA-372790	Signaling by GPCR	8	876	0.0566477	0.589129	0.22979	0.589129	25	392	0.026625	9606	Homo sapiens	WNT10B;RGS2;CALCB;P2RY11;GPR37;CCL20		R-HSA-8982025;R-HSA-392133;R-HSA-749448;R-HSA-8982026;R-HSA-749454;R-HSA-419843;R-HSA-9702354;R-HSA-749452;R-HSA-8982017;R-HSA-8982019;R-HSA-8982020;R-HSA-418582;R-HSA-392212;R-HSA-420127;R-HSA-373087;R-HSA-749456;R-HSA-379044;R-HSA-5336182;R-HSA-417825;R-HSA-380073;R-HSA-379048;R-HSA-201708;R-HSA-8982012;R-HSA-744887;R-HSA-744886
R-HSA-8876198	RAB GEFs exchange GTP for GDP on RABs	1	94	0.00607863	0.589422	0.229574	0.589422	18	21	0.00142634	9606	Homo sapiens	CHML		R-HSA-8876615;R-HSA-8876454;R-HSA-8876837;R-HSA-8877475;R-HSA-8876193;R-HSA-8877760;R-HSA-8877998;R-HSA-8877612;R-HSA-8877451;R-HSA-8876616;R-HSA-8875318;R-HSA-8877813;R-HSA-8876191;R-HSA-8877311;R-HSA-8876190;R-HSA-8876188;R-HSA-8877308;R-HSA-8875320
R-HSA-6804756	Regulation of TP53 Activity through Phosphorylation	1	95	0.0061433	0.593304	0.226723	0.593304	1	26	0.00176594	9606	Homo sapiens	TAF13		R-HSA-6805399
R-HSA-163841	Gamma carboxylation, hypusinylation, hydroxylation, and arylsulfatase activation	1	95	0.0061433	0.593304	0.226723	0.593304	1	50	0.00339605	9606	Homo sapiens	DPH2		R-HSA-5358494
R-HSA-195258	RHO GTPase Effectors	3	325	0.0210166	0.594447	0.225887	0.594447	13	113	0.00767507	9606	Homo sapiens	H2BC12;MYL9		R-HSA-5668978;R-HSA-419232;R-HSA-5625849;R-HSA-5625848;R-HSA-5625784;R-HSA-5625883;R-HSA-5625797;R-HSA-5625796;R-HSA-5668932;R-HSA-5671919;R-HSA-419197;R-HSA-5625870;R-HSA-5625774
R-HSA-1474244	Extracellular matrix organization	3	328	0.0212106	0.60068	0.221357	0.60068	6	319	0.0216668	9606	Homo sapiens	FGB;BMP2;TGFB2		R-HSA-114560;R-HSA-216082;R-HSA-2395328;R-HSA-216069;R-HSA-2396399;R-HSA-2327886
R-HSA-5619084	ABC transporter disorders	1	99	0.00640197	0.608469	0.215761	0.608469	1	23	0.00156218	9606	Homo sapiens	ABCB1		R-HSA-5678749
R-HSA-112310	Neurotransmitter release cycle	1	100	0.00646663	0.612172	0.213126	0.612172	1	37	0.00251307	9606	Homo sapiens	SLC1A3		R-HSA-210404
R-HSA-6811442	Intra-Golgi and retrograde Golgi-to-ER traffic	2	219	0.0141619	0.613984	0.211843	0.613984	3	48	0.00326021	9606	Homo sapiens	RAB30;MAN1A1		R-HSA-8849748;R-HSA-8847635;R-HSA-8847544
R-HSA-1483206	Glycerophospholipid biosynthesis	2	221	0.0142913	0.618932	0.208357	0.618932	1	133	0.00903349	9606	Homo sapiens	SLC44A2		R-HSA-444433
R-HSA-2029481	FCGR activation	1	103	0.00666063	0.623074	0.205461	0.623074	1	6	0.000407526	9606	Homo sapiens	FYN		R-HSA-2029459
R-HSA-983695	Antigen activates B Cell Receptor (BCR) leading to generation of second messengers	1	103	0.00666063	0.623074	0.205461	0.623074	1	26	0.00176594	9606	Homo sapiens	FYN		R-HSA-983709
R-HSA-388396	GPCR downstream signalling	7	795	0.0514097	0.628087	0.20198	0.628087	18	175	0.0118862	9606	Homo sapiens	RGS2;CALCB;P2RY11;GPR37;CCL20		R-HSA-8982025;R-HSA-392133;R-HSA-379044;R-HSA-749448;R-HSA-8982026;R-HSA-749454;R-HSA-749452;R-HSA-8982017;R-HSA-8982019;R-HSA-380073;R-HSA-379048;R-HSA-8982020;R-HSA-418582;R-HSA-392212;R-HSA-8982012;R-HSA-749456;R-HSA-744887;R-HSA-744886
R-HSA-72689	Formation of a pool of free 40S subunits	1	106	0.00685463	0.63367	0.198137	0.63367	1	2	0.000135842	9606	Homo sapiens	EIF3C		R-HSA-72676
R-HSA-1236974	ER-Phagosome pathway	1	106	0.00685463	0.63367	0.198137	0.63367	1	10	0.000679209	9606	Homo sapiens	FGB		R-HSA-8863895
R-HSA-5687128	MAPK6/MAPK4 signaling	1	106	0.00685463	0.63367	0.198137	0.63367	1	40	0.00271684	9606	Homo sapiens	HSPB1		R-HSA-5687121
R-HSA-2730905	Role of LAT2/NTAL/LAB on calcium mobilization	1	107	0.0069193	0.637136	0.195768	0.637136	1	7	0.000475447	9606	Homo sapiens	FYN		R-HSA-2730860
R-HSA-170834	Signaling by TGF-beta Receptor Complex	1	108	0.00698396	0.64057	0.193433	0.64057	3	100	0.00679209	9606	Homo sapiens	TGFB2		R-HSA-2395328;R-HSA-170846;R-HSA-170861
R-HSA-8957275	Post-translational protein phosphorylation	1	109	0.00704863	0.643971	0.191134	0.643971	1	1	6.79209e-05	9606	Homo sapiens	IL6		R-HSA-8952289
R-HSA-381340	Transcriptional regulation of white adipocyte differentiation	1	109	0.00704863	0.643971	0.191134	0.643971	1	19	0.0012905	9606	Homo sapiens	WNT10B		R-HSA-560491
R-HSA-193704	p75 NTR receptor-mediated signalling	1	110	0.0071133	0.647341	0.188867	0.647341	37	50	0.00339605	9606	Homo sapiens	NGFR		R-HSA-193665;R-HSA-193668;R-HSA-193669;R-HSA-193672;R-HSA-193679;R-HSA-193677;R-HSA-205132;R-HSA-9012761;R-HSA-193682;R-HSA-193686;R-HSA-204949;R-HSA-193684;R-HSA-193694;R-HSA-204958;R-HSA-209566;R-HSA-193695;R-HSA-193696;R-HSA-193702;R-HSA-193703;R-HSA-209573;R-HSA-193636;R-HSA-193700;R-HSA-193642;R-HSA-193643;R-HSA-193641;R-HSA-193705;R-HSA-193646;R-HSA-193647;R-HSA-193650;R-HSA-193655;R-HSA-20…
R-HSA-9009391	Extra-nuclear estrogen signaling	1	111	0.00717796	0.650678	0.186634	0.650678	2	39	0.00264892	9606	Homo sapiens	HSPB1		R-HSA-9021050;R-HSA-9021072
R-HSA-3371453	Regulation of HSF1-mediated heat shock response	1	113	0.00730729	0.65726	0.182263	0.65726	2	14	0.000950893	9606	Homo sapiens	HSPB1		R-HSA-3371467;R-HSA-3371518
R-HSA-8856825	Cargo recognition for clathrin-mediated endocytosis	1	115	0.00743663	0.663718	0.178016	0.663718	2	15	0.00101881	9606	Homo sapiens	DAB2		R-HSA-8863472;R-HSA-8863471
R-HSA-163125	Post-translational modification: synthesis of GPI-anchored proteins	1	115	0.00743663	0.663718	0.178016	0.663718	1	16	0.00108674	9606	Homo sapiens	CPM		R-HSA-8940388
R-HSA-9833110	RSV-host interactions	1	116	0.00750129	0.666902	0.175938	0.666902	1	27	0.00183387	9606	Homo sapiens	H2BC12		R-HSA-9837063
R-HSA-3700989	Transcriptional Regulation by TP53	4	484	0.0312985	0.673422	0.171713	0.673422	8	259	0.0175915	9606	Homo sapiens	TAF13;SGK1;NELFE;MAP2K6		R-HSA-6805399;R-HSA-6797606;R-HSA-6795460;R-HSA-6795473;R-HSA-6797616;R-HSA-6797712;R-HSA-8877691;R-HSA-6795290
R-HSA-1799339	SRP-dependent cotranslational protein targeting to membrane	1	119	0.00769529	0.676274	0.169877	0.676274	2	5	0.000339605	9606	Homo sapiens	SRPRA		R-HSA-1799326;R-HSA-1799330
R-HSA-9725370	Signaling by ALK fusions and activated point mutants	1	119	0.00769529	0.676274	0.169877	0.676274	2	63	0.00427902	9606	Homo sapiens	IRS1		R-HSA-9712082;R-HSA-9712088
R-HSA-9700206	Signaling by ALK in cancer	1	119	0.00769529	0.676274	0.169877	0.676274	2	71	0.00482239	9606	Homo sapiens	IRS1		R-HSA-9712082;R-HSA-9712088
R-HSA-72312	rRNA processing	2	247	0.0159726	0.678884	0.168204	0.678884	5	21	0.00142634	9606	Homo sapiens	EXOSC5;DHX37		R-HSA-6791222;R-HSA-6791221;R-HSA-6791228;R-HSA-6791227;R-HSA-6790906
R-HSA-72706	GTP hydrolysis and joining of the 60S ribosomal subunit	1	120	0.00775996	0.67934	0.167913	0.67934	1	3	0.000203763	9606	Homo sapiens	EIF3C		R-HSA-72619
R-HSA-156827	L13a-mediated translational silencing of Ceruloplasmin expression	1	120	0.00775996	0.67934	0.167913	0.67934	1	3	0.000203763	9606	Homo sapiens	EIF3C		R-HSA-156823
R-HSA-2672351	Stimuli-sensing channels	1	121	0.00782462	0.682376	0.165976	0.682376	1	33	0.00224139	9606	Homo sapiens	SGK1		R-HSA-2682349
R-HSA-4839726	Chromatin organization	2	254	0.0164252	0.693663	0.158851	0.693663	7	85	0.00577328	9606	Homo sapiens	H2BC12		R-HSA-3777129;R-HSA-3782637;R-HSA-3782655;R-HSA-3662335;R-HSA-3697008;R-HSA-3318415;R-HSA-3769447
R-HSA-3247509	Chromatin modifying enzymes	2	254	0.0164252	0.693663	0.158851	0.693663	7	85	0.00577328	9606	Homo sapiens	H2BC12		R-HSA-3777129;R-HSA-3782637;R-HSA-3782655;R-HSA-3662335;R-HSA-3697008;R-HSA-3318415;R-HSA-3769447
R-HSA-9020702	Interleukin-1 signaling	1	125	0.00808329	0.69424	0.15849	0.69424	1	59	0.00400734	9606	Homo sapiens	MAP2K6		R-HSA-727819
R-HSA-194068	Bile acid and bile salt metabolism	1	125	0.00808329	0.69424	0.15849	0.69424	1	99	0.00672417	9606	Homo sapiens	SLC51B		R-HSA-9733964
R-HSA-15869	Metabolism of nucleotides	2	256	0.0165546	0.697782	0.15628	0.697782	3	142	0.00964477	9606	Homo sapiens	UPP1;ADPRM		R-HSA-74372;R-HSA-5696049;R-HSA-74376
R-HSA-73894	DNA Repair	3	380	0.0245732	0.698581	0.155783	0.698581	53	339	0.0230252	9606	Homo sapiens	H2BC12;FAAP24		R-HSA-6785126;R-HSA-69891;R-HSA-5684052;R-HSA-6786155;R-HSA-5683930;R-HSA-5683801;R-HSA-6786166;R-HSA-5682629;R-HSA-9629195;R-HSA-5683405;R-HSA-6786171;R-HSA-6785607;R-HSA-5686900;R-HSA-6785732;R-HSA-6785986;R-HSA-5693566;R-HSA-5683967;R-HSA-5683964;R-HSA-9629497;R-HSA-9629372;R-HSA-9629373;R-HSA-5684071;R-HSA-9629216;R-HSA-6785361;R-HSA-5693536;R-HSA-5683425;R-HSA-5693551;R-HSA-9629483;R-HSA-569…
R-HSA-381426	Regulation of Insulin-like Growth Factor (IGF) transport and uptake by Insulin-like Growth Factor Binding Proteins (IGFBPs)	1	127	0.00821262	0.700006	0.154898	0.700006	1	14	0.000950893	9606	Homo sapiens	IL6		R-HSA-8952289
R-HSA-1236975	Antigen processing-Cross presentation	1	128	0.00827729	0.702849	0.153138	0.702849	1	23	0.00156218	9606	Homo sapiens	FGB		R-HSA-8863895
R-HSA-72737	Cap-dependent Translation Initiation	1	130	0.00840662	0.708453	0.149689	0.708453	7	18	0.00122258	9606	Homo sapiens	EIF3C		R-HSA-72691;R-HSA-72676;R-HSA-72697;R-HSA-72619;R-HSA-156808;R-HSA-157849;R-HSA-72621
R-HSA-72613	Eukaryotic Translation Initiation	1	130	0.00840662	0.708453	0.149689	0.708453	8	21	0.00142634	9606	Homo sapiens	EIF3C		R-HSA-72691;R-HSA-72676;R-HSA-156823;R-HSA-72697;R-HSA-72619;R-HSA-156808;R-HSA-157849;R-HSA-72621
R-HSA-2980736	Peptide hormone metabolism	1	130	0.00840662	0.708453	0.149689	0.708453	1	65	0.00441486	9606	Homo sapiens	AOPEP		R-HSA-8851929
R-HSA-168256	Immune System	23	2660	0.172012	0.711122	0.148056	0.711122	138	1704	0.115737	9606	Homo sapiens	FGB;CCL20;SLC44A2;IRS1;FAAP24;IRS2;DUSP6;RNF144B;IL6;ZEB1;POLR3D;QPCT;RNF182;FYN;IL12A;LCP1;ATP6V1D;MAP2K6		R-HSA-389381;R-HSA-727819;R-HSA-9835411;R-HSA-1112602;R-HSA-2395439;R-HSA-1112604;R-HSA-8950405;R-HSA-8984964;R-HSA-9818010;R-HSA-8863895;R-HSA-8950426;R-HSA-203797;R-HSA-9605259;R-HSA-450333;R-HSA-8950423;R-HSA-879917;R-HSA-389159;R-HSA-389158;R-HSA-8983983;R-HSA-450346;R-HSA-937022;R-HSA-2395412;R-HSA-8983996;R-HSA-1168423;R-HSA-8950448;R-HSA-8950453;R-HSA-5621355;R-HSA-8984012;R-HSA-2730860;R-…
R-HSA-9007101	Rab regulation of trafficking	1	131	0.00847129	0.711216	0.147998	0.711216	18	35	0.00237723	9606	Homo sapiens	CHML		R-HSA-8876615;R-HSA-8876454;R-HSA-8876837;R-HSA-8877475;R-HSA-8876193;R-HSA-8877760;R-HSA-8877998;R-HSA-8877612;R-HSA-8877451;R-HSA-8876616;R-HSA-8875318;R-HSA-8877813;R-HSA-8876191;R-HSA-8877311;R-HSA-8876190;R-HSA-8876188;R-HSA-8877308;R-HSA-8875320
R-HSA-5173105	O-linked glycosylation	1	133	0.00860062	0.716664	0.144684	0.716664	1	27	0.00183387	9606	Homo sapiens	B3GNT9		R-HSA-914010
R-HSA-3371556	Cellular response to heat stress	1	135	0.00872995	0.72201	0.141457	0.72201	7	29	0.00196971	9606	Homo sapiens	HSPB1		R-HSA-3371554;R-HSA-4793819;R-HSA-3371467;R-HSA-5082356;R-HSA-5082369;R-HSA-5082384;R-HSA-3371518
R-HSA-446219	Synthesis of substrates in N-glycan biosythesis	1	139	0.00898862	0.732403	0.13525	0.732403	1	49	0.00332813	9606	Homo sapiens	SLC17A5		R-HSA-428585
R-HSA-9664323	FCGR3A-mediated IL10 synthesis	1	141	0.00911795	0.737453	0.132265	0.737453	2	20	0.00135842	9606	Homo sapiens	FYN		R-HSA-9664275;R-HSA-9664261
R-HSA-69620	Cell Cycle Checkpoints	2	279	0.0180419	0.741943	0.12963	0.741943	2	56	0.00380357	9606	Homo sapiens	H2BC12		R-HSA-5683735;R-HSA-69891
R-HSA-212436	Generic Transcription Pathway	13	1586	0.102561	0.743675	0.128617	0.743675	41	884	0.0600421	9606	Homo sapiens	H2BC12;BMP2;IL6;TAF13;SGK1;MYL9;ZNF697;MAP2K6;NELFE		R-HSA-8936584;R-HSA-6797606;R-HSA-8937097;R-HSA-8937037;R-HSA-8853890;R-HSA-9008832;R-HSA-3790130;R-HSA-975040;R-HSA-8938201;R-HSA-8937113;R-HSA-9007707;R-HSA-8937050;R-HSA-8865491;R-HSA-8936989;R-HSA-8937118;R-HSA-6797616;R-HSA-8936979;R-HSA-8865498;R-HSA-8936599;R-HSA-8938199;R-HSA-8936616;R-HSA-6795460;R-HSA-3857305;R-HSA-8936621;R-HSA-9022764;R-HSA-8865505;R-HSA-8936608;R-HSA-8936481;R-HSA-89…
R-HSA-382551	Transport of small molecules	8	1013	0.065507	0.746781	0.126807	0.746781	8	460	0.0312436	9606	Homo sapiens	ABCB1;SLC44A2;SLC17A5;SLC1A3;SGK1;ATP6V1D		R-HSA-5678706;R-HSA-5252133;R-HSA-2682349;R-HSA-1467457;R-HSA-444433;R-HSA-428015;R-HSA-917841;R-HSA-428585
R-HSA-983169	Class I MHC mediated antigen processing & presentation	3	412	0.0266425	0.749243	0.125378	0.749243	5	48	0.00326021	9606	Homo sapiens	FGB;RNF144B;RNF182		R-HSA-8863895;R-HSA-983147;R-HSA-983157;R-HSA-983156;R-HSA-983140
R-HSA-5576891	Cardiac conduction	1	147	0.00950595	0.752045	0.123756	0.752045	2	33	0.00224139	9606	Homo sapiens	CACNB1		R-HSA-5577213;R-HSA-9614031
R-HSA-8878166	Transcriptional regulation by RUNX2	1	147	0.00950595	0.752045	0.123756	0.752045	2	84	0.00570536	9606	Homo sapiens	BMP2		R-HSA-9007707;R-HSA-9008832
R-HSA-373076	Class A/1 (Rhodopsin-like receptors)	3	414	0.0267719	0.752172	0.123683	0.752172	3	185	0.0125654	9606	Homo sapiens	P2RY11;GPR37;CCL20		R-HSA-5336182;R-HSA-417825;R-HSA-373087
R-HSA-1632852	Macroautophagy	1	150	0.00969995	0.759036	0.119738	0.759036	5	87	0.00590912	9606	Homo sapiens	PLIN2		R-HSA-9613666;R-HSA-9613530;R-HSA-9613352;R-HSA-9613513;R-HSA-9613565
R-HSA-5688426	Deubiquitination	2	289	0.0186886	0.75937	0.119547	0.75937	2	77	0.00522991	9606	Homo sapiens	H2BC12		R-HSA-5696960;R-HSA-5690080
R-HSA-162909	Host Interactions of HIV factors	1	151	0.00976461	0.761322	0.118432	0.761322	1	54	0.00366773	9606	Homo sapiens	FYN		R-HSA-200908
R-HSA-73857	RNA Polymerase II Transcription	14	1728	0.111743	0.765394	0.116115	0.765394	81	945	0.0641853	9606	Homo sapiens	H2BC12;BMP2;IL6;TAF13;SGK1;MYL9;ZNF697;ELL2;MAP2K6;NELFE		R-HSA-113409;R-HSA-112385;R-HSA-8936584;R-HSA-8937097;R-HSA-113411;R-HSA-113413;R-HSA-113412;R-HSA-8853890;R-HSA-113414;R-HSA-112392;R-HSA-112395;R-HSA-3790130;R-HSA-112396;R-HSA-8937113;R-HSA-113429;R-HSA-8936989;R-HSA-8937118;R-HSA-6810238;R-HSA-8936979;R-HSA-6810235;R-HSA-6810234;R-HSA-6810233;R-HSA-8936599;R-HSA-8936616;R-HSA-6795460;R-HSA-3857305;R-HSA-9613494;R-HSA-8936621;R-HSA-9022764;R-H…
R-HSA-9820952	Respiratory Syncytial Virus Infection Pathway	1	154	0.00995861	0.768053	0.114609	0.768053	1	101	0.00686001	9606	Homo sapiens	H2BC12		R-HSA-9837063
R-HSA-418594	G alpha (i) signalling events	3	426	0.0275479	0.769183	0.11397	0.769183	7	74	0.00502615	9606	Homo sapiens	RGS2;GPR37;CCL20		R-HSA-392212;R-HSA-749454;R-HSA-8982012;R-HSA-8982019;R-HSA-749456;R-HSA-380073;R-HSA-8982020
R-HSA-9664407	Parasite infection	1	157	0.0101526	0.774595	0.110925	0.774595	2	27	0.00183387	9606	Homo sapiens	FYN		R-HSA-9664275;R-HSA-9664261
R-HSA-9664417	Leishmania phagocytosis	1	157	0.0101526	0.774595	0.110925	0.774595	2	27	0.00183387	9606	Homo sapiens	FYN		R-HSA-9664275;R-HSA-9664261
R-HSA-9664422	FCGR3A-mediated phagocytosis	1	157	0.0101526	0.774595	0.110925	0.774595	2	27	0.00183387	9606	Homo sapiens	FYN		R-HSA-9664275;R-HSA-9664261
R-HSA-8856828	Clathrin-mediated endocytosis	1	161	0.0104113	0.783034	0.106219	0.783034	17	35	0.00237723	9606	Homo sapiens	DAB2		R-HSA-8868071;R-HSA-8868230;R-HSA-8863471;R-HSA-8867756;R-HSA-8868236;R-HSA-8868651;R-HSA-8867754;R-HSA-8868072;R-HSA-8868648;R-HSA-8868661;R-HSA-8868660;R-HSA-8868659;R-HSA-8868658;R-HSA-8863472;R-HSA-8869438;R-HSA-8871194;R-HSA-8871193
R-HSA-1500931	Cell-Cell communication	1	165	0.0106699	0.791159	0.101736	0.791159	7	93	0.00631665	9606	Homo sapiens	FYN		R-HSA-532603;R-HSA-373734;R-HSA-373747;R-HSA-8981534;R-HSA-451758;R-HSA-373724;R-HSA-373727
R-HSA-9612973	Autophagy	1	166	0.0107346	0.793143	0.100649	0.793143	16	108	0.00733546	9606	Homo sapiens	PLIN2		R-HSA-9613530;R-HSA-9622840;R-HSA-9631065;R-HSA-9624158;R-HSA-9631068;R-HSA-9613565;R-HSA-9613666;R-HSA-9625188;R-HSA-9620197;R-HSA-9613352;R-HSA-9615721;R-HSA-9613513;R-HSA-9622831;R-HSA-9625196;R-HSA-9626060;R-HSA-9625197
R-HSA-446193	Biosynthesis of the N-glycan precursor (dolichol lipid-linked oligosaccharide, LLO) and transfer to a nascent protein	1	167	0.0107993	0.795107	0.0995742	0.795107	1	63	0.00427902	9606	Homo sapiens	SLC17A5		R-HSA-428585
R-HSA-1483257	Phospholipid metabolism	2	314	0.0203052	0.798567	0.0976885	0.798567	1	218	0.0148068	9606	Homo sapiens	SLC44A2		R-HSA-444433
R-HSA-983168	Antigen processing: Ubiquitination & Proteasome degradation	2	315	0.0203699	0.800012	0.0969037	0.800012	4	9	0.000611288	9606	Homo sapiens	RNF144B;RNF182		R-HSA-983147;R-HSA-983157;R-HSA-983156;R-HSA-983140
R-HSA-6807070	PTEN Regulation	1	171	0.0110579	0.802783	0.0954017	0.802783	2	56	0.00380357	9606	Homo sapiens	SNAI2		R-HSA-8944104;R-HSA-8944026
R-HSA-73887	Death Receptor Signaling	1	172	0.0111226	0.804657	0.0943891	0.804657	37	119	0.00808259	9606	Homo sapiens	NGFR		R-HSA-193665;R-HSA-193668;R-HSA-193669;R-HSA-193672;R-HSA-193679;R-HSA-193677;R-HSA-205132;R-HSA-9012761;R-HSA-193682;R-HSA-193686;R-HSA-204949;R-HSA-193684;R-HSA-193694;R-HSA-204958;R-HSA-209566;R-HSA-193695;R-HSA-193696;R-HSA-193702;R-HSA-193703;R-HSA-209573;R-HSA-193636;R-HSA-193700;R-HSA-193642;R-HSA-193643;R-HSA-193641;R-HSA-193705;R-HSA-193646;R-HSA-193647;R-HSA-193650;R-HSA-193655;R-HSA-20…
R-HSA-9711097	Cellular response to starvation	1	176	0.0113813	0.811978	0.090456	0.811978	8	28	0.00190179	9606	Homo sapiens	ATP6V1D		R-HSA-9640195;R-HSA-9640167;R-HSA-9639286;R-HSA-9646468;R-HSA-9640168;R-HSA-9645608;R-HSA-9640175;R-HSA-9645598
R-HSA-74160	Gene expression (Transcription)	15	1917	0.123965	0.815609	0.0885182	0.815609	122	1090	0.0740338	9606	Homo sapiens	H2BC12;BMP2;IL6;TAF13;POLR3D;SGK1;MYL9;ZNF697;ELL2;MAP2K6;NELFE		R-HSA-113409;R-HSA-112385;R-HSA-8936584;R-HSA-5334097;R-HSA-8937097;R-HSA-427527;R-HSA-113411;R-HSA-5334099;R-HSA-113413;R-HSA-113412;R-HSA-8853890;R-HSA-113414;R-HSA-112392;R-HSA-112395;R-HSA-3790130;R-HSA-112396;R-HSA-433672;R-HSA-427528;R-HSA-8937113;R-HSA-113429;R-HSA-112149;R-HSA-8937118;R-HSA-112150;R-HSA-112153;R-HSA-112152;R-HSA-76056;R-HSA-6810238;R-HSA-112155;R-HSA-6810235;R-HSA-76060;R…
R-HSA-1630316	Glycosaminoglycan metabolism	1	183	0.0118339	0.824139	0.0839997	0.824139	1	88	0.00597704	9606	Homo sapiens	CHST2		R-HSA-2046222
R-HSA-446652	Interleukin-1 family signaling	1	183	0.0118339	0.824139	0.0839997	0.824139	1	92	0.00624873	9606	Homo sapiens	MAP2K6		R-HSA-727819
R-HSA-211897	Cytochrome P450 - arranged by substrate type	1	185	0.0119633	0.827467	0.0822491	0.827467	2	61	0.00414318	9606	Homo sapiens	AHR		R-HSA-76472;R-HSA-211951
R-HSA-72766	Translation	2	339	0.0219219	0.832041	0.079855	0.832041	10	99	0.00672417	9606	Homo sapiens	SRPRA;EIF3C		R-HSA-72691;R-HSA-72676;R-HSA-156823;R-HSA-1799326;R-HSA-72697;R-HSA-1799330;R-HSA-72619;R-HSA-156808;R-HSA-157849;R-HSA-72621
R-HSA-6798695	Neutrophil degranulation	3	478	0.0309105	0.832252	0.0797449	0.832252	4	10	0.000679209	9606	Homo sapiens	SLC44A2;QPCT;ATP6V1D		R-HSA-6799350;R-HSA-6800434;R-HSA-6798749;R-HSA-6798745
R-HSA-983705	Signaling by the B Cell Receptor (BCR)	1	189	0.0122219	0.833938	0.078866	0.833938	1	45	0.00305644	9606	Homo sapiens	FYN		R-HSA-983709
R-HSA-112315	Transmission across Chemical Synapses	2	344	0.0222452	0.838108	0.0767003	0.838108	3	167	0.0113428	9606	Homo sapiens	CACNB1;SLC1A3		R-HSA-210439;R-HSA-210420;R-HSA-210404
R-HSA-2029480	Fcgamma receptor (FCGR) dependent phagocytosis	1	193	0.0124806	0.840168	0.0756337	0.840168	1	42	0.00285268	9606	Homo sapiens	FYN		R-HSA-2029459
R-HSA-5621481	C-type lectin receptors (CLRs)	1	203	0.0131273	0.854746	0.0681629	0.854746	2	68	0.00461862	9606	Homo sapiens	FYN		R-HSA-5624486;R-HSA-5621355
R-HSA-9824439	Bacterial Infection Pathways	1	209	0.0135153	0.862851	0.0640644	0.862851	1	152	0.010324	9606	Homo sapiens	MAP2K6		R-HSA-5211405
R-HSA-72163	mRNA Splicing - Major Pathway	1	213	0.0137739	0.868002	0.0614791	0.868002	9	10	0.000679209	9606	Homo sapiens	PUF60		R-HSA-9770132;R-HSA-9770129;R-HSA-9770145;R-HSA-9770131;R-HSA-9770141;R-HSA-9770236;R-HSA-9770847;R-HSA-9772351;R-HSA-9770142
R-HSA-948021	Transport to the Golgi and subsequent modification	1	220	0.0142266	0.87656	0.0572184	0.87656	3	60	0.00407526	9606	Homo sapiens	MAN1A1		R-HSA-964830;R-HSA-964825;R-HSA-964737
R-HSA-199991	Membrane Trafficking	4	668	0.0431971	0.879649	0.0556904	0.879649	42	219	0.0148747	9606	Homo sapiens	RAB30;DAB2;MAN1A1;CHML		R-HSA-8876615;R-HSA-8868230;R-HSA-8877760;R-HSA-8868236;R-HSA-8877451;R-HSA-8876616;R-HSA-8849748;R-HSA-8847635;R-HSA-8876191;R-HSA-8876190;R-HSA-8876188;R-HSA-8871194;R-HSA-8871193;R-HSA-8868071;R-HSA-8876454;R-HSA-8876837;R-HSA-8877475;R-HSA-8876193;R-HSA-8863471;R-HSA-8877998;R-HSA-8867756;R-HSA-8877612;R-HSA-8868651;R-HSA-8867754;R-HSA-190829;R-HSA-8868072;R-HSA-8868648;R-HSA-8875318;R-HSA-88…
R-HSA-72172	mRNA Splicing	1	224	0.0144853	0.8812	0.0549255	0.8812	9	15	0.00101881	9606	Homo sapiens	PUF60		R-HSA-9770132;R-HSA-9770129;R-HSA-9770145;R-HSA-9770131;R-HSA-9770141;R-HSA-9770236;R-HSA-9770847;R-HSA-9772351;R-HSA-9770142
R-HSA-913531	Interferon Signaling	2	397	0.0256725	0.89126	0.0499958	0.89126	3	119	0.00808259	9606	Homo sapiens	FAAP24;MAP2K6		R-HSA-9836322;R-HSA-9835411;R-HSA-9833723
R-HSA-2454202	Fc epsilon receptor (FCERI) signaling	1	235	0.0151966	0.893086	0.0491066	0.893086	1	65	0.00441486	9606	Homo sapiens	FYN		R-HSA-2730860
R-HSA-9748784	Drug ADME	1	239	0.0154553	0.897109	0.0471548	0.897109	5	121	0.00821843	9606	Homo sapiens	ABCB1		R-HSA-9759461;R-HSA-2161538;R-HSA-9659680;R-HSA-9757139;R-HSA-9759454
R-HSA-68886	M Phase	2	415	0.0268365	0.905297	0.0432091	0.905297	8	91	0.00618081	9606	Homo sapiens	H2BC12		R-HSA-2245218;R-HSA-2288097;R-HSA-2301205;R-HSA-2294580;R-HSA-2172678;R-HSA-2294600;R-HSA-2294574;R-HSA-2294590
R-HSA-194315	Signaling by Rho GTPases	4	708	0.0457838	0.905518	0.0431029	0.905518	14	203	0.013788	9606	Homo sapiens	H2BC12;BASP1;MYL9		R-HSA-5668978;R-HSA-419232;R-HSA-5625849;R-HSA-5625848;R-HSA-5625784;R-HSA-5625883;R-HSA-5625797;R-HSA-5625796;R-HSA-5668932;R-HSA-9693125;R-HSA-5671919;R-HSA-419197;R-HSA-5625870;R-HSA-5625774
R-HSA-9705683	SARS-CoV-2-host interactions	1	248	0.0160372	0.905619	0.0430544	0.905619	1	67	0.0045507	9606	Homo sapiens	VPS18		R-HSA-9754537
R-HSA-202733	Cell surface interactions at the vascular wall	1	257	0.0166192	0.91343	0.0393249	0.91343	2	65	0.00441486	9606	Homo sapiens	FYN		R-HSA-210291;R-HSA-114577
R-HSA-9716542	Signaling by Rho GTPases, Miro GTPases and RHOBTB3	4	724	0.0468184	0.914417	0.0388556	0.914417	14	212	0.0143992	9606	Homo sapiens	H2BC12;BASP1;MYL9		R-HSA-5668978;R-HSA-419232;R-HSA-5625849;R-HSA-5625848;R-HSA-5625784;R-HSA-5625883;R-HSA-5625797;R-HSA-5625796;R-HSA-5668932;R-HSA-9693125;R-HSA-5671919;R-HSA-419197;R-HSA-5625870;R-HSA-5625774
R-HSA-446203	Asparagine N-linked glycosylation	2	431	0.0278712	0.916344	0.0379415	0.916344	4	144	0.00978062	9606	Homo sapiens	SLC17A5;MAN1A1		R-HSA-964830;R-HSA-964825;R-HSA-964737;R-HSA-428585
R-HSA-5663205	Infectious disease	10	1527	0.0987455	0.919981	0.0362212	0.919981	60	998	0.0677851	9606	Homo sapiens	H2BC12;VPS18;IL6;TAF13;IRS1;FYN;NELFE;MAP2K6		R-HSA-9664275;R-HSA-9611158;R-HSA-9610388;R-HSA-9614367;R-HSA-167181;R-HSA-9837063;R-HSA-167191;R-HSA-9614343;R-HSA-9664261;R-HSA-9611147;R-HSA-167192;R-HSA-167196;R-HSA-167197;R-HSA-9613490;R-HSA-167459;R-HSA-9640368;R-HSA-167076;R-HSA-167077;R-HSA-9613498;R-HSA-9623096;R-HSA-9610942;R-HSA-167087;R-HSA-167084;R-HSA-9662781;R-HSA-167085;R-HSA-167090;R-HSA-167474;R-HSA-167478;R-HSA-167477;R-HSA-16…
R-HSA-1643685	Disease	19	2637	0.170525	0.924488	0.0340986	0.924488	106	1927	0.130884	9606	Homo sapiens	FGB;VPS18;KANK1;ABCB1;TAF13;IRS1;SLC1A3;IRS2;DKK1;DUSP6;H2BC12;IL6;SLC17A5;FYN;MAP2K6;NELFE		R-HSA-9656211;R-HSA-9656209;R-HSA-9656215;R-HSA-9611158;R-HSA-9656214;R-HSA-9610388;R-HSA-9710490;R-HSA-167181;R-HSA-167191;R-HSA-9611147;R-HSA-167192;R-HSA-5602383;R-HSA-167196;R-HSA-167197;R-HSA-9613490;R-HSA-167459;R-HSA-9640368;R-HSA-5602672;R-HSA-9613498;R-HSA-9610942;R-HSA-2400009;R-HSA-167474;R-HSA-167478;R-HSA-167477;R-HSA-167481;R-HSA-9754537;R-HSA-167484;R-HSA-5211405;R-HSA-6803234;R-HS…
R-HSA-9824446	Viral Infection Pathways	7	1158	0.0748836	0.926491	0.0331587	0.926491	54	752	0.0510765	9606	Homo sapiens	H2BC12;VPS18;TAF13;IRS1;FYN;NELFE		R-HSA-9611158;R-HSA-9610388;R-HSA-9614367;R-HSA-167181;R-HSA-9837063;R-HSA-167191;R-HSA-9614343;R-HSA-9611147;R-HSA-167192;R-HSA-167196;R-HSA-167197;R-HSA-9613490;R-HSA-167459;R-HSA-9640368;R-HSA-167076;R-HSA-167077;R-HSA-9613498;R-HSA-9623096;R-HSA-9610942;R-HSA-167087;R-HSA-167084;R-HSA-167085;R-HSA-167090;R-HSA-167474;R-HSA-167478;R-HSA-167477;R-HSA-167481;R-HSA-167097;R-HSA-9754537;R-HSA-1674…
R-HSA-211945	Phase I - Functionalization of compounds	1	297	0.0192059	0.941066	0.0263799	0.941066	7	102	0.00692794	9606	Homo sapiens	AHR		R-HSA-8937177;R-HSA-8937169;R-HSA-8936849;R-HSA-76472;R-HSA-211951;R-HSA-5692283;R-HSA-8937191
R-HSA-72203	Processing of Capped Intron-Containing Pre-mRNA	1	299	0.0193352	0.94219	0.0258616	0.94219	9	34	0.00230931	9606	Homo sapiens	PUF60		R-HSA-9770132;R-HSA-9770129;R-HSA-9770145;R-HSA-9770131;R-HSA-9770141;R-HSA-9770236;R-HSA-9770847;R-HSA-9772351;R-HSA-9770142
R-HSA-168249	Innate Immune System	8	1341	0.0867175	0.94374	0.0251476	0.94374	43	725	0.0492427	9606	Homo sapiens	FGB;SLC44A2;QPCT;POLR3D;FYN;ATP6V1D;DUSP6;MAP2K6		R-HSA-166082;R-HSA-2424484;R-HSA-727819;R-HSA-2424486;R-HSA-2424487;R-HSA-2424480;R-HSA-2201316;R-HSA-2730860;R-HSA-2424482;R-HSA-166091;R-HSA-2201322;R-HSA-2395439;R-HSA-1247960;R-HSA-166286;R-HSA-2029459;R-HSA-166284;R-HSA-2559414;R-HSA-8870678;R-HSA-6799350;R-HSA-2262775;R-HSA-6800434;R-HSA-2396594;R-HSA-203797;R-HSA-166362;R-HSA-166363;R-HSA-2262777;R-HSA-450333;R-HSA-1964482;R-HSA-166119;R-H…
R-HSA-112316	Neuronal System	2	490	0.0316865	0.947509	0.0234165	0.947509	3	221	0.0150105	9606	Homo sapiens	CACNB1;SLC1A3		R-HSA-210439;R-HSA-210420;R-HSA-210404
R-HSA-597592	Post-translational protein modification	10	1639	0.105988	0.953288	0.020776	0.953288	15	549	0.0372886	9606	Homo sapiens	H2BC12;CPM;RAB30;IL6;B3GNT9;DPH2;SLC17A5;MAN1A1;CHML		R-HSA-8870469;R-HSA-8870466;R-HSA-8870465;R-HSA-8952289;R-HSA-8940388;R-HSA-964737;R-HSA-5358494;R-HSA-428585;R-HSA-964830;R-HSA-5696960;R-HSA-5690080;R-HSA-914010;R-HSA-964825;R-HSA-8942099;R-HSA-8942101
R-HSA-5653656	Vesicle-mediated transport	4	828	0.0535437	0.956204	0.0194494	0.956204	42	252	0.0171161	9606	Homo sapiens	RAB30;DAB2;MAN1A1;CHML		R-HSA-8876615;R-HSA-8868230;R-HSA-8877760;R-HSA-8868236;R-HSA-8877451;R-HSA-8876616;R-HSA-8849748;R-HSA-8847635;R-HSA-8876191;R-HSA-8876190;R-HSA-8876188;R-HSA-8871194;R-HSA-8871193;R-HSA-8868071;R-HSA-8876454;R-HSA-8876837;R-HSA-8877475;R-HSA-8876193;R-HSA-8863471;R-HSA-8877998;R-HSA-8867756;R-HSA-8877612;R-HSA-8868651;R-HSA-8867754;R-HSA-190829;R-HSA-8868072;R-HSA-8868648;R-HSA-8875318;R-HSA-88…
R-HSA-8957322	Metabolism of steroids	1	336	0.0217279	0.959532	0.0179406	0.959532	1	251	0.0170482	9606	Homo sapiens	SLC51B		R-HSA-9733964
R-HSA-8953854	Metabolism of RNA	4	841	0.0543844	0.959845	0.017799	0.959845	20	199	0.0135163	9606	Homo sapiens	EXOSC5;PUF60;DHX37;HSPB1		R-HSA-9770132;R-HSA-9770129;R-HSA-9770131;R-HSA-9770141;R-HSA-9770236;R-HSA-9770847;R-HSA-9772351;R-HSA-430028;R-HSA-9770142;R-HSA-450422;R-HSA-6791222;R-HSA-450551;R-HSA-6791221;R-HSA-450580;R-HSA-9770145;R-HSA-450431;R-HSA-6791228;R-HSA-6791227;R-HSA-6790906;R-HSA-450488
R-HSA-9694516	SARS-CoV-2 Infection	1	365	0.0236032	0.969419	0.0134883	0.969419	1	210	0.0142634	9606	Homo sapiens	VPS18		R-HSA-9754537
R-HSA-196854	Metabolism of vitamins and cofactors	1	385	0.0248965	0.9748	0.0110845	0.9748	1	209	0.0141955	9606	Homo sapiens	VKORC1L1		R-HSA-6806647
R-HSA-69278	Cell Cycle, Mitotic	2	595	0.0384765	0.977749	0.00977272	0.977749	8	352	0.0239082	9606	Homo sapiens	H2BC12		R-HSA-2245218;R-HSA-2288097;R-HSA-2301205;R-HSA-2294580;R-HSA-2172678;R-HSA-2294600;R-HSA-2294574;R-HSA-2294590
R-HSA-1280218	Adaptive Immune System	4	933	0.0603337	0.978646	0.0093742	0.978646	17	265	0.017999	9606	Homo sapiens	FGB;RNF144B;RNF182;FYN		R-HSA-389381;R-HSA-389348;R-HSA-389158;R-HSA-389350;R-HSA-388833;R-HSA-983147;R-HSA-388832;R-HSA-388814;R-HSA-983140;R-HSA-389352;R-HSA-389354;R-HSA-8863895;R-HSA-983709;R-HSA-388829;R-HSA-388831;R-HSA-983157;R-HSA-983156
R-HSA-392499	Metabolism of proteins	14	2334	0.150931	0.980839	0.00840233	0.980839	29	843	0.0572574	9606	Homo sapiens	CPM;CALCB;H2BC12;RAB30;IL6;B3GNT9;AOPEP;DPH2;SRPRA;SLC17A5;MAN1A1;CHML;EIF3C		R-HSA-8870469;R-HSA-8870466;R-HSA-1799326;R-HSA-8870465;R-HSA-977224;R-HSA-156808;R-HSA-964737;R-HSA-5358494;R-HSA-964830;R-HSA-976734;R-HSA-156823;R-HSA-5696960;R-HSA-914010;R-HSA-964825;R-HSA-157849;R-HSA-8942099;R-HSA-8942101;R-HSA-8851929;R-HSA-72676;R-HSA-8952289;R-HSA-72619;R-HSA-72621;R-HSA-8940388;R-HSA-428585;R-HSA-72691;R-HSA-5690080;R-HSA-72697;R-HSA-1799330;R-HSA-977136
R-HSA-109582	Hemostasis	3	804	0.0519917	0.983185	0.00736485	0.983185	28	342	0.023229	9606	Homo sapiens	FGB;TGFB2;FYN		R-HSA-139842;R-HSA-429441;R-HSA-354124;R-HSA-372693;R-HSA-114577;R-HSA-453200;R-HSA-354066;R-HSA-372697;R-HSA-354073;R-HSA-354149;R-HSA-429415;R-HSA-432295;R-HSA-354087;R-HSA-372705;R-HSA-140842;R-HSA-481007;R-HSA-377644;R-HSA-114600;R-HSA-140840;R-HSA-377641;R-HSA-377640;R-HSA-377643;R-HSA-354165;R-HSA-210291;R-HSA-140851;R-HSA-140599;R-HSA-437118;R-HSA-453183
R-HSA-9012999	RHO GTPase cycle	1	460	0.0297465	0.987831	0.00531718	0.987831	1	91	0.00618081	9606	Homo sapiens	BASP1		R-HSA-9693125
R-HSA-71387	Metabolism of carbohydrates	1	463	0.0299405	0.988182	0.00516328	0.988182	1	241	0.0163689	9606	Homo sapiens	CHST2		R-HSA-2046222
R-HSA-556833	Metabolism of lipids	7	1508	0.0975168	0.990594	0.00410433	0.990594	5	981	0.0666304	9606	Homo sapiens	ABCB1;SLC44A2;PLIN2;AHR;SLC51B		R-HSA-1989770;R-HSA-444433;R-HSA-9733964;R-HSA-1989764;R-HSA-1989762
R-HSA-1640170	Cell Cycle	2	733	0.0474004	0.993111	0.00300216	0.993111	25	451	0.0306323	9606	Homo sapiens	H2BC12		R-HSA-2245218;R-HSA-5683735;R-HSA-69891;R-HSA-2288097;R-HSA-606287;R-HSA-9670101;R-HSA-912458;R-HSA-181450;R-HSA-2294574;R-HSA-912450;R-HSA-912408;R-HSA-9670149;R-HSA-2294580;R-HSA-606289;R-HSA-912470;R-HSA-2294590;R-HSA-912467;R-HSA-2172678;R-HSA-2294600;R-HSA-9670114;R-HSA-2301205;R-HSA-912503;R-HSA-912496;R-HSA-176700;R-HSA-1214188
R-HSA-211859	Biological oxidations	1	547	0.0353725	0.994794	0.00226687	0.994794	7	192	0.0130408	9606	Homo sapiens	AHR		R-HSA-8937177;R-HSA-8937169;R-HSA-8936849;R-HSA-76472;R-HSA-211951;R-HSA-5692283;R-HSA-8937191
R-HSA-9679506	SARS-CoV Infections	1	572	0.0369891	0.995925	0.00177347	0.995925	1	401	0.0272363	9606	Homo sapiens	VPS18		R-HSA-9754537
R-HSA-9752946	Expression and translocation of olfactory receptors	2	813	0.0525737	0.996574	0.00149034	0.996574	2	4	0.000271684	9606	Homo sapiens	OR51B5		R-HSA-9752950;R-HSA-9752951
R-HSA-381753	Olfactory Signaling Pathway	2	887	0.057359	0.998224	0.000772084	0.998224	5	13	0.000882972	9606	Homo sapiens	OR51B5		R-HSA-9752950;R-HSA-9752951;R-HSA-9712208;R-HSA-9712210;R-HSA-9712201
R-HSA-71291	Metabolism of amino acids and derivatives	1	667	0.0431324	0.998399	0.000695825	0.998399	1	285	0.0193575	9606	Homo sapiens	SDSL		R-HSA-9014627
R-HSA-9709957	Sensory Perception	2	1262	0.0816089	0.999944	2.42743e-05	0.999944	5	143	0.00971269	9606	Homo sapiens	OR51B5		R-HSA-9752950;R-HSA-9752951;R-HSA-9712208;R-HSA-9712210;R-HSA-9712201
R-HSA-1430728	Metabolism	12	3691	0.238683	1	9.31349e-08	1	18	2288	0.155403	9606	Homo sapiens	VKORC1L1;ABCB1;SLC44A2;PLIN2;AHR;UPP1;ADPRM;SDSL;SLC51B;CHST2		R-HSA-74372;R-HSA-5696049;R-HSA-74376;R-HSA-9014627;R-HSA-211951;R-HSA-5692283;R-HSA-8937191;R-HSA-6806647;R-HSA-2046222;R-HSA-8937177;R-HSA-1989770;R-HSA-444433;R-HSA-9733964;R-HSA-8937169;R-HSA-8936849;R-HSA-76472;R-HSA-1989764;R-HSA-1989762

## Sheet: Colo375-siSOX9 DOWN
Pathway identifier	Pathway name	#Entities found	#Entities total	Entities ratio	Entities pValue	-lg(p)	Entities FDR	#Reactions found	#Reactions total	Reactions ratio	Species identifier	Species name	Submitted entities found	Mapped entities	Found reaction identifiers
R-HSA-6783783	Interleukin-10 signaling	10	86	0.0055613	0.000141373	3.84963	0.0845313	3	15	0.00101881	9606	Homo sapiens	IL1A;IL1R2;CXCL1;TNFRSF1B;CXCL3;CXCL2		R-HSA-8937656;R-HSA-6784160;R-HSA-8937654
R-HSA-420029	Tight junction interactions	6	31	0.00200466	0.000223802	3.65014	0.0845313	3	3	0.000203763	9606	Homo sapiens	CLDN4;CLDN3;CLDN7;CLDN23;MPP5;F11R		R-HSA-420661;R-HSA-420019;R-HSA-419981
R-HSA-164940	Nef mediated downregulation of MHC class I complex cell surface expression	4	11	0.00071133	0.000249355	3.60318	0.0845313	4	4	0.000271684	9606	Homo sapiens	AP1S1;HLA-A;AP1S3;AP1M2		R-HSA-182243;R-HSA-182263;R-HSA-182279;R-HSA-182286
R-HSA-6809371	Formation of the cornified envelope	12	138	0.00892395	0.000448125	3.3486	0.113824	11	27	0.00183387	9606	Homo sapiens	ST14;KRT15;KLK13;KRT13;KRT7;PRSS8;PI3;KRT5;KRT6A		R-HSA-6810357;R-HSA-8849797;R-HSA-6814387;R-HSA-6811539;R-HSA-8849826;R-HSA-8942224;R-HSA-6814734;R-HSA-8850797;R-HSA-6814764;R-HSA-6814298;R-HSA-6810937
R-HSA-75205	Dissolution of Fibrin Clot	4	14	0.000905329	0.00061417	3.21171	0.124677	16	21	0.00142634	9606	Homo sapiens	SERPINB2;PLAU;PLAT;SERPINB8		R-HSA-158784;R-HSA-158982;R-HSA-9724753;R-HSA-158756;R-HSA-158795;R-HSA-158959;R-HSA-158925;R-HSA-158800;R-HSA-158747;R-HSA-158744;R-HSA-159001;R-HSA-158750;R-HSA-158942;R-HSA-9724745;R-HSA-158781;R-HSA-159005
R-HSA-8953750	Transcriptional Regulation by E2F6	6	46	0.00297465	0.00170932	2.76718	0.288875	8	33	0.00224139	9606	Homo sapiens	RRM2;RBBP4;APAF1		R-HSA-9007496;R-HSA-9007640;R-HSA-9007514;R-HSA-8954110;R-HSA-8961982;R-HSA-9007631;R-HSA-9007522;R-HSA-9007591
R-HSA-5576886	Phase 4 - resting membrane potential	4	20	0.00129333	0.00225517	2.64682	0.319817	1	2	0.000135842	9606	Homo sapiens	KCNK5;KCNK15;KCNK1		R-HSA-5578910
R-HSA-1592389	Activation of Matrix Metalloproteinases	5	35	0.00226332	0.00279571	2.55351	0.319817	16	27	0.00183387	9606	Homo sapiens	MMP14;MMP7;KLK1;MMP15;TIMP2		R-HSA-1604763;R-HSA-1592349;R-HSA-1604350;R-HSA-1604368;R-HSA-1604690;R-HSA-1604722;R-HSA-1592436;R-HSA-1604712;R-HSA-1604360;R-HSA-1592297;R-HSA-1592362;R-HSA-1592398;R-HSA-1605825;R-HSA-1602466;R-HSA-1604741;R-HSA-1604359
R-HSA-69206	G1/S Transition	11	150	0.00969995	0.00287157	2.54188	0.319817	18	61	0.00414318	9606	Homo sapiens	RRM2;RBBP4;PPP2R1B;PSME3;CDC6;PSMB10;CKS1B		R-HSA-68960;R-HSA-187552;R-HSA-8961665;R-HSA-68940;R-HSA-68914;R-HSA-187574;R-HSA-68917;R-HSA-68916;R-HSA-187575;R-HSA-68919;R-HSA-8961982;R-HSA-68918;R-HSA-188345;R-HSA-8961619;R-HSA-187545;R-HSA-8961620;R-HSA-8961972;R-HSA-113503
R-HSA-164938	Nef-mediates down modulation of cell surface receptors by recruiting them to clathrin adapters	4	22	0.00142266	0.0031665	2.49942	0.319817	4	15	0.00101881	9606	Homo sapiens	AP1S1;HLA-A;AP1S3;AP1M2		R-HSA-182243;R-HSA-182263;R-HSA-182279;R-HSA-182286
R-HSA-380108	Chemokine receptors bind chemokines	6	57	0.00368598	0.00484867	2.31438	0.446078	3	19	0.0012905	9606	Homo sapiens	CXCL1;CXCL3;CCL28;CXCL2;CXCL5		R-HSA-373813;R-HSA-373791;R-HSA-373086
R-HSA-1299308	Tandem of pore domain in a weak inwardly rectifying K+ channels (TWIK)	2	4	0.000258665	0.00537921	2.26928	0.451854	1	1	6.79209e-05	9606	Homo sapiens	KCNK1		R-HSA-1299304
R-HSA-69205	G1/S-Specific Transcription	5	43	0.00278065	0.00658356	2.18154	0.513518	5	28	0.00190179	9606	Homo sapiens	RRM2;RBBP4;CDC6		R-HSA-8961982;R-HSA-8961665;R-HSA-8961619;R-HSA-8961620;R-HSA-8961972
R-HSA-164952	The role of Nef in HIV-1 replication and disease pathogenesis	4	29	0.00187532	0.00826337	2.08284	0.513917	4	20	0.00135842	9606	Homo sapiens	AP1S1;HLA-A;AP1S3;AP1M2		R-HSA-182243;R-HSA-182263;R-HSA-182279;R-HSA-182286
R-HSA-453279	Mitotic G1 phase and G1/S transition	11	174	0.0112519	0.00838863	2.07631	0.513917	33	101	0.00686001	9606	Homo sapiens	RRM2;RBBP4;PPP2R1B;PSME3;CDC6;PSMB10;CKS1B		R-HSA-1362261;R-HSA-8964492;R-HSA-8961665;R-HSA-1362270;R-HSA-8964482;R-HSA-68940;R-HSA-1363328;R-HSA-1363331;R-HSA-1363276;R-HSA-8964498;R-HSA-8961619;R-HSA-187545;R-HSA-8961620;R-HSA-113503;R-HSA-1363274;R-HSA-68960;R-HSA-187552;R-HSA-8964525;R-HSA-8964513;R-HSA-8964475;R-HSA-68914;R-HSA-187574;R-HSA-68917;R-HSA-68916;R-HSA-187575;R-HSA-68919;R-HSA-8961982;R-HSA-68918;R-HSA-8964465;R-HSA-896453…
R-HSA-162909	Host Interactions of HIV factors	10	151	0.00976461	0.00864364	2.0633	0.513917	11	54	0.00366773	9606	Homo sapiens	PSME3;AP1S1;HLA-A;AP1S3;PSMB10;AP1M2;NUP58		R-HSA-165043;R-HSA-182243;R-HSA-180710;R-HSA-182263;R-HSA-182279;R-HSA-165047;R-HSA-180603;R-HSA-182286;R-HSA-180622;R-HSA-180732;R-HSA-180573
R-HSA-397014	Muscle contraction	13	232	0.0150026	0.0112788	1.94774	0.513917	15	53	0.00359981	9606	Homo sapiens	TMOD1;KCNK5;RYR1;KAT2B;FXYD3;TNNC1;KCNK15;KCNK1;SORBS3;MYL12B;HIPK2		R-HSA-390597;R-HSA-445700;R-HSA-390598;R-HSA-390593;R-HSA-445699;R-HSA-390595;R-HSA-2855020;R-HSA-5578910;R-HSA-5617179;R-HSA-445704;R-HSA-936897;R-HSA-445705;R-HSA-445813;R-HSA-9684068;R-HSA-2032800
R-HSA-2033514	FGFR3 mutant receptor activation	3	17	0.00109933	0.0113017	1.94685	0.513917	10	10	0.000679209	9606	Homo sapiens	FGFR3		R-HSA-2033485;R-HSA-8853317;R-HSA-2012074;R-HSA-2012073;R-HSA-8853309;R-HSA-2012084;R-HSA-2033476;R-HSA-2012082;R-HSA-2038387;R-HSA-2038386
R-HSA-1839130	Signaling by activated point mutants of FGFR3	3	17	0.00109933	0.0113017	1.94685	0.513917	6	6	0.000407526	9606	Homo sapiens	FGFR3		R-HSA-2033485;R-HSA-2012074;R-HSA-2012073;R-HSA-2012084;R-HSA-2033476;R-HSA-2012082
R-HSA-6798695	Neutrophil degranulation	22	478	0.0309105	0.0113625	1.94453	0.513917	9	10	0.000679209	9606	Homo sapiens	AOC1;APAF1;CXCL1;MAGT1;TNFRSF1B;IQGAP2;CTSS;PSMB10;CKAP4;C3;LRG1;RAP2B;SLPI;CEACAM6;PLAU;TIMP2;LCN2;PADI2;CTSH;MBP;DEGS1;S100A9		R-HSA-6798743;R-HSA-6799350;R-HSA-6798739;R-HSA-6800434;R-HSA-6798751;R-HSA-6798749;R-HSA-6798748;R-HSA-6798747;R-HSA-6798745
R-HSA-449147	Signaling by Interleukins	28	658	0.0425504	0.0124701	1.90413	0.513917	33	505	0.0343001	9606	Homo sapiens	SERPINB2;IL1R2;PITPNA;CXCL1;IL1RAP;TNFRSF1B;CXCL3;CXCL2;PSMB10;IL1A;MUC1;PPP2R1B;PSME3;FSCN1;LCN2;LGALS9;CRK		R-HSA-6784160;R-HSA-446862;R-HSA-6789615;R-HSA-8950213;R-HSA-446868;R-HSA-912734;R-HSA-450133;R-HSA-199959;R-HSA-446684;R-HSA-912790;R-HSA-448603;R-HSA-446694;R-HSA-6790022;R-HSA-446692;R-HSA-449058;R-HSA-209061;R-HSA-446894;R-HSA-6789325;R-HSA-446701;R-HSA-446634;R-HSA-8950567;R-HSA-8937656;R-HSA-5340385;R-HSA-6789524;R-HSA-446130;R-HSA-448703;R-HSA-445757;R-HSA-8848314;R-HSA-445752;R-HSA-446648…
R-HSA-6803211	TP53 Regulates Transcription of Death Receptors and Ligands	3	18	0.00116399	0.0131559	1.88088	0.513917	2	7	0.000475447	9606	Homo sapiens	TNFRSF10B		R-HSA-5633414;R-HSA-5633441
R-HSA-111464	SMAC(DIABLO)-mediated dissociation of IAP:caspase complexes	2	7	0.000452664	0.0156251	1.80618	0.513917	2	3	0.000203763	9606	Homo sapiens	CASP7;APAF1		R-HSA-114440;R-HSA-114392
R-HSA-111463	SMAC (DIABLO) binds to IAPs	2	7	0.000452664	0.0156251	1.80618	0.513917	2	4	0.000271684	9606	Homo sapiens	CASP7;APAF1		R-HSA-114354;R-HSA-114361
R-HSA-5083636	Defective GALNT12 causes CRCS1	3	20	0.00129333	0.0173556	1.76056	0.513917	1	1	6.79209e-05	9606	Homo sapiens	GALNT12;MUC1;MUC16		R-HSA-5096532
R-HSA-975577	N-Glycan antennae elongation	3	20	0.00129333	0.0173556	1.76056	0.513917	2	6	0.000407526	9606	Homo sapiens	B4GALT3;MGAT4B		R-HSA-975919;R-HSA-975903
R-HSA-450408	AUF1 (hnRNP D0) binds and destabilizes mRNA	5	56	0.00362131	0.0186671	1.72892	0.513917	3	4	0.000271684	9606	Homo sapiens	HSBP1;PSME3;PSMB10		R-HSA-450551;R-HSA-450580;R-HSA-450466
R-HSA-5576891	Cardiac conduction	9	147	0.00950595	0.0194927	1.71013	0.513917	6	33	0.00224139	9606	Homo sapiens	KCNK5;RYR1;KAT2B;FXYD3;TNNC1;KCNK15;KCNK1;HIPK2		R-HSA-2855020;R-HSA-9684068;R-HSA-5578910;R-HSA-5617179;R-HSA-2032800;R-HSA-936897
R-HSA-8941858	Regulation of RUNX3 expression and activity	5	57	0.00368598	0.0199644	1.69974	0.513917	9	9	0.000611288	9606	Homo sapiens	PSME3;RUNX3;PSMB10		R-HSA-8952408;R-HSA-8952382;R-HSA-8952399;R-HSA-8937807;R-HSA-8937792;R-HSA-8865454;R-HSA-8952419;R-HSA-8952371;R-HSA-8937814
R-HSA-75158	TRAIL signaling	2	8	0.000517331	0.0200532	1.69782	0.513917	6	6	0.000407526	9606	Homo sapiens	TNFRSF10B		R-HSA-141139;R-HSA-75187;R-HSA-141316;R-HSA-75238;R-HSA-5635741;R-HSA-75146
R-HSA-111459	Activation of caspases through apoptosome-mediated cleavage	2	8	0.000517331	0.0200532	1.69782	0.513917	2	2	0.000135842	9606	Homo sapiens	CASP7;APAF1		R-HSA-114261;R-HSA-114252
R-HSA-111469	SMAC, XIAP-regulated apoptotic response	2	8	0.000517331	0.0200532	1.69782	0.513917	5	10	0.000679209	9606	Homo sapiens	CASP7;APAF1		R-HSA-9627107;R-HSA-114354;R-HSA-114361;R-HSA-114440;R-HSA-114392
R-HSA-1474228	Degradation of the extracellular matrix	9	148	0.00957062	0.0202528	1.69351	0.513917	49	105	0.0071317	9606	Homo sapiens	MMP14;COL16A1;MMP7;KLK1;MMP15;COL6A2;TIMP2;CTSS;KLK7		R-HSA-1474196;R-HSA-4086205;R-HSA-1604763;R-HSA-3828025;R-HSA-1592349;R-HSA-3791295;R-HSA-1604368;R-HSA-3791155;R-HSA-1604360;R-HSA-1566981;R-HSA-1566979;R-HSA-3791149;R-HSA-1458433;R-HSA-2533950;R-HSA-8940561;R-HSA-1604741;R-HSA-1604359;R-HSA-2514831;R-HSA-1454781;R-HSA-1592362;R-HSA-1454757;R-HSA-1474210;R-HSA-2534160;R-HSA-2168982;R-HSA-1602466;R-HSA-2514790;R-HSA-2534240;R-HSA-1564112;R-HSA-1…
R-HSA-6805567	Keratinization	12	226	0.0146146	0.0210839	1.67605	0.513917	18	34	0.00230931	9606	Homo sapiens	ST14;KRT15;KLK13;KRT13;KRT7;PRSS8;PI3;KRT5;KRT6A		R-HSA-6806629;R-HSA-6805573;R-HSA-8849797;R-HSA-8849826;R-HSA-6814734;R-HSA-8850797;R-HSA-6814764;R-HSA-6805546;R-HSA-6806613;R-HSA-6810357;R-HSA-6814387;R-HSA-6811539;R-HSA-6806610;R-HSA-6809393;R-HSA-6809663;R-HSA-8942224;R-HSA-6814298;R-HSA-6810937
R-HSA-381426	Regulation of Insulin-like Growth Factor (IGF) transport and uptake by Insulin-like Growth Factor Binding Proteins (IGFBPs)	8	127	0.00821262	0.0231304	1.63582	0.513917	2	14	0.000950893	9606	Homo sapiens	C3;MEGF6;KLK1;GOLM1;KLK13;FAM20C;CKAP4;KLK6		R-HSA-8952289;R-HSA-381466
R-HSA-3928664	Ephrin signaling	3	23	0.00148733	0.0248997	1.60381	0.513917	11	11	0.00074713	9606	Homo sapiens	NCK2;GIT1;EPHB3		R-HSA-3928633;R-HSA-3928639;R-HSA-3928594;R-HSA-3928625;R-HSA-3928641;R-HSA-3928640;R-HSA-3928631;R-HSA-3928615;R-HSA-3928614;R-HSA-4093329;R-HSA-3928580
R-HSA-187577	SCF(Skp2)-mediated degradation of p27/p21	5	62	0.00400931	0.027332	1.56333	0.513917	4	7	0.000475447	9606	Homo sapiens	PSME3;PSMB10;CKS1B		R-HSA-187552;R-HSA-187574;R-HSA-187575;R-HSA-187545
R-HSA-1362277	Transcription of E2F targets under negative control by DREAM complex	3	25	0.00161666	0.030761	1.512	0.513917	12	12	0.000815051	9606	Homo sapiens	RBBP4;CDC6		R-HSA-8964475;R-HSA-8964492;R-HSA-8964525;R-HSA-8961665;R-HSA-8964513;R-HSA-8964465;R-HSA-8964482;R-HSA-8964498;R-HSA-8964531;R-HSA-8961619;R-HSA-188345;R-HSA-8964471
R-HSA-9694548	Maturation of spike protein	4	44	0.00284532	0.0321494	1.49283	0.513917	3	12	0.000815051	9606	Homo sapiens	ST6GALNAC2;MGAT4B;MAGT1		R-HSA-9696980;R-HSA-9697018;R-HSA-9694793
R-HSA-201681	TCF dependent signaling in response to WNT	11	215	0.0139033	0.0332783	1.47784	0.513917	17	71	0.00482239	9606	Homo sapiens	H2AX;PPP2R1B;PSME3;CTNNBIP1;FZD6;KREMEN1;SOX9;RUNX3;PSMB10		R-HSA-3769401;R-HSA-4641253;R-HSA-4411367;R-HSA-3601585;R-HSA-4641249;R-HSA-3364026;R-HSA-4641260;R-HSA-1458875;R-HSA-4641256;R-HSA-5626938;R-HSA-4641236;R-HSA-201685;R-HSA-1504193;R-HSA-3772430;R-HSA-5368586;R-HSA-3640874;R-HSA-3451147
R-HSA-69202	Cyclin E associated events during G1/S transition	6	88	0.00569064	0.0333035	1.47751	0.513917	5	20	0.00135842	9606	Homo sapiens	RBBP4;PSME3;PSMB10;CKS1B		R-HSA-187552;R-HSA-187574;R-HSA-187575;R-HSA-188345;R-HSA-187545
R-HSA-4608870	Asymmetric localization of PCP proteins	5	66	0.00426798	0.0343268	1.46437	0.513917	4	7	0.000475447	9606	Homo sapiens	FZD3;PSME3;PSMB10		R-HSA-4608855;R-HSA-5099886;R-HSA-4608866;R-HSA-4608825
R-HSA-69656	Cyclin A:Cdk2-associated events at S phase entry	6	90	0.00581997	0.0364948	1.43777	0.513917	5	19	0.0012905	9606	Homo sapiens	RBBP4;PSME3;PSMB10;CKS1B		R-HSA-187552;R-HSA-187574;R-HSA-187575;R-HSA-188345;R-HSA-187545
R-HSA-975576	N-glycan antennae elongation in the medial/trans-Golgi	4	47	0.00303932	0.0393701	1.40483	0.513917	3	14	0.000950893	9606	Homo sapiens	B4GALT3;MGAT4B;FUT3		R-HSA-975919;R-HSA-975903;R-HSA-5693925
R-HSA-9013694	Signaling by NOTCH4	6	92	0.0059493	0.0398758	1.39929	0.513917	3	20	0.00135842	9606	Homo sapiens	APH1A;KAT2B;PSME3;PSMB10		R-HSA-9604642;R-HSA-9604294;R-HSA-9604664
R-HSA-1442490	Collagen degradation	5	69	0.00446198	0.0402384	1.39536	0.513917	11	34	0.00230931	9606	Homo sapiens	MMP14;COL16A1;MMP7;MMP15;COL6A2		R-HSA-1474196;R-HSA-1454757;R-HSA-1474210;R-HSA-2473584;R-HSA-2168982;R-HSA-1564112;R-HSA-1458433;R-HSA-1564142;R-HSA-2473596;R-HSA-2168923;R-HSA-2473594
R-HSA-977068	Termination of O-glycan biosynthesis	3	28	0.00181066	0.0407852	1.3895	0.513917	4	4	0.000271684	9606	Homo sapiens	MUC1;ST6GALNAC2;MUC16		R-HSA-977071;R-HSA-981497;R-HSA-981814;R-HSA-981809
R-HSA-211733	Regulation of activated PAK-2p34 by proteasome mediated degradation	4	50	0.00323332	0.0474412	1.32384	0.513917	1	2	0.000135842	9606	Homo sapiens	PSME3;PSMB10		R-HSA-211715
R-HSA-6799990	Metal sequestration by antimicrobial proteins	2	13	0.000840662	0.0485335	1.31396	0.513917	3	5	0.000339605	9606	Homo sapiens	LCN2;S100A9		R-HSA-5229273;R-HSA-6798528;R-HSA-6798474
R-HSA-1296346	Tandem pore domain potassium channels	2	13	0.000840662	0.0485335	1.31396	0.513917	1	6	0.000407526	9606	Homo sapiens	KCNK1		R-HSA-1299304
R-HSA-68949	Orc1 removal from chromatin	5	73	0.00472064	0.049026	1.30957	0.513917	2	4	0.000271684	9606	Homo sapiens	PSME3;CDC6;PSMB10		R-HSA-68944;R-HSA-68948
R-HSA-350562	Regulation of ornithine decarboxylase (ODC)	4	51	0.00329798	0.0503202	1.29826	0.513917	1	4	0.000271684	9606	Homo sapiens	PSME3;PSMB10		R-HSA-353125
R-HSA-9692912	SARS-CoV-1 targets PDZ proteins in cell-cell junction	1	2	0.000129333	0.0523839	1.2808	0.513917	1	1	6.79209e-05	9606	Homo sapiens	MPP5		R-HSA-9689608
R-HSA-4086400	PCP/CE pathway	6	99	0.00640197	0.0532382	1.27378	0.513917	7	24	0.0016301	9606	Homo sapiens	FZD3;PSME3;FZD6;PSMB10		R-HSA-3858491;R-HSA-4608855;R-HSA-5099886;R-HSA-4608866;R-HSA-3858482;R-HSA-3858480;R-HSA-4608825
R-HSA-421270	Cell-cell junction organization	6	99	0.00640197	0.0532382	1.27378	0.513917	3	54	0.00366773	9606	Homo sapiens	CLDN4;CLDN3;CLDN7;CLDN23;MPP5;F11R		R-HSA-420661;R-HSA-420019;R-HSA-419981
R-HSA-69017	CDK-mediated phosphorylation and removal of Cdc6	5	75	0.00484997	0.0538115	1.26913	0.513917	4	4	0.000271684	9606	Homo sapiens	PSME3;CDC6;PSMB10		R-HSA-69015;R-HSA-69016;R-HSA-69005;R-HSA-69006
R-HSA-9020702	Interleukin-1 signaling	7	125	0.00808329	0.0544729	1.26382	0.513917	15	59	0.00400734	9606	Homo sapiens	IL1A;PSME3;IL1R2;IL1RAP;PSMB10		R-HSA-446694;R-HSA-446692;R-HSA-209061;R-HSA-446862;R-HSA-446894;R-HSA-446701;R-HSA-446634;R-HSA-446868;R-HSA-450133;R-HSA-446130;R-HSA-446684;R-HSA-445757;R-HSA-445752;R-HSA-446648;R-HSA-445753
R-HSA-446728	Cell junction organization	7	126	0.00814796	0.0563499	1.24911	0.513917	4	70	0.00475447	9606	Homo sapiens	CLDN4;CLDN3;CLDN7;CLDN23;KRT5;MPP5;F11R		R-HSA-420661;R-HSA-420019;R-HSA-419981;R-HSA-446077
R-HSA-180534	Vpu mediated degradation of CD4	4	53	0.00342732	0.0563596	1.24903	0.513917	1	5	0.000339605	9606	Homo sapiens	PSME3;PSMB10		R-HSA-180573
R-HSA-1236978	Cross-presentation of soluble exogenous antigens (endosomes)	4	53	0.00342732	0.0563596	1.24903	0.513917	1	6	0.000407526	9606	Homo sapiens	PSME3;PSMB10		R-HSA-1236970
R-HSA-9762114	GSK3B and BTRC:CUL1-mediated-degradation of NFE2L2	4	54	0.00349198	0.059519	1.22534	0.513917	1	4	0.000271684	9606	Homo sapiens	PSME3;PSMB10		R-HSA-9762096
R-HSA-69610	p53-Independent DNA Damage Response	4	54	0.00349198	0.059519	1.22534	0.513917	1	4	0.000271684	9606	Homo sapiens	PSME3;PSMB10		R-HSA-69600
R-HSA-69601	Ubiquitin Mediated Degradation of Phosphorylated Cdc25A	4	54	0.00349198	0.059519	1.22534	0.513917	1	4	0.000271684	9606	Homo sapiens	PSME3;PSMB10		R-HSA-69600
R-HSA-69613	p53-Independent G1/S DNA damage checkpoint	4	54	0.00349198	0.059519	1.22534	0.513917	1	4	0.000271684	9606	Homo sapiens	PSME3;PSMB10		R-HSA-69600
R-HSA-75815	Ubiquitin-dependent degradation of Cyclin D	4	54	0.00349198	0.059519	1.22534	0.513917	1	5	0.000339605	9606	Homo sapiens	PSME3;PSMB10		R-HSA-75825
R-HSA-349425	Autodegradation of the E3 ubiquitin ligase COP1	4	54	0.00349198	0.059519	1.22534	0.513917	1	5	0.000339605	9606	Homo sapiens	PSME3;PSMB10		R-HSA-264458
R-HSA-1236975	Antigen processing-Cross presentation	7	128	0.00827729	0.0602232	1.22024	0.513917	10	23	0.00156218	9606	Homo sapiens	PSME3;HLA-A;S100A9;CTSS;PSMB10		R-HSA-8863895;R-HSA-8863973;R-HSA-1236935;R-HSA-1236948;R-HSA-1236964;R-HSA-1236965;R-HSA-1236970;R-HSA-1236954;R-HSA-1236971;R-HSA-1236943
R-HSA-5655332	Signaling by FGFR3 in disease	3	33	0.00213399	0.0606604	1.21709	0.513917	21	21	0.00142634	9606	Homo sapiens	FGFR3		R-HSA-8853317;R-HSA-5655285;R-HSA-5655315;R-HSA-5655262;R-HSA-5655295;R-HSA-2012084;R-HSA-2012082;R-HSA-2038387;R-HSA-2038386;R-HSA-5655289;R-HSA-5655270;R-HSA-2033485;R-HSA-2077420;R-HSA-2012074;R-HSA-2012073;R-HSA-5655247;R-HSA-8853309;R-HSA-5655244;R-HSA-5655277;R-HSA-2033476;R-HSA-5655243
R-HSA-6785807	Interleukin-4 and Interleukin-13 signaling	10	211	0.0136446	0.0621137	1.20681	0.513917	5	47	0.00319228	9606	Homo sapiens	IL1A;MUC1;FSCN1;LCN2;TNFRSF1B		R-HSA-6790022;R-HSA-6789524;R-HSA-6789615;R-HSA-6789325;R-HSA-6790041
R-HSA-1236977	Endosomal/Vacuolar pathway	2	15	0.000969995	0.0624196	1.20468	0.513917	4	4	0.000271684	9606	Homo sapiens	HLA-A;CTSS		R-HSA-1236948;R-HSA-1236964;R-HSA-1236954;R-HSA-1236943
R-HSA-111461	Cytochrome c-mediated apoptotic response	2	15	0.000969995	0.0624196	1.20468	0.513917	11	12	0.000815051	9606	Homo sapiens	CASP7;APAF1		R-HSA-114256;R-HSA-114259;R-HSA-9627056;R-HSA-9627089;R-HSA-6804596;R-HSA-114261;R-HSA-6805507;R-HSA-9627078;R-HSA-6804652;R-HSA-114252;R-HSA-114254
R-HSA-9818028	NFE2L2 regulates pentose phosphate pathway genes	2	15	0.000969995	0.0624196	1.20468	0.513917	2	8	0.000543368	9606	Homo sapiens	PGD		R-HSA-9761828;R-HSA-9761846
R-HSA-8854050	FBXL7 down-regulates AURKA during mitotic entry and in early mitosis	4	55	0.00355665	0.0627708	1.20224	0.513917	2	6	0.000407526	9606	Homo sapiens	PSME3;PSMB10		R-HSA-8854071;R-HSA-8854044
R-HSA-174113	SCF-beta-TrCP mediated degradation of Emi1	4	55	0.00355665	0.0627708	1.20224	0.513917	1	3	0.000203763	9606	Homo sapiens	PSME3;PSMB10		R-HSA-174203
R-HSA-169911	Regulation of Apoptosis	4	55	0.00355665	0.0627708	1.20224	0.513917	1	5	0.000339605	9606	Homo sapiens	PSME3;PSMB10		R-HSA-211715
R-HSA-9793380	Formation of paraxial mesoderm	5	79	0.00510864	0.0641672	1.19269	0.513917	3	29	0.00196971	9606	Homo sapiens	KAT2B;PSME3;PSMB10		R-HSA-9793383;R-HSA-9825555;R-HSA-9793400
R-HSA-180585	Vif-mediated degradation of APOBEC3G	4	56	0.00362131	0.0661143	1.1797	0.513917	1	4	0.000271684	9606	Homo sapiens	PSME3;PSMB10		R-HSA-180603
R-HSA-195721	Signaling by WNT	14	331	0.0214046	0.0670001	1.17392	0.513917	45	157	0.0106636	9606	Homo sapiens	H2AX;PPP3CA;FZD3;PPP2R1B;GNG4;PSME3;CTNNBIP1;FZD6;KREMEN1;SOX9;RUNX3;PSMB10		R-HSA-3769401;R-HSA-3858491;R-HSA-3601585;R-HSA-2130279;R-HSA-3858482;R-HSA-195275;R-HSA-3364026;R-HSA-3858480;R-HSA-2130282;R-HSA-2130286;R-HSA-5229343;R-HSA-4608855;R-HSA-195283;R-HSA-2730872;R-HSA-195280;R-HSA-4641236;R-HSA-195287;R-HSA-201685;R-HSA-1504193;R-HSA-5368586;R-HSA-3640874;R-HSA-398040;R-HSA-4551451;R-HSA-5099886;R-HSA-4641253;R-HSA-4608866;R-HSA-4411367;R-HSA-195300;R-HSA-4641249;…
R-HSA-1236974	ER-Phagosome pathway	6	106	0.00685463	0.0690243	1.161	0.513917	5	10	0.000679209	9606	Homo sapiens	PSME3;HLA-A;S100A9;PSMB10		R-HSA-8863895;R-HSA-8863973;R-HSA-1236935;R-HSA-1236965;R-HSA-1236971
R-HSA-5687128	MAPK6/MAPK4 signaling	6	106	0.00685463	0.0690243	1.161	0.513917	5	40	0.00271684	9606	Homo sapiens	TRAM1;HSBP1;PSME3;PSMB10		R-HSA-5687090;R-HSA-5687121;R-HSA-5687099;R-HSA-5687112;R-HSA-5687097
R-HSA-4641258	Degradation of DVL	4	57	0.00368598	0.0695487	1.15771	0.513917	2	7	0.000475447	9606	Homo sapiens	PSME3;PSMB10		R-HSA-1504193;R-HSA-4641260
R-HSA-4641257	Degradation of AXIN	4	57	0.00368598	0.0695487	1.15771	0.513917	2	8	0.000543368	9606	Homo sapiens	PSME3;PSMB10		R-HSA-3640874;R-HSA-4641256
R-HSA-9604323	Negative regulation of NOTCH4 signaling	4	57	0.00368598	0.0695487	1.15771	0.513917	1	6	0.000407526	9606	Homo sapiens	PSME3;PSMB10		R-HSA-9604642
R-HSA-8941856	RUNX3 regulates NOTCH signaling	2	16	0.00103466	0.0698067	1.1561	0.513917	7	7	0.000475447	9606	Homo sapiens	KAT2B;RUNX3		R-HSA-1980047;R-HSA-8878212;R-HSA-8878243;R-HSA-8878193;R-HSA-4396347;R-HSA-8878237;R-HSA-8878220
R-HSA-5223345	Miscellaneous transport and binding events	3	36	0.00232799	0.0743751	1.12857	0.513917	3	13	0.000882972	9606	Homo sapiens	LRRC8B;MAGT1;ADD3		R-HSA-5339538;R-HSA-5226999;R-HSA-8941543
R-HSA-9013508	NOTCH3 Intracellular Domain Regulates Transcription	3	36	0.00232799	0.0743751	1.12857	0.513917	3	22	0.00149426	9606	Homo sapiens	KAT2B;PLXND1		R-HSA-9021451;R-HSA-9021450;R-HSA-9016751
R-HSA-5633008	TP53 Regulates Transcription of Cell Death Genes	5	83	0.0053673	0.0755626	1.12169	0.513917	4	68	0.00461862	9606	Homo sapiens	APAF1;TNFRSF10B		R-HSA-6791349;R-HSA-6791348;R-HSA-5633414;R-HSA-5633441
R-HSA-69541	Stabilization of p53	4	59	0.00381531	0.0766868	1.11528	0.513917	1	15	0.00101881	9606	Homo sapiens	PSME3;PSMB10		R-HSA-264458
R-HSA-9033807	ABO blood group biosynthesis	2	17	0.00109933	0.0774624	1.11091	0.513917	2	7	0.000475447	9606	Homo sapiens	FUT2		R-HSA-9036987;R-HSA-9033949
R-HSA-2033515	t(4;14) translocations of FGFR3	1	3	0.000193999	0.0775401	1.11047	0.513917	2	2	0.000135842	9606	Homo sapiens	FGFR3		R-HSA-2038387;R-HSA-2038386
R-HSA-8853334	Signaling by FGFR3 fusions in cancer	1	3	0.000193999	0.0775401	1.11047	0.513917	2	2	0.000135842	9606	Homo sapiens	FGFR3		R-HSA-8853317;R-HSA-8853309
R-HSA-5619048	Defective SLC11A2 causes hypochromic microcytic anemia, with iron overload 1 (AHMIO1)	1	3	0.000193999	0.0775401	1.11047	0.513917	1	1	6.79209e-05	9606	Homo sapiens	SLC11A2		R-HSA-5623558
R-HSA-3560792	Defective SLC26A2 causes chondrodysplasias	1	3	0.000193999	0.0775401	1.11047	0.513917	1	1	6.79209e-05	9606	Homo sapiens	SLC26A2		R-HSA-3560789
R-HSA-5579020	Defective SLC35D1 causes SCHBCKD	1	3	0.000193999	0.0775401	1.11047	0.513917	1	1	6.79209e-05	9606	Homo sapiens	SLC35D1		R-HSA-5603297
R-HSA-5619054	Defective SLC4A4 causes renal tubular acidosis, proximal, with ocular abnormalities and mental retardation (pRTA-OA)	1	3	0.000193999	0.0775401	1.11047	0.513917	1	1	6.79209e-05	9606	Homo sapiens	SLC4A4		R-HSA-5656219
R-HSA-2132295	MHC class II antigen presentation	7	137	0.00885929	0.0796347	1.0989	0.513917	8	26	0.00176594	9606	Homo sapiens	DYNC1LI2;AP1S1;CTSH;AP1S3;KIFAP3;CTSS;AP1M2		R-HSA-2213248;R-HSA-2130641;R-HSA-2130706;R-HSA-8951498;R-HSA-2213236;R-HSA-2130504;R-HSA-2130619;R-HSA-2130349
R-HSA-1500931	Cell-Cell communication	8	165	0.0106699	0.0805302	1.09404	0.513917	6	93	0.00631665	9606	Homo sapiens	CLDN4;CLDN3;CLDN7;CLDN23;NCK2;KRT5;MPP5;F11R		R-HSA-420661;R-HSA-532603;R-HSA-420019;R-HSA-373724;R-HSA-419981;R-HSA-446077
R-HSA-3858494	Beta-catenin independent WNT signaling	8	166	0.0107346	0.0826747	1.08263	0.513917	16	51	0.00346397	9606	Homo sapiens	PPP3CA;FZD3;GNG4;PSME3;FZD6;PSMB10		R-HSA-3858491;R-HSA-5099886;R-HSA-4608866;R-HSA-3858482;R-HSA-3858480;R-HSA-4551465;R-HSA-4608855;R-HSA-2730872;R-HSA-398193;R-HSA-3965444;R-HSA-3965446;R-HSA-3965447;R-HSA-3965441;R-HSA-398040;R-HSA-4551451;R-HSA-4608825
R-HSA-432722	Golgi Associated Vesicle Biogenesis	4	61	0.00394465	0.0841775	1.0748	0.513917	5	7	0.000475447	9606	Homo sapiens	BLOC1S6;AP1S1;AP1S3;AP1M2		R-HSA-421831;R-HSA-429815;R-HSA-421836;R-HSA-421835;R-HSA-421833
R-HSA-5362768	Hh mutants are degraded by ERAD	4	61	0.00394465	0.0841775	1.0748	0.513917	1	6	0.000407526	9606	Homo sapiens	PSME3;PSMB10		R-HSA-5387392
R-HSA-5676590	NIK-->noncanonical NF-kB signaling	4	61	0.00394465	0.0841775	1.0748	0.513917	1	9	0.000611288	9606	Homo sapiens	PSME3;PSMB10		R-HSA-5607731
R-HSA-4791275	Signaling by WNT in cancer	3	38	0.00245732	0.084212	1.07463	0.513917	10	16	0.00108674	9606	Homo sapiens	PPP2R1B;FZD6;KREMEN1		R-HSA-5339713;R-HSA-4827388;R-HSA-4791278;R-HSA-4839635;R-HSA-5340587;R-HSA-4839746;R-HSA-4839634;R-HSA-5339711;R-HSA-4839734;R-HSA-4839638
R-HSA-1538133	G0 and Early G1	3	38	0.00245732	0.084212	1.07463	0.513917	14	27	0.00183387	9606	Homo sapiens	RBBP4;CDC6		R-HSA-1362261;R-HSA-8964492;R-HSA-8964525;R-HSA-8964513;R-HSA-8961665;R-HSA-1362270;R-HSA-8964482;R-HSA-8964475;R-HSA-8964465;R-HSA-8964498;R-HSA-8964531;R-HSA-8961619;R-HSA-188345;R-HSA-8964471
R-HSA-5654227	Phospholipase C-mediated cascade; FGFR3	2	18	0.00116399	0.0853676	1.06871	0.513917	3	3	0.000203763	9606	Homo sapiens	FGFR3		R-HSA-5654148;R-HSA-5654224;R-HSA-5654222
R-HSA-2032785	YAP1- and WWTR1 (TAZ)-stimulated gene expression	2	18	0.00116399	0.0853676	1.06871	0.513917	2	9	0.000611288	9606	Homo sapiens	KAT2B;HIPK2		R-HSA-2032794;R-HSA-2032800
R-HSA-5578768	Physiological factors	2	18	0.00116399	0.0853676	1.06871	0.513917	1	6	0.000407526	9606	Homo sapiens	KAT2B;HIPK2		R-HSA-2032800
R-HSA-68867	Assembly of the pre-replicative complex	6	113	0.00730729	0.0872426	1.05927	0.513917	8	23	0.00156218	9606	Homo sapiens	H2AX;PSME3;CDC6;PSMB10		R-HSA-68688;R-HSA-9749350;R-HSA-9749351;R-HSA-68825;R-HSA-9749197;R-HSA-9749215;R-HSA-9749320;R-HSA-9749098
R-HSA-5610780	Degradation of GLI1 by the proteasome	4	62	0.00400931	0.0880524	1.05526	0.513917	2	6	0.000407526	9606	Homo sapiens	PSME3;PSMB10		R-HSA-5610758;R-HSA-5610760
R-HSA-5610783	Degradation of GLI2 by the proteasome	4	62	0.00400931	0.0880524	1.05526	0.513917	1	5	0.000339605	9606	Homo sapiens	PSME3;PSMB10		R-HSA-5610757
R-HSA-5610785	GLI3 is processed to GLI3R by the proteasome	4	62	0.00400931	0.0880524	1.05526	0.513917	1	5	0.000339605	9606	Homo sapiens	PSME3;PSMB10		R-HSA-5610754
R-HSA-9012852	Signaling by NOTCH3	4	63	0.00407398	0.092012	1.03616	0.513917	5	37	0.00251307	9606	Homo sapiens	APH1A;KAT2B;PLXND1		R-HSA-9017817;R-HSA-9021451;R-HSA-9021450;R-HSA-9016751;R-HSA-9013361
R-HSA-9824272	Somitogenesis	4	63	0.00407398	0.092012	1.03616	0.513917	1	19	0.0012905	9606	Homo sapiens	PSME3;PSMB10		R-HSA-9825555
R-HSA-163125	Post-translational modification: synthesis of GPI-anchored proteins	6	115	0.00743663	0.0928887	1.03204	0.513917	2	16	0.00108674	9606	Homo sapiens	CEACAM5;PIGZ;ALPG;LYPD5;ULBP2;MDGA1		R-HSA-8940388;R-HSA-162797
R-HSA-190239	FGFR3 ligand binding and activation	2	19	0.00122866	0.0935034	1.02917	0.513917	4	6	0.000407526	9606	Homo sapiens	FGFR3		R-HSA-190385;R-HSA-190263;R-HSA-190388;R-HSA-190261
R-HSA-390522	Striated Muscle Contraction	3	40	0.00258665	0.0945713	1.02424	0.513917	4	4	0.000271684	9606	Homo sapiens	TMOD1;TNNC1		R-HSA-390597;R-HSA-390598;R-HSA-390593;R-HSA-390595
R-HSA-174084	Autodegradation of Cdh1 by Cdh1:APC/C	4	64	0.00413864	0.0960551	1.01748	0.513917	1	2	0.000135842	9606	Homo sapiens	PSME3;PSMB10		R-HSA-174058
R-HSA-5387390	Hh mutants abrogate ligand secretion	4	64	0.00413864	0.0960551	1.01748	0.513917	1	7	0.000475447	9606	Homo sapiens	PSME3;PSMB10		R-HSA-5387392
R-HSA-1280215	Cytokine Signaling in Immune system	37	1100	0.071133	0.0966613	1.01475	0.513917	67	785	0.0533179	9606	Homo sapiens	RNASEL;SERPINB2;IL1R2;PITPNA;CXCL1;HLA-A;IL1RAP;TNFRSF1B;CXCL3;CXCL2;PSMB10;IL1A;MUC1;PPP2R1B;PSME3;TRIM2;FSCN1;LCN2;LGALS9;CRK;NUP58;IFNAR1		R-HSA-9678737;R-HSA-446862;R-HSA-6789615;R-HSA-909724;R-HSA-446868;R-HSA-909726;R-HSA-199959;R-HSA-909722;R-HSA-5668417;R-HSA-9009936;R-HSA-1015702;R-HSA-909719;R-HSA-912790;R-HSA-909718;R-HSA-9009941;R-HSA-1015699;R-HSA-449058;R-HSA-912680;R-HSA-5668467;R-HSA-209061;R-HSA-446894;R-HSA-909732;R-HSA-8985123;R-HSA-6789325;R-HSA-1031716;R-HSA-446634;R-HSA-909729;R-HSA-1031713;R-HSA-8950567;R-HSA-909…
R-HSA-375276	Peptide ligand-binding receptors	9	203	0.0131273	0.100958	0.99586	0.513917	8	83	0.00563744	9606	Homo sapiens	C3;EDN2;CXCL1;ECE1;CXCL3;CCL28;CXCL2;CXCL5		R-HSA-9731924;R-HSA-373813;R-HSA-444647;R-HSA-8876868;R-HSA-388560;R-HSA-964811;R-HSA-373791;R-HSA-373086
R-HSA-195253	Degradation of beta-catenin by the destruction complex	5	91	0.00588464	0.101392	0.993998	0.513917	12	23	0.00156218	9606	Homo sapiens	PPP2R1B;PSME3;PSMB10		R-HSA-5229343;R-HSA-195283;R-HSA-195251;R-HSA-195280;R-HSA-195318;R-HSA-195287;R-HSA-195300;R-HSA-2130279;R-HSA-195275;R-HSA-2130282;R-HSA-195304;R-HSA-2130286
R-HSA-1168372	Downstream signaling events of B Cell Receptor (BCR)	5	91	0.00588464	0.101392	0.993998	0.513917	3	15	0.00101881	9606	Homo sapiens	PPP3CA;PSME3;PSMB10		R-HSA-1168640;R-HSA-2025882;R-HSA-2025890
R-HSA-8878159	Transcriptional regulation by RUNX3	6	118	0.00763063	0.101718	0.992602	0.513917	44	47	0.00319228	9606	Homo sapiens	KAT2B;PSME3;RUNX3;PSMB10		R-HSA-8878212;R-HSA-8952399;R-HSA-8937807;R-HSA-8951951;R-HSA-8951695;R-HSA-8952128;R-HSA-8937792;R-HSA-8878220;R-HSA-8951428;R-HSA-8952069;R-HSA-8952408;R-HSA-1980047;R-HSA-8949276;R-HSA-8951966;R-HSA-8949343;R-HSA-8952081;R-HSA-8878237;R-HSA-8951442;R-HSA-8937814;R-HSA-8949335;R-HSA-8952232;R-HSA-8951977;R-HSA-8878117;R-HSA-8878243;R-HSA-4411367;R-HSA-8878178;R-HSA-8865454;R-HSA-8952226;R-HSA-8…
R-HSA-5083625	Defective GALNT3 causes HFTC	2	20	0.00129333	0.101852	0.992029	0.513917	1	1	6.79209e-05	9606	Homo sapiens	MUC1;MUC16		R-HSA-5096537
R-HSA-6804116	TP53 Regulates Transcription of Genes Involved in G1 Cell Cycle Arrest	2	20	0.00129333	0.101852	0.992029	0.513917	6	17	0.00115466	9606	Homo sapiens	E2F7		R-HSA-6798353;R-HSA-6798304;R-HSA-6798299;R-HSA-6798347;R-HSA-8952996;R-HSA-8953013
R-HSA-6803207	TP53 Regulates Transcription of Caspase Activators and Caspases	2	20	0.00129333	0.101852	0.992029	0.513917	2	17	0.00115466	9606	Homo sapiens	APAF1		R-HSA-6791349;R-HSA-6791348
R-HSA-8951911	RUNX3 regulates RUNX1-mediated transcription	1	4	0.000258665	0.10203	0.991272	0.513917	2	2	0.000135842	9606	Homo sapiens	RUNX3		R-HSA-8951926;R-HSA-8951910
R-HSA-9734735	Defective ADA disrupts (deoxy)adenosine deamination	1	4	0.000258665	0.10203	0.991272	0.513917	1	1	6.79209e-05	9606	Homo sapiens	ADA		R-HSA-9734745
R-HSA-8985801	Regulation of cortical dendrite branching	1	4	0.000258665	0.10203	0.991272	0.513917	1	2	0.000135842	9606	Homo sapiens	NCK2		R-HSA-8985812
R-HSA-9014843	Interleukin-33 signaling	1	4	0.000258665	0.10203	0.991272	0.513917	1	2	0.000135842	9606	Homo sapiens	IL1RAP		R-HSA-448603
R-HSA-5678895	Defective CFTR causes cystic fibrosis	4	66	0.00426798	0.104387	0.981356	0.513917	1	8	0.000543368	9606	Homo sapiens	PSME3;PSMB10		R-HSA-8866858
R-HSA-5607761	Dectin-1 mediated noncanonical NF-kB signaling	4	66	0.00426798	0.104387	0.981356	0.513917	1	9	0.000611288	9606	Homo sapiens	PSME3;PSMB10		R-HSA-5607731
R-HSA-450531	Regulation of mRNA stability by proteins that bind AU-rich elements	5	93	0.00601397	0.108459	0.964735	0.513917	3	26	0.00176594	9606	Homo sapiens	HSBP1;PSME3;PSMB10		R-HSA-450551;R-HSA-450580;R-HSA-450466
R-HSA-1474244	Extracellular matrix organization	13	328	0.0212106	0.109436	0.96084	0.513917	86	319	0.0216668	9606	Homo sapiens	COL16A1;MMP7;PCOLCE2;KLK1;F11R;CTSS;KLK7;MMP14;MMP15;CEACAM6;COL6A2;TIMP2;ITGB6		R-HSA-8948232;R-HSA-8948234;R-HSA-2002460;R-HSA-1474196;R-HSA-4086205;R-HSA-1604763;R-HSA-3828025;R-HSA-1592349;R-HSA-3791295;R-HSA-8948224;R-HSA-1604368;R-HSA-8948226;R-HSA-3791155;R-HSA-8948228;R-HSA-8948230;R-HSA-8948231;R-HSA-1604360;R-HSA-1566981;R-HSA-1566979;R-HSA-3791149;R-HSA-2002440;R-HSA-1458433;R-HSA-2533950;R-HSA-8940561;R-HSA-4084903;R-HSA-2395320;R-HSA-1604741;R-HSA-1604359;R-HSA-2…
R-HSA-5083632	Defective C1GALT1C1 causes TNPS	2	21	0.00135799	0.110397	0.957042	0.513917	1	1	6.79209e-05	9606	Homo sapiens	MUC1;MUC16		R-HSA-6785524
R-HSA-9690406	Transcriptional regulation of testis differentiation	2	21	0.00135799	0.110397	0.957042	0.513917	14	18	0.00122258	9606	Homo sapiens	SOX9		R-HSA-9692146;R-HSA-9693009;R-HSA-9690896;R-HSA-9692150;R-HSA-9690395;R-HSA-9692154;R-HSA-9690877;R-HSA-9692131;R-HSA-9692129;R-HSA-9692135;R-HSA-9692134;R-HSA-9690404;R-HSA-9692228;R-HSA-9690414
R-HSA-432720	Lysosome Vesicle Biogenesis	3	43	0.00278065	0.111025	0.954581	0.513917	5	8	0.000543368	9606	Homo sapiens	AP1S1;AP1S3;AP1M2		R-HSA-432706;R-HSA-432707;R-HSA-432688;R-HSA-5333658;R-HSA-432712
R-HSA-3371511	HSF1 activation	3	43	0.00278065	0.111025	0.954581	0.513917	1	7	0.000475447	9606	Homo sapiens	HSBP1;TNFRSF21		R-HSA-4793819
R-HSA-69052	Switching of origins to a post-replicative state	5	94	0.00607863	0.11208	0.950471	0.513917	6	10	0.000679209	9606	Homo sapiens	PSME3;CDC6;PSMB10		R-HSA-68944;R-HSA-68948;R-HSA-69015;R-HSA-69016;R-HSA-69005;R-HSA-69006
R-HSA-174154	APC/C:Cdc20 mediated degradation of Securin	4	68	0.00439731	0.113035	0.946785	0.513917	1	3	0.000203763	9606	Homo sapiens	PSME3;PSMB10		R-HSA-174202
R-HSA-1660661	Sphingolipid de novo biosynthesis	4	68	0.00439731	0.113035	0.946785	0.513917	4	21	0.00142634	9606	Homo sapiens	FA2H;SPNS2;DEGS1;SPTSSA		R-HSA-9695890;R-HSA-428259;R-HSA-5693761;R-HSA-428127
R-HSA-69242	S Phase	8	179	0.0115753	0.113577	0.944709	0.513917	16	55	0.00373565	9606	Homo sapiens	RBBP4;PSME3;CDC6;SMC1A;PSMB10;CKS1B		R-HSA-187552;R-HSA-2468039;R-HSA-2473152;R-HSA-69005;R-HSA-2468041;R-HSA-69006;R-HSA-75825;R-HSA-68944;R-HSA-187574;R-HSA-68948;R-HSA-187575;R-HSA-69015;R-HSA-69016;R-HSA-2473151;R-HSA-188345;R-HSA-187545
R-HSA-186797	Signaling by PDGF	4	70	0.00452664	0.12199	0.913676	0.513917	5	31	0.00210555	9606	Homo sapiens	COL6A2;NCK2;PLAT;CRK		R-HSA-382052;R-HSA-382054;R-HSA-382061;R-HSA-382056;R-HSA-382058
R-HSA-69563	p53-Dependent G1 DNA Damage Response	4	70	0.00452664	0.12199	0.913676	0.513917	1	22	0.00149426	9606	Homo sapiens	PSME3;PSMB10		R-HSA-264458
R-HSA-69580	p53-Dependent G1/S DNA damage checkpoint	4	70	0.00452664	0.12199	0.913676	0.513917	1	22	0.00149426	9606	Homo sapiens	PSME3;PSMB10		R-HSA-264458
R-HSA-5658442	Regulation of RAS by GAPs	4	71	0.00459131	0.126578	0.897642	0.513917	1	5	0.000339605	9606	Homo sapiens	PSME3;PSMB10		R-HSA-5658430
R-HSA-111471	Apoptotic factor-mediated response	2	23	0.00148733	0.128011	0.892753	0.513917	16	28	0.00190179	9606	Homo sapiens	CASP7;APAF1		R-HSA-9627056;R-HSA-9627089;R-HSA-6805507;R-HSA-114440;R-HSA-6804652;R-HSA-114252;R-HSA-114254;R-HSA-114256;R-HSA-9627107;R-HSA-114259;R-HSA-6804596;R-HSA-114354;R-HSA-114261;R-HSA-9627078;R-HSA-114361;R-HSA-114392
R-HSA-1169091	Activation of NF-kappaB in B cells	4	72	0.00465598	0.131237	0.881943	0.513917	1	10	0.000679209	9606	Homo sapiens	PSME3;PSMB10		R-HSA-1168640
R-HSA-1234176	Oxygen-dependent proline hydroxylation of Hypoxia-inducible Factor Alpha	4	72	0.00465598	0.131237	0.881943	0.513917	1	12	0.000815051	9606	Homo sapiens	PSME3;PSMB10		R-HSA-1234159
R-HSA-69615	G1/S DNA Damage Checkpoints	4	72	0.00465598	0.131237	0.881943	0.513917	2	26	0.00176594	9606	Homo sapiens	PSME3;PSMB10		R-HSA-69600;R-HSA-264458
R-HSA-5358346	Hedgehog ligand biogenesis	4	72	0.00465598	0.131237	0.881943	0.513917	1	15	0.00101881	9606	Homo sapiens	PSME3;PSMB10		R-HSA-5362448
R-HSA-3371568	Attenuation phase	3	47	0.00303932	0.134506	0.871258	0.513917	4	5	0.000339605	9606	Homo sapiens	HSBP1;TNFRSF21		R-HSA-3371554;R-HSA-5082369;R-HSA-3371582;R-HSA-5082384
R-HSA-913709	O-linked glycosylation of mucins	4	73	0.00472064	0.135967	0.866567	0.513917	16	16	0.00108674	9606	Homo sapiens	GALNT12;MUC1;ST6GALNAC2;MUC16		R-HSA-5694487;R-HSA-977071;R-HSA-1964505;R-HSA-913675;R-HSA-1964501;R-HSA-914017;R-HSA-914018;R-HSA-914012;R-HSA-914008;R-HSA-914010;R-HSA-981497;R-HSA-914005;R-HSA-981814;R-HSA-914006;R-HSA-6786012;R-HSA-981809
R-HSA-174184	Cdc20:Phospho-APC/C mediated degradation of Cyclin A	4	73	0.00472064	0.135967	0.866567	0.513917	1	3	0.000203763	9606	Homo sapiens	PSME3;PSMB10		R-HSA-174255
R-HSA-8950505	Gene and protein expression by JAK-STAT signaling after Interleukin-12 stimulation	4	73	0.00472064	0.135967	0.866567	0.513917	2	36	0.00244515	9606	Homo sapiens	SERPINB2;PITPNA		R-HSA-8950213;R-HSA-8950567
R-HSA-5654710	PI-3K cascade:FGFR3	2	24	0.00155199	0.13705	0.863122	0.513917	6	7	0.000475447	9606	Homo sapiens	FGFR3		R-HSA-5654709;R-HSA-5654643;R-HSA-5654640;R-HSA-5654641;R-HSA-5654705;R-HSA-5654637
R-HSA-174178	APC/C:Cdh1 mediated degradation of Cdc20 and other APC/C:Cdh1 targeted proteins in late mitosis/early G1	4	74	0.00478531	0.140765	0.851507	0.513917	2	6	0.000407526	9606	Homo sapiens	PSME3;PSMB10		R-HSA-174105;R-HSA-188191
R-HSA-179419	APC:Cdc20 mediated degradation of cell cycle proteins prior to satisfation of the cell cycle checkpoint	4	74	0.00478531	0.140765	0.851507	0.513917	1	6	0.000407526	9606	Homo sapiens	PSME3;PSMB10		R-HSA-174255
R-HSA-8948751	Regulation of PTEN stability and activity	4	74	0.00478531	0.140765	0.851507	0.513917	1	13	0.000882972	9606	Homo sapiens	PSME3;PSMB10		R-HSA-8850992
R-HSA-2682334	EPH-Ephrin signaling	5	102	0.00659596	0.143064	0.84447	0.513917	43	56	0.00380357	9606	Homo sapiens	APH1A;NCK2;GIT1;EPHB3;MYL12B		R-HSA-3928633;R-HSA-3928632;R-HSA-3928639;R-HSA-3928627;R-HSA-3928625;R-HSA-3928624;R-HSA-3928631;R-HSA-3928628;R-HSA-3928617;R-HSA-3928616;R-HSA-3928623;R-HSA-3928610;R-HSA-3928615;R-HSA-3928614;R-HSA-3928612;R-HSA-3928601;R-HSA-3928600;R-HSA-3928607;R-HSA-4093339;R-HSA-4093336;R-HSA-3928604;R-HSA-3928595;R-HSA-3928594;R-HSA-3928657;R-HSA-4093332;R-HSA-3928656;R-HSA-3928592;R-HSA-4093330;R-HSA-4…
R-HSA-69002	DNA Replication Pre-Initiation	6	131	0.00847129	0.144742	0.839406	0.513917	15	32	0.00217347	9606	Homo sapiens	H2AX;PSME3;CDC6;PSMB10		R-HSA-68960;R-HSA-9749215;R-HSA-68940;R-HSA-68688;R-HSA-9749350;R-HSA-9749351;R-HSA-68914;R-HSA-68917;R-HSA-68916;R-HSA-68919;R-HSA-68918;R-HSA-68825;R-HSA-9749197;R-HSA-9749320;R-HSA-9749098
R-HSA-977347	Serine biosynthesis	2	25	0.00161666	0.146223	0.834983	0.513917	2	7	0.000475447	9606	Homo sapiens	PGD;SERINC5		R-HSA-977348;R-HSA-8932980
R-HSA-173736	Alternative complement activation	1	6	0.000387998	0.149081	0.826577	0.513917	9	9	0.000611288	9606	Homo sapiens	C3		R-HSA-183122;R-HSA-173745;R-HSA-183126;R-HSA-174551;R-HSA-183130;R-HSA-173754;R-HSA-173739;R-HSA-981539;R-HSA-173740
R-HSA-8952158	RUNX3 regulates BCL2L11 (BIM) transcription	1	6	0.000387998	0.149081	0.826577	0.513917	2	2	0.000135842	9606	Homo sapiens	RUNX3		R-HSA-8952232;R-HSA-8952226
R-HSA-5339717	Signaling by LRP5 mutants	1	6	0.000387998	0.149081	0.826577	0.513917	1	1	6.79209e-05	9606	Homo sapiens	KREMEN1		R-HSA-5339711
R-HSA-9705677	SARS-CoV-2 targets PDZ proteins in cell-cell junction	1	6	0.000387998	0.149081	0.826577	0.513917	2	4	0.000271684	9606	Homo sapiens	MPP5		R-HSA-420661;R-HSA-9705681
R-HSA-1300645	Acrosome Reaction and Sperm:Oocyte Membrane Binding	1	6	0.000387998	0.149081	0.826577	0.513917	1	3	0.000203763	9606	Homo sapiens	CD9		R-HSA-1297275
R-HSA-176409	APC/C:Cdc20 mediated degradation of mitotic proteins	4	76	0.00491464	0.150558	0.822297	0.513917	2	13	0.000882972	9606	Homo sapiens	PSME3;PSMB10		R-HSA-174202;R-HSA-174255
R-HSA-1474290	Collagen formation	5	104	0.0067253	0.151337	0.820055	0.513917	25	77	0.00522991	9606	Homo sapiens	COL16A1;MMP7;PCOLCE2;COL6A2;CTSS		R-HSA-8948232;R-HSA-8948234;R-HSA-2002460;R-HSA-8948224;R-HSA-8948226;R-HSA-8948228;R-HSA-8948230;R-HSA-8948231;R-HSA-8944219;R-HSA-2002440;R-HSA-1981128;R-HSA-1980233;R-HSA-1981120;R-HSA-1650808;R-HSA-1614460;R-HSA-1614461;R-HSA-2022073;R-HSA-2089971;R-HSA-1981104;R-HSA-2213200;R-HSA-8948219;R-HSA-8948222;R-HSA-2213207;R-HSA-1981157;R-HSA-8944247
R-HSA-5668541	TNFR2 non-canonical NF-kB pathway	5	104	0.0067253	0.151337	0.820055	0.513917	10	44	0.00298852	9606	Homo sapiens	PSME3;TNFRSF1B;PSMB10		R-HSA-5668454;R-HSA-5668534;R-HSA-5668404;R-HSA-5668467;R-HSA-5607731;R-HSA-5668481;R-HSA-5668417;R-HSA-5668414;R-HSA-5668520;R-HSA-5669097
R-HSA-5654704	SHC-mediated cascade:FGFR3	2	26	0.00168132	0.155519	0.808216	0.513917	4	4	0.000271684	9606	Homo sapiens	FGFR3		R-HSA-5654646;R-HSA-5654647;R-HSA-5654625;R-HSA-5654634
R-HSA-8939236	RUNX1 regulates transcription of genes involved in differentiation of HSCs	5	105	0.00678996	0.155547	0.808137	0.513917	4	15	0.00101881	9606	Homo sapiens	H2AX;PSME3;PSMB10		R-HSA-8865491;R-HSA-8865505;R-HSA-8957265;R-HSA-8865498
R-HSA-176814	Activation of APC/C and APC/C:Cdc20 mediated degradation of mitotic proteins	4	77	0.00497931	0.15555	0.808131	0.513917	2	15	0.00101881	9606	Homo sapiens	PSME3;PSMB10		R-HSA-174202;R-HSA-174255
R-HSA-3371556	Cellular response to heat stress	6	135	0.00872995	0.159429	0.797433	0.513917	13	29	0.00196971	9606	Homo sapiens	HSBP1;HSPA13;TNFRSF21;NUP58		R-HSA-5251955;R-HSA-5251959;R-HSA-5082369;R-HSA-3371582;R-HSA-3371518;R-HSA-3371554;R-HSA-4793819;R-HSA-5251942;R-HSA-3371467;R-HSA-5082356;R-HSA-5252041;R-HSA-5082384;R-HSA-5252079
R-HSA-157118	Signaling by NOTCH	10	258	0.0166839	0.16179	0.791049	0.513917	37	154	0.0104598	9606	Homo sapiens	H2AX;APH1A;KAT2B;PLXND1;PSME3;DTX4;PSMB10		R-HSA-1912415;R-HSA-9021451;R-HSA-9021450;R-HSA-1980125;R-HSA-1980122;R-HSA-1980123;R-HSA-1980118;R-HSA-157640;R-HSA-9604831;R-HSA-1980112;R-HSA-373706;R-HSA-9604829;R-HSA-4396371;R-HSA-9017817;R-HSA-1980047;R-HSA-1980109;R-HSA-1912398;R-HSA-1912393;R-HSA-9604294;R-HSA-1912394;R-HSA-4396379;R-HSA-1912391;R-HSA-4396382;R-HSA-9017835;R-HSA-9016751;R-HSA-2974731;R-HSA-9604664;R-HSA-157353;R-HSA-1980…
R-HSA-5654706	FRS-mediated FGFR3 signaling	2	27	0.00174599	0.164924	0.782717	0.513917	9	9	0.000611288	9606	Homo sapiens	FGFR3		R-HSA-5654631;R-HSA-5654628;R-HSA-8941628;R-HSA-5654416;R-HSA-5654623;R-HSA-5654413;R-HSA-5654408;R-HSA-5654633;R-HSA-5654409
R-HSA-5627123	RHO GTPases activate PAKs	2	27	0.00174599	0.164924	0.782717	0.513917	5	15	0.00101881	9606	Homo sapiens	NF2;MYL12B		R-HSA-5669158;R-HSA-5668932;R-HSA-5668978;R-HSA-419232;R-HSA-2029456
R-HSA-9033658	Blood group systems biosynthesis	3	52	0.00336265	0.165982	0.779938	0.513917	8	22	0.00149426	9606	Homo sapiens	FUT2;FUT3		R-HSA-9605682;R-HSA-9603986;R-HSA-9036987;R-HSA-9033949;R-HSA-9605609;R-HSA-9603982;R-HSA-9603983;R-HSA-9605644
R-HSA-162906	HIV Infection	10	260	0.0168132	0.167199	0.776766	0.513917	11	160	0.0108674	9606	Homo sapiens	PSME3;AP1S1;HLA-A;AP1S3;PSMB10;AP1M2;NUP58		R-HSA-165043;R-HSA-182243;R-HSA-180710;R-HSA-182263;R-HSA-182279;R-HSA-165047;R-HSA-180603;R-HSA-182286;R-HSA-180622;R-HSA-180732;R-HSA-180573
R-HSA-199992	trans-Golgi Network Vesicle Budding	4	80	0.00517331	0.170886	0.767294	0.513917	10	19	0.0012905	9606	Homo sapiens	BLOC1S6;AP1S1;AP1S3;AP1M2		R-HSA-421831;R-HSA-429815;R-HSA-432706;R-HSA-432707;R-HSA-432688;R-HSA-421836;R-HSA-5333658;R-HSA-421835;R-HSA-432712;R-HSA-421833
R-HSA-351202	Metabolism of polyamines	4	80	0.00517331	0.170886	0.767294	0.513917	1	17	0.00115466	9606	Homo sapiens	PSME3;PSMB10		R-HSA-353125
R-HSA-174577	Activation of C3 and C5	1	7	0.000452664	0.171676	0.76529	0.513917	3	4	0.000271684	9606	Homo sapiens	C3		R-HSA-173680;R-HSA-166817;R-HSA-173636
R-HSA-1566977	Fibronectin matrix formation	1	7	0.000452664	0.171676	0.76529	0.513917	1	3	0.000203763	9606	Homo sapiens	CEACAM6		R-HSA-202723
R-HSA-9014826	Interleukin-36 pathway	1	7	0.000452664	0.171676	0.76529	0.513917	1	3	0.000203763	9606	Homo sapiens	IL1RAP		R-HSA-8848314
R-HSA-1606341	IRF3 mediated activation of type 1 IFN	1	7	0.000452664	0.171676	0.76529	0.513917	1	6	0.000407526	9606	Homo sapiens	DTX4		R-HSA-1606327
R-HSA-8957275	Post-translational protein phosphorylation	5	109	0.00704863	0.172859	0.762307	0.513917	1	1	6.79209e-05	9606	Homo sapiens	C3;MEGF6;GOLM1;FAM20C;CKAP4		R-HSA-8952289
R-HSA-4086398	Ca2+ pathway	4	81	0.00523797	0.176112	0.754212	0.513917	9	27	0.00183387	9606	Homo sapiens	PPP3CA;FZD3;GNG4;FZD6		R-HSA-2730872;R-HSA-398193;R-HSA-3965444;R-HSA-3965446;R-HSA-3965447;R-HSA-4551465;R-HSA-3965441;R-HSA-398040;R-HSA-4551451
R-HSA-204998	Cell death signalling via NRAGE, NRIF and NADE	4	81	0.00523797	0.176112	0.754212	0.513917	2	17	0.00115466	9606	Homo sapiens	APH1A;ARHGEF3;ARHGEF40;FGD1		R-HSA-205112;R-HSA-205039
R-HSA-9694635	Translation of Structural Proteins	4	81	0.00523797	0.176112	0.754212	0.513917	4	46	0.00312436	9606	Homo sapiens	ST6GALNAC2;MGAT4B;MAGT1		R-HSA-9696980;R-HSA-9697018;R-HSA-9694793;R-HSA-9694718
R-HSA-73887	Death Receptor Signaling	7	172	0.0111226	0.18453	0.733934	0.513917	10	119	0.00808259	9606	Homo sapiens	APH1A;IMP3;ARHGEF3;TNFRSF10B;ARHGEF40;FGD1		R-HSA-193682;R-HSA-141139;R-HSA-75187;R-HSA-141316;R-HSA-75238;R-HSA-5635741;R-HSA-8863101;R-HSA-75146;R-HSA-205112;R-HSA-205039
R-HSA-3560782	Diseases associated with glycosaminoglycan metabolism	3	55	0.00355665	0.18581	0.730932	0.513917	13	29	0.00196971	9606	Homo sapiens	SLC26A2;GPC4;CHST14		R-HSA-3636919;R-HSA-3560789;R-HSA-9036289;R-HSA-3656254;R-HSA-9036290;R-HSA-4420365;R-HSA-3560804;R-HSA-9036283;R-HSA-3656261;R-HSA-3560802;R-HSA-9036285;R-HSA-3656257;R-HSA-3656267
R-HSA-8939902	Regulation of RUNX2 expression and activity	4	83	0.0053673	0.186723	0.728802	0.513917	4	32	0.00217347	9606	Homo sapiens	PSME3;PSMB10		R-HSA-8939801;R-HSA-9008475;R-HSA-9008110;R-HSA-9009362
R-HSA-8852276	The role of GTSE1 in G2/M progression after G2 checkpoint	4	83	0.0053673	0.186723	0.728802	0.513917	1	10	0.000679209	9606	Homo sapiens	PSME3;PSMB10		R-HSA-8852354
R-HSA-176408	Regulation of APC/C activators between G1/S and early anaphase	4	83	0.0053673	0.186723	0.728802	0.513917	1	14	0.000950893	9606	Homo sapiens	PSME3;PSMB10		R-HSA-174203
R-HSA-9759194	Nuclear events mediated by NFE2L2	6	143	0.00924728	0.190612	0.719849	0.513917	3	85	0.00577328	9606	Homo sapiens	PSME3;PGD;PSMB10		R-HSA-9761828;R-HSA-9761846;R-HSA-9762096
R-HSA-3371453	Regulation of HSF1-mediated heat shock response	5	113	0.00730729	0.190873	0.719256	0.513917	7	14	0.000950893	9606	Homo sapiens	HSBP1;HSPA13;TNFRSF21;NUP58		R-HSA-5251955;R-HSA-5251942;R-HSA-5251959;R-HSA-3371467;R-HSA-5252041;R-HSA-3371518;R-HSA-5252079
R-HSA-9020591	Interleukin-12 signaling	4	84	0.00543197	0.192105	0.716461	0.513917	2	56	0.00380357	9606	Homo sapiens	SERPINB2;PITPNA		R-HSA-8950213;R-HSA-8950567
R-HSA-8941855	RUNX3 regulates CDKN1A transcription	1	8	0.000517331	0.193672	0.712932	0.513917	6	6	0.000407526	9606	Homo sapiens	RUNX3		R-HSA-8878117;R-HSA-8878130;R-HSA-8878178;R-HSA-8952128;R-HSA-8878143;R-HSA-8878186
R-HSA-68689	CDC6 association with the ORC:origin complex	1	8	0.000517331	0.193672	0.712932	0.513917	2	2	0.000135842	9606	Homo sapiens	CDC6		R-HSA-68688;R-HSA-9749215
R-HSA-5340588	Signaling by RNF43 mutants	1	8	0.000517331	0.193672	0.712932	0.513917	1	1	6.79209e-05	9606	Homo sapiens	FZD6		R-HSA-5340587
R-HSA-9017802	Noncanonical activation of NOTCH3	1	8	0.000517331	0.193672	0.712932	0.513917	1	2	0.000135842	9606	Homo sapiens	APH1A		R-HSA-9017817
R-HSA-75094	Formation of the Editosome	1	8	0.000517331	0.193672	0.712932	0.513917	1	2	0.000135842	9606	Homo sapiens	APOBEC3B		R-HSA-77609
R-HSA-9758919	Epithelial-Mesenchymal Transition (EMT) during gastrulation	1	8	0.000517331	0.193672	0.712932	0.513917	1	5	0.000339605	9606	Homo sapiens	CLDN7		R-HSA-9759751
R-HSA-416482	G alpha (12/13) signalling events	4	86	0.0055613	0.203012	0.692479	0.513917	5	15	0.00101881	9606	Homo sapiens	GNG4;ARHGEF3;ARHGEF40;FGD1		R-HSA-751019;R-HSA-751039;R-HSA-419166;R-HSA-751027;R-HSA-751029
R-HSA-216083	Integrin cell surface interactions	4	86	0.0055613	0.203012	0.692479	0.513917	4	55	0.00373565	9606	Homo sapiens	COL16A1;COL6A2;ITGB6;F11R		R-HSA-216050;R-HSA-4084903;R-HSA-2327695;R-HSA-202718
R-HSA-1234174	Cellular response to hypoxia	4	86	0.0055613	0.203012	0.692479	0.513917	1	20	0.00135842	9606	Homo sapiens	PSME3;PSMB10		R-HSA-1234159
R-HSA-1482801	Acyl chain remodelling of PS	2	31	0.00200466	0.203395	0.69166	0.513917	2	8	0.000543368	9606	Homo sapiens	MBOAT1;NES		R-HSA-1482691;R-HSA-1482636
R-HSA-9830364	Formation of the nephric duct	2	31	0.00200466	0.203395	0.69166	0.513917	2	19	0.0012905	9606	Homo sapiens	NPNT		R-HSA-9830668;R-HSA-9830475
R-HSA-3371571	HSF1-dependent transactivation	3	59	0.00381531	0.213127	0.671361	0.513917	5	8	0.000543368	9606	Homo sapiens	HSBP1;TNFRSF21		R-HSA-3371554;R-HSA-5082356;R-HSA-5082369;R-HSA-3371582;R-HSA-5082384
R-HSA-2122948	Activated NOTCH1 Transmits Signal to the Nucleus	2	32	0.00206932	0.213171	0.671272	0.513917	10	21	0.00142634	9606	Homo sapiens	APH1A;DTX4		R-HSA-1980125;R-HSA-1980109;R-HSA-1912398;R-HSA-1980122;R-HSA-1980123;R-HSA-1980118;R-HSA-1912357;R-HSA-157353;R-HSA-1980112;R-HSA-373706
R-HSA-9615933	Postmitotic nuclear pore complex (NPC) reformation	2	32	0.00206932	0.213171	0.671272	0.513917	1	10	0.000679209	9606	Homo sapiens	NUP58		R-HSA-9634219
R-HSA-163767	PP2A-mediated dephosphorylation of key metabolic factors	1	9	0.000581997	0.215086	0.667388	0.513917	4	4	0.000271684	9606	Homo sapiens	PPP2R1B		R-HSA-163750;R-HSA-163688;R-HSA-164056;R-HSA-163689
R-HSA-629587	Highly sodium permeable postsynaptic acetylcholine nicotinic receptors	1	9	0.000581997	0.215086	0.667388	0.513917	2	2	0.000135842	9606	Homo sapiens	CHRNA4		R-HSA-622325;R-HSA-629588
R-HSA-3595174	Defective CHST14 causes EDS, musculocontractural type	1	9	0.000581997	0.215086	0.667388	0.513917	1	1	6.79209e-05	9606	Homo sapiens	CHST14		R-HSA-3636919
R-HSA-8951671	RUNX3 regulates YAP1-mediated transcription	1	9	0.000581997	0.215086	0.667388	0.513917	2	3	0.000203763	9606	Homo sapiens	RUNX3		R-HSA-8951676;R-HSA-8951695
R-HSA-977225	Amyloid fiber formation	4	89	0.0057553	0.219701	0.658168	0.513917	12	33	0.00224139	9606	Homo sapiens	BACE1;H2AX;APH1A;SORL1		R-HSA-5692934;R-HSA-8871494;R-HSA-5693092;R-HSA-8871506;R-HSA-977224;R-HSA-5693086;R-HSA-5692495;R-HSA-5693071;R-HSA-9010096;R-HSA-5692941;R-HSA-5693081;R-HSA-5693001
R-HSA-5607764	CLEC7A (Dectin-1) signaling	5	120	0.00775996	0.223876	0.649993	0.513917	5	45	0.00305644	9606	Homo sapiens	PPP3CA;PSME3;PSMB10		R-HSA-2730872;R-HSA-5607731;R-HSA-2730849;R-HSA-5607724;R-HSA-2730867
R-HSA-446652	Interleukin-1 family signaling	7	183	0.0118339	0.225708	0.646454	0.513917	19	92	0.00624873	9606	Homo sapiens	IL1A;PSME3;IL1R2;IL1RAP;PSMB10		R-HSA-446694;R-HSA-446692;R-HSA-449058;R-HSA-209061;R-HSA-446862;R-HSA-446894;R-HSA-446701;R-HSA-446634;R-HSA-446868;R-HSA-450133;R-HSA-446130;R-HSA-448703;R-HSA-446684;R-HSA-445757;R-HSA-448603;R-HSA-8848314;R-HSA-445752;R-HSA-446648;R-HSA-445753
R-HSA-68882	Mitotic Anaphase	9	249	0.0161019	0.231201	0.636011	0.513917	5	32	0.00217347	9606	Homo sapiens	DYNC1LI2;PPP2R1B;PSME3;SMC1A;PSMB10;NUP58		R-HSA-2467809;R-HSA-2545203;R-HSA-2467811;R-HSA-174202;R-HSA-9634219
R-HSA-69481	G2/M Checkpoints	6	153	0.00989395	0.232524	0.633531	0.513917	5	24	0.0016301	9606	Homo sapiens	H2AX;PSME3;CDC6;PSMB10		R-HSA-5683735;R-HSA-69891;R-HSA-8852354;R-HSA-176298;R-HSA-176318
R-HSA-5654732	Negative regulation of FGFR3 signaling	2	34	0.00219865	0.232844	0.632934	0.513917	3	14	0.000950893	9606	Homo sapiens	FGFR3		R-HSA-5654679;R-HSA-5654565;R-HSA-5654730
R-HSA-2555396	Mitotic Metaphase and Anaphase	9	250	0.0161666	0.234558	0.629749	0.513917	5	33	0.00224139	9606	Homo sapiens	DYNC1LI2;PPP2R1B;PSME3;SMC1A;PSMB10;NUP58		R-HSA-2467809;R-HSA-2545203;R-HSA-2467811;R-HSA-174202;R-HSA-9634219
R-HSA-8949275	RUNX3 Regulates Immune Response and Cell Migration	1	10	0.000646663	0.235932	0.627213	0.513917	5	5	0.000339605	9606	Homo sapiens	RUNX3		R-HSA-8952442;R-HSA-8949276;R-HSA-8949343;R-HSA-8949301;R-HSA-8949335
R-HSA-2470946	Cohesin Loading onto Chromatin	1	10	0.000646663	0.235932	0.627213	0.513917	2	2	0.000135842	9606	Homo sapiens	SMC1A		R-HSA-2470935;R-HSA-2468040
R-HSA-190371	FGFR3b ligand binding and activation	1	10	0.000646663	0.235932	0.627213	0.513917	2	2	0.000135842	9606	Homo sapiens	FGFR3		R-HSA-190385;R-HSA-190263
R-HSA-9726840	SHOC2 M1731 mutant abolishes MRAS complex function	1	10	0.000646663	0.235932	0.627213	0.513917	1	1	6.79209e-05	9606	Homo sapiens	SHOC2		R-HSA-9660536
R-HSA-5336415	Uptake and function of diphtheria toxin	1	10	0.000646663	0.235932	0.627213	0.513917	4	5	0.000339605	9606	Homo sapiens	CD9		R-HSA-5336417;R-HSA-5336420;R-HSA-5336422;R-HSA-5336413
R-HSA-72200	mRNA Editing: C to U Conversion	1	10	0.000646663	0.235932	0.627213	0.513917	2	3	0.000203763	9606	Homo sapiens	APOBEC3B		R-HSA-77609;R-HSA-83677
R-HSA-8951430	RUNX3 regulates WNT signaling	1	10	0.000646663	0.235932	0.627213	0.513917	3	5	0.000339605	9606	Homo sapiens	RUNX3		R-HSA-4411367;R-HSA-8951442;R-HSA-8951428
R-HSA-1369007	Mitochondrial ABC transporters	1	10	0.000646663	0.235932	0.627213	0.513917	1	2	0.000135842	9606	Homo sapiens	ABCB10		R-HSA-382560
R-HSA-4411364	Binding of TCF/LEF:CTNNB1 to target gene promoters	1	10	0.000646663	0.235932	0.627213	0.513917	1	4	0.000271684	9606	Homo sapiens	RUNX3		R-HSA-4411367
R-HSA-5666185	RHO GTPases Activate Rhotekin and Rhophilins	1	10	0.000646663	0.235932	0.627213	0.513917	1	6	0.000407526	9606	Homo sapiens	TAX1BP3		R-HSA-5666216
R-HSA-110357	Displacement of DNA glycosylase by APEX1	1	10	0.000646663	0.235932	0.627213	0.513917	1	8	0.000543368	9606	Homo sapiens	UNG		R-HSA-110349
R-HSA-174143	APC/C-mediated degradation of cell cycle proteins	4	92	0.0059493	0.23674	0.625729	0.513917	6	40	0.00271684	9606	Homo sapiens	PSME3;PSMB10		R-HSA-174058;R-HSA-174202;R-HSA-174203;R-HSA-174105;R-HSA-188191;R-HSA-174255
R-HSA-453276	Regulation of mitotic cell cycle	4	92	0.0059493	0.23674	0.625729	0.513917	6	40	0.00271684	9606	Homo sapiens	PSME3;PSMB10		R-HSA-174058;R-HSA-174202;R-HSA-174203;R-HSA-174105;R-HSA-188191;R-HSA-174255
R-HSA-5632684	Hedgehog 'on' state	4	92	0.0059493	0.23674	0.625729	0.513917	2	37	0.00251307	9606	Homo sapiens	PSME3;PSMB10		R-HSA-5635868;R-HSA-5635854
R-HSA-5654708	Downstream signaling of activated FGFR3	2	35	0.00226332	0.242724	0.614888	0.513917	22	23	0.00156218	9606	Homo sapiens	FGFR3		R-HSA-5654646;R-HSA-5654647;R-HSA-5654709;R-HSA-5654643;R-HSA-5654640;R-HSA-5654416;R-HSA-5654224;R-HSA-5654641;R-HSA-5654705;R-HSA-5654623;R-HSA-5654631;R-HSA-5654628;R-HSA-5654148;R-HSA-8941628;R-HSA-5654625;R-HSA-5654222;R-HSA-5654637;R-HSA-5654413;R-HSA-5654634;R-HSA-5654408;R-HSA-5654633;R-HSA-5654409
R-HSA-180024	DARPP-32 events	2	35	0.00226332	0.242724	0.614888	0.513917	3	12	0.000815051	9606	Homo sapiens	PPP3CA;PPP2R1B		R-HSA-201783;R-HSA-201787;R-HSA-201790
R-HSA-382556	ABC-family proteins mediated transport	5	124	0.00801862	0.243456	0.61358	0.513917	2	27	0.00183387	9606	Homo sapiens	ABCB10;PSME3;PSMB10		R-HSA-382560;R-HSA-8866553
R-HSA-8951664	Neddylation	9	254	0.0164252	0.248162	0.605264	0.513917	17	44	0.00298852	9606	Homo sapiens	KLHL5;PSME3;KLHL13;OBSL1;DCAF7;PSMB10		R-HSA-8956040;R-HSA-8955241;R-HSA-8956140;R-HSA-8956045;R-HSA-8955245;R-HSA-8932355;R-HSA-8956184;R-HSA-8955289;R-HSA-8956026;R-HSA-9755303;R-HSA-8952638;R-HSA-8952639;R-HSA-8956050;R-HSA-8955285;R-HSA-8952630;R-HSA-9755306;R-HSA-8952631
R-HSA-5578775	Ion homeostasis	3	64	0.00413864	0.248356	0.604925	0.513917	4	17	0.00115466	9606	Homo sapiens	RYR1;FXYD3;TNNC1		R-HSA-2855020;R-HSA-9684068;R-HSA-5617179;R-HSA-936897
R-HSA-193648	NRAGE signals death through JNK	3	64	0.00413864	0.248356	0.604925	0.513917	1	7	0.000475447	9606	Homo sapiens	ARHGEF3;ARHGEF40;FGD1		R-HSA-205039
R-HSA-5619107	Defective TPR may confer susceptibility towards thyroid papillary carcinoma (TPC)	2	36	0.00232799	0.25262	0.597532	0.513917	1	1	6.79209e-05	9606	Homo sapiens	NUP58		R-HSA-5661474
R-HSA-629597	Highly calcium permeable nicotinic acetylcholine receptors	1	11	0.00071133	0.256226	0.591376	0.513917	2	2	0.000135842	9606	Homo sapiens	CHRNA4		R-HSA-629599;R-HSA-622326
R-HSA-8875656	MET receptor recycling	1	11	0.00071133	0.256226	0.591376	0.513917	2	2	0.000135842	9606	Homo sapiens	CRK		R-HSA-8875661;R-HSA-8875659
R-HSA-9660537	Signaling by MRAS-complex mutants	1	11	0.00071133	0.256226	0.591376	0.513917	2	2	0.000135842	9606	Homo sapiens	SHOC2		R-HSA-9660538;R-HSA-9660536
R-HSA-9726842	Gain-of-function MRAS complexes activate RAF signaling	1	11	0.00071133	0.256226	0.591376	0.513917	1	1	6.79209e-05	9606	Homo sapiens	SHOC2		R-HSA-9660538
R-HSA-3371378	Regulation by c-FLIP	1	11	0.00071133	0.256226	0.591376	0.513917	2	4	0.000271684	9606	Homo sapiens	TNFRSF10B		R-HSA-3465448;R-HSA-3371359
R-HSA-9734207	Nucleotide salvage defects	1	11	0.00071133	0.256226	0.591376	0.513917	1	3	0.000203763	9606	Homo sapiens	ADA		R-HSA-9734745
R-HSA-69416	Dimerization of procaspase-8	1	11	0.00071133	0.256226	0.591376	0.513917	1	3	0.000203763	9606	Homo sapiens	TNFRSF10B		R-HSA-141156
R-HSA-446107	Type I hemidesmosome assembly	1	11	0.00071133	0.256226	0.591376	0.513917	1	6	0.000407526	9606	Homo sapiens	KRT5		R-HSA-446077
R-HSA-447115	Interleukin-12 family signaling	4	96	0.00620797	0.259916	0.585167	0.513917	2	114	0.00774299	9606	Homo sapiens	SERPINB2;PITPNA		R-HSA-8950213;R-HSA-8950567
R-HSA-186763	Downstream signal transduction	2	37	0.00239265	0.262526	0.580828	0.513917	3	16	0.00108674	9606	Homo sapiens	NCK2;CRK		R-HSA-382052;R-HSA-382056;R-HSA-382058
R-HSA-109581	Apoptosis	7	193	0.0124806	0.265613	0.575751	0.513917	27	142	0.00964477	9606	Homo sapiens	CASP7;APAF1;PSME3;TNFRSF10B;PSMB10		R-HSA-211715;R-HSA-9627089;R-HSA-351936;R-HSA-114440;R-HSA-6804652;R-HSA-114252;R-HSA-114254;R-HSA-114256;R-HSA-114259;R-HSA-6804596;R-HSA-114261;R-HSA-9627078;R-HSA-351901;R-HSA-114392;R-HSA-3465448;R-HSA-201628;R-HSA-201634;R-HSA-9627056;R-HSA-6805507;R-HSA-201639;R-HSA-141156;R-HSA-3371359;R-HSA-9627107;R-HSA-139952;R-HSA-114354;R-HSA-114361;R-HSA-9029680
R-HSA-909733	Interferon alpha/beta signaling	5	129	0.00834196	0.268532	0.571005	0.513917	16	25	0.00169802	9606	Homo sapiens	RNASEL;HLA-A;IFNAR1		R-HSA-9678737;R-HSA-912680;R-HSA-5223305;R-HSA-909732;R-HSA-909729;R-HSA-997314;R-HSA-909730;R-HSA-997311;R-HSA-909724;R-HSA-997309;R-HSA-909726;R-HSA-909722;R-HSA-1015702;R-HSA-909719;R-HSA-909718;R-HSA-1015699
R-HSA-2022090	Assembly of collagen fibrils and other multimeric structures	3	67	0.00433264	0.269901	0.568796	0.513917	2	26	0.00176594	9606	Homo sapiens	MMP7;COL6A2;CTSS		R-HSA-2213200;R-HSA-2213207
R-HSA-5689603	UCH proteinases	4	98	0.0063373	0.271667	0.565963	0.513917	2	11	0.00074713	9606	Homo sapiens	PSME3;PSMB10		R-HSA-5665854;R-HSA-5665871
R-HSA-9772573	Late SARS-CoV-2 Infection Events	4	98	0.0063373	0.271667	0.565963	0.513917	4	69	0.00468654	9606	Homo sapiens	ST6GALNAC2;MGAT4B;MAGT1		R-HSA-9696980;R-HSA-9697018;R-HSA-9694793;R-HSA-9694718
R-HSA-2467813	Separation of Sister Chromatids	7	195	0.0126099	0.273824	0.562529	0.513917	4	8	0.000543368	9606	Homo sapiens	DYNC1LI2;PPP2R1B;PSME3;SMC1A;PSMB10		R-HSA-2467809;R-HSA-2545203;R-HSA-2467811;R-HSA-174202
R-HSA-170984	ARMS-mediated activation	1	12	0.000775996	0.275982	0.559119	0.513917	6	6	0.000407526	9606	Homo sapiens	CRK		R-HSA-169891;R-HSA-169904;R-HSA-169905;R-HSA-169895;R-HSA-9612980;R-HSA-169901
R-HSA-5218900	CASP8 activity is inhibited	1	12	0.000775996	0.275982	0.559119	0.513917	2	2	0.000135842	9606	Homo sapiens	TNFRSF10B		R-HSA-3465429;R-HSA-5675456
R-HSA-2025928	Calcineurin activates NFAT	1	12	0.000775996	0.275982	0.559119	0.513917	2	3	0.000203763	9606	Homo sapiens	PPP3CA		R-HSA-2025882;R-HSA-2025890
R-HSA-448706	Interleukin-1 processing	1	12	0.000775996	0.275982	0.559119	0.513917	2	5	0.000339605	9606	Homo sapiens	IL1A		R-HSA-449058;R-HSA-448703
R-HSA-9619229	Activation of RAC1 downstream of NMDARs	1	12	0.000775996	0.275982	0.559119	0.513917	2	6	0.000407526	9606	Homo sapiens	GIT1		R-HSA-9619783;R-HSA-9619803
R-HSA-9840373	Cellular response to mitochondrial stress	1	12	0.000775996	0.275982	0.559119	0.513917	2	6	0.000407526	9606	Homo sapiens	EIF2AK1		R-HSA-9840415;R-HSA-9840429
R-HSA-2465910	MASTL Facilitates Mitotic Progression	1	12	0.000775996	0.275982	0.559119	0.513917	1	4	0.000271684	9606	Homo sapiens	PPP2R1B		R-HSA-2430552
R-HSA-75072	mRNA Editing	1	12	0.000775996	0.275982	0.559119	0.513917	2	9	0.000611288	9606	Homo sapiens	APOBEC3B		R-HSA-77609;R-HSA-83677
R-HSA-264870	Caspase-mediated cleavage of cytoskeletal proteins	1	12	0.000775996	0.275982	0.559119	0.513917	2	10	0.000679209	9606	Homo sapiens	CASP7		R-HSA-201639;R-HSA-201628
R-HSA-9013700	NOTCH4 Activation and Transmission of Signal to the Nucleus	1	12	0.000775996	0.275982	0.559119	0.513917	1	5	0.000339605	9606	Homo sapiens	APH1A		R-HSA-9604294
R-HSA-193692	Regulated proteolysis of p75NTR	1	12	0.000775996	0.275982	0.559119	0.513917	1	5	0.000339605	9606	Homo sapiens	APH1A		R-HSA-193682
R-HSA-373080	Class B/2 (Secretin family receptors)	4	99	0.00640197	0.277577	0.556616	0.513917	2	24	0.0016301	9606	Homo sapiens	FZD3;GNG4;FZD6		R-HSA-381612;R-HSA-201708
R-HSA-5619084	ABC transporter disorders	4	99	0.00640197	0.277577	0.556616	0.513917	1	23	0.00156218	9606	Homo sapiens	PSME3;PSMB10		R-HSA-8866858
R-HSA-159227	Transport of the SLBP independent Mature mRNA	2	39	0.00252199	0.282337	0.549233	0.513917	3	3	0.000203763	9606	Homo sapiens	NUP58		R-HSA-158481;R-HSA-158484;R-HSA-111439
R-HSA-9013424	RHOV GTPase cycle	2	39	0.00252199	0.282337	0.549233	0.513917	1	2	0.000135842	9606	Homo sapiens	NCK2;GIT1		R-HSA-9018794
R-HSA-9037629	Lewis blood group biosynthesis	2	39	0.00252199	0.282337	0.549233	0.513917	6	13	0.000882972	9606	Homo sapiens	FUT2;FUT3		R-HSA-9605682;R-HSA-9603986;R-HSA-9605609;R-HSA-9603982;R-HSA-9603983;R-HSA-9605644
R-HSA-4085377	SUMOylation of SUMOylation proteins	2	39	0.00252199	0.282337	0.549233	0.513917	2	5	0.000339605	9606	Homo sapiens	NUP58		R-HSA-4551649;R-HSA-4551679
R-HSA-69239	Synthesis of DNA	5	132	0.00853595	0.283842	0.546923	0.513917	6	27	0.00183387	9606	Homo sapiens	PSME3;CDC6;PSMB10		R-HSA-68944;R-HSA-68948;R-HSA-69015;R-HSA-69016;R-HSA-69005;R-HSA-69006
R-HSA-159230	Transport of the SLBP Dependant Mature mRNA	2	40	0.00258665	0.292227	0.534279	0.513917	3	3	0.000203763	9606	Homo sapiens	NUP58		R-HSA-77587;R-HSA-159046;R-HSA-159050
R-HSA-390471	Association of TriC/CCT with target proteins during biosynthesis	2	40	0.00258665	0.292227	0.534279	0.513917	1	2	0.000135842	9606	Homo sapiens	TST;DCAF7		R-HSA-390470
R-HSA-170822	Regulation of Glucokinase by Glucokinase Regulatory Protein	2	40	0.00258665	0.292227	0.534279	0.513917	1	5	0.000339605	9606	Homo sapiens	NUP58		R-HSA-170796
R-HSA-8875555	MET activates RAP1 and RAC1	1	13	0.000840662	0.295215	0.529862	0.513917	5	5	0.000339605	9606	Homo sapiens	CRK		R-HSA-8875591;R-HSA-8875558;R-HSA-8875540;R-HSA-8875568;R-HSA-8875576
R-HSA-2468052	Establishment of Sister Chromatid Cohesion	1	13	0.000840662	0.295215	0.529862	0.513917	4	4	0.000271684	9606	Homo sapiens	SMC1A		R-HSA-2468039;R-HSA-2473152;R-HSA-2473151;R-HSA-2468041
R-HSA-629594	Highly calcium permeable postsynaptic nicotinic acetylcholine receptors	1	13	0.000840662	0.295215	0.529862	0.513917	2	2	0.000135842	9606	Homo sapiens	CHRNA4		R-HSA-629595;R-HSA-629596
R-HSA-111458	Formation of apoptosome	1	13	0.000840662	0.295215	0.529862	0.513917	9	10	0.000679209	9606	Homo sapiens	APAF1		R-HSA-114256;R-HSA-114259;R-HSA-9627056;R-HSA-9627089;R-HSA-6804596;R-HSA-6805507;R-HSA-9627078;R-HSA-6804652;R-HSA-114254
R-HSA-9627069	Regulation of the apoptosome activity	1	13	0.000840662	0.295215	0.529862	0.513917	5	6	0.000407526	9606	Homo sapiens	APAF1		R-HSA-9627089;R-HSA-6804596;R-HSA-6805507;R-HSA-9627078;R-HSA-6804652
R-HSA-428359	Insulin-like Growth Factor-2 mRNA Binding Proteins (IGF2BPs/IMPs/VICKZs) bind RNA	1	13	0.000840662	0.295215	0.529862	0.513917	1	3	0.000203763	9606	Homo sapiens	IMP3		R-HSA-428287
R-HSA-173599	Formation of the active cofactor, UDP-glucuronate	1	13	0.000840662	0.295215	0.529862	0.513917	1	3	0.000203763	9606	Homo sapiens	SLC35D1		R-HSA-174368
R-HSA-174362	Transport and synthesis of PAPS	1	13	0.000840662	0.295215	0.529862	0.513917	1	4	0.000271684	9606	Homo sapiens	SLC26A2		R-HSA-427555
R-HSA-2022923	Dermatan sulfate biosynthesis	1	13	0.000840662	0.295215	0.529862	0.513917	1	4	0.000271684	9606	Homo sapiens	CHST14		R-HSA-2022063
R-HSA-69306	DNA Replication	6	168	0.0108639	0.299935	0.522973	0.513917	21	58	0.00393941	9606	Homo sapiens	H2AX;PSME3;CDC6;PSMB10		R-HSA-68960;R-HSA-9749215;R-HSA-69005;R-HSA-68940;R-HSA-69006;R-HSA-68688;R-HSA-68944;R-HSA-9749350;R-HSA-9749351;R-HSA-68914;R-HSA-68917;R-HSA-68948;R-HSA-68916;R-HSA-68919;R-HSA-69015;R-HSA-68918;R-HSA-68825;R-HSA-69016;R-HSA-9749197;R-HSA-9749320;R-HSA-9749098
R-HSA-180746	Nuclear import of Rev protein	2	41	0.00265132	0.3021	0.519849	0.513917	2	7	0.000475447	9606	Homo sapiens	NUP58		R-HSA-180710;R-HSA-180732
R-HSA-5673000	RAF activation	2	41	0.00265132	0.3021	0.519849	0.513917	3	12	0.000815051	9606	Homo sapiens	PPP2R1B;SHOC2		R-HSA-5672961;R-HSA-5672957;R-HSA-9658445
R-HSA-110328	Recognition and association of DNA glycosylase with site containing an affected pyrimidine	2	41	0.00265132	0.3021	0.519849	0.513917	3	21	0.00142634	9606	Homo sapiens	H2AX;UNG		R-HSA-110157;R-HSA-110156;R-HSA-9629372
R-HSA-5621481	C-type lectin receptors (CLRs)	7	203	0.0131273	0.307277	0.51247	0.513917	6	68	0.00461862	9606	Homo sapiens	PPP3CA;MUC1;MUC16;PSME3;PSMB10		R-HSA-2730872;R-HSA-8858500;R-HSA-5607731;R-HSA-2730849;R-HSA-5607724;R-HSA-2730867
R-HSA-3301854	Nuclear Pore Complex (NPC) Disassembly	2	42	0.00271599	0.311949	0.505917	0.513917	2	2	0.000135842	9606	Homo sapiens	NUP58		R-HSA-2990880;R-HSA-2990882
R-HSA-187687	Signalling to ERKs	2	42	0.00271599	0.311949	0.505917	0.513917	8	32	0.00217347	9606	Homo sapiens	RALB;CRK		R-HSA-171026;R-HSA-169891;R-HSA-169904;R-HSA-169905;R-HSA-169895;R-HSA-9612980;R-HSA-170991;R-HSA-169901
R-HSA-1482839	Acyl chain remodelling of PE	2	42	0.00271599	0.311949	0.505917	0.513917	2	9	0.000611288	9606	Homo sapiens	MBOAT1;NES		R-HSA-1482646;R-HSA-1482667
R-HSA-5357801	Programmed Cell Death	8	238	0.0153906	0.312361	0.505343	0.513917	31	193	0.0131087	9606	Homo sapiens	IL1A;CASP7;APAF1;PSME3;TNFRSF10B;PSMB10		R-HSA-211715;R-HSA-9627089;R-HSA-351936;R-HSA-114440;R-HSA-6804652;R-HSA-114252;R-HSA-114254;R-HSA-114256;R-HSA-114259;R-HSA-6804596;R-HSA-114261;R-HSA-9627078;R-HSA-5675456;R-HSA-351901;R-HSA-114392;R-HSA-5213462;R-HSA-3465448;R-HSA-201628;R-HSA-201634;R-HSA-3465429;R-HSA-9627056;R-HSA-6805507;R-HSA-449058;R-HSA-201639;R-HSA-141156;R-HSA-3371359;R-HSA-9627107;R-HSA-139952;R-HSA-114354;R-HSA-1143…
R-HSA-1793185	Chondroitin sulfate/dermatan sulfate metabolism	3	73	0.00472064	0.313499	0.503764	0.513917	7	28	0.00190179	9606	Homo sapiens	CHST13;GPC4;CHST14		R-HSA-1889981;R-HSA-2022063;R-HSA-9638064;R-HSA-1971483;R-HSA-1889978;R-HSA-1878002;R-HSA-1889955
R-HSA-9840309	Glycosphingolipid biosynthesis	3	73	0.00472064	0.313499	0.503764	0.513917	2	15	0.00101881	9606	Homo sapiens	CERK;FUT2		R-HSA-1638845;R-HSA-9846332
R-HSA-5467337	APC truncation mutants have impaired AXIN binding	1	14	0.000905329	0.313938	0.503156	0.513917	1	1	6.79209e-05	9606	Homo sapiens	PPP2R1B		R-HSA-4791278
R-HSA-5467348	Truncations of AMER1 destabilize the destruction complex	1	14	0.000905329	0.313938	0.503156	0.513917	1	1	6.79209e-05	9606	Homo sapiens	PPP2R1B		R-HSA-4839746
R-HSA-5467340	AXIN missense mutants destabilize the destruction complex	1	14	0.000905329	0.313938	0.503156	0.513917	1	1	6.79209e-05	9606	Homo sapiens	PPP2R1B		R-HSA-4839734
R-HSA-190377	FGFR2b ligand binding and activation	1	14	0.000905329	0.313938	0.503156	0.513917	2	3	0.000203763	9606	Homo sapiens	FGFBP1		R-HSA-5656070;R-HSA-190260
R-HSA-4839744	Signaling by APC mutants	1	14	0.000905329	0.313938	0.503156	0.513917	1	2	0.000135842	9606	Homo sapiens	PPP2R1B		R-HSA-4791278
R-HSA-425381	Bicarbonate transporters	1	14	0.000905329	0.313938	0.503156	0.513917	1	4	0.000271684	9606	Homo sapiens	SLC4A4		R-HSA-8878664
R-HSA-1483248	Synthesis of PIPs at the ER membrane	1	14	0.000905329	0.313938	0.503156	0.513917	1	5	0.000339605	9606	Homo sapiens	PI4K2B		R-HSA-1675813
R-HSA-212300	PRC2 methylates histones and DNA	2	43	0.00278065	0.321767	0.492458	0.513917	4	4	0.000271684	9606	Homo sapiens	H2AX;RBBP4		R-HSA-212263;R-HSA-212222;R-HSA-212269;R-HSA-212252
R-HSA-3232142	SUMOylation of ubiquitinylation proteins	2	43	0.00278065	0.321767	0.492458	0.513917	1	3	0.000203763	9606	Homo sapiens	NUP58		R-HSA-5228523
R-HSA-1368108	BMAL1:CLOCK,NPAS2 activates circadian gene expression	2	43	0.00278065	0.321767	0.492458	0.513917	2	20	0.00135842	9606	Homo sapiens	HELZ2;ARNTL2		R-HSA-879724;R-HSA-549364
R-HSA-180910	Vpr-mediated nuclear import of PICs	2	44	0.00284532	0.331551	0.47945	0.513917	1	2	0.000135842	9606	Homo sapiens	NUP58		R-HSA-180622
R-HSA-9696270	RND2 GTPase cycle	2	44	0.00284532	0.331551	0.47945	0.513917	1	2	0.000135842	9606	Homo sapiens	PLXND1;CKAP4		R-HSA-9696266
R-HSA-9013420	RHOU GTPase cycle	2	44	0.00284532	0.331551	0.47945	0.513917	1	4	0.000271684	9606	Homo sapiens	NCK2;GIT1		R-HSA-9018766
R-HSA-3769402	Deactivation of the beta-catenin transactivating complex	2	44	0.00284532	0.331551	0.47945	0.513917	2	14	0.000950893	9606	Homo sapiens	CTNNBIP1;SOX9		R-HSA-3772430;R-HSA-5626938
R-HSA-8948216	Collagen chain trimerization	2	44	0.00284532	0.331551	0.47945	0.513917	2	28	0.00190179	9606	Homo sapiens	COL16A1;COL6A2		R-HSA-8944219;R-HSA-8944247
R-HSA-2514853	Condensation of Prometaphase Chromosomes	1	15	0.000969995	0.332165	0.478647	0.513917	4	4	0.000271684	9606	Homo sapiens	CAPG		R-HSA-2514854;R-HSA-2529015;R-HSA-2520883;R-HSA-2529020
R-HSA-428540	Activation of RAC1	1	15	0.000969995	0.332165	0.478647	0.513917	4	4	0.000271684	9606	Homo sapiens	NCK2		R-HSA-428535;R-HSA-428515;R-HSA-428531;R-HSA-428511
R-HSA-622323	Presynaptic nicotinic acetylcholine receptors	1	15	0.000969995	0.332165	0.478647	0.513917	4	4	0.000271684	9606	Homo sapiens	CHRNA4		R-HSA-629599;R-HSA-622325;R-HSA-629588;R-HSA-622326
R-HSA-5339716	Signaling by GSK3beta mutants	1	15	0.000969995	0.332165	0.478647	0.513917	1	1	6.79209e-05	9606	Homo sapiens	PPP2R1B		R-HSA-5339713
R-HSA-68884	Mitotic Telophase/Cytokinesis	1	15	0.000969995	0.332165	0.478647	0.513917	2	4	0.000271684	9606	Homo sapiens	SMC1A		R-HSA-2470935;R-HSA-2468040
R-HSA-202670	ERKs are inactivated	1	15	0.000969995	0.332165	0.478647	0.513917	1	2	0.000135842	9606	Homo sapiens	PPP2R1B		R-HSA-199959
R-HSA-4839748	Signaling by AMER1 mutants	1	15	0.000969995	0.332165	0.478647	0.513917	1	2	0.000135842	9606	Homo sapiens	PPP2R1B		R-HSA-4839746
R-HSA-4839735	Signaling by AXIN mutants	1	15	0.000969995	0.332165	0.478647	0.513917	1	2	0.000135842	9606	Homo sapiens	PPP2R1B		R-HSA-4839734
R-HSA-3772470	Negative regulation of TCF-dependent signaling by WNT ligand antagonists	1	15	0.000969995	0.332165	0.478647	0.513917	2	5	0.000339605	9606	Homo sapiens	KREMEN1		R-HSA-3769401;R-HSA-5368586
R-HSA-113501	Inhibition of replication initiation of damaged DNA by RB1/E2F1	1	15	0.000969995	0.332165	0.478647	0.513917	1	3	0.000203763	9606	Homo sapiens	PPP2R1B		R-HSA-113503
R-HSA-9694719	Maturation of protein 3a	1	15	0.000969995	0.332165	0.478647	0.513917	1	7	0.000475447	9606	Homo sapiens	ST6GALNAC2		R-HSA-9694718
R-HSA-9683673	Maturation of protein 3a	1	15	0.000969995	0.332165	0.478647	0.513917	1	7	0.000475447	9606	Homo sapiens	ST6GALNAC2		R-HSA-9683769
R-HSA-1650814	Collagen biosynthesis and modifying enzymes	3	76	0.00491464	0.335393	0.474446	0.513917	23	51	0.00346397	9606	Homo sapiens	COL16A1;PCOLCE2;COL6A2		R-HSA-8948232;R-HSA-1650808;R-HSA-8948234;R-HSA-2002460;R-HSA-1614460;R-HSA-1614461;R-HSA-2022073;R-HSA-8948224;R-HSA-8948226;R-HSA-2089971;R-HSA-8948228;R-HSA-1981104;R-HSA-8948230;R-HSA-8948231;R-HSA-8944219;R-HSA-8948219;R-HSA-2002440;R-HSA-8948222;R-HSA-1981128;R-HSA-1980233;R-HSA-1981157;R-HSA-1981120;R-HSA-8944247
R-HSA-165054	Rev-mediated nuclear export of HIV RNA	2	45	0.00290998	0.341294	0.466871	0.513917	2	10	0.000679209	9606	Homo sapiens	NUP58		R-HSA-165043;R-HSA-165047
R-HSA-5619115	Disorders of transmembrane transporters	9	280	0.0181066	0.341883	0.466122	0.513917	5	88	0.00597704	9606	Homo sapiens	SLC26A2;PSME3;SLC11A2;SLC4A4;PSMB10;NUP58		R-HSA-3560789;R-HSA-5623558;R-HSA-5661474;R-HSA-8866858;R-HSA-5656219
R-HSA-9758941	Gastrulation	6	177	0.0114459	0.342031	0.465934	0.513917	4	104	0.00706378	9606	Homo sapiens	KAT2B;PSME3;CLDN7;PSMB10		R-HSA-9793383;R-HSA-9759751;R-HSA-9825555;R-HSA-9793400
R-HSA-193704	p75 NTR receptor-mediated signalling	4	110	0.0071133	0.343579	0.463974	0.513917	3	50	0.00339605	9606	Homo sapiens	APH1A;ARHGEF3;ARHGEF40;FGD1		R-HSA-193682;R-HSA-205112;R-HSA-205039
R-HSA-9009391	Extra-nuclear estrogen signaling	4	111	0.00717796	0.349626	0.456396	0.513917	7	39	0.00264892	9606	Homo sapiens	MMP7;HSBP1;GNG4;UHMK1		R-HSA-9624272;R-HSA-9021050;R-HSA-9021596;R-HSA-9632868;R-HSA-9021601;R-HSA-9021600;R-HSA-9021072
R-HSA-8951936	RUNX3 regulates p14-ARF	1	16	0.00103466	0.349908	0.456046	0.513917	8	8	0.000543368	9606	Homo sapiens	RUNX3		R-HSA-8951977;R-HSA-8952058;R-HSA-8952062;R-HSA-8951966;R-HSA-8951951;R-HSA-8952081;R-HSA-8952069;R-HSA-8952101
R-HSA-3656253	Defective EXT1 causes exostoses 1, TRPS2 and CHDS	1	16	0.00103466	0.349908	0.456046	0.513917	4	4	0.000271684	9606	Homo sapiens	GPC4		R-HSA-9036283;R-HSA-3656261;R-HSA-9036285;R-HSA-3656257
R-HSA-3656237	Defective EXT2 causes exostoses 2	1	16	0.00103466	0.349908	0.456046	0.513917	4	4	0.000271684	9606	Homo sapiens	GPC4		R-HSA-9036289;R-HSA-3656254;R-HSA-9036290;R-HSA-3656267
R-HSA-4839743	Signaling by CTNNB1 phospho-site mutants	1	16	0.00103466	0.349908	0.456046	0.513917	4	4	0.000271684	9606	Homo sapiens	PPP2R1B		R-HSA-4827388;R-HSA-4839635;R-HSA-4839634;R-HSA-4839638
R-HSA-5358749	CTNNB1 S37 mutants aren't phosphorylated	1	16	0.00103466	0.349908	0.456046	0.513917	1	1	6.79209e-05	9606	Homo sapiens	PPP2R1B		R-HSA-4839635
R-HSA-5358747	CTNNB1 S33 mutants aren't phosphorylated	1	16	0.00103466	0.349908	0.456046	0.513917	1	1	6.79209e-05	9606	Homo sapiens	PPP2R1B		R-HSA-4839634
R-HSA-5358751	CTNNB1 S45 mutants aren't phosphorylated	1	16	0.00103466	0.349908	0.456046	0.513917	1	1	6.79209e-05	9606	Homo sapiens	PPP2R1B		R-HSA-4827388
R-HSA-5358752	CTNNB1 T41 mutants aren't phosphorylated	1	16	0.00103466	0.349908	0.456046	0.513917	1	1	6.79209e-05	9606	Homo sapiens	PPP2R1B		R-HSA-4839638
R-HSA-418890	Role of second messengers in netrin-1 signaling	1	16	0.00103466	0.349908	0.456046	0.513917	2	4	0.000271684	9606	Homo sapiens	PITPNA		R-HSA-593690;R-HSA-418866
R-HSA-1679131	Trafficking and processing of endosomal TLR	1	16	0.00103466	0.349908	0.456046	0.513917	2	7	0.000475447	9606	Homo sapiens	CTSS		R-HSA-1678920;R-HSA-1678981
R-HSA-8983711	OAS antiviral response	1	16	0.00103466	0.349908	0.456046	0.513917	4	15	0.00101881	9606	Homo sapiens	RNASEL		R-HSA-8985201;R-HSA-9009936;R-HSA-8985123;R-HSA-9009941
R-HSA-9617629	Regulation of FOXO transcriptional activity by acetylation	1	16	0.00103466	0.349908	0.456046	0.513917	1	9	0.000611288	9606	Homo sapiens	KAT2B		R-HSA-9620515
R-HSA-3906995	Diseases associated with O-glycosylation of proteins	3	78	0.00504397	0.349974	0.455964	0.513917	3	9	0.000611288	9606	Homo sapiens	GALNT12;MUC1;MUC16		R-HSA-6785524;R-HSA-5096537;R-HSA-5096532
R-HSA-159231	Transport of Mature mRNA Derived from an Intronless Transcript	2	46	0.00297465	0.350993	0.454702	0.513917	3	3	0.000203763	9606	Homo sapiens	NUP58		R-HSA-158441;R-HSA-77594;R-HSA-158447
R-HSA-168276	NS1 Mediated Effects on Host Pathways	2	46	0.00297465	0.350993	0.454702	0.513917	1	6	0.000407526	9606	Homo sapiens	NUP58		R-HSA-1176059
R-HSA-202424	Downstream TCR signaling	4	112	0.00724263	0.355675	0.448946	0.513917	1	24	0.0016301	9606	Homo sapiens	PSME3;PSMB10		R-HSA-5607724
R-HSA-9755511	KEAP1-NFE2L2 pathway	6	180	0.0116399	0.356212	0.448291	0.513917	5	117	0.00794675	9606	Homo sapiens	PSME3;PGD;PSMB10		R-HSA-9761828;R-HSA-9761846;R-HSA-9762096;R-HSA-8932355;R-HSA-9755306
R-HSA-5250913	Positive epigenetic regulation of rRNA expression	3	79	0.00510864	0.357253	0.447024	0.513917	5	7	0.000475447	9606	Homo sapiens	H2AX;KAT2B;RBBP4		R-HSA-427383;R-HSA-5250930;R-HSA-5250938;R-HSA-427404;R-HSA-427336
R-HSA-5625740	RHO GTPases activate PKNs	3	79	0.00510864	0.357253	0.447024	0.513917	9	20	0.00135842	9606	Homo sapiens	H2AX;KLK1;MYL12B		R-HSA-5625797;R-HSA-5625796;R-HSA-419232;R-HSA-5625870;R-HSA-5625774;R-HSA-5625849;R-HSA-5625848;R-HSA-5625784;R-HSA-5625883
R-HSA-159234	Transport of Mature mRNAs Derived from Intronless Transcripts	2	47	0.00303932	0.360642	0.442924	0.513917	9	9	0.000611288	9606	Homo sapiens	NUP58		R-HSA-77587;R-HSA-158481;R-HSA-159046;R-HSA-158484;R-HSA-159050;R-HSA-158441;R-HSA-77594;R-HSA-158447;R-HSA-111439
R-HSA-427389	ERCC6 (CSB) and EHMT2 (G9a) positively regulate rRNA expression	2	47	0.00303932	0.360642	0.442924	0.513917	3	4	0.000271684	9606	Homo sapiens	H2AX;RBBP4		R-HSA-427383;R-HSA-427404;R-HSA-427336
R-HSA-177243	Interactions of Rev with host cellular proteins	2	47	0.00303932	0.360642	0.442924	0.513917	4	16	0.00108674	9606	Homo sapiens	NUP58		R-HSA-165043;R-HSA-180710;R-HSA-165047;R-HSA-180732
R-HSA-176033	Interactions of Vpr with host cellular proteins	2	47	0.00303932	0.360642	0.442924	0.513917	1	4	0.000271684	9606	Homo sapiens	NUP58		R-HSA-180622
R-HSA-8878166	Transcriptional regulation by RUNX2	5	147	0.00950595	0.362226	0.441021	0.513917	5	84	0.00570536	9606	Homo sapiens	PSME3;SOX9;PSMB10		R-HSA-8939801;R-HSA-9008475;R-HSA-8985343;R-HSA-9008110;R-HSA-9009362
R-HSA-5578749	Transcriptional regulation by small RNAs	3	80	0.00517331	0.364521	0.438278	0.513917	2	5	0.000339605	9606	Homo sapiens	H2AX;NUP58		R-HSA-5578742;R-HSA-5578744
R-HSA-71387	Metabolism of carbohydrates	14	463	0.0299405	0.366383	0.436065	0.513917	40	241	0.0163689	9606	Homo sapiens	B4GALT3;SLC26A2;SLC37A1;PPP2R1B;CRYL1;CHST13;GPC4;CHST14;PGD;FUT2;NUP58;FUT3		R-HSA-2076383;R-HSA-9603986;R-HSA-71299;R-HSA-2076508;R-HSA-1971483;R-HSA-2046298;R-HSA-2024084;R-HSA-2076371;R-HSA-2022860;R-HSA-3257122;R-HSA-9033949;R-HSA-2022856;R-HSA-2022919;R-HSA-2076419;R-HSA-2076611;R-HSA-9603982;R-HSA-2022851;R-HSA-9603983;R-HSA-9605644;R-HSA-9605682;R-HSA-1889981;R-HSA-9638064;R-HSA-1667005;R-HSA-163750;R-HSA-427555;R-HSA-2025723;R-HSA-1889978;R-HSA-2046265;R-HSA-18780…
R-HSA-181431	Acetylcholine binding and downstream events	1	17	0.00109933	0.367182	0.435119	0.513917	6	6	0.000407526	9606	Homo sapiens	CHRNA4		R-HSA-629595;R-HSA-629596;R-HSA-629599;R-HSA-622325;R-HSA-629588;R-HSA-622326
R-HSA-622327	Postsynaptic nicotinic acetylcholine receptors	1	17	0.00109933	0.367182	0.435119	0.513917	4	4	0.000271684	9606	Homo sapiens	CHRNA4		R-HSA-629595;R-HSA-629596;R-HSA-622325;R-HSA-629588
R-HSA-1475029	Reversible hydration of carbon dioxide	1	17	0.00109933	0.367182	0.435119	0.513917	2	8	0.000543368	9606	Homo sapiens	CA12		R-HSA-1475025;R-HSA-1475017
R-HSA-9735804	Diseases of nucleotide metabolism	1	17	0.00109933	0.367182	0.435119	0.513917	1	5	0.000339605	9606	Homo sapiens	ADA		R-HSA-9734745
R-HSA-5625886	Activated PKN1 stimulates transcription of AR (androgen receptor) regulated genes KLK2 and KLK3	2	48	0.00310398	0.370237	0.43152	0.513917	8	11	0.00074713	9606	Homo sapiens	H2AX;KLK1		R-HSA-5625797;R-HSA-5625796;R-HSA-5625870;R-HSA-5625774;R-HSA-5625849;R-HSA-5625848;R-HSA-5625784;R-HSA-5625883
R-HSA-9821002	Chromatin modifications during the maternal to zygotic transition (MZT)	2	48	0.00310398	0.370237	0.43152	0.513917	6	12	0.000815051	9606	Homo sapiens	H2AX;UNG		R-HSA-9822597;R-HSA-9817458;R-HSA-9822591;R-HSA-9817471;R-HSA-9817513;R-HSA-9817512
R-HSA-168271	Transport of Ribonucleoproteins into the Host Nucleus	2	48	0.00310398	0.370237	0.43152	0.513917	1	4	0.000271684	9606	Homo sapiens	NUP58		R-HSA-168337
R-HSA-3108214	SUMOylation of DNA damage response and repair proteins	3	81	0.00523797	0.371775	0.42972	0.513917	5	24	0.0016301	9606	Homo sapiens	SMC1A;NUP58		R-HSA-3000348;R-HSA-3000399;R-HSA-5228508;R-HSA-3000411;R-HSA-3108212
R-HSA-1226099	Signaling by FGFR in disease	3	82	0.00530264	0.379014	0.421345	0.513917	21	99	0.00672417	9606	Homo sapiens	FGFR3		R-HSA-8853317;R-HSA-5655285;R-HSA-5655315;R-HSA-5655262;R-HSA-5655295;R-HSA-2012084;R-HSA-2012082;R-HSA-2038387;R-HSA-2038386;R-HSA-5655289;R-HSA-5655270;R-HSA-2033485;R-HSA-2077420;R-HSA-2012074;R-HSA-2012073;R-HSA-5655247;R-HSA-8853309;R-HSA-5655244;R-HSA-5655277;R-HSA-2033476;R-HSA-5655243
R-HSA-5607763	CLEC7A (Dectin-1) induces NFAT activation	1	18	0.00116399	0.383997	0.415672	0.513917	3	6	0.000407526	9606	Homo sapiens	PPP3CA		R-HSA-2730872;R-HSA-2730849;R-HSA-2730867
R-HSA-190372	FGFR3c ligand binding and activation	1	18	0.00116399	0.383997	0.415672	0.513917	2	4	0.000271684	9606	Homo sapiens	FGFR3		R-HSA-190388;R-HSA-190261
R-HSA-1855191	Synthesis of IPs in the nucleus	1	18	0.00116399	0.383997	0.415672	0.513917	4	10	0.000679209	9606	Homo sapiens	IPMK		R-HSA-1855228;R-HSA-1855206;R-HSA-1855185;R-HSA-1855233
R-HSA-9634600	Regulation of glycolysis by fructose 2,6-bisphosphate metabolism	1	18	0.00116399	0.383997	0.415672	0.513917	1	4	0.000271684	9606	Homo sapiens	PPP2R1B		R-HSA-163750
R-HSA-196843	Vitamin B2 (riboflavin) metabolism	1	18	0.00116399	0.383997	0.415672	0.513917	1	5	0.000339605	9606	Homo sapiens	SLC52A3		R-HSA-3165230
R-HSA-205043	NRIF signals cell death from the nucleus	1	18	0.00116399	0.383997	0.415672	0.513917	1	7	0.000475447	9606	Homo sapiens	APH1A		R-HSA-205112
R-HSA-8939211	ESR-mediated signaling	8	256	0.0165546	0.384265	0.415369	0.513917	25	114	0.00774299	9606	Homo sapiens	H2AX;KAT2B;TRAM1;MMP7;HSBP1;GNG4;SMC1A;UHMK1		R-HSA-9624272;R-HSA-9011983;R-HSA-9008258;R-HSA-9011975;R-HSA-9009371;R-HSA-9008285;R-HSA-9011997;R-HSA-9021596;R-HSA-9021072;R-HSA-9009065;R-HSA-9011949;R-HSA-9011950;R-HSA-9021601;R-HSA-9021600;R-HSA-9012000;R-HSA-9023840;R-HSA-9009378;R-HSA-9023846;R-HSA-9008315;R-HSA-9021050;R-HSA-9632868;R-HSA-9011966;R-HSA-9011952;R-HSA-9023859;R-HSA-9023860
R-HSA-428157	Sphingolipid metabolism	7	221	0.0142913	0.384823	0.414738	0.513917	6	80	0.00543368	9606	Homo sapiens	FA2H;CERK;SPNS2;DEGS1;SPTSSA;FUT2		R-HSA-9695890;R-HSA-1638845;R-HSA-428259;R-HSA-5693761;R-HSA-428127;R-HSA-9846332
R-HSA-917937	Iron uptake and transport	3	83	0.0053673	0.386234	0.413149	0.513917	6	34	0.00230931	9606	Homo sapiens	SLC11A2;IREB2;LCN2		R-HSA-5690886;R-HSA-5691108;R-HSA-435349;R-HSA-5229273;R-HSA-5246444;R-HSA-5671707
R-HSA-73762	RNA Polymerase I Transcription Initiation	2	50	0.00323332	0.389251	0.40977	0.513917	2	6	0.000407526	9606	Homo sapiens	KAT2B;RBBP4		R-HSA-73736;R-HSA-73739
R-HSA-4615885	SUMOylation of DNA replication proteins	2	50	0.00323332	0.389251	0.40977	0.513917	2	8	0.000543368	9606	Homo sapiens	NUP58		R-HSA-5228525;R-HSA-4655355
R-HSA-110329	Cleavage of the damaged pyrimidine	2	50	0.00323332	0.389251	0.40977	0.513917	3	20	0.00135842	9606	Homo sapiens	H2AX;UNG		R-HSA-110215;R-HSA-110217;R-HSA-9629497
R-HSA-73928	Depyrimidination	2	50	0.00323332	0.389251	0.40977	0.513917	6	41	0.00278476	9606	Homo sapiens	H2AX;UNG		R-HSA-110215;R-HSA-110217;R-HSA-9629497;R-HSA-110157;R-HSA-110156;R-HSA-9629372
R-HSA-1980143	Signaling by NOTCH1	3	84	0.00543197	0.393435	0.405127	0.513917	21	39	0.00264892	9606	Homo sapiens	APH1A;KAT2B;DTX4		R-HSA-1980125;R-HSA-1980122;R-HSA-1980123;R-HSA-1980118;R-HSA-157353;R-HSA-1980112;R-HSA-373706;R-HSA-4396371;R-HSA-1980078;R-HSA-1980047;R-HSA-1980109;R-HSA-1912398;R-HSA-1912393;R-HSA-1912394;R-HSA-4396347;R-HSA-4396379;R-HSA-1912357;R-HSA-1912391;R-HSA-1980067;R-HSA-4396382;R-HSA-1980065
R-HSA-73854	RNA Polymerase I Promoter Clearance	3	84	0.00543197	0.393435	0.405127	0.513917	4	10	0.000679209	9606	Homo sapiens	H2AX;KAT2B;RBBP4		R-HSA-73718;R-HSA-73736;R-HSA-73739;R-HSA-74986
R-HSA-9710421	Defective pyroptosis	2	51	0.00329798	0.398663	0.399395	0.513917	1	3	0.000203763	9606	Homo sapiens	H2AX;RBBP4		R-HSA-9710490
R-HSA-4570464	SUMOylation of RNA binding proteins	2	51	0.00329798	0.398663	0.399395	0.513917	1	4	0.000271684	9606	Homo sapiens	NUP58		R-HSA-4570493
R-HSA-2173791	TGF-beta receptor signaling in EMT (epithelial to mesenchymal transition)	1	19	0.00122866	0.400367	0.397542	0.513917	6	6	0.000407526	9606	Homo sapiens	F11R		R-HSA-2160931;R-HSA-2160932;R-HSA-2134532;R-HSA-2160935;R-HSA-2134519;R-HSA-2134506
R-HSA-196299	Beta-catenin phosphorylation cascade	1	19	0.00122866	0.400367	0.397542	0.513917	4	4	0.000271684	9606	Homo sapiens	PPP2R1B		R-HSA-195283;R-HSA-195318;R-HSA-195287;R-HSA-195300
R-HSA-8964315	G beta:gamma signalling through BTK	1	19	0.00122866	0.400367	0.397542	0.513917	3	3	0.000203763	9606	Homo sapiens	GNG4		R-HSA-8964317;R-HSA-8964271;R-HSA-8964241
R-HSA-171007	p38MAPK events	1	19	0.00122866	0.400367	0.397542	0.513917	2	5	0.000339605	9606	Homo sapiens	RALB		R-HSA-171026;R-HSA-170991
R-HSA-416700	Other semaphorin interactions	1	19	0.00122866	0.400367	0.397542	0.513917	2	9	0.000611288	9606	Homo sapiens	PLXND1		R-HSA-416690;R-HSA-416683
R-HSA-3270619	IRF3-mediated induction of type I IFN	1	19	0.00122866	0.400367	0.397542	0.513917	1	5	0.000339605	9606	Homo sapiens	DTX4		R-HSA-2396007
R-HSA-427601	Multifunctional anion exchangers	1	19	0.00122866	0.400367	0.397542	0.513917	1	6	0.000407526	9606	Homo sapiens	SLC26A2		R-HSA-427555
R-HSA-73864	RNA Polymerase I Transcription	3	86	0.0055613	0.40777	0.389585	0.513917	4	14	0.000950893	9606	Homo sapiens	H2AX;KAT2B;RBBP4		R-HSA-73718;R-HSA-73736;R-HSA-73739;R-HSA-74986
R-HSA-69236	G1 Phase	2	52	0.00336265	0.408006	0.389333	0.513917	4	17	0.00115466	9606	Homo sapiens	PPP2R1B;CKS1B		R-HSA-1363328;R-HSA-1363331;R-HSA-1363276;R-HSA-1363274
R-HSA-69231	Cyclin D associated events in G1	2	52	0.00336265	0.408006	0.389333	0.513917	4	17	0.00115466	9606	Homo sapiens	PPP2R1B;CKS1B		R-HSA-1363328;R-HSA-1363331;R-HSA-1363276;R-HSA-1363274
R-HSA-5683826	Surfactant metabolism	2	52	0.00336265	0.408006	0.389333	0.513917	5	29	0.00196971	9606	Homo sapiens	CTSH;CKAP4		R-HSA-5684864;R-HSA-5686304;R-HSA-5685902;R-HSA-5686286;R-HSA-5686301
R-HSA-9603798	Class I peroxisomal membrane protein import	1	20	0.00129333	0.416302	0.380591	0.513917	3	6	0.000407526	9606	Homo sapiens	ACBD5		R-HSA-9603784;R-HSA-9603775;R-HSA-9603804
R-HSA-140534	Caspase activation via Death Receptors in the presence of ligand	1	20	0.00129333	0.416302	0.380591	0.513917	4	9	0.000611288	9606	Homo sapiens	TNFRSF10B		R-HSA-139952;R-HSA-141156;R-HSA-3465448;R-HSA-3371359
R-HSA-169893	Prolonged ERK activation events	1	20	0.00129333	0.416302	0.380591	0.513917	6	19	0.0012905	9606	Homo sapiens	CRK		R-HSA-169891;R-HSA-169904;R-HSA-169905;R-HSA-169895;R-HSA-9612980;R-HSA-169901
R-HSA-210744	Regulation of gene expression in late stage (branching morphogenesis) pancreatic bud precursor cells	1	20	0.00129333	0.416302	0.380591	0.513917	1	4	0.000271684	9606	Homo sapiens	KAT2B		R-HSA-1980047
R-HSA-388844	Receptor-type tyrosine-protein phosphatases	1	20	0.00129333	0.416302	0.380591	0.513917	1	6	0.000407526	9606	Homo sapiens	IL1RAP		R-HSA-6800380
R-HSA-8849471	PTK6 Regulates RHO GTPases, RAS GTPase and MAP kinases	1	20	0.00129333	0.416302	0.380591	0.513917	2	13	0.000882972	9606	Homo sapiens	CRK		R-HSA-8848611;R-HSA-8848618
R-HSA-1362300	Transcription of E2F targets under negative control by p107 (RBL1) and p130 (RBL2) in complex with HDAC1	1	20	0.00129333	0.416302	0.380591	0.513917	1	8	0.000543368	9606	Homo sapiens	RBBP4		R-HSA-8964513
R-HSA-774815	Nucleosome assembly	2	53	0.00342732	0.417279	0.379574	0.513917	3	4	0.000271684	9606	Homo sapiens	H2AX;RBBP4		R-HSA-606287;R-HSA-606289;R-HSA-606326
R-HSA-606279	Deposition of new CENPA-containing nucleosomes at the centromere	2	53	0.00342732	0.417279	0.379574	0.513917	3	4	0.000271684	9606	Homo sapiens	H2AX;RBBP4		R-HSA-606287;R-HSA-606289;R-HSA-606326
R-HSA-5654741	Signaling by FGFR3	2	53	0.00342732	0.417279	0.379574	0.513917	29	43	0.0029206	9606	Homo sapiens	FGFR3		R-HSA-5654679;R-HSA-5654416;R-HSA-5654224;R-HSA-5654623;R-HSA-5654148;R-HSA-5654222;R-HSA-5654413;R-HSA-5654730;R-HSA-5654408;R-HSA-5654409;R-HSA-5654646;R-HSA-5654647;R-HSA-5654709;R-HSA-5654643;R-HSA-5654640;R-HSA-5654641;R-HSA-5654705;R-HSA-5654631;R-HSA-5654628;R-HSA-190385;R-HSA-5654565;R-HSA-8941628;R-HSA-190263;R-HSA-190388;R-HSA-190261;R-HSA-5654625;R-HSA-5654637;R-HSA-5654634;R-HSA-56546…
R-HSA-168333	NEP/NS2 Interacts with the Cellular Export Machinery	2	53	0.00342732	0.417279	0.379574	0.513917	1	2	0.000135842	9606	Homo sapiens	NUP58		R-HSA-168880
R-HSA-168274	Export of Viral Ribonucleoproteins from Nucleus	2	54	0.00349198	0.426478	0.370104	0.513917	1	5	0.000339605	9606	Homo sapiens	NUP58		R-HSA-168880
R-HSA-9660826	Purinergic signaling in leishmaniasis infection	2	54	0.00349198	0.426478	0.370104	0.513917	4	23	0.00156218	9606	Homo sapiens	C3;IL1A		R-HSA-444647;R-HSA-449058;R-HSA-9665524;R-HSA-448703
R-HSA-9664424	Cell recruitment (pro-inflammatory response)	2	54	0.00349198	0.426478	0.370104	0.513917	4	23	0.00156218	9606	Homo sapiens	C3;IL1A		R-HSA-444647;R-HSA-449058;R-HSA-9665524;R-HSA-448703
R-HSA-5610787	Hedgehog 'off' state	4	124	0.00801862	0.427843	0.368716	0.513917	4	32	0.00217347	9606	Homo sapiens	PSME3;PSMB10		R-HSA-5610757;R-HSA-5610758;R-HSA-5610754;R-HSA-5610760
R-HSA-3560783	Defective B4GALT7 causes EDS, progeroid type	1	21	0.00135799	0.431815	0.364702	0.513917	1	1	6.79209e-05	9606	Homo sapiens	GPC4		R-HSA-3560804
R-HSA-4420332	Defective B3GALT6 causes EDSP2 and SEMDJL1	1	21	0.00135799	0.431815	0.364702	0.513917	1	1	6.79209e-05	9606	Homo sapiens	GPC4		R-HSA-4420365
R-HSA-8964616	G beta:gamma signalling through CDC42	1	21	0.00135799	0.431815	0.364702	0.513917	5	6	0.000407526	9606	Homo sapiens	GNG4		R-HSA-8964634;R-HSA-8964604;R-HSA-8964605;R-HSA-8964614;R-HSA-8964599
R-HSA-3134975	Regulation of innate immune responses to cytosolic DNA	1	21	0.00135799	0.431815	0.364702	0.513917	4	9	0.000611288	9606	Homo sapiens	DTX4		R-HSA-3249392;R-HSA-8948703;R-HSA-3249386;R-HSA-8948709
R-HSA-5661270	Formation of xylulose-5-phosphate	1	21	0.00135799	0.431815	0.364702	0.513917	1	6	0.000407526	9606	Homo sapiens	CRYL1		R-HSA-5661290
R-HSA-69278	Cell Cycle, Mitotic	17	595	0.0384765	0.434653	0.361857	0.513917	93	352	0.0239082	9606	Homo sapiens	H2AX;DYNC1LI2;RRM2;RBBP4;PPP2R1B;PSME3;CAPG;CDC6;SMC1A;NUP58;PSMB10;CKS1B		R-HSA-2514854;R-HSA-375302;R-HSA-8964492;R-HSA-8852354;R-HSA-8961665;R-HSA-1638803;R-HSA-8964482;R-HSA-69005;R-HSA-2990880;R-HSA-2294574;R-HSA-2990882;R-HSA-69006;R-HSA-1363328;R-HSA-2545203;R-HSA-2520883;R-HSA-69015;R-HSA-1363331;R-HSA-2294580;R-HSA-69016;R-HSA-2468287;R-HSA-8964498;R-HSA-2473151;R-HSA-8854044;R-HSA-174105;R-HSA-187545;R-HSA-188191;R-HSA-2294590;R-HSA-187552;R-HSA-8964525;R-HSA-…
R-HSA-3928665	EPH-ephrin mediated repulsion of cells	2	55	0.00355665	0.4356	0.360912	0.513917	6	9	0.000611288	9606	Homo sapiens	APH1A;EPHB3		R-HSA-3928607;R-HSA-3928654;R-HSA-3928604;R-HSA-3928657;R-HSA-3928656;R-HSA-3928628
R-HSA-1483191	Synthesis of PC	2	55	0.00355665	0.4356	0.360912	0.513917	4	18	0.00122258	9606	Homo sapiens	STARD10;PCTP		R-HSA-8873923;R-HSA-8873794;R-HSA-8873834;R-HSA-8873929
R-HSA-2559582	Senescence-Associated Secretory Phenotype (SASP)	3	90	0.00581997	0.436116	0.360398	0.513917	4	22	0.00149426	9606	Homo sapiens	H2AX;IL1A		R-HSA-3788745;R-HSA-4568740;R-HSA-4568737;R-HSA-3788748
R-HSA-1483249	Inositol phosphate metabolism	3	90	0.00581997	0.436116	0.360398	0.513917	7	71	0.00482239	9606	Homo sapiens	PPIP5K2;IPMK;PLCE1		R-HSA-1855228;R-HSA-1855182;R-HSA-1855221;R-HSA-1855206;R-HSA-1855216;R-HSA-1855185;R-HSA-1855233
R-HSA-194315	Signaling by Rho GTPases	20	708	0.0457838	0.443671	0.352939	0.513917	48	203	0.013788	9606	Homo sapiens	H2AX;ACBD5;PLXND1;KLK1;SWAP70;FAM13A;ADD3;IQGAP2;CKAP4;FGD1;MYL12B;DYNC1LI2;PPP2R1B;NCK2;ARHGEF3;TAX1BP3;NF2;ARHGEF40;S100A9;GIT1		R-HSA-5668629;R-HSA-9018766;R-HSA-5666129;R-HSA-8981637;R-HSA-2029456;R-HSA-5625883;R-HSA-9013145;R-HSA-5625797;R-HSA-9013144;R-HSA-9014296;R-HSA-5625796;R-HSA-5668932;R-HSA-9013023;R-HSA-9693125;R-HSA-9013009;R-HSA-9696266;R-HSA-8980691;R-HSA-5625870;R-HSA-9693198;R-HSA-9013143;R-HSA-5626507;R-HSA-9696268;R-HSA-9014294;R-HSA-5626549;R-HSA-9018794;R-HSA-5668978;R-HSA-5672304;R-HSA-5666160;R-HSA-4…
R-HSA-5683057	MAPK family signaling cascades	11	380	0.0245732	0.44511	0.351533	0.513917	13	122	0.00828635	9606	Homo sapiens	TRAM1;PPP2R1B;HSBP1;PSME3;SHOC2;ABHD17C;FGFR3;PSMB10		R-HSA-9647991;R-HSA-5687090;R-HSA-5687121;R-HSA-5658430;R-HSA-9647994;R-HSA-5672957;R-HSA-5687099;R-HSA-5687097;R-HSA-5675431;R-HSA-5672965;R-HSA-5672961;R-HSA-5687112;R-HSA-9658445
R-HSA-3560801	Defective B3GAT3 causes JDSSDHD	1	22	0.00142266	0.446917	0.349773	0.513917	1	1	6.79209e-05	9606	Homo sapiens	GPC4		R-HSA-3560802
R-HSA-4641263	Regulation of FZD by ubiquitination	1	22	0.00142266	0.446917	0.349773	0.513917	3	6	0.000407526	9606	Homo sapiens	FZD6		R-HSA-4641236;R-HSA-4641253;R-HSA-4641249
R-HSA-372708	p130Cas linkage to MAPK signaling for integrins	1	22	0.00142266	0.446917	0.349773	0.513917	1	3	0.000203763	9606	Homo sapiens	CRK		R-HSA-372697
R-HSA-1614517	Sulfide oxidation to sulfate	1	22	0.00142266	0.446917	0.349773	0.513917	1	6	0.000407526	9606	Homo sapiens	TST		R-HSA-1614618
R-HSA-6794362	Protein-protein interactions at synapses	3	93	0.00601397	0.457039	0.340047	0.513917	6	33	0.00224139	9606	Homo sapiens	IL1RAP;SHANK3;SYT7		R-HSA-6794357;R-HSA-6797554;R-HSA-6794351;R-HSA-6794348;R-HSA-6800380;R-HSA-6794344
R-HSA-6811558	PI5P, PP2A and IER3 Regulate PI3K/AKT Signaling	4	129	0.00834196	0.457362	0.33974	0.513917	5	7	0.000475447	9606	Homo sapiens	PPP2R1B;IL1RAP;FGFR3		R-HSA-2316434;R-HSA-8857925;R-HSA-6811472;R-HSA-6811504;R-HSA-6811454
R-HSA-3781865	Diseases of glycosylation	6	202	0.0130626	0.460234	0.337021	0.513917	16	77	0.00522991	9606	Homo sapiens	GALNT12;MUC1;SLC26A2;MUC16;GPC4;CHST14		R-HSA-3636919;R-HSA-3560789;R-HSA-9036289;R-HSA-3656254;R-HSA-9036290;R-HSA-4420365;R-HSA-3560804;R-HSA-9036283;R-HSA-3656261;R-HSA-6785524;R-HSA-3560802;R-HSA-9036285;R-HSA-5096537;R-HSA-3656257;R-HSA-5096532;R-HSA-3656267
R-HSA-418217	G beta:gamma signalling through PLC beta	1	23	0.00148733	0.461619	0.335717	0.513917	2	2	0.000135842	9606	Homo sapiens	GNG4		R-HSA-398193;R-HSA-398040
R-HSA-500657	Presynaptic function of Kainate receptors	1	23	0.00148733	0.461619	0.335717	0.513917	1	2	0.000135842	9606	Homo sapiens	GNG4		R-HSA-500717
R-HSA-156711	Polo-like kinase mediated events	1	23	0.00148733	0.461619	0.335717	0.513917	6	15	0.00101881	9606	Homo sapiens	RBBP4		R-HSA-4088298;R-HSA-4088299;R-HSA-4088309;R-HSA-4088306;R-HSA-4088307;R-HSA-4088305
R-HSA-2979096	NOTCH2 Activation and Transmission of Signal to the Nucleus	1	23	0.00148733	0.461619	0.335717	0.513917	2	11	0.00074713	9606	Homo sapiens	APH1A		R-HSA-2974731;R-HSA-157640
R-HSA-5625900	RHO GTPases activate CIT	1	23	0.00148733	0.461619	0.335717	0.513917	1	6	0.000407526	9606	Homo sapiens	MYL12B		R-HSA-5671919
R-HSA-432142	Platelet sensitization by LDL	1	23	0.00148733	0.461619	0.335717	0.513917	1	9	0.000611288	9606	Homo sapiens	PPP2R1B		R-HSA-432143
R-HSA-727802	Transport of nucleotide sugars	1	23	0.00148733	0.461619	0.335717	0.513917	1	11	0.00074713	9606	Homo sapiens	SLC35D1		R-HSA-174368
R-HSA-1606322	ZBP1(DAI) mediated induction of type I IFNs	1	23	0.00148733	0.461619	0.335717	0.513917	1	11	0.00074713	9606	Homo sapiens	DTX4		R-HSA-1606327
R-HSA-109704	PI3K Cascade	2	58	0.00375065	0.462485	0.334902	0.513917	1	6	0.000407526	9606	Homo sapiens	FGFR3		R-HSA-109699
R-HSA-392851	Prostacyclin signalling through prostacyclin receptor	1	24	0.00155199	0.47593	0.322457	0.513917	3	5	0.000339605	9606	Homo sapiens	GNG4		R-HSA-392852;R-HSA-392870;R-HSA-392874
R-HSA-429958	mRNA decay by 3' to 5' exoribonuclease	1	24	0.00155199	0.47593	0.322457	0.513917	1	3	0.000203763	9606	Homo sapiens	TST		R-HSA-430028
R-HSA-5627117	RHO GTPases Activate ROCKs	1	24	0.00155199	0.47593	0.322457	0.513917	2	7	0.000475447	9606	Homo sapiens	MYL12B		R-HSA-419232;R-HSA-419197
R-HSA-912631	Regulation of signaling by CBL	1	24	0.00155199	0.47593	0.322457	0.513917	2	7	0.000475447	9606	Homo sapiens	CRK		R-HSA-912734;R-HSA-912790
R-HSA-113510	E2F mediated regulation of DNA replication	1	24	0.00155199	0.47593	0.322457	0.513917	1	4	0.000271684	9606	Homo sapiens	PPP2R1B		R-HSA-113503
R-HSA-1834941	STING mediated induction of host immune responses	1	24	0.00155199	0.47593	0.322457	0.513917	1	19	0.0012905	9606	Homo sapiens	DTX4		R-HSA-2396007
R-HSA-69620	Cell Cycle Checkpoints	8	279	0.0180419	0.47683	0.321637	0.513917	11	56	0.00380357	9606	Homo sapiens	H2AX;DYNC1LI2;PPP2R1B;PSME3;CDC6;PSMB10		R-HSA-69600;R-HSA-5683735;R-HSA-69891;R-HSA-141409;R-HSA-8852354;R-HSA-141431;R-HSA-176298;R-HSA-141422;R-HSA-176318;R-HSA-141439;R-HSA-264458
R-HSA-390466	Chaperonin-mediated protein folding	3	96	0.00620797	0.477629	0.320909	0.513917	3	19	0.0012905	9606	Homo sapiens	TST;GNG4;DCAF7		R-HSA-390470;R-HSA-6814418;R-HSA-8850560
R-HSA-6794361	Neurexins and neuroligins	2	60	0.00387998	0.479986	0.318771	0.513917	5	19	0.0012905	9606	Homo sapiens	SHANK3;SYT7		R-HSA-6794357;R-HSA-6797554;R-HSA-6794351;R-HSA-6794348;R-HSA-6794344
R-HSA-8866654	E3 ubiquitin ligases ubiquitinate target proteins	2	60	0.00387998	0.479986	0.318771	0.513917	4	16	0.00108674	9606	Homo sapiens	RNF144A;HLA-A		R-HSA-8943080;R-HSA-8943083;R-HSA-8938770;R-HSA-8938773
R-HSA-5173105	O-linked glycosylation	4	133	0.00860062	0.480603	0.318214	0.513917	16	27	0.00183387	9606	Homo sapiens	GALNT12;MUC1;ST6GALNAC2;MUC16		R-HSA-5694487;R-HSA-977071;R-HSA-1964505;R-HSA-913675;R-HSA-1964501;R-HSA-914017;R-HSA-914018;R-HSA-914012;R-HSA-914008;R-HSA-914010;R-HSA-981497;R-HSA-914005;R-HSA-981814;R-HSA-914006;R-HSA-6786012;R-HSA-981809
R-HSA-9716542	Signaling by Rho GTPases, Miro GTPases and RHOBTB3	20	724	0.0468184	0.483754	0.315375	0.513917	48	212	0.0143992	9606	Homo sapiens	H2AX;ACBD5;PLXND1;KLK1;SWAP70;FAM13A;ADD3;IQGAP2;CKAP4;FGD1;MYL12B;DYNC1LI2;PPP2R1B;NCK2;ARHGEF3;TAX1BP3;NF2;ARHGEF40;S100A9;GIT1		R-HSA-5668629;R-HSA-9018766;R-HSA-5666129;R-HSA-8981637;R-HSA-2029456;R-HSA-5625883;R-HSA-9013145;R-HSA-5625797;R-HSA-9013144;R-HSA-9014296;R-HSA-5625796;R-HSA-5668932;R-HSA-9013023;R-HSA-9693125;R-HSA-9013009;R-HSA-9696266;R-HSA-8980691;R-HSA-5625870;R-HSA-9693198;R-HSA-9013143;R-HSA-5626507;R-HSA-9696268;R-HSA-9014294;R-HSA-5626549;R-HSA-9018794;R-HSA-5668978;R-HSA-5672304;R-HSA-5666160;R-HSA-4…
R-HSA-68875	Mitotic Prophase	4	134	0.00866529	0.486353	0.313048	0.513917	11	34	0.00230931	9606	Homo sapiens	H2AX;PPP2R1B;NUP58		R-HSA-2245218;R-HSA-2288097;R-HSA-2301205;R-HSA-2294580;R-HSA-2172678;R-HSA-2294600;R-HSA-2430552;R-HSA-2990880;R-HSA-2294574;R-HSA-2294590;R-HSA-2990882
R-HSA-6807070	PTEN Regulation	5	171	0.0110579	0.487411	0.312105	0.513917	4	56	0.00380357	9606	Homo sapiens	RBBP4;PSME3;PSMB10		R-HSA-8944104;R-HSA-8943817;R-HSA-8850992;R-HSA-8943780
R-HSA-1221632	Meiotic synapsis	2	61	0.00394465	0.488605	0.311042	0.513917	6	6	0.000407526	9606	Homo sapiens	H2AX;SMC1A		R-HSA-912505;R-HSA-912408;R-HSA-912389;R-HSA-912470;R-HSA-912467;R-HSA-912450
R-HSA-5250924	B-WICH complex positively regulates rRNA expression	2	61	0.00394465	0.488605	0.311042	0.513917	2	3	0.000203763	9606	Homo sapiens	H2AX;KAT2B		R-HSA-5250930;R-HSA-5250938
R-HSA-445355	Smooth Muscle Contraction	2	61	0.00394465	0.488605	0.311042	0.513917	5	16	0.00108674	9606	Homo sapiens	SORBS3;MYL12B		R-HSA-445700;R-HSA-445813;R-HSA-445699;R-HSA-445704;R-HSA-445705
R-HSA-389513	CTLA4 inhibitory signaling	1	25	0.00161666	0.489862	0.309926	0.513917	4	5	0.000339605	9606	Homo sapiens	PPP2R1B		R-HSA-388833;R-HSA-389532;R-HSA-390329;R-HSA-388809
R-HSA-373753	Nephrin family interactions	1	25	0.00161666	0.489862	0.309926	0.513917	2	13	0.000882972	9606	Homo sapiens	NCK2		R-HSA-532603;R-HSA-373724
R-HSA-416572	Sema4D induced cell migration and growth-cone collapse	1	25	0.00161666	0.489862	0.309926	0.513917	1	7	0.000475447	9606	Homo sapiens	MYL12B		R-HSA-419197
R-HSA-77111	Synthesis of Ketone Bodies	1	25	0.00161666	0.489862	0.309926	0.513917	1	8	0.000543368	9606	Homo sapiens	BDH2		R-HSA-5696457
R-HSA-2022870	Chondroitin sulfate biosynthesis	1	25	0.00161666	0.489862	0.309926	0.513917	1	9	0.000611288	9606	Homo sapiens	CHST13		R-HSA-1971483
R-HSA-202403	TCR signaling	4	135	0.00872995	0.492078	0.307966	0.513917	1	52	0.00353189	9606	Homo sapiens	PSME3;PSMB10		R-HSA-5607724
R-HSA-73929	Base-Excision Repair, AP Site Formation	2	62	0.00400931	0.497134	0.303527	0.513917	10	64	0.00434694	9606	Homo sapiens	H2AX;UNG		R-HSA-9629216;R-HSA-110215;R-HSA-110217;R-HSA-9629483;R-HSA-9629195;R-HSA-9629497;R-HSA-110157;R-HSA-110156;R-HSA-9629372;R-HSA-9629373
R-HSA-4551638	SUMOylation of chromatin organization proteins	2	62	0.00400931	0.497134	0.303527	0.513917	2	15	0.00101881	9606	Homo sapiens	NUP58		R-HSA-4615987;R-HSA-4615872
R-HSA-5673001	RAF/MAP kinase cascade	9	322	0.0208226	0.500027	0.301006	0.513917	8	75	0.00509407	9606	Homo sapiens	PPP2R1B;PSME3;SHOC2;ABHD17C;FGFR3;PSMB10		R-HSA-5675431;R-HSA-5672965;R-HSA-9647991;R-HSA-5672961;R-HSA-5658430;R-HSA-9647994;R-HSA-5672957;R-HSA-9658445
R-HSA-1257604	PIP3 activates AKT signaling	9	322	0.0208226	0.500027	0.301006	0.513917	9	88	0.00597704	9606	Homo sapiens	RBBP4;PPP2R1B;PSME3;IL1RAP;FGFR3;PSMB10		R-HSA-8944104;R-HSA-2316434;R-HSA-8943817;R-HSA-8857925;R-HSA-8850992;R-HSA-6811472;R-HSA-6811504;R-HSA-6811454;R-HSA-8943780
R-HSA-5602498	MyD88 deficiency (TLR2/4)	1	26	0.00168132	0.503424	0.298066	0.513917	2	2	0.000135842	9606	Homo sapiens	S100A9		R-HSA-5602383;R-HSA-5602606
R-HSA-202040	G-protein activation	1	26	0.00168132	0.503424	0.298066	0.513917	5	6	0.000407526	9606	Homo sapiens	GNG4		R-HSA-167408;R-HSA-167429;R-HSA-167419;R-HSA-167433;R-HSA-112271
R-HSA-392170	ADP signalling through P2Y purinoceptor 12	1	26	0.00168132	0.503424	0.298066	0.513917	3	4	0.000271684	9606	Homo sapiens	GNG4		R-HSA-392195;R-HSA-392187;R-HSA-392202
R-HSA-190241	FGFR2 ligand binding and activation	1	26	0.00168132	0.503424	0.298066	0.513917	2	5	0.000339605	9606	Homo sapiens	FGFBP1		R-HSA-5656070;R-HSA-190260
R-HSA-1368082	RORA activates gene expression	1	26	0.00168132	0.503424	0.298066	0.513917	1	4	0.000271684	9606	Homo sapiens	HELZ2		R-HSA-1801587
R-HSA-167044	Signalling to RAS	1	26	0.00168132	0.503424	0.298066	0.513917	2	10	0.000679209	9606	Homo sapiens	RALB		R-HSA-171026;R-HSA-170991
R-HSA-198753	ERK/MAPK targets	1	26	0.00168132	0.503424	0.298066	0.513917	1	7	0.000475447	9606	Homo sapiens	PPP2R1B		R-HSA-199959
R-HSA-9013695	NOTCH4 Intracellular Domain Regulates Transcription	1	26	0.00168132	0.503424	0.298066	0.513917	1	9	0.000611288	9606	Homo sapiens	KAT2B		R-HSA-9604664
R-HSA-199418	Negative regulation of the PI3K/AKT network	4	137	0.00885929	0.503447	0.298046	0.513917	5	10	0.000679209	9606	Homo sapiens	PPP2R1B;IL1RAP;FGFR3		R-HSA-2316434;R-HSA-8857925;R-HSA-6811472;R-HSA-6811504;R-HSA-6811454
R-HSA-3214815	HDACs deacetylate histones	2	63	0.00407398	0.505571	0.296217	0.513917	5	5	0.000339605	9606	Homo sapiens	H2AX;RBBP4		R-HSA-3777129;R-HSA-3782637;R-HSA-3782655;R-HSA-9679787;R-HSA-3769447
R-HSA-69275	G2/M Transition	6	212	0.0137093	0.506341	0.295557	0.513917	12	78	0.00529783	9606	Homo sapiens	RBBP4;PPP2R1B;PSME3;PSMB10		R-HSA-8854071;R-HSA-8856951;R-HSA-4088141;R-HSA-4088298;R-HSA-8852354;R-HSA-4088299;R-HSA-8856945;R-HSA-4088309;R-HSA-8854044;R-HSA-4088306;R-HSA-4088307;R-HSA-4088305
R-HSA-195258	RHO GTPase Effectors	9	325	0.0210166	0.511088	0.291505	0.513917	25	113	0.00767507	9606	Homo sapiens	H2AX;DYNC1LI2;KLK1;PPP2R1B;TAX1BP3;NF2;IQGAP2;S100A9;MYL12B		R-HSA-5668629;R-HSA-5666129;R-HSA-5625883;R-HSA-2029456;R-HSA-5625797;R-HSA-5625796;R-HSA-5668932;R-HSA-5625870;R-HSA-5626507;R-HSA-5626549;R-HSA-5668978;R-HSA-5672304;R-HSA-5666160;R-HSA-419232;R-HSA-5625849;R-HSA-5625848;R-HSA-5625784;R-HSA-5666169;R-HSA-5626469;R-HSA-5669158;R-HSA-9626848;R-HSA-5671919;R-HSA-419197;R-HSA-5625774;R-HSA-5666216
R-HSA-109606	Intrinsic Pathway for Apoptosis	2	64	0.00413864	0.513917	0.289107	0.513917	16	63	0.00427902	9606	Homo sapiens	CASP7;APAF1		R-HSA-9627056;R-HSA-9627089;R-HSA-6805507;R-HSA-114440;R-HSA-6804652;R-HSA-114252;R-HSA-114254;R-HSA-114256;R-HSA-9627107;R-HSA-114259;R-HSA-6804596;R-HSA-114354;R-HSA-114261;R-HSA-9627078;R-HSA-114361;R-HSA-114392
R-HSA-453274	Mitotic G2-G2/M phases	6	214	0.0138386	0.515398	0.287857	0.515398	12	80	0.00543368	9606	Homo sapiens	RBBP4;PPP2R1B;PSME3;PSMB10		R-HSA-8854071;R-HSA-8856951;R-HSA-4088141;R-HSA-4088298;R-HSA-8852354;R-HSA-4088299;R-HSA-8856945;R-HSA-4088309;R-HSA-8854044;R-HSA-4088306;R-HSA-4088307;R-HSA-4088305
R-HSA-5603041	IRAK4 deficiency (TLR2/4)	1	27	0.00174599	0.516627	0.286823	0.516627	2	2	0.000135842	9606	Homo sapiens	S100A9		R-HSA-5602353;R-HSA-5602672
R-HSA-9694614	Attachment and Entry	1	27	0.00174599	0.516627	0.286823	0.516627	5	11	0.00074713	9606	Homo sapiens	GPC4		R-HSA-9694579;R-HSA-9694661;R-HSA-9699007;R-HSA-9697423;R-HSA-9698988
R-HSA-8964208	Phenylalanine metabolism	1	27	0.00174599	0.516627	0.286823	0.516627	1	6	0.000407526	9606	Homo sapiens	ASRGL1		R-HSA-5696365
R-HSA-211979	Eicosanoids	1	27	0.00174599	0.516627	0.286823	0.516627	1	6	0.000407526	9606	Homo sapiens	CYP4F12		R-HSA-211919
R-HSA-9755088	Ribavirin ADME	1	27	0.00174599	0.516627	0.286823	0.516627	1	12	0.000815051	9606	Homo sapiens	ADA		R-HSA-9754964
R-HSA-391251	Protein folding	3	102	0.00659596	0.517669	0.285948	0.517669	3	28	0.00190179	9606	Homo sapiens	TST;GNG4;DCAF7		R-HSA-390470;R-HSA-6814418;R-HSA-8850560
R-HSA-9694516	SARS-CoV-2 Infection	10	365	0.0236032	0.520468	0.283606	0.520468	17	210	0.0142634	9606	Homo sapiens	ST6GALNAC2;MGAT4B;GPC4;HLA-A;MAGT1;MPP5;NUP58;IFNAR1		R-HSA-9694579;R-HSA-9705681;R-HSA-9696980;R-HSA-9697018;R-HSA-9755359;R-HSA-9699007;R-HSA-9694718;R-HSA-9708889;R-HSA-983426;R-HSA-420661;R-HSA-909726;R-HSA-9755328;R-HSA-9694661;R-HSA-9694793;R-HSA-9768142;R-HSA-9697423;R-HSA-9698988
R-HSA-2980766	Nuclear Envelope Breakdown	2	65	0.00420331	0.522169	0.282189	0.522169	2	13	0.000882972	9606	Homo sapiens	NUP58		R-HSA-2990880;R-HSA-2990882
R-HSA-6791312	TP53 Regulates Transcription of Cell Cycle Genes	2	65	0.00420331	0.522169	0.282189	0.522169	6	42	0.00285268	9606	Homo sapiens	E2F7		R-HSA-6798353;R-HSA-6798304;R-HSA-6798299;R-HSA-6798347;R-HSA-8952996;R-HSA-8953013
R-HSA-112399	IRS-mediated signalling	2	65	0.00420331	0.522169	0.282189	0.522169	1	9	0.000611288	9606	Homo sapiens	FGFR3		R-HSA-109699
R-HSA-5621480	Dectin-2 family	2	65	0.00420331	0.522169	0.282189	0.522169	1	12	0.000815051	9606	Homo sapiens	MUC1;MUC16		R-HSA-8858500
R-HSA-5684996	MAPK1/MAPK3 signaling	9	329	0.0212752	0.525717	0.279248	0.525717	8	82	0.00556952	9606	Homo sapiens	PPP2R1B;PSME3;SHOC2;ABHD17C;FGFR3;PSMB10		R-HSA-5675431;R-HSA-5672965;R-HSA-9647991;R-HSA-5672961;R-HSA-5658430;R-HSA-9647994;R-HSA-5672957;R-HSA-9658445
R-HSA-912694	Regulation of IFNA/IFNB signaling	1	28	0.00181066	0.52948	0.276151	0.52948	4	5	0.000339605	9606	Homo sapiens	IFNAR1		R-HSA-997311;R-HSA-997309;R-HSA-912680;R-HSA-997314
R-HSA-350054	Notch-HLH transcription pathway	1	28	0.00181066	0.52948	0.276151	0.52948	1	2	0.000135842	9606	Homo sapiens	KAT2B		R-HSA-212356
R-HSA-975578	Reactions specific to the complex N-glycan synthesis pathway	1	28	0.00181066	0.52948	0.276151	0.52948	1	7	0.000475447	9606	Homo sapiens	FUT3		R-HSA-5693925
R-HSA-9013507	NOTCH3 Activation and Transmission of Signal to the Nucleus	1	28	0.00181066	0.52948	0.276151	0.52948	2	15	0.00101881	9606	Homo sapiens	APH1A		R-HSA-9017817;R-HSA-9013361
R-HSA-71384	Ethanol oxidation	1	28	0.00181066	0.52948	0.276151	0.52948	1	8	0.000543368	9606	Homo sapiens	ACSS1		R-HSA-449911
R-HSA-189200	Cellular hexose transport	1	28	0.00181066	0.52948	0.276151	0.52948	1	18	0.00122258	9606	Homo sapiens	SLC45A3		R-HSA-8875902
R-HSA-8964038	LDL clearance	1	28	0.00181066	0.52948	0.276151	0.52948	1	20	0.00135842	9606	Homo sapiens	NCEH1		R-HSA-6813720
R-HSA-201722	Formation of the beta-catenin:TCF transactivating complex	2	66	0.00426798	0.530326	0.275457	0.530326	3	13	0.000882972	9606	Homo sapiens	H2AX;RUNX3		R-HSA-4411367;R-HSA-3364026;R-HSA-3451147
R-HSA-70326	Glucose metabolism	4	143	0.00924728	0.536853	0.270144	0.536853	3	50	0.00339605	9606	Homo sapiens	SLC37A1;PPP2R1B;NUP58		R-HSA-3257122;R-HSA-163750;R-HSA-170796
R-HSA-194441	Metabolism of non-coding RNA	2	67	0.00433264	0.538389	0.268904	0.538389	2	6	0.000407526	9606	Homo sapiens	NUP58		R-HSA-191825;R-HSA-191830
R-HSA-191859	snRNP Assembly	2	67	0.00433264	0.538389	0.268904	0.538389	2	6	0.000407526	9606	Homo sapiens	NUP58		R-HSA-191825;R-HSA-191830
R-HSA-4085001	Sialic acid metabolism	2	67	0.00433264	0.538389	0.268904	0.538389	1	21	0.00142634	9606	Homo sapiens	ST6GALNAC1;ST6GALNAC2		R-HSA-4084980
R-HSA-392451	G beta:gamma signalling through PI3Kgamma	1	29	0.00187532	0.541991	0.266008	0.541991	2	4	0.000271684	9606	Homo sapiens	GNG4		R-HSA-392295;R-HSA-392300
R-HSA-211935	Fatty acids	1	29	0.00187532	0.541991	0.266008	0.541991	1	4	0.000271684	9606	Homo sapiens	CYP4F12		R-HSA-211904
R-HSA-9648895	Response of EIF2AK1 (HRI) to heme deficiency	1	29	0.00187532	0.541991	0.266008	0.541991	3	20	0.00135842	9606	Homo sapiens	EIF2AK1		R-HSA-9648883;R-HSA-9648880;R-HSA-9648888
R-HSA-9830674	Formation of the ureteric bud	1	29	0.00187532	0.541991	0.266008	0.541991	2	14	0.000950893	9606	Homo sapiens	NPNT		R-HSA-9830951;R-HSA-9830765
R-HSA-1855167	Synthesis of pyrophosphates in the cytosol	1	29	0.00187532	0.541991	0.266008	0.541991	2	15	0.00101881	9606	Homo sapiens	PPIP5K2		R-HSA-1855182;R-HSA-1855216
R-HSA-74182	Ketone body metabolism	1	29	0.00187532	0.541991	0.266008	0.541991	1	11	0.00074713	9606	Homo sapiens	BDH2		R-HSA-5696457
R-HSA-9634638	Estrogen-dependent nuclear events downstream of ESR-membrane signaling	1	29	0.00187532	0.541991	0.266008	0.541991	1	12	0.000815051	9606	Homo sapiens	UHMK1		R-HSA-9632868
R-HSA-948021	Transport to the Golgi and subsequent modification	6	220	0.0142266	0.542175	0.265861	0.542175	6	60	0.00407526	9606	Homo sapiens	ANKRD28;B4GALT3;DYNC1LI2;MGAT4B;FUT3		R-HSA-975919;R-HSA-975903;R-HSA-5693925;R-HSA-5694421;R-HSA-6809006;R-HSA-6809003
R-HSA-2894858	Signaling by NOTCH1 HD+PEST Domain Mutants in Cancer	2	68	0.00439731	0.546355	0.262525	0.546355	12	21	0.00142634	9606	Homo sapiens	APH1A;KAT2B		R-HSA-4396402;R-HSA-4396401;R-HSA-2220979;R-HSA-2220981;R-HSA-2220964;R-HSA-2220966;R-HSA-2220985;R-HSA-2220971;R-HSA-4396393;R-HSA-4396392;R-HSA-2220957;R-HSA-2220988
R-HSA-2644602	Signaling by NOTCH1 PEST Domain Mutants in Cancer	2	68	0.00439731	0.546355	0.262525	0.546355	12	21	0.00142634	9606	Homo sapiens	APH1A;KAT2B		R-HSA-4396402;R-HSA-4396401;R-HSA-2220979;R-HSA-2220981;R-HSA-2220964;R-HSA-2220966;R-HSA-2220985;R-HSA-2220971;R-HSA-4396393;R-HSA-4396392;R-HSA-2220957;R-HSA-2220988
R-HSA-2894862	Constitutive Signaling by NOTCH1 HD+PEST Domain Mutants	2	68	0.00439731	0.546355	0.262525	0.546355	12	21	0.00142634	9606	Homo sapiens	APH1A;KAT2B		R-HSA-4396402;R-HSA-4396401;R-HSA-2220979;R-HSA-2220981;R-HSA-2220964;R-HSA-2220966;R-HSA-2220985;R-HSA-2220971;R-HSA-4396393;R-HSA-4396392;R-HSA-2220957;R-HSA-2220988
R-HSA-2644606	Constitutive Signaling by NOTCH1 PEST Domain Mutants	2	68	0.00439731	0.546355	0.262525	0.546355	12	21	0.00142634	9606	Homo sapiens	APH1A;KAT2B		R-HSA-4396402;R-HSA-4396401;R-HSA-2220979;R-HSA-2220981;R-HSA-2220964;R-HSA-2220966;R-HSA-2220985;R-HSA-2220971;R-HSA-4396393;R-HSA-4396392;R-HSA-2220957;R-HSA-2220988
R-HSA-2644603	Signaling by NOTCH1 in Cancer	2	68	0.00439731	0.546355	0.262525	0.546355	12	39	0.00264892	9606	Homo sapiens	APH1A;KAT2B		R-HSA-4396402;R-HSA-4396401;R-HSA-2220979;R-HSA-2220981;R-HSA-2220964;R-HSA-2220966;R-HSA-2220985;R-HSA-2220971;R-HSA-4396393;R-HSA-4396392;R-HSA-2220957;R-HSA-2220988
R-HSA-983189	Kinesins	2	68	0.00439731	0.546355	0.262525	0.546355	3	14	0.000950893	9606	Homo sapiens	KIF12;KIFAP3		R-HSA-983259;R-HSA-984708;R-HSA-983266
R-HSA-1483206	Glycerophospholipid biosynthesis	6	221	0.0142913	0.546576	0.26235	0.546576	12	133	0.00903349	9606	Homo sapiens	ETNK1;LIPH;STARD10;MBOAT1;PCTP;NES		R-HSA-1482646;R-HSA-1483222;R-HSA-1482533;R-HSA-8873923;R-HSA-8873794;R-HSA-1482547;R-HSA-1482691;R-HSA-1482636;R-HSA-6792445;R-HSA-8873834;R-HSA-1482667;R-HSA-8873929
R-HSA-8878171	Transcriptional regulation by RUNX1	7	259	0.0167486	0.546646	0.262294	0.546646	26	132	0.00896556	9606	Homo sapiens	H2AX;KAT2B;PSME3;PSMB10;HIPK2		R-HSA-8936584;R-HSA-8937097;R-HSA-8937037;R-HSA-8937113;R-HSA-8937050;R-HSA-8865491;R-HSA-8936989;R-HSA-8937118;R-HSA-8957265;R-HSA-8936979;R-HSA-8865498;R-HSA-8936599;R-HSA-8936616;R-HSA-8878054;R-HSA-8936621;R-HSA-8878050;R-HSA-8865505;R-HSA-8936608;R-HSA-8936481;R-HSA-8936995;R-HSA-8937016;R-HSA-8935740;R-HSA-8937022;R-HSA-8935730;R-HSA-8935731;R-HSA-8936628
R-HSA-1630316	Glycosaminoglycan metabolism	5	183	0.0118339	0.546858	0.262126	0.546858	27	88	0.00597704	9606	Homo sapiens	B4GALT3;SLC26A2;CHST13;GPC4;CHST14		R-HSA-2076383;R-HSA-2076508;R-HSA-1971483;R-HSA-2046298;R-HSA-2024084;R-HSA-2076371;R-HSA-2022860;R-HSA-2022856;R-HSA-2022919;R-HSA-2076419;R-HSA-2076611;R-HSA-2022851;R-HSA-1889981;R-HSA-9638064;R-HSA-1667005;R-HSA-427555;R-HSA-2025723;R-HSA-1889978;R-HSA-2046265;R-HSA-1878002;R-HSA-2022063;R-HSA-2024108;R-HSA-2076392;R-HSA-2022887;R-HSA-2024100;R-HSA-1889955;R-HSA-1678694
R-HSA-168256	Immune System	71	2660	0.172012	0.549075	0.260368	0.549075	202	1704	0.115737	9606	Homo sapiens	PITPNA;CXCL1;IL1RAP;MAGT1;CXCL3;CXCL2;CTSS;PPP3CA;PPP2R1B;PLAU;TRIM2;TIMP2;CTSH;AP1S1;LGALS9;AP1S3;KIFAP3;SERPINB2;APAF1;IL1R2;HLA-A;TNFRSF1B;CKAP4;IL1A;DYNC1LI2;RAP2B;SLPI;CEACAM6;PSME3;FSCN1;PADI2;CRK;S100A9;NUP58;IFNAR1;RNASEL;KLHL13;DTX4;IQGAP2;PSMB10;C3;MUC1;MBP;PI3;LONRF1;AP1M2;AOC1;MAP3K1;MUC16;LRG1;KLHL5;LCN2;DEGS1;NF2		R-HSA-199169;R-HSA-6810724;R-HSA-8863895;R-HSA-981535;R-HSA-5668417;R-HSA-449058;R-HSA-5668467;R-HSA-1031716;R-HSA-981539;R-HSA-1031713;R-HSA-8937656;R-HSA-5668454;R-HSA-1006143;R-HSA-937022;R-HSA-8937654;R-HSA-8951498;R-HSA-5432849;R-HSA-8951499;R-HSA-173636;R-HSA-1678920;R-HSA-450133;R-HSA-6800434;R-HSA-448603;R-HSA-983150;R-HSA-5668404;R-HSA-8863973;R-HSA-983148;R-HSA-983147;R-HSA-983146;R-HSA…
R-HSA-1296071	Potassium Channels	3	107	0.0069193	0.549739	0.259843	0.549739	4	20	0.00135842	9606	Homo sapiens	GNG4;KCNK1		R-HSA-1013020;R-HSA-1013013;R-HSA-1013012;R-HSA-1299304
R-HSA-983169	Class I MHC mediated antigen processing & presentation	11	412	0.0266425	0.551752	0.258256	0.551752	28	48	0.00326021	9606	Homo sapiens	KLHL5;PSME3;KLHL13;HLA-A;LONRF1;S100A9;CTSS;PSMB10		R-HSA-8951499;R-HSA-1236948;R-HSA-1236954;R-HSA-983427;R-HSA-983426;R-HSA-983425;R-HSA-983424;R-HSA-8863895;R-HSA-1236935;R-HSA-1236943;R-HSA-983150;R-HSA-8863973;R-HSA-983148;R-HSA-983147;R-HSA-983146;R-HSA-983145;R-HSA-983142;R-HSA-983140;R-HSA-983138;R-HSA-983422;R-HSA-983421;R-HSA-1236964;R-HSA-983161;R-HSA-1236965;R-HSA-1236970;R-HSA-1236971;R-HSA-983157;R-HSA-983156
R-HSA-428930	Thromboxane signalling through TP receptor	1	30	0.00193999	0.554171	0.256356	0.554171	6	8	0.000543368	9606	Homo sapiens	GNG4		R-HSA-428918;R-HSA-428917;R-HSA-428752;R-HSA-428750;R-HSA-428909;R-HSA-428749
R-HSA-933542	TRAF6 mediated NF-kB activation	1	30	0.00193999	0.554171	0.256356	0.554171	2	4	0.000271684	9606	Homo sapiens	MAP3K1		R-HSA-933530;R-HSA-933528
R-HSA-418592	ADP signalling through P2Y purinoceptor 1	1	30	0.00193999	0.554171	0.256356	0.554171	3	7	0.000475447	9606	Homo sapiens	GNG4		R-HSA-418581;R-HSA-418579;R-HSA-418576
R-HSA-9821993	Replacement of protamines by nucleosomes in the male pronucleus	1	30	0.00193999	0.554171	0.256356	0.554171	1	6	0.000407526	9606	Homo sapiens	H2AX		R-HSA-9822185
R-HSA-5669034	TNFs bind their physiological receptors	1	30	0.00193999	0.554171	0.256356	0.554171	1	13	0.000882972	9606	Homo sapiens	TNFRSF1B		R-HSA-5669097
R-HSA-168325	Viral Messenger RNA Synthesis	2	69	0.00446198	0.554225	0.256314	0.554225	2	6	0.000407526	9606	Homo sapiens	NUP58		R-HSA-192627;R-HSA-192925
R-HSA-2428928	IRS-related events triggered by IGF1R	2	69	0.00446198	0.554225	0.256314	0.554225	1	12	0.000815051	9606	Homo sapiens	FGFR3		R-HSA-109699
R-HSA-5619102	SLC transporter disorders	5	185	0.0119633	0.556449	0.254575	0.556449	4	65	0.00441486	9606	Homo sapiens	SLC26A2;SLC11A2;SLC4A4;NUP58		R-HSA-3560789;R-HSA-5623558;R-HSA-5661474;R-HSA-5656219
R-HSA-68886	M Phase	11	415	0.0268365	0.5614	0.250727	0.5614	32	91	0.00618081	9606	Homo sapiens	H2AX;DYNC1LI2;PPP2R1B;PSME3;CAPG;SMC1A;PSMB10;NUP58		R-HSA-2514854;R-HSA-2245218;R-HSA-375302;R-HSA-2545253;R-HSA-2288097;R-HSA-2467809;R-HSA-2467811;R-HSA-1638803;R-HSA-2990880;R-HSA-2294574;R-HSA-2990882;R-HSA-2529015;R-HSA-2545203;R-HSA-2520883;R-HSA-2294580;R-HSA-2468287;R-HSA-2529020;R-HSA-2294590;R-HSA-2468293;R-HSA-9648114;R-HSA-2172678;R-HSA-2294600;R-HSA-2468040;R-HSA-2466068;R-HSA-2470935;R-HSA-2484822;R-HSA-2301205;R-HSA-2467794;R-HSA-17…
R-HSA-6784531	tRNA processing in the nucleus	2	70	0.00452664	0.561998	0.250265	0.561998	1	7	0.000475447	9606	Homo sapiens	NUP58		R-HSA-6783483
R-HSA-381340	Transcriptional regulation of white adipocyte differentiation	3	109	0.00704863	0.562212	0.2501	0.562212	11	19	0.0012905	9606	Homo sapiens	HELZ2;TRAM1;ZNF467		R-HSA-1183058;R-HSA-560472;R-HSA-560473;R-HSA-560491;R-HSA-560493;R-HSA-381283;R-HSA-560510;R-HSA-381309;R-HSA-1183003;R-HSA-560498;R-HSA-560517
R-HSA-190236	Signaling by FGFR	3	109	0.00704863	0.562212	0.2501	0.562212	31	142	0.00964477	9606	Homo sapiens	FGFBP1;FGFR3		R-HSA-5654679;R-HSA-5654416;R-HSA-5654224;R-HSA-5654623;R-HSA-5656070;R-HSA-5654148;R-HSA-5654222;R-HSA-5654413;R-HSA-5654730;R-HSA-5654408;R-HSA-5654409;R-HSA-5654646;R-HSA-5654647;R-HSA-5654709;R-HSA-5654643;R-HSA-5654640;R-HSA-5654641;R-HSA-5654705;R-HSA-5654631;R-HSA-5654628;R-HSA-190385;R-HSA-5654565;R-HSA-8941628;R-HSA-190263;R-HSA-190260;R-HSA-190388;R-HSA-190261;R-HSA-5654625;R-HSA-565463…
R-HSA-1971475	A tetrasaccharide linker sequence is required for GAG synthesis	1	31	0.00200466	0.566027	0.247163	0.566027	5	5	0.000339605	9606	Homo sapiens	GPC4		R-HSA-1889981;R-HSA-9638064;R-HSA-1889978;R-HSA-1878002;R-HSA-1889955
R-HSA-1296059	G protein gated Potassium channels	1	31	0.00200466	0.566027	0.247163	0.566027	3	3	0.000203763	9606	Homo sapiens	GNG4		R-HSA-1013020;R-HSA-1013013;R-HSA-1013012
R-HSA-997272	Inhibition of voltage gated Ca2+ channels via Gbeta/gamma subunits	1	31	0.00200466	0.566027	0.247163	0.566027	3	3	0.000203763	9606	Homo sapiens	GNG4		R-HSA-1013020;R-HSA-1013013;R-HSA-1013012
R-HSA-1296041	Activation of G protein gated Potassium channels	1	31	0.00200466	0.566027	0.247163	0.566027	3	3	0.000203763	9606	Homo sapiens	GNG4		R-HSA-1013020;R-HSA-1013013;R-HSA-1013012
R-HSA-1187000	Fertilization	1	31	0.00200466	0.566027	0.247163	0.566027	1	9	0.000611288	9606	Homo sapiens	CD9		R-HSA-1297275
R-HSA-1660516	Synthesis of PIPs at the early endosome membrane	1	31	0.00200466	0.566027	0.247163	0.566027	1	13	0.000882972	9606	Homo sapiens	PI4K2B		R-HSA-1675974
R-HSA-400685	Sema4D in semaphorin signaling	1	31	0.00200466	0.566027	0.247163	0.566027	1	13	0.000882972	9606	Homo sapiens	MYL12B		R-HSA-419197
R-HSA-425410	Metal ion SLC transporters	1	31	0.00200466	0.566027	0.247163	0.566027	1	20	0.00135842	9606	Homo sapiens	SLC11A2		R-HSA-435349
R-HSA-6790901	rRNA modification in the nucleus and cytosol	2	71	0.00459131	0.569674	0.244374	0.569674	2	8	0.000543368	9606	Homo sapiens	IMP3;BUD23		R-HSA-6790982;R-HSA-6790906
R-HSA-373755	Semaphorin interactions	2	71	0.00459131	0.569674	0.244374	0.569674	3	41	0.00278476	9606	Homo sapiens	PLXND1;MYL12B		R-HSA-416690;R-HSA-419197;R-HSA-416683
R-HSA-983705	Signaling by the B Cell Receptor (BCR)	5	189	0.0122219	0.575327	0.240086	0.575327	3	45	0.00305644	9606	Homo sapiens	PPP3CA;PSME3;PSMB10		R-HSA-1168640;R-HSA-2025882;R-HSA-2025890
R-HSA-9711123	Cellular response to chemical stress	8	305	0.0197232	0.576883	0.238913	0.576883	7	173	0.0117503	9606	Homo sapiens	HELZ2;GPX3;PSME3;PGD;PSMB10		R-HSA-9761828;R-HSA-9761846;R-HSA-9762096;R-HSA-3341397;R-HSA-400143;R-HSA-8932355;R-HSA-9755306
R-HSA-936837	Ion transport by P-type ATPases	2	72	0.00465598	0.577252	0.238635	0.577252	3	17	0.00115466	9606	Homo sapiens	FXYD3;ATP13A2		R-HSA-5692480;R-HSA-9684068;R-HSA-936897
R-HSA-2428924	IGF1R signaling cascade	2	72	0.00465598	0.577252	0.238635	0.577252	1	17	0.00115466	9606	Homo sapiens	FGFR3		R-HSA-109699
R-HSA-74751	Insulin receptor signalling cascade	2	72	0.00465598	0.577252	0.238635	0.577252	1	25	0.00169802	9606	Homo sapiens	FGFR3		R-HSA-109699
R-HSA-400042	Adrenaline,noradrenaline inhibits insulin secretion	1	32	0.00206932	0.577569	0.238396	0.577569	4	6	0.000407526	9606	Homo sapiens	GNG4		R-HSA-400037;R-HSA-400097;R-HSA-400046;R-HSA-400092
R-HSA-5357769	Caspase activation via extrinsic apoptotic signalling pathway	1	32	0.00206932	0.577569	0.238396	0.577569	4	17	0.00115466	9606	Homo sapiens	TNFRSF10B		R-HSA-139952;R-HSA-141156;R-HSA-3465448;R-HSA-3371359
R-HSA-5689901	Metalloprotease DUBs	1	32	0.00206932	0.577569	0.238396	0.577569	1	6	0.000407526	9606	Homo sapiens	KAT2B		R-HSA-5691381
R-HSA-69273	Cyclin A/B1/B2 associated events during G2/M transition	1	32	0.00206932	0.577569	0.238396	0.577569	3	25	0.00169802	9606	Homo sapiens	PPP2R1B		R-HSA-8856951;R-HSA-4088141;R-HSA-8856945
R-HSA-1660514	Synthesis of PIPs at the Golgi membrane	1	32	0.00206932	0.577569	0.238396	0.577569	1	11	0.00074713	9606	Homo sapiens	PI4K2B		R-HSA-1676185
R-HSA-70171	Glycolysis	3	112	0.00724263	0.580523	0.236181	0.580523	2	24	0.0016301	9606	Homo sapiens	PPP2R1B;NUP58		R-HSA-163750;R-HSA-170796
R-HSA-9012999	RHO GTPase cycle	12	460	0.0297465	0.582799	0.234481	0.582799	23	91	0.00618081	9606	Homo sapiens	ACBD5;PLXND1;SWAP70;FAM13A;NCK2;ARHGEF3;ARHGEF40;ADD3;IQGAP2;GIT1;CKAP4;FGD1		R-HSA-9018794;R-HSA-9018766;R-HSA-9017507;R-HSA-9013157;R-HSA-8981637;R-HSA-9013159;R-HSA-9013145;R-HSA-9013144;R-HSA-9014296;R-HSA-9018808;R-HSA-9018746;R-HSA-9013023;R-HSA-9693125;R-HSA-9014449;R-HSA-9013009;R-HSA-9696266;R-HSA-8980691;R-HSA-9013109;R-HSA-9693198;R-HSA-9013143;R-HSA-9013110;R-HSA-9696268;R-HSA-9014294
R-HSA-2404192	Signaling by Type 1 Insulin-like Growth Factor 1 Receptor (IGF1R)	2	73	0.00472064	0.584732	0.233043	0.584732	1	19	0.0012905	9606	Homo sapiens	FGFR3		R-HSA-109699
R-HSA-111885	Opioid Signalling	3	113	0.00730729	0.586518	0.231719	0.586518	8	59	0.00400734	9606	Homo sapiens	PPP3CA;PPP2R1B;GNG4		R-HSA-167408;R-HSA-201783;R-HSA-167429;R-HSA-201787;R-HSA-167419;R-HSA-167433;R-HSA-201790;R-HSA-112271
R-HSA-171306	Packaging Of Telomere Ends	1	33	0.00213399	0.588805	0.230028	0.588805	2	2	0.000135842	9606	Homo sapiens	H2AX		R-HSA-181450;R-HSA-176700
R-HSA-73728	RNA Polymerase I Promoter Opening	1	33	0.00213399	0.588805	0.230028	0.588805	1	2	0.000135842	9606	Homo sapiens	H2AX		R-HSA-73718
R-HSA-4641262	Disassembly of the destruction complex and recruitment of AXIN to the membrane	1	33	0.00213399	0.588805	0.230028	0.588805	2	7	0.000475447	9606	Homo sapiens	PPP2R1B		R-HSA-201685;R-HSA-3601585
R-HSA-3928663	EPHA-mediated growth cone collapse	1	33	0.00213399	0.588805	0.230028	0.588805	1	4	0.000271684	9606	Homo sapiens	MYL12B		R-HSA-3928616
R-HSA-1483213	Synthesis of PE	1	33	0.00213399	0.588805	0.230028	0.588805	1	9	0.000611288	9606	Homo sapiens	ETNK1		R-HSA-1483222
R-HSA-9018519	Estrogen-dependent gene expression	4	153	0.00989395	0.589887	0.229231	0.589887	18	66	0.00448278	9606	Homo sapiens	H2AX;KAT2B;TRAM1;SMC1A		R-HSA-9009065;R-HSA-9011949;R-HSA-9011983;R-HSA-9011950;R-HSA-9012000;R-HSA-9023840;R-HSA-9008258;R-HSA-9009378;R-HSA-9011975;R-HSA-9023846;R-HSA-9008315;R-HSA-9009371;R-HSA-9008285;R-HSA-9011997;R-HSA-9011966;R-HSA-9011952;R-HSA-9023859;R-HSA-9023860
R-HSA-8980692	RHOA GTPase cycle	4	154	0.00995861	0.594993	0.225488	0.594993	3	6	0.000407526	9606	Homo sapiens	ACBD5;FAM13A;ARHGEF3;ARHGEF40		R-HSA-9013009;R-HSA-8980691;R-HSA-8981637
R-HSA-9830369	Kidney development	2	75	0.00484997	0.599398	0.222285	0.599398	4	50	0.00339605	9606	Homo sapiens	NPNT		R-HSA-9830951;R-HSA-9830668;R-HSA-9830765;R-HSA-9830475
R-HSA-168249	Innate Immune System	35	1341	0.0867175	0.599418	0.22227	0.599418	89	725	0.0492427	9606	Homo sapiens	CXCL1;MAGT1;DTX4;IQGAP2;CTSS;PSMB10;C3;PPP3CA;MUC1;PPP2R1B;PLAU;TIMP2;CTSH;MBP;PI3;AOC1;MAP3K1;MUC16;APAF1;TNFRSF1B;CKAP4;LRG1;RAP2B;SLPI;CEACAM6;PSME3;LCN2;PADI2;DEGS1;NF2;CRK;S100A9		R-HSA-8858500;R-HSA-8853252;R-HSA-6810724;R-HSA-2029467;R-HSA-166286;R-HSA-8852874;R-HSA-2029456;R-HSA-976768;R-HSA-166284;R-HSA-6799350;R-HSA-981535;R-HSA-2559414;R-HSA-933530;R-HSA-199959;R-HSA-933528;R-HSA-5229273;R-HSA-1678981;R-HSA-166817;R-HSA-976810;R-HSA-6798528;R-HSA-173739;R-HSA-981539;R-HSA-2730887;R-HSA-173740;R-HSA-1606327;R-HSA-1006143;R-HSA-937022;R-HSA-173745;R-HSA-173754;R-HSA-27…
R-HSA-171319	Telomere Extension By Telomerase	1	34	0.00219865	0.599743	0.222035	0.599743	2	10	0.000679209	9606	Homo sapiens	ANKRD28		R-HSA-163096;R-HSA-9686524
R-HSA-451326	Activation of kainate receptors upon glutamate binding	1	34	0.00219865	0.599743	0.222035	0.599743	1	6	0.000407526	9606	Homo sapiens	GNG4		R-HSA-500717
R-HSA-8850843	Phosphate bond hydrolysis by NTPDase proteins	1	34	0.00219865	0.599743	0.222035	0.599743	1	12	0.000815051	9606	Homo sapiens	ENTPD2		R-HSA-8851089
R-HSA-5620971	Pyroptosis	1	34	0.00219865	0.599743	0.222035	0.599743	1	23	0.00156218	9606	Homo sapiens	IL1A		R-HSA-449058
R-HSA-5619507	Activation of HOX genes during differentiation	3	116	0.00750129	0.604173	0.218839	0.604173	31	43	0.0029206	9606	Homo sapiens	H2AX;TRAM1;RBBP4		R-HSA-5617877;R-HSA-5617492;R-HSA-5617431;R-HSA-5617874;R-HSA-5621010;R-HSA-6810159;R-HSA-6810158;R-HSA-5617887;R-HSA-5617862;R-HSA-6810161;R-HSA-5617859;R-HSA-5617484;R-HSA-5617676;R-HSA-5693644;R-HSA-5617486;R-HSA-5617672;R-HSA-5617867;R-HSA-5617483;R-HSA-5621002;R-HSA-5617866;R-HSA-5617462;R-HSA-5617650;R-HSA-5617661;R-HSA-5617471;R-HSA-5617445;R-HSA-5617452;R-HSA-5617454;R-HSA-6810139;R-HSA-5…
R-HSA-5617472	Activation of anterior HOX genes in hindbrain development during early embryogenesis	3	116	0.00750129	0.604173	0.218839	0.604173	31	43	0.0029206	9606	Homo sapiens	H2AX;TRAM1;RBBP4		R-HSA-5617877;R-HSA-5617492;R-HSA-5617431;R-HSA-5617874;R-HSA-5621010;R-HSA-6810159;R-HSA-6810158;R-HSA-5617887;R-HSA-5617862;R-HSA-6810161;R-HSA-5617859;R-HSA-5617484;R-HSA-5617676;R-HSA-5693644;R-HSA-5617486;R-HSA-5617672;R-HSA-5617867;R-HSA-5617483;R-HSA-5621002;R-HSA-5617866;R-HSA-5617462;R-HSA-5617650;R-HSA-5617661;R-HSA-5617471;R-HSA-5617445;R-HSA-5617452;R-HSA-5617454;R-HSA-6810139;R-HSA-5…
R-HSA-2454202	Fc epsilon receptor (FCERI) signaling	6	235	0.0151966	0.60606	0.217484	0.60606	7	65	0.00441486	9606	Homo sapiens	PPP3CA;MAP3K1;PSME3;PSMB10		R-HSA-2730872;R-HSA-2730849;R-HSA-5607724;R-HSA-2730896;R-HSA-2730867;R-HSA-2730868;R-HSA-2730887
R-HSA-8936459	RUNX1 regulates genes involved in megakaryocyte differentiation and platelet function	2	76	0.00491464	0.606583	0.217109	0.606583	20	33	0.00224139	9606	Homo sapiens	H2AX;KAT2B		R-HSA-8936616;R-HSA-8936584;R-HSA-8937097;R-HSA-8937037;R-HSA-8936621;R-HSA-8936608;R-HSA-8936481;R-HSA-8936995;R-HSA-8937016;R-HSA-8937113;R-HSA-8937050;R-HSA-8935740;R-HSA-8936989;R-HSA-8937118;R-HSA-8937022;R-HSA-8935730;R-HSA-8936979;R-HSA-8935731;R-HSA-8936628;R-HSA-8936599
R-HSA-5218859	Regulated Necrosis	2	76	0.00491464	0.606583	0.217109	0.606583	4	52	0.00353189	9606	Homo sapiens	IL1A;TNFRSF10B		R-HSA-3465429;R-HSA-449058;R-HSA-5675456;R-HSA-5213462
R-HSA-5334118	DNA methylation	1	35	0.00226332	0.61039	0.214393	0.61039	7	7	0.000475447	9606	Homo sapiens	H2AX		R-HSA-5334097;R-HSA-5334160;R-HSA-5334099;R-HSA-5334179;R-HSA-5334164;R-HSA-5334151;R-HSA-5334152
R-HSA-420092	Glucagon-type ligand receptors	1	35	0.00226332	0.61039	0.214393	0.61039	1	8	0.000543368	9606	Homo sapiens	GNG4		R-HSA-381612
R-HSA-450282	MAPK targets/ Nuclear events mediated by MAP kinases	1	35	0.00226332	0.61039	0.214393	0.61039	1	16	0.00108674	9606	Homo sapiens	PPP2R1B		R-HSA-199959
R-HSA-983168	Antigen processing: Ubiquitination & Proteasome degradation	8	315	0.0203699	0.612989	0.212547	0.612989	5	9	0.000611288	9606	Homo sapiens	KLHL5;PSME3;KLHL13;LONRF1;PSMB10		R-HSA-983150;R-HSA-983147;R-HSA-983157;R-HSA-983156;R-HSA-983140
R-HSA-5626467	RHO GTPases activate IQGAPs	1	36	0.00232799	0.620755	0.20708	0.620755	4	5	0.000339605	9606	Homo sapiens	IQGAP2		R-HSA-5626549;R-HSA-5626469;R-HSA-5672304;R-HSA-5626507
R-HSA-68962	Activation of the pre-replicative complex	1	36	0.00232799	0.620755	0.20708	0.620755	7	9	0.000611288	9606	Homo sapiens	CDC6		R-HSA-68960;R-HSA-68914;R-HSA-68917;R-HSA-68916;R-HSA-68919;R-HSA-68918;R-HSA-68940
R-HSA-456926	Thrombin signalling through proteinase activated receptors (PARs)	1	36	0.00232799	0.620755	0.20708	0.620755	6	16	0.00108674	9606	Homo sapiens	GNG4		R-HSA-396996;R-HSA-397891;R-HSA-114552;R-HSA-396941;R-HSA-397835;R-HSA-114558
R-HSA-380972	Energy dependent regulation of mTOR by LKB1-AMPK	1	36	0.00232799	0.620755	0.20708	0.620755	2	7	0.000475447	9606	Homo sapiens	STRADB		R-HSA-200421;R-HSA-380942
R-HSA-5686938	Regulation of TLR by endogenous ligand	1	36	0.00232799	0.620755	0.20708	0.620755	1	12	0.000815051	9606	Homo sapiens	S100A9		R-HSA-5432849
R-HSA-211000	Gene Silencing by RNA	3	119	0.00769529	0.621323	0.206682	0.621323	2	40	0.00271684	9606	Homo sapiens	H2AX;NUP58		R-HSA-5578742;R-HSA-5578744
R-HSA-9705671	SARS-CoV-2 activates/modulates innate and adaptive immune responses	4	160	0.0103466	0.624817	0.204247	0.624817	6	47	0.00319228	9606	Homo sapiens	HLA-A;NUP58;IFNAR1		R-HSA-909726;R-HSA-9755328;R-HSA-9768142;R-HSA-9755359;R-HSA-9708889;R-HSA-983426
R-HSA-913531	Interferon Signaling	10	397	0.0256725	0.62626	0.203245	0.62626	24	119	0.00808259	9606	Homo sapiens	RNASEL;PPP2R1B;TRIM2;HLA-A;NUP58;IFNAR1		R-HSA-9678737;R-HSA-912680;R-HSA-5223305;R-HSA-909732;R-HSA-8985123;R-HSA-1176059;R-HSA-1031716;R-HSA-909729;R-HSA-997314;R-HSA-9836664;R-HSA-1031713;R-HSA-909730;R-HSA-997311;R-HSA-909724;R-HSA-997309;R-HSA-909726;R-HSA-909722;R-HSA-8985201;R-HSA-9009936;R-HSA-1015702;R-HSA-909719;R-HSA-909718;R-HSA-9009941;R-HSA-1015699
R-HSA-9013106	RHOC GTPase cycle	2	79	0.00510864	0.627552	0.20235	0.627552	2	6	0.000407526	9606	Homo sapiens	ACBD5;ARHGEF40		R-HSA-9013109;R-HSA-9013110
R-HSA-3000178	ECM proteoglycans	2	79	0.00510864	0.627552	0.20235	0.627552	4	23	0.00156218	9606	Homo sapiens	COL6A2;ITGB6		R-HSA-2327909;R-HSA-2681667;R-HSA-2465883;R-HSA-2466106
R-HSA-2022854	Keratan sulfate biosynthesis	1	37	0.00239265	0.630844	0.200078	0.630844	3	9	0.000611288	9606	Homo sapiens	B4GALT3		R-HSA-2046298;R-HSA-2025723;R-HSA-2046265
R-HSA-2129379	Molecules associated with elastic fibres	1	37	0.00239265	0.630844	0.200078	0.630844	2	10	0.000679209	9606	Homo sapiens	ITGB6		R-HSA-2396029;R-HSA-2395320
R-HSA-9820960	Respiratory syncytial virus (RSV) attachment and entry	1	37	0.00239265	0.630844	0.200078	0.630844	1	7	0.000475447	9606	Homo sapiens	GPC4		R-HSA-9836468
R-HSA-162710	Synthesis of glycosylphosphatidylinositol (GPI)	1	37	0.00239265	0.630844	0.200078	0.630844	1	11	0.00074713	9606	Homo sapiens	PIGZ		R-HSA-162797
R-HSA-9833109	Evasion by RSV of host interferon responses	1	37	0.00239265	0.630844	0.200078	0.630844	1	12	0.000815051	9606	Homo sapiens	IFNAR1		R-HSA-909719
R-HSA-1296065	Inwardly rectifying K+ channels	1	38	0.00245732	0.640666	0.193368	0.640666	3	7	0.000475447	9606	Homo sapiens	GNG4		R-HSA-1013020;R-HSA-1013013;R-HSA-1013012
R-HSA-110330	Recognition and association of DNA glycosylase with site containing an affected purine	1	38	0.00245732	0.640666	0.193368	0.640666	2	10	0.000679209	9606	Homo sapiens	H2AX		R-HSA-9629195;R-HSA-9629373
R-HSA-111465	Apoptotic cleavage of cellular proteins	1	38	0.00245732	0.640666	0.193368	0.640666	6	38	0.002581	9606	Homo sapiens	CASP7		R-HSA-201634;R-HSA-201639;R-HSA-351936;R-HSA-351901;R-HSA-9029680;R-HSA-201628
R-HSA-5668599	RHO GTPases Activate NADPH Oxidases	1	38	0.00245732	0.640666	0.193368	0.640666	2	14	0.000950893	9606	Homo sapiens	S100A9		R-HSA-9626848;R-HSA-5668629
R-HSA-1980145	Signaling by NOTCH2	1	38	0.00245732	0.640666	0.193368	0.640666	2	20	0.00135842	9606	Homo sapiens	APH1A		R-HSA-2974731;R-HSA-157640
R-HSA-159236	Transport of Mature mRNA derived from an Intron-Containing Transcript	2	81	0.00523797	0.641044	0.193112	0.641044	3	4	0.000271684	9606	Homo sapiens	NUP58		R-HSA-75097;R-HSA-75096;R-HSA-75098
R-HSA-1445148	Translocation of SLC2A4 (GLUT4) to the plasma membrane	2	81	0.00523797	0.641044	0.193112	0.641044	3	15	0.00101881	9606	Homo sapiens	RALGAPA2;KIFAP3		R-HSA-1458485;R-HSA-2316347;R-HSA-1458463
R-HSA-6803157	Antimicrobial peptides	3	123	0.00795396	0.643393	0.191524	0.643393	4	58	0.00393941	9606	Homo sapiens	LCN2;PI3;S100A9		R-HSA-6810724;R-HSA-5229273;R-HSA-6798528;R-HSA-6798474
R-HSA-2022928	HS-GAG biosynthesis	1	39	0.00252199	0.650227	0.186935	0.650227	13	14	0.000950893	9606	Homo sapiens	GPC4		R-HSA-2076383;R-HSA-2076508;R-HSA-2076371;R-HSA-2024108;R-HSA-2022860;R-HSA-2022856;R-HSA-2076392;R-HSA-2022887;R-HSA-2022919;R-HSA-2024100;R-HSA-2076419;R-HSA-2076611;R-HSA-2022851
R-HSA-397795	G-protein beta:gamma signalling	1	39	0.00252199	0.650227	0.186935	0.650227	12	15	0.00101881	9606	Homo sapiens	GNG4		R-HSA-392295;R-HSA-8964634;R-HSA-8964604;R-HSA-8964605;R-HSA-8964317;R-HSA-8964271;R-HSA-398193;R-HSA-392300;R-HSA-8964241;R-HSA-8964614;R-HSA-398040;R-HSA-8964599
R-HSA-8939243	RUNX1 interacts with co-factors whose precise effect on RUNX1 targets is not known	1	39	0.00252199	0.650227	0.186935	0.650227	2	5	0.000339605	9606	Homo sapiens	HIPK2		R-HSA-8878054;R-HSA-8878050
R-HSA-176187	Activation of ATR in response to replication stress	1	39	0.00252199	0.650227	0.186935	0.650227	2	9	0.000611288	9606	Homo sapiens	CDC6		R-HSA-176298;R-HSA-176318
R-HSA-68616	Assembly of the ORC complex at the origin of replication	1	39	0.00252199	0.650227	0.186935	0.650227	2	11	0.00074713	9606	Homo sapiens	H2AX		R-HSA-9749197;R-HSA-9749098
R-HSA-5675482	Regulation of necroptotic cell death	1	39	0.00252199	0.650227	0.186935	0.650227	2	21	0.00142634	9606	Homo sapiens	TNFRSF10B		R-HSA-3465429;R-HSA-5675456
R-HSA-1855204	Synthesis of IP3 and IP4 in the cytosol	1	39	0.00252199	0.650227	0.186935	0.650227	1	12	0.000815051	9606	Homo sapiens	PLCE1		R-HSA-1855221
R-HSA-6804758	Regulation of TP53 Activity through Acetylation	1	39	0.00252199	0.650227	0.186935	0.650227	1	14	0.000950893	9606	Homo sapiens	RBBP4		R-HSA-6805650
R-HSA-9022692	Regulation of MECP2 expression and activity	1	39	0.00252199	0.650227	0.186935	0.650227	1	14	0.000950893	9606	Homo sapiens	HIPK2		R-HSA-9022314
R-HSA-354192	Integrin signaling	1	39	0.00252199	0.650227	0.186935	0.650227	1	24	0.0016301	9606	Homo sapiens	CRK		R-HSA-372697
R-HSA-9619665	EGR2 and SOX10-mediated initiation of Schwann cell myelination	1	39	0.00252199	0.650227	0.186935	0.650227	1	26	0.00176594	9606	Homo sapiens	MBP		R-HSA-9614773
R-HSA-8852135	Protein ubiquitination	2	83	0.0053673	0.654148	0.184324	0.654148	4	32	0.00217347	9606	Homo sapiens	RNF144A;HLA-A		R-HSA-8943080;R-HSA-8943083;R-HSA-8938770;R-HSA-8938773
R-HSA-1169408	ISG15 antiviral mechanism	2	83	0.0053673	0.654148	0.184324	0.654148	1	16	0.00108674	9606	Homo sapiens	NUP58		R-HSA-1176059
R-HSA-1482788	Acyl chain remodelling of PC	1	40	0.00258665	0.659535	0.180762	0.659535	2	9	0.000611288	9606	Homo sapiens	NES		R-HSA-1482533;R-HSA-1482547
R-HSA-163359	Glucagon signaling in metabolic regulation	1	40	0.00258665	0.659535	0.180762	0.659535	1	6	0.000407526	9606	Homo sapiens	GNG4		R-HSA-825631
R-HSA-9006925	Intracellular signaling by second messengers	9	369	0.0238619	0.66151	0.179463	0.66151	9	116	0.00787883	9606	Homo sapiens	RBBP4;PPP2R1B;PSME3;IL1RAP;FGFR3;PSMB10		R-HSA-8944104;R-HSA-2316434;R-HSA-8943817;R-HSA-8857925;R-HSA-8850992;R-HSA-6811472;R-HSA-6811504;R-HSA-6811454;R-HSA-8943780
R-HSA-5358351	Signaling by Hedgehog	4	168	0.0108639	0.662358	0.178907	0.662358	7	82	0.00556952	9606	Homo sapiens	PSME3;PSMB10		R-HSA-5610757;R-HSA-5362448;R-HSA-5610758;R-HSA-5610754;R-HSA-5635868;R-HSA-5635854;R-HSA-5610760
R-HSA-983170	Antigen Presentation: Folding, assembly and peptide loading of class I MHC	1	41	0.00265132	0.668595	0.174837	0.668595	13	16	0.00108674	9606	Homo sapiens	HLA-A		R-HSA-8951499;R-HSA-983148;R-HSA-983146;R-HSA-983145;R-HSA-983142;R-HSA-983427;R-HSA-983426;R-HSA-983138;R-HSA-983425;R-HSA-983424;R-HSA-983422;R-HSA-983421;R-HSA-983161
R-HSA-392518	Signal amplification	1	41	0.00265132	0.668595	0.174837	0.668595	12	19	0.0012905	9606	Homo sapiens	GNG4		R-HSA-428918;R-HSA-428917;R-HSA-418581;R-HSA-418579;R-HSA-392195;R-HSA-428752;R-HSA-418576;R-HSA-428750;R-HSA-428909;R-HSA-428749;R-HSA-392187;R-HSA-392202
R-HSA-6814122	Cooperation of PDCL (PhLP1) and TRiC/CCT in G-protein beta folding	1	41	0.00265132	0.668595	0.174837	0.668595	2	11	0.00074713	9606	Homo sapiens	GNG4		R-HSA-6814418;R-HSA-8850560
R-HSA-5365859	RA biosynthesis pathway	1	41	0.00265132	0.668595	0.174837	0.668595	1	11	0.00074713	9606	Homo sapiens	SDR16C5		R-HSA-5362518
R-HSA-4420097	VEGFA-VEGFR2 Pathway	3	129	0.00834196	0.674769	0.170845	0.674769	13	79	0.00536575	9606	Homo sapiens	HSBP1;NCK2;CRK		R-HSA-5218824;R-HSA-5218822;R-HSA-5218854;R-HSA-5218916;R-HSA-5218815;R-HSA-5218847;R-HSA-5218814;R-HSA-5218812;R-HSA-5218811;R-HSA-5218839;R-HSA-5218806;R-HSA-5218804;R-HSA-5218832
R-HSA-5602358	Diseases associated with the TLR signaling cascade	1	42	0.00271599	0.677415	0.169146	0.677415	4	15	0.00101881	9606	Homo sapiens	S100A9		R-HSA-5602353;R-HSA-5602672;R-HSA-5602383;R-HSA-5602606
R-HSA-5260271	Diseases of Immune System	1	42	0.00271599	0.677415	0.169146	0.677415	4	15	0.00101881	9606	Homo sapiens	S100A9		R-HSA-5602353;R-HSA-5602672;R-HSA-5602383;R-HSA-5602606
R-HSA-9772755	Formation of WDR5-containing histone-modifying complexes	1	42	0.00271599	0.677415	0.169146	0.677415	1	30	0.00203763	9606	Homo sapiens	KAT2B		R-HSA-9677051
R-HSA-1169410	Antiviral mechanism by IFN-stimulated genes	4	172	0.0111226	0.680147	0.167397	0.680147	6	71	0.00482239	9606	Homo sapiens	RNASEL;PPP2R1B;NUP58		R-HSA-8985201;R-HSA-9009936;R-HSA-8985123;R-HSA-1176059;R-HSA-9009941;R-HSA-9836664
R-HSA-1912408	Pre-NOTCH Transcription and Translation	2	88	0.00569064	0.685238	0.164159	0.685238	6	28	0.00190179	9606	Homo sapiens	H2AX;KAT2B		R-HSA-9604834;R-HSA-1912415;R-HSA-9017835;R-HSA-1912416;R-HSA-9604831;R-HSA-9604829
R-HSA-2151201	Transcriptional activation of mitochondrial biogenesis	2	88	0.00569064	0.685238	0.164159	0.685238	2	32	0.00217347	9606	Homo sapiens	HELZ2;IDH2		R-HSA-1592238;R-HSA-5688289
R-HSA-2995410	Nuclear Envelope (NE) Reassembly	2	88	0.00569064	0.685238	0.164159	0.685238	1	24	0.0016301	9606	Homo sapiens	NUP58		R-HSA-9634219
R-HSA-9696264	RND3 GTPase cycle	1	43	0.00278065	0.686	0.163676	0.686	1	2	0.000135842	9606	Homo sapiens	CKAP4		R-HSA-9696268
R-HSA-8963691	Phenylalanine and tyrosine metabolism	1	43	0.00278065	0.686	0.163676	0.686	1	12	0.000815051	9606	Homo sapiens	ASRGL1		R-HSA-5696365
R-HSA-6804757	Regulation of TP53 Degradation	1	43	0.00278065	0.686	0.163676	0.686	2	30	0.00203763	9606	Homo sapiens	PPP2R1B		R-HSA-6792871;R-HSA-6792863
R-HSA-8853659	RET signaling	1	43	0.00278065	0.686	0.163676	0.686	1	24	0.0016301	9606	Homo sapiens	SHANK3		R-HSA-8855915
R-HSA-1640170	Cell Cycle	18	733	0.0474004	0.686395	0.163426	0.686395	123	451	0.0306323	9606	Homo sapiens	H2AX;ANKRD28;RRM2;CAPG;CDC6;SMC1A;PSMB10;CKS1B;DYNC1LI2;RBBP4;PPP2R1B;PSME3;NUP58		R-HSA-69891;R-HSA-375302;R-HSA-8964492;R-HSA-8852354;R-HSA-912389;R-HSA-8961665;R-HSA-8964482;R-HSA-2990880;R-HSA-2294574;R-HSA-264458;R-HSA-2990882;R-HSA-2545203;R-HSA-912408;R-HSA-2520883;R-HSA-2294580;R-HSA-163096;R-HSA-8964498;R-HSA-174105;R-HSA-188191;R-HSA-2294590;R-HSA-8964525;R-HSA-2172678;R-HSA-8964513;R-HSA-75825;R-HSA-2466068;R-HSA-2470935;R-HSA-68914;R-HSA-68917;R-HSA-68916;R-HSA-6891…
R-HSA-9609690	HCMV Early Events	5	215	0.0139033	0.686749	0.163202	0.686749	8	12	0.000815051	9606	Homo sapiens	H2AX;DYNC1LI2;RBBP4;NUP58		R-HSA-9614816;R-HSA-9614369;R-HSA-9621073;R-HSA-9614343;R-HSA-9614810;R-HSA-9614811;R-HSA-9623096;R-HSA-9614367
R-HSA-1989781	PPARA activates gene expression	4	175	0.0113166	0.693053	0.159234	0.693053	41	41	0.00278476	9606	Homo sapiens	HELZ2;TRAM1;TNFRSF21		R-HSA-1655826;R-HSA-1989778;R-HSA-1989779;R-HSA-560517;R-HSA-1989776;R-HSA-1989777;R-HSA-1989774;R-HSA-560473;R-HSA-1989775;R-HSA-1989772;R-HSA-1989773;R-HSA-1989770;R-HSA-1368065;R-HSA-1989771;R-HSA-1989768;R-HSA-1989767;R-HSA-1989764;R-HSA-1989765;R-HSA-1989762;R-HSA-1989760;R-HSA-1989761;R-HSA-1989758;R-HSA-1989759;R-HSA-879724;R-HSA-1989756;R-HSA-1989757;R-HSA-1989754;R-HSA-1989755;R-HSA-1989…
R-HSA-2871837	FCERI mediated NF-kB activation	4	175	0.0113166	0.693053	0.159234	0.693053	1	19	0.0012905	9606	Homo sapiens	PSME3;PSMB10		R-HSA-5607724
R-HSA-427359	SIRT1 negatively regulates rRNA expression	1	44	0.00284532	0.694358	0.158417	0.694358	3	5	0.000339605	9606	Homo sapiens	H2AX		R-HSA-427527;R-HSA-427514;R-HSA-427528
R-HSA-110331	Cleavage of the damaged purine	1	44	0.00284532	0.694358	0.158417	0.694358	2	9	0.000611288	9606	Homo sapiens	H2AX		R-HSA-9629216;R-HSA-9629483
R-HSA-419037	NCAM1 interactions	1	44	0.00284532	0.694358	0.158417	0.694358	1	10	0.000679209	9606	Homo sapiens	COL6A2		R-HSA-375151
R-HSA-3899300	SUMOylation of transcription cofactors	1	44	0.00284532	0.694358	0.158417	0.694358	1	27	0.00183387	9606	Homo sapiens	HIPK2		R-HSA-4090284
R-HSA-166058	MyD88:MAL(TIRAP) cascade initiated on plasma membrane	3	133	0.00860062	0.694532	0.158308	0.694532	18	76	0.00516199	9606	Homo sapiens	MAP3K1;PPP2R1B;S100A9		R-HSA-166082;R-HSA-2201316;R-HSA-166119;R-HSA-166091;R-HSA-2201322;R-HSA-166286;R-HSA-937059;R-HSA-166284;R-HSA-937022;R-HSA-2559414;R-HSA-199959;R-HSA-2262775;R-HSA-166869;R-HSA-166362;R-HSA-937079;R-HSA-166363;R-HSA-166072;R-HSA-2262777
R-HSA-168188	Toll Like Receptor TLR6:TLR2 Cascade	3	133	0.00860062	0.694532	0.158308	0.694532	18	78	0.00529783	9606	Homo sapiens	MAP3K1;PPP2R1B;S100A9		R-HSA-166082;R-HSA-2201316;R-HSA-166119;R-HSA-166091;R-HSA-2201322;R-HSA-166286;R-HSA-937059;R-HSA-166284;R-HSA-937022;R-HSA-2559414;R-HSA-199959;R-HSA-2262775;R-HSA-166869;R-HSA-166362;R-HSA-937079;R-HSA-166363;R-HSA-166072;R-HSA-2262777
R-HSA-5663202	Diseases of signal transduction by growth factor receptors and second messengers	13	540	0.0349198	0.695411	0.157759	0.695411	47	512	0.0347755	9606	Homo sapiens	APH1A;KAT2B;PPP2R1B;PSME3;FZD6;KREMEN1;SHOC2;FGFR3;PSMB10		R-HSA-8853317;R-HSA-2220964;R-HSA-5655315;R-HSA-2220966;R-HSA-5655262;R-HSA-2220971;R-HSA-4839746;R-HSA-5339713;R-HSA-2220979;R-HSA-5387392;R-HSA-2033485;R-HSA-2220981;R-HSA-2220985;R-HSA-5655247;R-HSA-5655244;R-HSA-4839635;R-HSA-2033476;R-HSA-4839634;R-HSA-5655243;R-HSA-2220988;R-HSA-4839638;R-HSA-5655285;R-HSA-4791278;R-HSA-5655295;R-HSA-9660538;R-HSA-4396393;R-HSA-2012084;R-HSA-4396392;R-HSA-9…
R-HSA-72202	Transport of Mature Transcript to Cytoplasm	2	90	0.00581997	0.697018	0.156756	0.697018	12	13	0.000882972	9606	Homo sapiens	NUP58		R-HSA-77587;R-HSA-158481;R-HSA-159046;R-HSA-158484;R-HSA-159050;R-HSA-75097;R-HSA-75096;R-HSA-158441;R-HSA-75098;R-HSA-77594;R-HSA-158447;R-HSA-111439
R-HSA-2500257	Resolution of Sister Chromatid Cohesion	3	134	0.00866529	0.699329	0.155319	0.699329	8	8	0.000543368	9606	Homo sapiens	DYNC1LI2;PPP2R1B;SMC1A		R-HSA-2468293;R-HSA-2466068;R-HSA-2484822;R-HSA-2545253;R-HSA-2467794;R-HSA-1638803;R-HSA-2468287;R-HSA-1638821
R-HSA-400206	Regulation of lipid metabolism by PPARalpha	4	177	0.0114459	0.70145	0.154004	0.70145	42	45	0.00305644	9606	Homo sapiens	HELZ2;TRAM1;TNFRSF21		R-HSA-400143;R-HSA-1655826;R-HSA-1989778;R-HSA-1989779;R-HSA-560517;R-HSA-1989776;R-HSA-1989777;R-HSA-1989774;R-HSA-560473;R-HSA-1989775;R-HSA-1989772;R-HSA-1989773;R-HSA-1989770;R-HSA-1368065;R-HSA-1989771;R-HSA-1989768;R-HSA-1989767;R-HSA-1989764;R-HSA-1989765;R-HSA-1989762;R-HSA-1989760;R-HSA-1989761;R-HSA-1989758;R-HSA-1989759;R-HSA-879724;R-HSA-1989756;R-HSA-1989757;R-HSA-1989754;R-HSA-19897…
R-HSA-877300	Interferon gamma signaling	4	177	0.0114459	0.70145	0.154004	0.70145	2	23	0.00156218	9606	Homo sapiens	TRIM2;HLA-A		R-HSA-1031716;R-HSA-1031713
R-HSA-8875878	MET promotes cell motility	1	45	0.00290998	0.702493	0.153358	0.702493	5	12	0.000815051	9606	Homo sapiens	CRK		R-HSA-8875591;R-HSA-8875558;R-HSA-8875540;R-HSA-8875568;R-HSA-8875576
R-HSA-73927	Depurination	1	45	0.00290998	0.702493	0.153358	0.702493	4	19	0.0012905	9606	Homo sapiens	H2AX		R-HSA-9629216;R-HSA-9629483;R-HSA-9629195;R-HSA-9629373
R-HSA-1566948	Elastic fibre formation	1	45	0.00290998	0.702493	0.153358	0.702493	3	17	0.00115466	9606	Homo sapiens	ITGB6		R-HSA-2328037;R-HSA-2396029;R-HSA-2395320
R-HSA-5213460	RIPK1-mediated regulated necrosis	1	45	0.00290998	0.702493	0.153358	0.702493	3	29	0.00196971	9606	Homo sapiens	TNFRSF10B		R-HSA-3465429;R-HSA-5675456;R-HSA-5213462
R-HSA-74217	Purine salvage	1	45	0.00290998	0.702493	0.153358	0.702493	1	12	0.000815051	9606	Homo sapiens	ADA		R-HSA-74241
R-HSA-1500620	Meiosis	2	91	0.00588464	0.70277	0.153187	0.70277	10	15	0.00101881	9606	Homo sapiens	H2AX;SMC1A		R-HSA-912505;R-HSA-912408;R-HSA-912458;R-HSA-912389;R-HSA-912503;R-HSA-912470;R-HSA-912496;R-HSA-912467;R-HSA-1214188;R-HSA-912450
R-HSA-73886	Chromosome Maintenance	3	135	0.00872995	0.704068	0.152385	0.704068	10	38	0.002581	9606	Homo sapiens	ANKRD28;H2AX;RBBP4		R-HSA-9670114;R-HSA-606287;R-HSA-9670149;R-HSA-9670101;R-HSA-606289;R-HSA-181450;R-HSA-163096;R-HSA-176700;R-HSA-9686524;R-HSA-606326
R-HSA-5633007	Regulation of TP53 Activity	4	178	0.0115106	0.705586	0.15145	0.705586	8	98	0.00665625	9606	Homo sapiens	NUAK1;RBBP4;PPP2R1B;HIPK2		R-HSA-6792871;R-HSA-3215251;R-HSA-3222020;R-HSA-6805650;R-HSA-6799409;R-HSA-3222006;R-HSA-6792863;R-HSA-6805035
R-HSA-9013404	RAC2 GTPase cycle	2	92	0.0059493	0.708431	0.149702	0.708431	2	10	0.000679209	9606	Homo sapiens	SWAP70;GIT1		R-HSA-9014296;R-HSA-9014294
R-HSA-168179	Toll Like Receptor TLR1:TLR2 Cascade	3	136	0.00879462	0.70875	0.149507	0.70875	18	78	0.00529783	9606	Homo sapiens	MAP3K1;PPP2R1B;S100A9		R-HSA-166082;R-HSA-2201316;R-HSA-166119;R-HSA-166091;R-HSA-2201322;R-HSA-166286;R-HSA-937059;R-HSA-166284;R-HSA-937022;R-HSA-2559414;R-HSA-199959;R-HSA-2262775;R-HSA-166869;R-HSA-166362;R-HSA-937079;R-HSA-166363;R-HSA-166072;R-HSA-2262777
R-HSA-181438	Toll Like Receptor 2 (TLR2) Cascade	3	136	0.00879462	0.70875	0.149507	0.70875	18	80	0.00543368	9606	Homo sapiens	MAP3K1;PPP2R1B;S100A9		R-HSA-166082;R-HSA-2201316;R-HSA-166119;R-HSA-166091;R-HSA-2201322;R-HSA-166286;R-HSA-937059;R-HSA-166284;R-HSA-937022;R-HSA-2559414;R-HSA-199959;R-HSA-2262775;R-HSA-166869;R-HSA-166362;R-HSA-937079;R-HSA-166363;R-HSA-166072;R-HSA-2262777
R-HSA-9035034	RHOF GTPase cycle	1	46	0.00297465	0.710413	0.148489	0.710413	1	3	0.000203763	9606	Homo sapiens	ADD3		R-HSA-9693125
R-HSA-2024096	HS-GAG degradation	1	46	0.00297465	0.710413	0.148489	0.710413	3	14	0.000950893	9606	Homo sapiens	GPC4		R-HSA-1667005;R-HSA-2024084;R-HSA-1678694
R-HSA-9648002	RAS processing	1	46	0.00297465	0.710413	0.148489	0.710413	2	21	0.00142634	9606	Homo sapiens	ABHD17C		R-HSA-9647991;R-HSA-9647994
R-HSA-6806003	Regulation of TP53 Expression and Degradation	1	46	0.00297465	0.710413	0.148489	0.710413	2	35	0.00237723	9606	Homo sapiens	PPP2R1B		R-HSA-6792871;R-HSA-6792863
R-HSA-71336	Pentose phosphate pathway	1	46	0.00297465	0.710413	0.148489	0.710413	1	20	0.00135842	9606	Homo sapiens	PGD		R-HSA-71299
R-HSA-8964043	Plasma lipoprotein clearance	1	46	0.00297465	0.710413	0.148489	0.710413	1	36	0.00244515	9606	Homo sapiens	NCEH1		R-HSA-6813720
R-HSA-418594	G alpha (i) signalling events	10	426	0.0275479	0.710659	0.148339	0.710659	15	74	0.00502615	9606	Homo sapiens	C3;PPP3CA;PPP2R1B;GNG4;CXCL1;CXCL3;CCL28;CXCL2;CXCL5		R-HSA-8982637;R-HSA-749454;R-HSA-167429;R-HSA-167433;R-HSA-380073;R-HSA-112271;R-HSA-751001;R-HSA-167408;R-HSA-201783;R-HSA-420883;R-HSA-201787;R-HSA-8982640;R-HSA-167419;R-HSA-749456;R-HSA-201790
R-HSA-9006931	Signaling by Nuclear Receptors	9	386	0.0249612	0.711833	0.147622	0.711833	26	196	0.0133125	9606	Homo sapiens	H2AX;SDR16C5;KAT2B;TRAM1;MMP7;HSBP1;GNG4;SMC1A;UHMK1		R-HSA-9624272;R-HSA-9011983;R-HSA-5362518;R-HSA-9008258;R-HSA-9011975;R-HSA-9009371;R-HSA-9008285;R-HSA-9011997;R-HSA-9021596;R-HSA-9021072;R-HSA-9009065;R-HSA-9011949;R-HSA-9011950;R-HSA-9021601;R-HSA-9021600;R-HSA-9012000;R-HSA-9023840;R-HSA-9009378;R-HSA-9023846;R-HSA-9008315;R-HSA-9021050;R-HSA-9632868;R-HSA-9011966;R-HSA-9011952;R-HSA-9023859;R-HSA-9023860
R-HSA-1266738	Developmental Biology	38	1524	0.0985515	0.712388	0.147283	0.712388	148	780	0.0529783	9606	Homo sapiens	H2AX;TRAM1;PLXND1;PITPNA;PSMB10;UNG;MYL12B;HELZ2;APH1A;RBBP4;NCK2;MBP;SOX9;PI3;PRSS8;ZNF467;GIT1;KRT6A;EPHB3;ST14;KLK13;KRT13;KRT7;KRT5;NPNT;KAT2B;COL6A2;KRT15;PSME3;CLDN7;SHANK3		R-HSA-5617492;R-HSA-6806629;R-HSA-3928633;R-HSA-8849797;R-HSA-3928632;R-HSA-3928639;R-HSA-3928627;R-HSA-1183003;R-HSA-3928625;R-HSA-3928624;R-HSA-3928631;R-HSA-3928628;R-HSA-9822597;R-HSA-3928617;R-HSA-593690;R-HSA-3928616;R-HSA-3928623;R-HSA-8942224;R-HSA-3928610;R-HSA-5617484;R-HSA-5617486;R-HSA-3928615;R-HSA-3928614;R-HSA-5617483;R-HSA-3928612;R-HSA-6805573;R-HSA-3928601;R-HSA-3928600;R-HSA-39…
R-HSA-1660662	Glycosphingolipid metabolism	3	138	0.00892395	0.717944	0.143909	0.717944	2	49	0.00332813	9606	Homo sapiens	CERK;FUT2		R-HSA-1638845;R-HSA-9846332
R-HSA-9670095	Inhibition of DNA recombination at telomere	1	47	0.00303932	0.718122	0.143802	0.718122	3	4	0.000271684	9606	Homo sapiens	H2AX		R-HSA-9670114;R-HSA-9670149;R-HSA-9670101
R-HSA-9646399	Aggrephagy	1	47	0.00303932	0.718122	0.143802	0.718122	5	15	0.00101881	9606	Homo sapiens	DYNC1LI2		R-HSA-9646679;R-HSA-9646390;R-HSA-9646383;R-HSA-9646685;R-HSA-9646348
R-HSA-1251985	Nuclear signaling by ERBB4	1	47	0.00303932	0.718122	0.143802	0.718122	1	34	0.00230931	9606	Homo sapiens	APH1A		R-HSA-1251997
R-HSA-451927	Interleukin-2 family signaling	1	47	0.00303932	0.718122	0.143802	0.718122	1	59	0.00400734	9606	Homo sapiens	LGALS9		R-HSA-5340385
R-HSA-141424	Amplification of signal from the kinetochores	2	94	0.00607863	0.719483	0.142979	0.719483	4	4	0.000271684	9606	Homo sapiens	DYNC1LI2;PPP2R1B		R-HSA-141409;R-HSA-141431;R-HSA-141422;R-HSA-141439
R-HSA-141444	Amplification of signal from unattached kinetochores via a MAD2 inhibitory signal	2	94	0.00607863	0.719483	0.142979	0.719483	4	4	0.000271684	9606	Homo sapiens	DYNC1LI2;PPP2R1B		R-HSA-141409;R-HSA-141431;R-HSA-141422;R-HSA-141439
R-HSA-6804756	Regulation of TP53 Activity through Phosphorylation	2	95	0.0061433	0.724876	0.139736	0.724876	5	26	0.00176594	9606	Homo sapiens	NUAK1;HIPK2		R-HSA-3215251;R-HSA-3222020;R-HSA-6799409;R-HSA-3222006;R-HSA-6805035
R-HSA-3214841	PKMTs methylate histone lysines	1	48	0.00310398	0.725627	0.139287	0.725627	1	22	0.00149426	9606	Homo sapiens	RBBP4		R-HSA-5638332
R-HSA-73933	Resolution of Abasic Sites (AP sites)	1	48	0.00310398	0.725627	0.139287	0.725627	1	43	0.0029206	9606	Homo sapiens	UNG		R-HSA-110349
R-HSA-9010553	Regulation of expression of SLITs and ROBOs	4	183	0.0118339	0.725642	0.139277	0.725642	1	20	0.00135842	9606	Homo sapiens	PSME3;PSMB10		R-HSA-9011313
R-HSA-194138	Signaling by VEGF	3	140	0.00905329	0.726912	0.138518	0.726912	13	86	0.0058412	9606	Homo sapiens	HSBP1;NCK2;CRK		R-HSA-5218824;R-HSA-5218822;R-HSA-5218854;R-HSA-5218916;R-HSA-5218815;R-HSA-5218847;R-HSA-5218814;R-HSA-5218812;R-HSA-5218811;R-HSA-5218839;R-HSA-5218806;R-HSA-5218804;R-HSA-5218832
R-HSA-3108232	SUMO E3 ligases SUMOylate target proteins	4	184	0.0118986	0.72953	0.136957	0.72953	14	132	0.00896556	9606	Homo sapiens	SMC1A;NUP58;HIPK2		R-HSA-5228525;R-HSA-3000399;R-HSA-5228523;R-HSA-4551649;R-HSA-4615872;R-HSA-3000348;R-HSA-4090284;R-HSA-5228508;R-HSA-4615987;R-HSA-3000411;R-HSA-4570493;R-HSA-4551679;R-HSA-3108212;R-HSA-4655355
R-HSA-2219530	Constitutive Signaling by Aberrant PI3K in Cancer	2	96	0.00620797	0.730182	0.136569	0.730182	1	2	0.000135842	9606	Homo sapiens	FGFR3		R-HSA-2400009
R-HSA-6811438	Intra-Golgi traffic	1	49	0.00316865	0.732932	0.134936	0.732932	1	10	0.000679209	9606	Homo sapiens	ALPP		R-HSA-8847875
R-HSA-5675221	Negative regulation of MAPK pathway	1	49	0.00316865	0.732932	0.134936	0.732932	1	17	0.00115466	9606	Homo sapiens	PPP2R1B		R-HSA-5675431
R-HSA-9683701	Translation of Structural Proteins	1	49	0.00316865	0.732932	0.134936	0.732932	1	37	0.00251307	9606	Homo sapiens	ST6GALNAC2		R-HSA-9683769
R-HSA-9645723	Diseases of programmed cell death	2	97	0.00627263	0.7354	0.133477	0.7354	1	37	0.00251307	9606	Homo sapiens	H2AX;RBBP4		R-HSA-9710490
R-HSA-187037	Signaling by NTRK1 (TRKA)	3	143	0.00924728	0.739944	0.130801	0.739944	9	102	0.00692794	9606	Homo sapiens	RALB;PPP2R1B;CRK		R-HSA-171026;R-HSA-169891;R-HSA-169904;R-HSA-169905;R-HSA-199959;R-HSA-169895;R-HSA-9612980;R-HSA-170991;R-HSA-169901
R-HSA-991365	Activation of GABAB receptors	1	50	0.00323332	0.740043	0.130743	0.740043	3	8	0.000543368	9606	Homo sapiens	GNG4		R-HSA-1013020;R-HSA-1013013;R-HSA-1013012
R-HSA-381676	Glucagon-like Peptide-1 (GLP1) regulates insulin secretion	1	50	0.00323332	0.740043	0.130743	0.740043	4	12	0.000815051	9606	Homo sapiens	GNG4		R-HSA-422320;R-HSA-381612;R-HSA-9728664;R-HSA-381706
R-HSA-977444	GABA B receptor activation	1	50	0.00323332	0.740043	0.130743	0.740043	3	9	0.000611288	9606	Homo sapiens	GNG4		R-HSA-1013020;R-HSA-1013013;R-HSA-1013012
R-HSA-165159	MTOR signalling	1	50	0.00323332	0.740043	0.130743	0.740043	2	29	0.00196971	9606	Homo sapiens	STRADB		R-HSA-200421;R-HSA-380942
R-HSA-71403	Citric acid cycle (TCA cycle)	1	50	0.00323332	0.740043	0.130743	0.740043	1	17	0.00115466	9606	Homo sapiens	IDH2		R-HSA-450984
R-HSA-512988	Interleukin-3, Interleukin-5 and GM-CSF signaling	1	50	0.00323332	0.740043	0.130743	0.740043	2	38	0.002581	9606	Homo sapiens	CRK		R-HSA-912734;R-HSA-912790
R-HSA-1483257	Phospholipid metabolism	7	314	0.0203052	0.740843	0.130274	0.740843	16	218	0.0148068	9606	Homo sapiens	PI4K2B;ETNK1;LIPH;STARD10;MBOAT1;PCTP;NES		R-HSA-1482646;R-HSA-1483222;R-HSA-1676185;R-HSA-8873923;R-HSA-8873794;R-HSA-1482547;R-HSA-8873834;R-HSA-8873929;R-HSA-1482533;R-HSA-1482691;R-HSA-1482636;R-HSA-6792445;R-HSA-1675813;R-HSA-1482667;R-HSA-1675780;R-HSA-1675974
R-HSA-1474165	Reproduction	3	144	0.00931195	0.744177	0.128324	0.744177	11	43	0.0029206	9606	Homo sapiens	H2AX;CD9;SMC1A		R-HSA-912505;R-HSA-912408;R-HSA-912458;R-HSA-1297275;R-HSA-912389;R-HSA-912503;R-HSA-912470;R-HSA-912496;R-HSA-912467;R-HSA-1214188;R-HSA-912450
R-HSA-73884	Base Excision Repair	2	99	0.00640197	0.745579	0.127506	0.745579	11	107	0.00726754	9606	Homo sapiens	H2AX;UNG		R-HSA-9629216;R-HSA-110215;R-HSA-110217;R-HSA-9629483;R-HSA-9629195;R-HSA-9629497;R-HSA-110349;R-HSA-110157;R-HSA-110156;R-HSA-9629372;R-HSA-9629373
R-HSA-75876	Synthesis of very long-chain fatty acyl-CoAs	1	51	0.00329798	0.746965	0.1267	0.746965	2	12	0.000815051	9606	Homo sapiens	ELOVL7		R-HSA-548814;R-HSA-548815
R-HSA-73621	Pyrimidine catabolism	1	51	0.00329798	0.746965	0.1267	0.746965	1	17	0.00115466	9606	Homo sapiens	NT5C3A		R-HSA-109449
R-HSA-2173789	TGF-beta receptor signaling activates SMADs	1	51	0.00329798	0.746965	0.1267	0.746965	2	44	0.00298852	9606	Homo sapiens	ITGB6		R-HSA-2396029;R-HSA-2395320
R-HSA-9013423	RAC3 GTPase cycle	2	100	0.00646663	0.750541	0.124625	0.750541	1	6	0.000407526	9606	Homo sapiens	SWAP70;GIT1		R-HSA-9018808
R-HSA-3928662	EPHB-mediated forward signaling	1	52	0.00336265	0.753703	0.122799	0.753703	20	26	0.00176594	9606	Homo sapiens	EPHB3		R-HSA-3928601;R-HSA-3928600;R-HSA-3928632;R-HSA-4093339;R-HSA-4093336;R-HSA-3928595;R-HSA-3928627;R-HSA-4093332;R-HSA-3928592;R-HSA-4093330;R-HSA-4093331;R-HSA-3928598;R-HSA-3928617;R-HSA-3928623;R-HSA-3928588;R-HSA-3928610;R-HSA-3928583;R-HSA-3928645;R-HSA-3928644;R-HSA-3928612
R-HSA-3214858	RMTs methylate histone arginines	1	52	0.00336265	0.753703	0.122799	0.753703	1	22	0.00149426	9606	Homo sapiens	H2AX		R-HSA-5216234
R-HSA-3700989	Transcriptional Regulation by TP53	11	484	0.0312985	0.754152	0.122541	0.754152	18	259	0.0175915	9606	Homo sapiens	NUAK1;RBBP4;PPP2R1B;APAF1;TNFRSF10B;E2F7;HIPK2		R-HSA-6792871;R-HSA-3215251;R-HSA-3222006;R-HSA-6798304;R-HSA-6805035;R-HSA-6798347;R-HSA-8952996;R-HSA-6791349;R-HSA-6791348;R-HSA-5633414;R-HSA-5633441;R-HSA-3222020;R-HSA-6805650;R-HSA-6799409;R-HSA-6798353;R-HSA-6792863;R-HSA-6798299;R-HSA-8953013
R-HSA-9013149	RAC1 GTPase cycle	4	191	0.0123513	0.755592	0.121712	0.755592	3	6	0.000407526	9606	Homo sapiens	SWAP70;FAM13A;IQGAP2;GIT1		R-HSA-9013145;R-HSA-9013144;R-HSA-9013143
R-HSA-376176	Signaling by ROBO receptors	5	235	0.0151966	0.757835	0.120425	0.757835	6	60	0.00407526	9606	Homo sapiens	PSME3;NCK2;PSMB10		R-HSA-428535;R-HSA-428515;R-HSA-428531;R-HSA-9011313;R-HSA-428511;R-HSA-8985812
R-HSA-74752	Signaling by Insulin receptor	2	102	0.00659596	0.760217	0.119062	0.760217	1	34	0.00230931	9606	Homo sapiens	FGFR3		R-HSA-109699
R-HSA-9660821	ADORA2B mediated anti-inflammatory cytokines production	1	53	0.00342732	0.760263	0.119036	0.760263	3	12	0.000815051	9606	Homo sapiens	GNG4		R-HSA-9660819;R-HSA-9660824;R-HSA-9660828
R-HSA-432040	Vasopressin regulates renal water homeostasis via Aquaporins	1	53	0.00342732	0.760263	0.119036	0.760263	3	15	0.00101881	9606	Homo sapiens	GNG4		R-HSA-432195;R-HSA-422320;R-HSA-432188
R-HSA-1614558	Degradation of cysteine and homocysteine	1	53	0.00342732	0.760263	0.119036	0.760263	2	23	0.00156218	9606	Homo sapiens	TST		R-HSA-1614618;R-HSA-9013198
R-HSA-76009	Platelet Aggregation (Plug Formation)	1	53	0.00342732	0.760263	0.119036	0.760263	1	27	0.00183387	9606	Homo sapiens	CRK		R-HSA-372697
R-HSA-8856688	Golgi-to-ER retrograde transport	3	148	0.00957062	0.760563	0.118865	0.760563	4	18	0.00122258	9606	Homo sapiens	DYNC1LI2;KIF12;KIFAP3		R-HSA-8849350;R-HSA-6811426;R-HSA-6811423;R-HSA-8849353
R-HSA-2990846	SUMOylation	4	193	0.0124806	0.762674	0.117661	0.762674	14	141	0.00957685	9606	Homo sapiens	SMC1A;NUP58;HIPK2		R-HSA-5228525;R-HSA-3000399;R-HSA-5228523;R-HSA-4551649;R-HSA-4615872;R-HSA-3000348;R-HSA-4090284;R-HSA-5228508;R-HSA-4615987;R-HSA-3000411;R-HSA-4570493;R-HSA-4551679;R-HSA-3108212;R-HSA-4655355
R-HSA-2299718	Condensation of Prophase Chromosomes	1	54	0.00349198	0.766648	0.115404	0.766648	8	10	0.000679209	9606	Homo sapiens	H2AX		R-HSA-2245218;R-HSA-2288097;R-HSA-2301205;R-HSA-2294580;R-HSA-2172678;R-HSA-2294600;R-HSA-2294574;R-HSA-2294590
R-HSA-1638074	Keratan sulfate/keratin metabolism	1	54	0.00349198	0.766648	0.115404	0.766648	3	16	0.00108674	9606	Homo sapiens	B4GALT3		R-HSA-2046298;R-HSA-2025723;R-HSA-2046265
R-HSA-75153	Apoptotic execution phase	1	54	0.00349198	0.766648	0.115404	0.766648	6	57	0.00387149	9606	Homo sapiens	CASP7		R-HSA-201634;R-HSA-201639;R-HSA-351936;R-HSA-351901;R-HSA-9029680;R-HSA-201628
R-HSA-5357905	Regulation of TNFR1 signaling	1	54	0.00349198	0.766648	0.115404	0.766648	1	41	0.00278476	9606	Homo sapiens	IMP3		R-HSA-8863101
R-HSA-400253	Circadian Clock	2	105	0.00678996	0.774122	0.11119	0.774122	4	59	0.00400734	9606	Homo sapiens	HELZ2;ARNTL2		R-HSA-879724;R-HSA-1368065;R-HSA-1801587;R-HSA-549364
R-HSA-5620924	Intraflagellar transport	1	56	0.00362131	0.778913	0.108511	0.778913	6	12	0.000815051	9606	Homo sapiens	KIFAP3		R-HSA-5624949;R-HSA-5625424;R-HSA-5625426;R-HSA-5625421;R-HSA-5624952;R-HSA-5625416
R-HSA-9634597	GPER1 signaling	1	56	0.00362131	0.778913	0.108511	0.778913	4	10	0.000679209	9606	Homo sapiens	GNG4		R-HSA-9036301;R-HSA-9036307;R-HSA-9624014;R-HSA-9036308
R-HSA-5693571	Nonhomologous End-Joining (NHEJ)	1	56	0.00362131	0.778913	0.108511	0.778913	4	13	0.000882972	9606	Homo sapiens	H2AX		R-HSA-5686900;R-HSA-5686704;R-HSA-5693599;R-HSA-5686685
R-HSA-2559583	Cellular Senescence	4	199	0.0128686	0.782962	0.106259	0.782962	11	90	0.00611288	9606	Homo sapiens	H2AX;IL1A;RBBP4		R-HSA-3788745;R-HSA-3229089;R-HSA-3222593;R-HSA-4568740;R-HSA-3223200;R-HSA-4568737;R-HSA-3788748;R-HSA-3240295;R-HSA-3785711;R-HSA-3240957;R-HSA-3229102
R-HSA-6811434	COPI-dependent Golgi-to-ER retrograde traffic	2	107	0.0069193	0.782997	0.10624	0.782997	2	11	0.00074713	9606	Homo sapiens	KIF12;KIFAP3		R-HSA-6811426;R-HSA-6811423
R-HSA-373076	Class A/1 (Rhodopsin-like receptors)	9	414	0.0267719	0.783596	0.105908	0.783596	8	185	0.0125654	9606	Homo sapiens	C3;EDN2;CXCL1;ECE1;CXCL3;CCL28;CXCL2;CXCL5		R-HSA-9731924;R-HSA-373813;R-HSA-444647;R-HSA-8876868;R-HSA-388560;R-HSA-964811;R-HSA-373791;R-HSA-373086
R-HSA-9675108	Nervous system development	14	621	0.0401578	0.784416	0.105454	0.784416	57	324	0.0220064	9606	Homo sapiens	APH1A;PLXND1;COL6A2;PSME3;PITPNA;NCK2;MBP;SHANK3;GIT1;PSMB10;EPHB3;MYL12B		R-HSA-3928633;R-HSA-3928632;R-HSA-3928639;R-HSA-3928627;R-HSA-3928625;R-HSA-3928624;R-HSA-3928631;R-HSA-3928628;R-HSA-3928617;R-HSA-593690;R-HSA-3928616;R-HSA-3928623;R-HSA-3928610;R-HSA-3928615;R-HSA-3928614;R-HSA-3928612;R-HSA-3928601;R-HSA-3928600;R-HSA-3928607;R-HSA-4093339;R-HSA-4093336;R-HSA-9614773;R-HSA-3928604;R-HSA-3928595;R-HSA-3928594;R-HSA-4093332;R-HSA-3928592;R-HSA-4093330;R-HSA-40…
R-HSA-2122947	NOTCH1 Intracellular Domain Regulates Transcription	1	57	0.00368598	0.784803	0.105239	0.784803	11	18	0.00122258	9606	Homo sapiens	KAT2B		R-HSA-4396371;R-HSA-1980078;R-HSA-1980047;R-HSA-1912393;R-HSA-1912394;R-HSA-4396347;R-HSA-4396379;R-HSA-1912391;R-HSA-1980067;R-HSA-4396382;R-HSA-1980065
R-HSA-912446	Meiotic recombination	1	57	0.00368598	0.784803	0.105239	0.784803	4	9	0.000611288	9606	Homo sapiens	H2AX		R-HSA-912458;R-HSA-912503;R-HSA-912496;R-HSA-1214188
R-HSA-9013405	RHOD GTPase cycle	1	57	0.00368598	0.784803	0.105239	0.784803	1	9	0.000611288	9606	Homo sapiens	ADD3		R-HSA-9693198
R-HSA-156588	Glucuronidation	1	57	0.00368598	0.784803	0.105239	0.784803	1	11	0.00074713	9606	Homo sapiens	SLC35D1		R-HSA-174368
R-HSA-157579	Telomere Maintenance	2	108	0.00698396	0.787319	0.103849	0.787319	7	34	0.00230931	9606	Homo sapiens	ANKRD28;H2AX		R-HSA-9670114;R-HSA-9670149;R-HSA-9670101;R-HSA-181450;R-HSA-163096;R-HSA-176700;R-HSA-9686524
R-HSA-170834	Signaling by TGF-beta Receptor Complex	2	108	0.00698396	0.787319	0.103849	0.787319	8	100	0.00679209	9606	Homo sapiens	ITGB6;F11R		R-HSA-2160931;R-HSA-2160932;R-HSA-2134532;R-HSA-2160935;R-HSA-2134519;R-HSA-2396029;R-HSA-2134506;R-HSA-2395320
R-HSA-975871	MyD88 cascade initiated on plasma membrane	2	109	0.00704863	0.791565	0.101514	0.791565	2	70	0.00475447	9606	Homo sapiens	MAP3K1;PPP2R1B		R-HSA-199959;R-HSA-166869
R-HSA-168176	Toll Like Receptor 5 (TLR5) Cascade	2	109	0.00704863	0.791565	0.101514	0.791565	2	71	0.00482239	9606	Homo sapiens	MAP3K1;PPP2R1B		R-HSA-199959;R-HSA-166869
R-HSA-168142	Toll Like Receptor 10 (TLR10) Cascade	2	109	0.00704863	0.791565	0.101514	0.791565	2	71	0.00482239	9606	Homo sapiens	MAP3K1;PPP2R1B		R-HSA-199959;R-HSA-166869
R-HSA-168898	Toll-like Receptor Cascades	4	202	0.0130626	0.792579	0.100957	0.792579	21	198	0.0134483	9606	Homo sapiens	MAP3K1;PPP2R1B;S100A9;CTSS		R-HSA-166082;R-HSA-5432849;R-HSA-2201316;R-HSA-166119;R-HSA-166091;R-HSA-2201322;R-HSA-166286;R-HSA-937059;R-HSA-166284;R-HSA-937022;R-HSA-1678920;R-HSA-2559414;R-HSA-199959;R-HSA-2262775;R-HSA-166869;R-HSA-166362;R-HSA-937079;R-HSA-166363;R-HSA-166072;R-HSA-2262777;R-HSA-1678981
R-HSA-422475	Axon guidance	13	585	0.0378298	0.794001	0.100179	0.794001	56	298	0.0202404	9606	Homo sapiens	APH1A;PLXND1;COL6A2;PSME3;PITPNA;NCK2;SHANK3;GIT1;PSMB10;EPHB3;MYL12B		R-HSA-3928633;R-HSA-3928632;R-HSA-3928639;R-HSA-3928627;R-HSA-3928625;R-HSA-3928624;R-HSA-3928631;R-HSA-3928628;R-HSA-3928617;R-HSA-593690;R-HSA-3928616;R-HSA-3928623;R-HSA-3928610;R-HSA-3928615;R-HSA-3928614;R-HSA-3928612;R-HSA-3928601;R-HSA-3928600;R-HSA-3928607;R-HSA-4093339;R-HSA-4093336;R-HSA-3928604;R-HSA-3928595;R-HSA-3928594;R-HSA-4093332;R-HSA-3928592;R-HSA-4093330;R-HSA-4093331;R-HSA-39…
R-HSA-3214847	HATs acetylate histones	2	110	0.0071133	0.795736	0.0992311	0.795736	2	15	0.00101881	9606	Homo sapiens	H2AX;KAT2B		R-HSA-3321975;R-HSA-3301237
R-HSA-9013409	RHOJ GTPase cycle	1	59	0.00381531	0.796116	0.0990235	0.796116	1	3	0.000203763	9606	Homo sapiens	GIT1		R-HSA-9017507
R-HSA-373752	Netrin-1 signaling	1	59	0.00381531	0.796116	0.0990235	0.796116	2	37	0.00251307	9606	Homo sapiens	PITPNA		R-HSA-593690;R-HSA-418866
R-HSA-9705683	SARS-CoV-2-host interactions	5	248	0.0160372	0.797132	0.0984696	0.797132	8	67	0.0045507	9606	Homo sapiens	HLA-A;MPP5;NUP58;IFNAR1		R-HSA-420661;R-HSA-909726;R-HSA-9755328;R-HSA-9705681;R-HSA-9768142;R-HSA-9755359;R-HSA-9708889;R-HSA-983426
R-HSA-69618	Mitotic Spindle Checkpoint	2	111	0.00717796	0.799833	0.0970007	0.799833	4	7	0.000475447	9606	Homo sapiens	DYNC1LI2;PPP2R1B		R-HSA-141409;R-HSA-141431;R-HSA-141422;R-HSA-141439
R-HSA-9013148	CDC42 GTPase cycle	3	159	0.0102819	0.801271	0.0962204	0.801271	2	6	0.000407526	9606	Homo sapiens	IQGAP2;GIT1;FGD1		R-HSA-9013157;R-HSA-9013159
R-HSA-73772	RNA Polymerase I Promoter Escape	1	60	0.00387998	0.801549	0.0960702	0.801549	1	2	0.000135842	9606	Homo sapiens	H2AX		R-HSA-74986
R-HSA-5339562	Uptake and actions of bacterial toxins	1	60	0.00387998	0.801549	0.0960702	0.801549	4	66	0.00448278	9606	Homo sapiens	CD9		R-HSA-5336417;R-HSA-5336420;R-HSA-5336422;R-HSA-5336413
R-HSA-5689880	Ub-specific processing proteases	4	206	0.0133213	0.804868	0.0942755	0.804868	1	40	0.00271684	9606	Homo sapiens	PSME3;PSMB10		R-HSA-5689539
R-HSA-1912422	Pre-NOTCH Expression and Processing	2	113	0.00730729	0.807809	0.0926911	0.807809	6	38	0.002581	9606	Homo sapiens	H2AX;KAT2B		R-HSA-9604834;R-HSA-1912415;R-HSA-9017835;R-HSA-1912416;R-HSA-9604831;R-HSA-9604829
R-HSA-2559580	Oxidative Stress Induced Senescence	2	113	0.00730729	0.807809	0.0926911	0.807809	6	40	0.00271684	9606	Homo sapiens	H2AX;RBBP4		R-HSA-3229089;R-HSA-3222593;R-HSA-3223200;R-HSA-3240295;R-HSA-3240957;R-HSA-3229102
R-HSA-597592	Post-translational protein modification	39	1639	0.105988	0.812328	0.0902687	0.812328	66	549	0.0372886	9606	Homo sapiens	GALNT12;B4GALT3;MEGF6;ST6GALNAC1;ST6GALNAC2;PIGZ;MAGT1;KLHL13;LYPD5;DCAF7;PSMB10;FUT3;C3;MUC1;ANKRD28;MUC16;GOLM1;HLA-A;SMC1A;CKAP4;HIPK2;RNF144A;KAT2B;DYNC1LI2;KLHL5;CEACAM5;PSME3;MGAT4B;FAM20C;ULBP2;ALPG;OBSL1;MDGA1;NUP58		R-HSA-8956040;R-HSA-5694421;R-HSA-8956045;R-HSA-913675;R-HSA-4615872;R-HSA-446209;R-HSA-8932355;R-HSA-8956184;R-HSA-8955289;R-HSA-975903;R-HSA-4090284;R-HSA-5228508;R-HSA-5689539;R-HSA-5665871;R-HSA-8938770;R-HSA-8956050;R-HSA-8938773;R-HSA-8955285;R-HSA-977071;R-HSA-975919;R-HSA-5228525;R-HSA-5691381;R-HSA-5228523;R-HSA-4551649;R-HSA-3000348;R-HSA-5693925;R-HSA-9755303;R-HSA-8952638;R-HSA-895263…
R-HSA-4839726	Chromatin organization	5	254	0.0164252	0.813504	0.0896404	0.813504	11	85	0.00577328	9606	Homo sapiens	H2AX;KAT2B;RBBP4;PADI2		R-HSA-3247569;R-HSA-3777129;R-HSA-3782637;R-HSA-5216234;R-HSA-3321975;R-HSA-3782655;R-HSA-3301237;R-HSA-9679787;R-HSA-1183128;R-HSA-5638332;R-HSA-3769447
R-HSA-3247509	Chromatin modifying enzymes	5	254	0.0164252	0.813504	0.0896404	0.813504	11	85	0.00577328	9606	Homo sapiens	H2AX;KAT2B;RBBP4;PADI2		R-HSA-3247569;R-HSA-3777129;R-HSA-3782637;R-HSA-5216234;R-HSA-3321975;R-HSA-3782655;R-HSA-3301237;R-HSA-9679787;R-HSA-1183128;R-HSA-5638332;R-HSA-3769447
R-HSA-418597	G alpha (z) signalling events	1	63	0.00407398	0.816994	0.0877811	0.816994	4	13	0.000882972	9606	Homo sapiens	GNG4		R-HSA-749453;R-HSA-750988;R-HSA-751024;R-HSA-749446
R-HSA-6811436	COPI-independent Golgi-to-ER retrograde traffic	1	63	0.00407398	0.816994	0.0877811	0.816994	2	7	0.000475447	9606	Homo sapiens	DYNC1LI2		R-HSA-8849350;R-HSA-8849353
R-HSA-9013406	RHOQ GTPase cycle	1	63	0.00407398	0.816994	0.0877811	0.816994	1	5	0.000339605	9606	Homo sapiens	GIT1		R-HSA-9018746
R-HSA-9833110	RSV-host interactions	2	116	0.00750129	0.819244	0.0865865	0.819244	3	27	0.00183387	9606	Homo sapiens	GPC4;IFNAR1		R-HSA-9836468;R-HSA-9836899;R-HSA-909719
R-HSA-975138	TRAF6 mediated induction of NFkB and MAP kinases upon TLR7/8 or 9 activation	2	116	0.00750129	0.819244	0.0865865	0.819244	2	60	0.00407526	9606	Homo sapiens	MAP3K1;PPP2R1B		R-HSA-199959;R-HSA-166869
R-HSA-68877	Mitotic Prometaphase	4	211	0.0136446	0.819391	0.0865086	0.819391	14	20	0.00135842	9606	Homo sapiens	DYNC1LI2;PPP2R1B;CAPG;SMC1A		R-HSA-2468293;R-HSA-2514854;R-HSA-9648114;R-HSA-375302;R-HSA-2545253;R-HSA-1638803;R-HSA-2466068;R-HSA-2529015;R-HSA-2484822;R-HSA-2520883;R-HSA-2467794;R-HSA-2468287;R-HSA-2529020;R-HSA-1638821
R-HSA-446203	Asparagine N-linked glycosylation	9	431	0.0278712	0.820345	0.0860032	0.820345	8	144	0.00978062	9606	Homo sapiens	ANKRD28;B4GALT3;DYNC1LI2;ST6GALNAC1;ST6GALNAC2;MGAT4B;MAGT1;FUT3		R-HSA-975919;R-HSA-975903;R-HSA-5693925;R-HSA-5694421;R-HSA-446209;R-HSA-6809006;R-HSA-4084980;R-HSA-6809003
R-HSA-166016	Toll Like Receptor 4 (TLR4) Cascade	3	165	0.0106699	0.820928	0.0856952	0.820928	18	107	0.00726754	9606	Homo sapiens	MAP3K1;PPP2R1B;S100A9		R-HSA-166082;R-HSA-2201316;R-HSA-166119;R-HSA-166091;R-HSA-2201322;R-HSA-166286;R-HSA-937059;R-HSA-166284;R-HSA-937022;R-HSA-2559414;R-HSA-199959;R-HSA-2262775;R-HSA-166869;R-HSA-166362;R-HSA-937079;R-HSA-166363;R-HSA-166072;R-HSA-2262777
R-HSA-202733	Cell surface interactions at the vascular wall	5	257	0.0166192	0.821286	0.0855057	0.821286	6	65	0.00441486	9606	Homo sapiens	CEACAM6;CEACAM5;TNFRSF10B;F11R		R-HSA-202723;R-HSA-202726;R-HSA-8867135;R-HSA-5635741;R-HSA-202718;R-HSA-202717
R-HSA-9662361	Sensory processing of sound by outer hair cells of the cochlea	1	64	0.00413864	0.821871	0.0851962	0.821871	1	8	0.000543368	9606	Homo sapiens	ESPN		R-HSA-9663363
R-HSA-75893	TNF signaling	1	64	0.00413864	0.821871	0.0851962	0.821871	1	58	0.00393941	9606	Homo sapiens	IMP3		R-HSA-8863101
R-HSA-975155	MyD88 dependent cascade initiated on endosome	2	117	0.00756596	0.822919	0.0846431	0.822919	2	75	0.00509407	9606	Homo sapiens	MAP3K1;PPP2R1B		R-HSA-199959;R-HSA-166869
R-HSA-166520	Signaling by NTRKs	3	166	0.0107346	0.824038	0.0840529	0.824038	9	164	0.011139	9606	Homo sapiens	RALB;PPP2R1B;CRK		R-HSA-171026;R-HSA-169891;R-HSA-169904;R-HSA-169905;R-HSA-199959;R-HSA-169895;R-HSA-9612980;R-HSA-170991;R-HSA-169901
R-HSA-418346	Platelet homeostasis	2	118	0.00763063	0.826526	0.0827435	0.826526	4	31	0.00210555	9606	Homo sapiens	PPP2R1B;GNG4		R-HSA-392852;R-HSA-392870;R-HSA-432143;R-HSA-392874
R-HSA-168181	Toll Like Receptor 7/8 (TLR7/8) Cascade	2	118	0.00763063	0.826526	0.0827435	0.826526	2	79	0.00536575	9606	Homo sapiens	MAP3K1;PPP2R1B		R-HSA-199959;R-HSA-166869
R-HSA-1483166	Synthesis of PA	1	65	0.00420331	0.826619	0.0826947	0.826619	1	17	0.00115466	9606	Homo sapiens	LIPH		R-HSA-6792445
R-HSA-9679191	Potential therapeutics for SARS	3	168	0.0108639	0.83012	0.0808589	0.83012	3	36	0.00244515	9606	Homo sapiens	RBBP4;FXYD3;IFNAR1		R-HSA-9678737;R-HSA-9684068;R-HSA-9679787
R-HSA-9772572	Early SARS-CoV-2 Infection Events	1	66	0.00426798	0.83124	0.0802735	0.83124	5	74	0.00502615	9606	Homo sapiens	GPC4		R-HSA-9694579;R-HSA-9694661;R-HSA-9699007;R-HSA-9697423;R-HSA-9698988
R-HSA-5693565	Recruitment and ATM-mediated phosphorylation of repair and signaling proteins at DNA double strand breaks	1	67	0.00433264	0.835738	0.0779296	0.835738	29	39	0.00264892	9606	Homo sapiens	H2AX		R-HSA-5683735;R-HSA-5682967;R-HSA-69891;R-HSA-5682965;R-HSA-5683986;R-HSA-5682588;R-HSA-5683930;R-HSA-5682586;R-HSA-5683801;R-HSA-5683077;R-HSA-5682629;R-HSA-5693583;R-HSA-5683405;R-HSA-5682992;R-HSA-5693566;R-HSA-5683967;R-HSA-5683964;R-HSA-5683384;R-HSA-5683385;R-HSA-5682598;R-HSA-5682983;R-HSA-5693602;R-HSA-5693536;R-HSA-5683425;R-HSA-5693551;R-HSA-5682607;R-HSA-5682863;R-HSA-5693549;R-HSA-568…
R-HSA-429914	Deadenylation-dependent mRNA decay	1	67	0.00433264	0.835738	0.0779296	0.835738	1	10	0.000679209	9606	Homo sapiens	TST		R-HSA-430028
R-HSA-180786	Extension of Telomeres	1	67	0.00433264	0.835738	0.0779296	0.835738	2	28	0.00190179	9606	Homo sapiens	ANKRD28		R-HSA-163096;R-HSA-9686524
R-HSA-70263	Gluconeogenesis	1	67	0.00433264	0.835738	0.0779296	0.835738	1	26	0.00176594	9606	Homo sapiens	SLC37A1		R-HSA-3257122
R-HSA-186712	Regulation of beta-cell development	1	67	0.00433264	0.835738	0.0779296	0.835738	1	26	0.00176594	9606	Homo sapiens	KAT2B		R-HSA-1980047
R-HSA-500792	GPCR ligand binding	13	609	0.0393818	0.836247	0.0776656	0.836247	10	217	0.0147388	9606	Homo sapiens	C3;FZD3;EDN2;GNG4;FZD6;CXCL1;ECE1;CXCL3;CCL28;CXCL2;CXCL5		R-HSA-9731924;R-HSA-373813;R-HSA-444647;R-HSA-8876868;R-HSA-388560;R-HSA-964811;R-HSA-381612;R-HSA-373791;R-HSA-373086;R-HSA-201708
R-HSA-9648025	EML4 and NUDC in mitotic spindle formation	2	121	0.00782462	0.836954	0.0772982	0.836954	1	5	0.000339605	9606	Homo sapiens	DYNC1LI2;PPP2R1B		R-HSA-9648114
R-HSA-168138	Toll Like Receptor 9 (TLR9) Cascade	2	121	0.00782462	0.836954	0.0772982	0.836954	2	80	0.00543368	9606	Homo sapiens	MAP3K1;PPP2R1B		R-HSA-199959;R-HSA-166869
R-HSA-977443	GABA receptor activation	1	68	0.00439731	0.840117	0.0756601	0.840117	3	12	0.000815051	9606	Homo sapiens	GNG4		R-HSA-1013020;R-HSA-1013013;R-HSA-1013012
R-HSA-3299685	Detoxification of Reactive Oxygen Species	1	68	0.00439731	0.840117	0.0756601	0.840117	1	34	0.00230931	9606	Homo sapiens	GPX3		R-HSA-3341397
R-HSA-6811442	Intra-Golgi and retrograde Golgi-to-ER traffic	4	219	0.0141619	0.840772	0.0753217	0.840772	5	48	0.00326021	9606	Homo sapiens	DYNC1LI2;ALPP;KIF12;KIFAP3		R-HSA-8849350;R-HSA-8847875;R-HSA-6811426;R-HSA-6811423;R-HSA-8849353
R-HSA-445717	Aquaporin-mediated transport	1	69	0.00446198	0.84438	0.0734623	0.84438	3	25	0.00169802	9606	Homo sapiens	GNG4		R-HSA-432195;R-HSA-422320;R-HSA-432188
R-HSA-8956321	Nucleotide salvage	1	69	0.00446198	0.84438	0.0734623	0.84438	1	22	0.00149426	9606	Homo sapiens	ADA		R-HSA-74241
R-HSA-450294	MAP kinase activation	1	69	0.00446198	0.84438	0.0734623	0.84438	1	32	0.00217347	9606	Homo sapiens	PPP2R1B		R-HSA-199959
R-HSA-1660499	Synthesis of PIPs at the plasma membrane	1	69	0.00446198	0.84438	0.0734623	0.84438	1	33	0.00224139	9606	Homo sapiens	PI4K2B		R-HSA-1675780
R-HSA-9679506	SARS-CoV Infections	12	572	0.0369891	0.844526	0.0733872	0.844526	22	401	0.0272363	9606	Homo sapiens	ST6GALNAC2;RBBP4;FXYD3;MGAT4B;GPC4;HLA-A;MAGT1;MPP5;NUP58;IFNAR1		R-HSA-9694579;R-HSA-9678737;R-HSA-9705681;R-HSA-9696980;R-HSA-9697018;R-HSA-9683769;R-HSA-9755359;R-HSA-9699007;R-HSA-9694718;R-HSA-9708889;R-HSA-983426;R-HSA-420661;R-HSA-909726;R-HSA-9755328;R-HSA-9694661;R-HSA-9684068;R-HSA-9679787;R-HSA-9694793;R-HSA-9689608;R-HSA-9768142;R-HSA-9697423;R-HSA-9698988
R-HSA-2219528	PI3K/AKT Signaling in Cancer	2	124	0.00801862	0.846814	0.0722122	0.846814	1	21	0.00142634	9606	Homo sapiens	FGFR3		R-HSA-2400009
R-HSA-8943724	Regulation of PTEN gene transcription	1	70	0.00452664	0.848529	0.0713335	0.848529	3	15	0.00101881	9606	Homo sapiens	RBBP4		R-HSA-8944104;R-HSA-8943817;R-HSA-8943780
R-HSA-2559586	DNA Damage/Telomere Stress Induced Senescence	1	70	0.00452664	0.848529	0.0713335	0.848529	1	18	0.00122258	9606	Homo sapiens	H2AX		R-HSA-3785711
R-HSA-375165	NCAM signaling for neurite out-growth	1	70	0.00452664	0.848529	0.0713335	0.848529	1	23	0.00156218	9606	Homo sapiens	COL6A2		R-HSA-375151
R-HSA-9707616	Heme signaling	1	70	0.00452664	0.848529	0.0713335	0.848529	1	25	0.00169802	9606	Homo sapiens	HELZ2		R-HSA-1368065
R-HSA-9616222	Transcriptional regulation of granulopoiesis	1	70	0.00452664	0.848529	0.0713335	0.848529	1	27	0.00183387	9606	Homo sapiens	H2AX		R-HSA-8865505
R-HSA-9610379	HCMV Late Events	3	175	0.0113166	0.85001	0.0705762	0.85001	3	19	0.0012905	9606	Homo sapiens	H2AX;NUP58		R-HSA-9636128;R-HSA-9698928;R-HSA-9629004
R-HSA-9609646	HCMV Infection	5	270	0.0174599	0.852032	0.0695441	0.852032	11	31	0.00210555	9606	Homo sapiens	H2AX;DYNC1LI2;RBBP4;NUP58		R-HSA-9614816;R-HSA-9614369;R-HSA-9636128;R-HSA-9621073;R-HSA-9698928;R-HSA-9614343;R-HSA-9614810;R-HSA-9614811;R-HSA-9623096;R-HSA-9614367;R-HSA-9629004
R-HSA-2426168	Activation of gene expression by SREBF (SREBP)	1	71	0.00459131	0.852567	0.0692714	0.852567	3	42	0.00285268	9606	Homo sapiens	HELZ2		R-HSA-1655848;R-HSA-1655850;R-HSA-1655826
R-HSA-156584	Cytosolic sulfonation of small molecules	1	71	0.00459131	0.852567	0.0692714	0.852567	1	24	0.0016301	9606	Homo sapiens	SLC26A2		R-HSA-427555
R-HSA-9006927	Signaling by Non-Receptor Tyrosine Kinases	1	71	0.00459131	0.852567	0.0692714	0.852567	2	53	0.00359981	9606	Homo sapiens	CRK		R-HSA-8848611;R-HSA-8848618
R-HSA-8848021	Signaling by PTK6	1	71	0.00459131	0.852567	0.0692714	0.852567	2	53	0.00359981	9606	Homo sapiens	CRK		R-HSA-8848611;R-HSA-8848618
R-HSA-212165	Epigenetic regulation of gene expression	3	178	0.0115106	0.857895	0.0665659	0.857895	23	64	0.00434694	9606	Homo sapiens	H2AX;KAT2B;RBBP4		R-HSA-5334097;R-HSA-427527;R-HSA-5334160;R-HSA-5250930;R-HSA-5334099;R-HSA-212263;R-HSA-5334164;R-HSA-9677051;R-HSA-5250938;R-HSA-427404;R-HSA-5227490;R-HSA-212269;R-HSA-427336;R-HSA-433672;R-HSA-427528;R-HSA-427337;R-HSA-427383;R-HSA-5334179;R-HSA-5334151;R-HSA-5334152;R-HSA-427514;R-HSA-212222;R-HSA-212252
R-HSA-1592230	Mitochondrial biogenesis	2	128	0.00827729	0.859117	0.0659477	0.859117	2	36	0.00244515	9606	Homo sapiens	HELZ2;IDH2		R-HSA-1592238;R-HSA-5688289
R-HSA-5362517	Signaling by Retinoic Acid	1	73	0.00472064	0.860325	0.0653375	0.860325	1	22	0.00149426	9606	Homo sapiens	SDR16C5		R-HSA-5362518
R-HSA-389661	Glyoxylate metabolism and glycine degradation	1	73	0.00472064	0.860325	0.0653375	0.860325	1	23	0.00156218	9606	Homo sapiens	DHTKD1		R-HSA-6792572
R-HSA-5693606	DNA Double Strand Break Response	1	75	0.00484997	0.867675	0.0616427	0.867675	29	48	0.00326021	9606	Homo sapiens	H2AX		R-HSA-5683735;R-HSA-5682967;R-HSA-69891;R-HSA-5682965;R-HSA-5683986;R-HSA-5682588;R-HSA-5683930;R-HSA-5682586;R-HSA-5683801;R-HSA-5683077;R-HSA-5682629;R-HSA-5693583;R-HSA-5683405;R-HSA-5682992;R-HSA-5693566;R-HSA-5683967;R-HSA-5683964;R-HSA-5683384;R-HSA-5683385;R-HSA-5682598;R-HSA-5682983;R-HSA-5693602;R-HSA-5693536;R-HSA-5683425;R-HSA-5693551;R-HSA-5682607;R-HSA-5682863;R-HSA-5693549;R-HSA-568…
R-HSA-9013026	RHOB GTPase cycle	1	75	0.00484997	0.867675	0.0616427	0.867675	1	6	0.000407526	9606	Homo sapiens	ARHGEF3		R-HSA-9013023
R-HSA-9662360	Sensory processing of sound by inner hair cells of the cochlea	1	76	0.00491464	0.871205	0.0598798	0.871205	1	7	0.000475447	9606	Homo sapiens	ESPN		R-HSA-9659380
R-HSA-3371497	HSP90 chaperone cycle for steroid hormone receptors (SHR) in the presence of ligand	1	76	0.00491464	0.871205	0.0598798	0.871205	1	22	0.00149426	9606	Homo sapiens	DYNC1LI2		R-HSA-5618080
R-HSA-204005	COPII-mediated vesicle transport	1	77	0.00497931	0.87464	0.0581707	0.87464	1	16	0.00108674	9606	Homo sapiens	ANKRD28		R-HSA-5694421
R-HSA-9013408	RHOG GTPase cycle	1	78	0.00504397	0.877984	0.0565134	0.877984	1	6	0.000407526	9606	Homo sapiens	IQGAP2		R-HSA-9014449
R-HSA-1834949	Cytosolic sensors of pathogen-associated DNA	1	78	0.00504397	0.877984	0.0565134	0.877984	6	50	0.00339605	9606	Homo sapiens	DTX4		R-HSA-3249392;R-HSA-2396007;R-HSA-8948703;R-HSA-3249386;R-HSA-8948709;R-HSA-1606327
R-HSA-448424	Interleukin-17 signaling	1	78	0.00504397	0.877984	0.0565134	0.877984	1	35	0.00237723	9606	Homo sapiens	PPP2R1B		R-HSA-199959
R-HSA-1280218	Adaptive Immune System	20	933	0.0603337	0.878097	0.0564576	0.878097	49	265	0.017999	9606	Homo sapiens	KLHL13;HLA-A;CTSS;PSMB10;C3;PPP3CA;DYNC1LI2;KLHL5;PPP2R1B;PSME3;AP1S1;CTSH;AP1S3;LONRF1;KIFAP3;S100A9;AP1M2		R-HSA-199043;R-HSA-199169;R-HSA-2025882;R-HSA-983427;R-HSA-2130349;R-HSA-983426;R-HSA-983425;R-HSA-983424;R-HSA-8863895;R-HSA-1168640;R-HSA-389532;R-HSA-2130619;R-HSA-199576;R-HSA-2213248;R-HSA-198955;R-HSA-2130706;R-HSA-390329;R-HSA-2025890;R-HSA-8951498;R-HSA-8951499;R-HSA-1236948;R-HSA-1236954;R-HSA-388809;R-HSA-2213236;R-HSA-1236935;R-HSA-199518;R-HSA-1236943;R-HSA-983150;R-HSA-8863973;R-HSA-…
R-HSA-427413	NoRC negatively regulates rRNA expression	1	79	0.00510864	0.881239	0.0549064	0.881239	3	7	0.000475447	9606	Homo sapiens	H2AX		R-HSA-5227490;R-HSA-433672;R-HSA-427337
R-HSA-975634	Retinoid metabolism and transport	1	79	0.00510864	0.881239	0.0549064	0.881239	3	28	0.00190179	9606	Homo sapiens	GPC4		R-HSA-2404131;R-HSA-2423785;R-HSA-2429643
R-HSA-9816359	Maternal to zygotic transition (MZT)	2	137	0.00885929	0.883564	0.0537619	0.883564	7	46	0.00312436	9606	Homo sapiens	H2AX;UNG		R-HSA-9822597;R-HSA-9817458;R-HSA-9822591;R-HSA-9817471;R-HSA-9817513;R-HSA-9822185;R-HSA-9817512
R-HSA-69473	G2/M DNA damage checkpoint	1	80	0.00517331	0.884407	0.0533478	0.884407	2	12	0.000815051	9606	Homo sapiens	H2AX		R-HSA-5683735;R-HSA-69891
R-HSA-499943	Interconversion of nucleotide di- and triphosphates	1	80	0.00517331	0.884407	0.0533478	0.884407	2	33	0.00224139	9606	Homo sapiens	RRM2		R-HSA-111751;R-HSA-111742
R-HSA-198725	Nuclear Events (kinase and transcription factor activation)	1	80	0.00517331	0.884407	0.0533478	0.884407	1	48	0.00326021	9606	Homo sapiens	PPP2R1B		R-HSA-199959
R-HSA-5668914	Diseases of metabolism	8	424	0.0274185	0.884527	0.053289	0.884527	18	195	0.0132446	9606	Homo sapiens	GALNT12;MUC1;SLC26A2;MUC16;SLC35D1;GPC4;CHST14;ADA		R-HSA-3636919;R-HSA-3560789;R-HSA-9036289;R-HSA-3656254;R-HSA-9036290;R-HSA-9734745;R-HSA-4420365;R-HSA-3560804;R-HSA-9036283;R-HSA-3656261;R-HSA-6785524;R-HSA-3560802;R-HSA-9036285;R-HSA-5096537;R-HSA-5603297;R-HSA-3656257;R-HSA-5096532;R-HSA-3656267
R-HSA-9006936	Signaling by TGFB family members	2	138	0.00892395	0.886024	0.0525544	0.886024	8	125	0.00849012	9606	Homo sapiens	ITGB6;F11R		R-HSA-2160931;R-HSA-2160932;R-HSA-2134532;R-HSA-2160935;R-HSA-2134519;R-HSA-2396029;R-HSA-2134506;R-HSA-2395320
R-HSA-977606	Regulation of Complement cascade	2	139	0.00898862	0.888436	0.0513737	0.888436	23	42	0.00285268	9606	Homo sapiens	C3;LRG1		R-HSA-977359;R-HSA-977615;R-HSA-444647;R-HSA-8853252;R-HSA-976810;R-HSA-964811;R-HSA-976743;R-HSA-977605;R-HSA-8851436;R-HSA-3266557;R-HSA-977602;R-HSA-8852874;R-HSA-8852809;R-HSA-976768;R-HSA-981728;R-HSA-1006143;R-HSA-977375;R-HSA-981535;R-HSA-977629;R-HSA-977371;R-HSA-981621;R-HSA-977363;R-HSA-977619
R-HSA-446219	Synthesis of substrates in N-glycan biosythesis	2	139	0.00898862	0.888436	0.0513737	0.888436	1	49	0.00332813	9606	Homo sapiens	ST6GALNAC1;ST6GALNAC2		R-HSA-4084980
R-HSA-5688426	Deubiquitination	5	289	0.0186886	0.888972	0.0511122	0.888972	4	77	0.00522991	9606	Homo sapiens	KAT2B;PSME3;PSMB10		R-HSA-5691381;R-HSA-5689539;R-HSA-5665854;R-HSA-5665871
R-HSA-75105	Fatty acyl-CoA biosynthesis	1	82	0.00530264	0.890493	0.0503695	0.890493	2	25	0.00169802	9606	Homo sapiens	ELOVL7		R-HSA-548814;R-HSA-548815
R-HSA-1236394	Signaling by ERBB4	1	82	0.00530264	0.890493	0.0503695	0.890493	1	52	0.00353189	9606	Homo sapiens	APH1A		R-HSA-1251997
R-HSA-114608	Platelet degranulation	2	141	0.00911795	0.893119	0.0490906	0.893119	2	11	0.00074713	9606	Homo sapiens	SELENOP;CD9		R-HSA-481044;R-HSA-481009
R-HSA-196807	Nicotinate metabolism	1	84	0.00543197	0.896259	0.0475664	0.896259	2	29	0.00196971	9606	Homo sapiens	NMRK1		R-HSA-8869606;R-HSA-8869633
R-HSA-8956319	Nucleotide catabolism	2	144	0.00931195	0.899802	0.0458529	0.899802	2	63	0.00427902	9606	Homo sapiens	NT5C3A;ENTPD2		R-HSA-8851089;R-HSA-109449
R-HSA-9659379	Sensory processing of sound	1	87	0.00562597	0.904345	0.0436657	0.904345	2	13	0.000882972	9606	Homo sapiens	ESPN		R-HSA-9663363;R-HSA-9659380
R-HSA-388841	Costimulation by the CD28 family	1	87	0.00562597	0.904345	0.0436657	0.904345	4	35	0.00237723	9606	Homo sapiens	PPP2R1B		R-HSA-388833;R-HSA-389532;R-HSA-390329;R-HSA-388809
R-HSA-1655829	Regulation of cholesterol biosynthesis by SREBP (SREBF)	1	87	0.00562597	0.904345	0.0436657	0.904345	3	52	0.00353189	9606	Homo sapiens	HELZ2		R-HSA-1655848;R-HSA-1655850;R-HSA-1655826
R-HSA-5579029	Metabolic disorders of biological oxidation enzymes	1	87	0.00562597	0.904345	0.0436657	0.904345	1	38	0.002581	9606	Homo sapiens	SLC35D1		R-HSA-5603297
R-HSA-372790	Signaling by GPCR	18	876	0.0566477	0.905177	0.0432664	0.905177	58	392	0.026625	9606	Homo sapiens	FZD3;EDN2;FZD6;CXCL1;ECE1;CXCL3;CXCL2;CXCL5;FGD1;C3;PPP3CA;PPP2R1B;GNG4;ARHGEF3;ARHGEF40;CCL28		R-HSA-749448;R-HSA-9036301;R-HSA-749454;R-HSA-749453;R-HSA-749452;R-HSA-750988;R-HSA-167429;R-HSA-167433;R-HSA-749446;R-HSA-8964614;R-HSA-112271;R-HSA-8964634;R-HSA-751001;R-HSA-420883;R-HSA-8964241;R-HSA-750993;R-HSA-9036307;R-HSA-373791;R-HSA-749456;R-HSA-9036308;R-HSA-751019;R-HSA-379044;R-HSA-8964271;R-HSA-381612;R-HSA-380073;R-HSA-379048;R-HSA-751013;R-HSA-373813;R-HSA-751039;R-HSA-201783;R-…
R-HSA-163685	Integration of energy metabolism	2	147	0.00950595	0.906095	0.0428264	0.906095	14	66	0.00448278	9606	Homo sapiens	PPP2R1B;GNG4		R-HSA-400037;R-HSA-163750;R-HSA-400097;R-HSA-400046;R-HSA-381612;R-HSA-163688;R-HSA-163689;R-HSA-9728664;R-HSA-381706;R-HSA-825631;R-HSA-422320;R-HSA-400092;R-HSA-164056;R-HSA-163769
R-HSA-5250941	Negative epigenetic regulation of rRNA expression	1	88	0.00569064	0.906899	0.0424413	0.906899	6	12	0.000815051	9606	Homo sapiens	H2AX		R-HSA-427527;R-HSA-427514;R-HSA-5227490;R-HSA-433672;R-HSA-427528;R-HSA-427337
R-HSA-6806834	Signaling by MET	1	88	0.00569064	0.906899	0.0424413	0.906899	7	51	0.00346397	9606	Homo sapiens	CRK		R-HSA-8875591;R-HSA-8875558;R-HSA-8875540;R-HSA-8875568;R-HSA-8875661;R-HSA-8875659;R-HSA-8875576
R-HSA-5654738	Signaling by FGFR2	1	88	0.00569064	0.906899	0.0424413	0.906899	2	46	0.00312436	9606	Homo sapiens	FGFBP1		R-HSA-5656070;R-HSA-190260
R-HSA-9833482	PKR-mediated signaling	1	88	0.00569064	0.906899	0.0424413	0.906899	1	40	0.00271684	9606	Homo sapiens	PPP2R1B		R-HSA-9836664
R-HSA-76005	Response to elevated platelet cytosolic Ca2+	2	148	0.00957062	0.908109	0.0418621	0.908109	2	14	0.000950893	9606	Homo sapiens	SELENOP;CD9		R-HSA-481044;R-HSA-481009
R-HSA-1638091	Heparan sulfate/heparin (HS-GAG) metabolism	1	89	0.0057553	0.909384	0.0412528	0.909384	21	33	0.00224139	9606	Homo sapiens	GPC4		R-HSA-2076383;R-HSA-1889981;R-HSA-9638064;R-HSA-2076508;R-HSA-1667005;R-HSA-1889978;R-HSA-2024084;R-HSA-2076371;R-HSA-1878002;R-HSA-2024108;R-HSA-2022860;R-HSA-2022856;R-HSA-2076392;R-HSA-2022887;R-HSA-2022919;R-HSA-2024100;R-HSA-2076419;R-HSA-2076611;R-HSA-2022851;R-HSA-1889955;R-HSA-1678694
R-HSA-5693607	Processing of DNA double-strand break ends	1	89	0.0057553	0.909384	0.0412528	0.909384	2	17	0.00115466	9606	Homo sapiens	H2AX		R-HSA-5684071;R-HSA-5684052
R-HSA-9663891	Selective autophagy	1	89	0.0057553	0.909384	0.0412528	0.909384	5	48	0.00326021	9606	Homo sapiens	DYNC1LI2		R-HSA-9646679;R-HSA-9646390;R-HSA-9646383;R-HSA-9646685;R-HSA-9646348
R-HSA-6806667	Metabolism of fat-soluble vitamins	1	89	0.0057553	0.909384	0.0412528	0.909384	3	34	0.00230931	9606	Homo sapiens	GPC4		R-HSA-2404131;R-HSA-2423785;R-HSA-2429643
R-HSA-5663220	RHO GTPases Activate Formins	2	149	0.00963528	0.910083	0.0409192	0.910083	3	27	0.00183387	9606	Homo sapiens	DYNC1LI2;PPP2R1B		R-HSA-5666160;R-HSA-5666129;R-HSA-5666169
R-HSA-390918	Peroxisomal lipid metabolism	1	90	0.00581997	0.911803	0.0400991	0.911803	1	35	0.00237723	9606	Homo sapiens	ACBD5		R-HSA-8848247
R-HSA-15869	Metabolism of nucleotides	4	256	0.0165546	0.913927	0.0390887	0.913927	5	142	0.00964477	9606	Homo sapiens	NT5C3A;RRM2;ENTPD2;ADA		R-HSA-74241;R-HSA-8851089;R-HSA-111751;R-HSA-109449;R-HSA-111742
R-HSA-9707564	Cytoprotection by HMOX1	1	91	0.00588464	0.914157	0.038979	0.914157	1	22	0.00149426	9606	Homo sapiens	HELZ2		R-HSA-400143
R-HSA-109582	Hemostasis	16	804	0.0519917	0.917312	0.0374827	0.917312	50	342	0.023229	9606	Homo sapiens	SERPINB2;TNFRSF10B;PLAT;KIF12;F11R;SERPINB8;PPP2R1B;GNG4;CEACAM6;PLAU;CEACAM5;SELENOP;CD9;KIFAP3;CRK		R-HSA-158982;R-HSA-392195;R-HSA-432143;R-HSA-984708;R-HSA-396941;R-HSA-397835;R-HSA-392202;R-HSA-392852;R-HSA-418581;R-HSA-481044;R-HSA-418579;R-HSA-418576;R-HSA-158747;R-HSA-158744;R-HSA-159001;R-HSA-158750;R-HSA-159005;R-HSA-392870;R-HSA-158756;R-HSA-392874;R-HSA-8867135;R-HSA-158781;R-HSA-158784;R-HSA-396996;R-HSA-9724753;R-HSA-397891;R-HSA-428750;R-HSA-5635741;R-HSA-158795;R-HSA-428749;R-HSA-…
R-HSA-6802957	Oncogenic MAPK signaling	1	93	0.00601397	0.91868	0.0368357	0.91868	2	46	0.00312436	9606	Homo sapiens	SHOC2		R-HSA-9660538;R-HSA-9660536
R-HSA-9820952	Respiratory Syncytial Virus Infection Pathway	2	154	0.00995861	0.91937	0.0365097	0.91937	3	101	0.00686001	9606	Homo sapiens	GPC4;IFNAR1		R-HSA-9836468;R-HSA-9836899;R-HSA-909719
R-HSA-983712	Ion channel transport	3	209	0.0135153	0.920299	0.036071	0.920299	4	51	0.00346397	9606	Homo sapiens	RYR1;FXYD3;ATP13A2		R-HSA-5692480;R-HSA-2855020;R-HSA-9684068;R-HSA-936897
R-HSA-1614635	Sulfur amino acid metabolism	1	94	0.00607863	0.920851	0.0358104	0.920851	2	37	0.00251307	9606	Homo sapiens	TST		R-HSA-1614618;R-HSA-9013198
R-HSA-166658	Complement cascade	2	156	0.0100879	0.922826	0.03488	0.922826	35	72	0.00489031	9606	Homo sapiens	C3;LRG1		R-HSA-977359;R-HSA-977615;R-HSA-8853252;R-HSA-964811;R-HSA-173636;R-HSA-977605;R-HSA-3266557;R-HSA-977602;R-HSA-8852874;R-HSA-8852809;R-HSA-976768;R-HSA-183122;R-HSA-977375;R-HSA-981535;R-HSA-977629;R-HSA-183126;R-HSA-977371;R-HSA-174551;R-HSA-183130;R-HSA-977363;R-HSA-977619;R-HSA-444647;R-HSA-166817;R-HSA-976810;R-HSA-173739;R-HSA-976743;R-HSA-8851436;R-HSA-981539;R-HSA-173740;R-HSA-981728;R-HS…
R-HSA-438064	Post NMDA receptor activation events	1	96	0.00620797	0.925022	0.0338478	0.925022	2	39	0.00264892	9606	Homo sapiens	GIT1		R-HSA-9619783;R-HSA-9619803
R-HSA-2029482	Regulation of actin dynamics for phagocytic cup formation	2	158	0.0102173	0.926143	0.0333219	0.926143	3	24	0.0016301	9606	Homo sapiens	NF2;CRK		R-HSA-2197697;R-HSA-2029467;R-HSA-2029456
R-HSA-162599	Late Phase of HIV Life Cycle	2	160	0.0103466	0.929325	0.0318323	0.929325	2	78	0.00529783	9606	Homo sapiens	NUP58		R-HSA-165043;R-HSA-165047
R-HSA-71406	Pyruvate metabolism and Citric Acid (TCA) cycle	1	100	0.00646663	0.932717	0.0302499	0.932717	1	36	0.00244515	9606	Homo sapiens	IDH2		R-HSA-450984
R-HSA-8986944	Transcriptional Regulation by MECP2	1	100	0.00646663	0.932717	0.0302499	0.932717	1	77	0.00522991	9606	Homo sapiens	HIPK2		R-HSA-9022314
R-HSA-199977	ER to Golgi Anterograde Transport	2	164	0.0106053	0.935305	0.0290466	0.935305	3	39	0.00264892	9606	Homo sapiens	ANKRD28;DYNC1LI2		R-HSA-5694421;R-HSA-6809006;R-HSA-6809003
R-HSA-156842	Eukaryotic Translation Elongation	1	102	0.00659596	0.936264	0.0286015	0.936264	1	9	0.000611288	9606	Homo sapiens	EEF1A2		R-HSA-156909
R-HSA-174824	Plasma lipoprotein assembly, remodeling, and clearance	1	102	0.00659596	0.936264	0.0286015	0.936264	1	86	0.0058412	9606	Homo sapiens	NCEH1		R-HSA-6813720
R-HSA-425393	Transport of inorganic cations/anions and amino acids/oligopeptides	2	167	0.0107993	0.939473	0.0271159	0.939473	2	76	0.00516199	9606	Homo sapiens	SLC26A2;SLC4A4		R-HSA-427555;R-HSA-8878664
R-HSA-446193	Biosynthesis of the N-glycan precursor (dolichol lipid-linked oligosaccharide, LLO) and transfer to a nascent protein	2	167	0.0107993	0.939473	0.0271159	0.939473	1	63	0.00427902	9606	Homo sapiens	ST6GALNAC1;ST6GALNAC2		R-HSA-4084980
R-HSA-9837999	Mitochondrial protein degradation	1	104	0.0067253	0.939625	0.0270456	0.939625	2	20	0.00135842	9606	Homo sapiens	IDH2		R-HSA-9838035;R-HSA-9838289
R-HSA-168928	DDX58/IFIH1-mediated induction of interferon-alpha/beta	1	105	0.00678996	0.941238	0.0263006	0.941238	2	53	0.00359981	9606	Homo sapiens	MAP3K1		R-HSA-933530;R-HSA-933528
R-HSA-77289	Mitochondrial Fatty Acid Beta-Oxidation	1	105	0.00678996	0.941238	0.0263006	0.941238	1	47	0.00319228	9606	Homo sapiens	PCTP		R-HSA-5690043
R-HSA-392499	Metabolism of proteins	52	2334	0.150931	0.941873	0.0260078	0.941873	92	843	0.0572574	9606	Homo sapiens	GALNT12;H2AX;B4GALT3;MEGF6;ST6GALNAC1;TRAM1;ST6GALNAC2;KLK1;PIGZ;MAGT1;KLHL13;LYPD5;DCAF7;PSMB10;KLK6;FUT3;APH1A;C3;MUC1;GNG4;CTSH;ANKRD28;MUC16;GOLM1;IDH2;KLK13;HLA-A;SMC1A;SORL1;CKAP4;HIPK2;BACE1;RNF144A;KAT2B;DYNC1LI2;KLHL5;TST;CEACAM5;PSME3;MGAT4B;EEF1A2;FAM20C;ULBP2;ALPG;OBSL1;MDGA1;NUP58		R-HSA-8956040;R-HSA-5694421;R-HSA-1799326;R-HSA-8956045;R-HSA-913675;R-HSA-4615872;R-HSA-8850560;R-HSA-446209;R-HSA-8932355;R-HSA-8956184;R-HSA-8955289;R-HSA-975903;R-HSA-4090284;R-HSA-5228508;R-HSA-5689539;R-HSA-5692495;R-HSA-5665871;R-HSA-8938770;R-HSA-8956050;R-HSA-8938773;R-HSA-8955285;R-HSA-381466;R-HSA-5693001;R-HSA-977071;R-HSA-975919;R-HSA-5228525;R-HSA-5691381;R-HSA-5228523;R-HSA-4551649…
R-HSA-382551	Transport of small molecules	20	1013	0.065507	0.943257	0.0253701	0.943257	23	460	0.0312436	9606	Homo sapiens	RYR1;SLC26A2;SLC45A3;SLC35D1;SLC11A2;IREB2;MAGT1;ADD3;SLC4A4;PSMB10;NCEH1;ABCB10;GNG4;FXYD3;PSME3;LCN2;ATP13A2;LRRC8B		R-HSA-174368;R-HSA-5339538;R-HSA-427555;R-HSA-432195;R-HSA-382560;R-HSA-2855020;R-HSA-5671707;R-HSA-936897;R-HSA-8941543;R-HSA-8878664;R-HSA-5690886;R-HSA-5691108;R-HSA-435349;R-HSA-422320;R-HSA-5692480;R-HSA-5229273;R-HSA-9684068;R-HSA-5226999;R-HSA-8875902;R-HSA-432188;R-HSA-5246444;R-HSA-8866553;R-HSA-6813720
R-HSA-6807878	COPI-mediated anterograde transport	1	107	0.0069193	0.944337	0.0248732	0.944337	2	12	0.000815051	9606	Homo sapiens	DYNC1LI2		R-HSA-6809006;R-HSA-6809003
R-HSA-422356	Regulation of insulin secretion	1	108	0.00698396	0.945824	0.0241896	0.945824	8	38	0.002581	9606	Homo sapiens	GNG4		R-HSA-400037;R-HSA-422320;R-HSA-400097;R-HSA-400046;R-HSA-381612;R-HSA-400092;R-HSA-9728664;R-HSA-381706
R-HSA-168273	Influenza Viral RNA Transcription and Replication	2	173	0.0111873	0.947056	0.0236244	0.947056	2	14	0.000950893	9606	Homo sapiens	NUP58		R-HSA-192627;R-HSA-192925
R-HSA-425397	Transport of vitamins, nucleosides, and related molecules	1	109	0.00704863	0.947272	0.0235252	0.947272	1	40	0.00271684	9606	Homo sapiens	SLC35D1		R-HSA-174368
R-HSA-9614085	FOXO-mediated transcription	1	110	0.0071133	0.948682	0.0228795	0.948682	1	85	0.00577328	9606	Homo sapiens	KAT2B		R-HSA-9620515
R-HSA-112314	Neurotransmitter receptors and postsynaptic signal transmission	3	232	0.0150026	0.949169	0.0226566	0.949169	12	110	0.0074713	9606	Homo sapiens	GNG4;CHRNA4;GIT1		R-HSA-629595;R-HSA-1013020;R-HSA-629596;R-HSA-9619783;R-HSA-629599;R-HSA-9619803;R-HSA-500717;R-HSA-1013013;R-HSA-1013012;R-HSA-622325;R-HSA-629588;R-HSA-622326
R-HSA-162587	HIV Life Cycle	2	175	0.0113166	0.949376	0.0225616	0.949376	2	117	0.00794675	9606	Homo sapiens	NUP58		R-HSA-165043;R-HSA-165047
R-HSA-162582	Signal Transduction	69	3036	0.196327	0.950375	0.0221048	0.950375	331	2539	0.172451	9606	Homo sapiens	H2AX;TRAM1;PLXND1;FAM13A;CXCL1;PLAT;ECE1;IL1RAP;CXCL3;F11R;CXCL2;CXCL5;SDR16C5;PPP3CA;PPP2R1B;NCK2;SOX9;ITGB6;ARHGEF40;GIT1;FGFBP1;EDN2;MMP7;HSBP1;IMP3;SWAP70;STRADB;CTNNBIP1;KREMEN1;SMC1A;RUNX3;CKAP4;UHMK1;KAT2B;DYNC1LI2;COL6A2;PSME3;ARHGEF3;TAX1BP3;CRK;S100A9;RALB;KLK1;ABHD17C;ADD3;DTX4;IQGAP2;FGD1;PSMB10;MYL12B;APH1A;C3;RBBP4;GNG4;SHOC2;ACBD5;FZD3;FZD6;TNFRSF10B;NF2;FGFR3;CCL28		R-HSA-3769401;R-HSA-3858491;R-HSA-141316;R-HSA-167429;R-HSA-3858482;R-HSA-5654623;R-HSA-3858480;R-HSA-8875661;R-HSA-167433;R-HSA-380942;R-HSA-9008258;R-HSA-8875659;R-HSA-8981637;R-HSA-171026;R-HSA-5668932;R-HSA-9008285;R-HSA-420883;R-HSA-9021596;R-HSA-8964241;R-HSA-9021072;R-HSA-373791;R-HSA-3640874;R-HSA-5654646;R-HSA-5654647;R-HSA-2134532;R-HSA-5668978;R-HSA-5654643;R-HSA-9612980;R-HSA-5654640;…
R-HSA-2408557	Selenocysteine synthesis	1	112	0.00724263	0.951389	0.0216421	0.951389	2	7	0.000475447	9606	Homo sapiens	SECISBP2		R-HSA-2408529;R-HSA-5333615
R-HSA-1483255	PI Metabolism	1	112	0.00724263	0.951389	0.0216421	0.951389	4	89	0.00604496	9606	Homo sapiens	PI4K2B		R-HSA-1676185;R-HSA-1675813;R-HSA-1675780;R-HSA-1675974
R-HSA-442755	Activation of NMDA receptors and postsynaptic events	1	113	0.00730729	0.952688	0.0210492	0.952688	2	71	0.00482239	9606	Homo sapiens	GIT1		R-HSA-9619783;R-HSA-9619803
R-HSA-112316	Neuronal System	8	490	0.0316865	0.953402	0.0207237	0.953402	19	221	0.0150105	9606	Homo sapiens	GNG4;CHRNA4;IL1RAP;KCNK1;SHANK3;GIT1;SYT7		R-HSA-6794351;R-HSA-9619803;R-HSA-500717;R-HSA-6794348;R-HSA-6794344;R-HSA-629595;R-HSA-6794357;R-HSA-1013020;R-HSA-629596;R-HSA-6797554;R-HSA-9619783;R-HSA-629599;R-HSA-1013013;R-HSA-6800380;R-HSA-1013012;R-HSA-1299304;R-HSA-622325;R-HSA-629588;R-HSA-622326
R-HSA-9006934	Signaling by Receptor Tyrosine Kinases	11	631	0.0408044	0.953594	0.0206366	0.953594	67	749	0.0508728	9606	Homo sapiens	APH1A;FGFBP1;RALB;PPP2R1B;HSBP1;COL6A2;NCK2;PLAT;FGFR3;CRK		R-HSA-109699;R-HSA-5654224;R-HSA-5654623;R-HSA-8875661;R-HSA-8875659;R-HSA-1251997;R-HSA-171026;R-HSA-8875540;R-HSA-199959;R-HSA-5654222;R-HSA-5654730;R-HSA-5654646;R-HSA-8875558;R-HSA-169891;R-HSA-5654647;R-HSA-169895;R-HSA-5654643;R-HSA-9612980;R-HSA-5654640;R-HSA-5654641;R-HSA-5218916;R-HSA-169901;R-HSA-5218815;R-HSA-5654631;R-HSA-5218814;R-HSA-169904;R-HSA-5654628;R-HSA-169905;R-HSA-190385;R-…
R-HSA-76002	Platelet activation, signaling and aggregation	4	293	0.0189472	0.955539	0.0197516	0.955539	21	119	0.00808259	9606	Homo sapiens	GNG4;SELENOP;CD9;CRK		R-HSA-396996;R-HSA-397891;R-HSA-392195;R-HSA-428750;R-HSA-428909;R-HSA-428749;R-HSA-396941;R-HSA-397835;R-HSA-392202;R-HSA-428918;R-HSA-428917;R-HSA-418581;R-HSA-481044;R-HSA-418579;R-HSA-428752;R-HSA-418576;R-HSA-481009;R-HSA-114552;R-HSA-372697;R-HSA-392187;R-HSA-114558
R-HSA-2262752	Cellular responses to stress	20	1038	0.0671236	0.956273	0.0194181	0.956273	39	500	0.0339605	9606	Homo sapiens	H2AX;HSBP1;GPX3;EIF2AK1;PGD;HSPA13;PSMB10;HELZ2;IL1A;DYNC1LI2;RBBP4;PSME3;NUP58;TNFRSF21		R-HSA-400143;R-HSA-9840415;R-HSA-8932355;R-HSA-3240957;R-HSA-5082369;R-HSA-3371582;R-HSA-3371518;R-HSA-3229089;R-HSA-3223200;R-HSA-3371554;R-HSA-4793819;R-HSA-1368065;R-HSA-3240295;R-HSA-3785711;R-HSA-5252041;R-HSA-5082384;R-HSA-3229102;R-HSA-9648883;R-HSA-4568740;R-HSA-9761846;R-HSA-5251955;R-HSA-9648880;R-HSA-9762096;R-HSA-4568737;R-HSA-5251959;R-HSA-3341397;R-HSA-9648888;R-HSA-3788745;R-HSA-32…
R-HSA-168164	Toll Like Receptor 3 (TLR3) Cascade	1	116	0.00750129	0.956383	0.0193683	0.956383	1	73	0.00495823	9606	Homo sapiens	PPP2R1B		R-HSA-199959
R-HSA-72306	tRNA processing	2	184	0.0118986	0.95867	0.0183307	0.95867	1	54	0.00366773	9606	Homo sapiens	NUP58		R-HSA-6783483
R-HSA-9692914	SARS-CoV-1-host interactions	1	118	0.00763063	0.958684	0.0183244	0.958684	1	48	0.00326021	9606	Homo sapiens	MPP5		R-HSA-9689608
R-HSA-1799339	SRP-dependent cotranslational protein targeting to membrane	1	119	0.00769529	0.959789	0.0178241	0.959789	2	5	0.000339605	9606	Homo sapiens	TRAM1		R-HSA-1799326;R-HSA-1799329
R-HSA-166663	Initial triggering of complement	1	120	0.00775996	0.960865	0.0173377	0.960865	9	21	0.00142634	9606	Homo sapiens	C3		R-HSA-183122;R-HSA-173745;R-HSA-183126;R-HSA-174551;R-HSA-183130;R-HSA-173754;R-HSA-173739;R-HSA-981539;R-HSA-173740
R-HSA-2672351	Stimuli-sensing channels	1	121	0.00782462	0.961912	0.0168648	0.961912	1	33	0.00224139	9606	Homo sapiens	RYR1		R-HSA-2855020
R-HSA-937061	TRIF(TICAM1)-mediated TLR4 signaling	1	121	0.00782462	0.961912	0.0168648	0.961912	1	70	0.00475447	9606	Homo sapiens	PPP2R1B		R-HSA-199959
R-HSA-166166	MyD88-independent TLR4 cascade	1	121	0.00782462	0.961912	0.0168648	0.961912	1	72	0.00489031	9606	Homo sapiens	PPP2R1B		R-HSA-199959
R-HSA-9658195	Leishmania infection	4	302	0.0195292	0.962361	0.016662	0.962361	9	95	0.00645249	9606	Homo sapiens	C3;IL1A;GNG4;CRK		R-HSA-9660819;R-HSA-444647;R-HSA-449058;R-HSA-9665524;R-HSA-9666426;R-HSA-448703;R-HSA-9660824;R-HSA-9666428;R-HSA-9660828
R-HSA-9824443	Parasitic Infection Pathways	4	302	0.0195292	0.962361	0.016662	0.962361	9	95	0.00645249	9606	Homo sapiens	C3;IL1A;GNG4;CRK		R-HSA-9660819;R-HSA-444647;R-HSA-449058;R-HSA-9665524;R-HSA-9666426;R-HSA-448703;R-HSA-9660824;R-HSA-9666428;R-HSA-9660828
R-HSA-6791226	Major pathway of rRNA processing in the nucleolus and cytosol	2	189	0.0122219	0.963104	0.0163269	0.963104	5	7	0.000475447	9606	Homo sapiens	IMP3;BUD23		R-HSA-6791223;R-HSA-6791222;R-HSA-6791221;R-HSA-6791228;R-HSA-6791227
R-HSA-8953897	Cellular responses to stimuli	20	1056	0.0682876	0.963973	0.0159353	0.963973	39	531	0.036066	9606	Homo sapiens	H2AX;HSBP1;GPX3;EIF2AK1;PGD;HSPA13;PSMB10;HELZ2;IL1A;DYNC1LI2;RBBP4;PSME3;NUP58;TNFRSF21		R-HSA-400143;R-HSA-9840415;R-HSA-8932355;R-HSA-3240957;R-HSA-5082369;R-HSA-3371582;R-HSA-3371518;R-HSA-3229089;R-HSA-3223200;R-HSA-3371554;R-HSA-4793819;R-HSA-1368065;R-HSA-3240295;R-HSA-3785711;R-HSA-5252041;R-HSA-5082384;R-HSA-3229102;R-HSA-9648883;R-HSA-4568740;R-HSA-9761846;R-HSA-5251955;R-HSA-9648880;R-HSA-9762096;R-HSA-4568737;R-HSA-5251959;R-HSA-3341397;R-HSA-9648888;R-HSA-3788745;R-HSA-32…
R-HSA-2871796	FCERI mediated MAPK activation	1	124	0.00801862	0.964887	0.0155234	0.964887	3	20	0.00135842	9606	Homo sapiens	MAP3K1		R-HSA-2730896;R-HSA-2730868;R-HSA-2730887
R-HSA-5693567	HDR through Homologous Recombination (HRR) or Single Strand Annealing (SSA)	1	124	0.00801862	0.964887	0.0155234	0.964887	2	44	0.00298852	9606	Homo sapiens	H2AX		R-HSA-5684071;R-HSA-5684052
R-HSA-2029480	Fcgamma receptor (FCGR) dependent phagocytosis	2	193	0.0124806	0.966319	0.0148796	0.966319	3	42	0.00285268	9606	Homo sapiens	NF2;CRK		R-HSA-2197697;R-HSA-2029467;R-HSA-2029456
R-HSA-388396	GPCR downstream signalling	14	795	0.0514097	0.966865	0.0146343	0.966865	48	175	0.0118862	9606	Homo sapiens	EDN2;CXCL1;CXCL3;CXCL2;CXCL5;FGD1;C3;PPP3CA;PPP2R1B;GNG4;ARHGEF3;ARHGEF40;CCL28		R-HSA-749448;R-HSA-9036301;R-HSA-749454;R-HSA-749453;R-HSA-749452;R-HSA-750988;R-HSA-167429;R-HSA-167433;R-HSA-749446;R-HSA-8964614;R-HSA-112271;R-HSA-8964634;R-HSA-751001;R-HSA-420883;R-HSA-8964317;R-HSA-419166;R-HSA-8964241;R-HSA-750993;R-HSA-9036307;R-HSA-749456;R-HSA-9624014;R-HSA-9036308;R-HSA-398040;R-HSA-751019;R-HSA-379044;R-HSA-392295;R-HSA-8982637;R-HSA-8964271;R-HSA-392300;R-HSA-380073…
R-HSA-983231	Factors involved in megakaryocyte development and platelet production	2	194	0.0125453	0.967079	0.0145379	0.967079	3	43	0.0029206	9606	Homo sapiens	KIF12;KIFAP3		R-HSA-983259;R-HSA-984708;R-HSA-983266
R-HSA-9678108	SARS-CoV-1 Infection	2	194	0.0125453	0.967079	0.0145379	0.967079	2	159	0.0107994	9606	Homo sapiens	ST6GALNAC2;MPP5		R-HSA-9683769;R-HSA-9689608
R-HSA-2871809	FCERI mediated Ca+2 mobilization	1	129	0.00834196	0.96934	0.0135237	0.96934	3	11	0.00074713	9606	Homo sapiens	PPP3CA		R-HSA-2730872;R-HSA-2730849;R-HSA-2730867
R-HSA-168255	Influenza Infection	2	198	0.0128039	0.96996	0.0132461	0.96996	5	59	0.00400734	9606	Homo sapiens	NUP58		R-HSA-192627;R-HSA-168880;R-HSA-168337;R-HSA-1176059;R-HSA-192925
R-HSA-5693538	Homology Directed Repair	1	130	0.00840662	0.970161	0.0131562	0.970161	2	52	0.00353189	9606	Homo sapiens	H2AX		R-HSA-5684071;R-HSA-5684052
R-HSA-8868773	rRNA processing in the nucleus and cytosol	2	207	0.0133859	0.975582	0.0107363	0.975582	7	15	0.00101881	9606	Homo sapiens	IMP3;BUD23		R-HSA-6791223;R-HSA-6790982;R-HSA-6791222;R-HSA-6791221;R-HSA-6791228;R-HSA-6791227;R-HSA-6790906
R-HSA-9824446	Viral Infection Pathways	21	1158	0.0748836	0.981158	0.00826118	0.981158	52	752	0.0510765	9606	Homo sapiens	H2AX;ST6GALNAC2;HLA-A;MAGT1;MPP5;PSMB10;DYNC1LI2;RBBP4;FXYD3;PSME3;MGAT4B;AP1S1;GPC4;AP1S3;AP1M2;NUP58;IFNAR1		R-HSA-9678737;R-HSA-182279;R-HSA-182286;R-HSA-180622;R-HSA-9614367;R-HSA-983426;R-HSA-909726;R-HSA-168337;R-HSA-9614343;R-HSA-909719;R-HSA-9689608;R-HSA-9697423;R-HSA-192925;R-HSA-9836468;R-HSA-9683769;R-HSA-9623096;R-HSA-9699007;R-HSA-165043;R-HSA-168880;R-HSA-420661;R-HSA-9614369;R-HSA-9636128;R-HSA-165047;R-HSA-9679787;R-HSA-9698988;R-HSA-9621073;R-HSA-9705681;R-HSA-9696980;R-HSA-9614810;R-HSA…
R-HSA-1632852	Macroautophagy	1	150	0.00969995	0.982662	0.00759567	0.982662	5	87	0.00590912	9606	Homo sapiens	DYNC1LI2		R-HSA-9646679;R-HSA-9646390;R-HSA-9646383;R-HSA-9646685;R-HSA-9646348
R-HSA-9664422	FCGR3A-mediated phagocytosis	1	157	0.0101526	0.985665	0.00627053	0.985665	2	27	0.00183387	9606	Homo sapiens	CRK		R-HSA-9666426;R-HSA-9666428
R-HSA-9664407	Parasite infection	1	157	0.0101526	0.985665	0.00627053	0.985665	2	27	0.00183387	9606	Homo sapiens	CRK		R-HSA-9666426;R-HSA-9666428
R-HSA-9664417	Leishmania phagocytosis	1	157	0.0101526	0.985665	0.00627053	0.985665	2	27	0.00183387	9606	Homo sapiens	CRK		R-HSA-9666426;R-HSA-9666428
R-HSA-71291	Metabolism of amino acids and derivatives	10	667	0.0431324	0.98576	0.00622889	0.98576	9	285	0.0193575	9606	Homo sapiens	TST;SECISBP2;PSME3;PGD;SERINC5;PSMB10;ASRGL1;DHTKD1		R-HSA-353125;R-HSA-1614618;R-HSA-2408529;R-HSA-9013198;R-HSA-977348;R-HSA-5696365;R-HSA-6792572;R-HSA-8932980;R-HSA-5333615
R-HSA-199991	Membrane Trafficking	10	668	0.0431971	0.985974	0.00613458	0.985974	21	219	0.0148747	9606	Homo sapiens	ANKRD28;DYNC1LI2;BLOC1S6;ALPP;RALGAPA2;AP1S1;KIF12;AP1S3;KIFAP3;AP1M2		R-HSA-421831;R-HSA-8849350;R-HSA-5694421;R-HSA-1458485;R-HSA-432706;R-HSA-8847875;R-HSA-6811426;R-HSA-432707;R-HSA-1458463;R-HSA-6809006;R-HSA-421836;R-HSA-5333658;R-HSA-6809003;R-HSA-421835;R-HSA-432712;R-HSA-8849353;R-HSA-421833;R-HSA-429815;R-HSA-432688;R-HSA-6811423;R-HSA-2316347
R-HSA-211945	Phase I - Functionalization of compounds	3	297	0.0192059	0.986751	0.00579222	0.986751	4	102	0.00692794	9606	Homo sapiens	AOC1;ACSS1;CYP4F12		R-HSA-449911;R-HSA-211904;R-HSA-5696131;R-HSA-211919
R-HSA-425366	Transport of bile salts and organic acids, metal ions and amine compounds	1	163	0.0105406	0.987823	0.00532107	0.987823	1	67	0.0045507	9606	Homo sapiens	SLC11A2		R-HSA-435349
R-HSA-425407	SLC-mediated transmembrane transport	5	419	0.0270952	0.988268	0.00512531	0.988268	5	194	0.0131767	9606	Homo sapiens	SLC26A2;SLC45A3;SLC35D1;SLC11A2;SLC4A4		R-HSA-174368;R-HSA-435349;R-HSA-427555;R-HSA-8875902;R-HSA-8878664
R-HSA-9612973	Autophagy	1	166	0.0107346	0.988776	0.0049019	0.988776	5	108	0.00733546	9606	Homo sapiens	DYNC1LI2		R-HSA-9646679;R-HSA-9646390;R-HSA-9646383;R-HSA-9646685;R-HSA-9646348
R-HSA-2142753	Arachidonic acid metabolism	1	168	0.0108639	0.989371	0.00464101	0.989371	1	79	0.00536575	9606	Homo sapiens	FAAH2		R-HSA-5693751
R-HSA-5693532	DNA Double-Strand Break Repair	1	169	0.0109286	0.989656	0.00451584	0.989656	35	113	0.00767507	9606	Homo sapiens	H2AX		R-HSA-5683735;R-HSA-5682967;R-HSA-5684052;R-HSA-69891;R-HSA-5682965;R-HSA-5683986;R-HSA-5693599;R-HSA-5682588;R-HSA-5686685;R-HSA-5683930;R-HSA-5682586;R-HSA-5683801;R-HSA-5683077;R-HSA-5682629;R-HSA-5693583;R-HSA-5683405;R-HSA-5686900;R-HSA-5686704;R-HSA-5682992;R-HSA-5693566;R-HSA-5683967;R-HSA-5683964;R-HSA-5683384;R-HSA-5683385;R-HSA-5682598;R-HSA-5684071;R-HSA-5682983;R-HSA-5693602;R-HSA-569…
R-HSA-2187338	Visual phototransduction	1	169	0.0109286	0.989656	0.00451584	0.989656	3	92	0.00624873	9606	Homo sapiens	GPC4		R-HSA-2404131;R-HSA-2423785;R-HSA-2429643
R-HSA-9609507	Protein localization	1	170	0.0109933	0.989933	0.00439405	0.989933	3	53	0.00359981	9606	Homo sapiens	ACBD5		R-HSA-9603784;R-HSA-9603775;R-HSA-9603804
R-HSA-72312	rRNA processing	2	247	0.0159726	0.990441	0.0041716	0.990441	7	21	0.00142634	9606	Homo sapiens	IMP3;BUD23		R-HSA-6791223;R-HSA-6790982;R-HSA-6791222;R-HSA-6791221;R-HSA-6791228;R-HSA-6791227;R-HSA-6790906
R-HSA-198933	Immunoregulatory interactions between a Lymphoid and a non-Lymphoid cell	2	249	0.0161019	0.990884	0.00397704	0.990884	5	44	0.00298852	9606	Homo sapiens	C3;HLA-A		R-HSA-199043;R-HSA-199169;R-HSA-198955;R-HSA-199576;R-HSA-199518
R-HSA-2408522	Selenoamino acid metabolism	1	180	0.0116399	0.992331	0.00334328	0.992331	2	33	0.00224139	9606	Homo sapiens	SECISBP2		R-HSA-2408529;R-HSA-5333615
R-HSA-196849	Metabolism of water-soluble vitamins and cofactors	2	261	0.0168779	0.993154	0.00298328	0.993154	3	147	0.00998438	9606	Homo sapiens	NMRK1;SLC52A3		R-HSA-8869606;R-HSA-8869633;R-HSA-3165230
R-HSA-211897	Cytochrome P450 - arranged by substrate type	1	185	0.0119633	0.993307	0.0029164	0.993307	2	61	0.00414318	9606	Homo sapiens	CYP4F12		R-HSA-211904;R-HSA-211919
R-HSA-156580	Phase II - Conjugation of compounds	2	262	0.0169426	0.993316	0.00291244	0.993316	2	72	0.00489031	9606	Homo sapiens	SLC26A2;SLC35D1		R-HSA-174368;R-HSA-427555
R-HSA-418555	G alpha (s) signalling events	1	190	0.0122866	0.994159	0.00254407	0.994159	8	28	0.00190179	9606	Homo sapiens	GNG4		R-HSA-379044;R-HSA-9036301;R-HSA-9036307;R-HSA-9624014;R-HSA-744887;R-HSA-9036308;R-HSA-744886;R-HSA-751013
R-HSA-1852241	Organelle biogenesis and maintenance	3	337	0.0217926	0.994448	0.00241794	0.994448	8	86	0.0058412	9606	Homo sapiens	HELZ2;IDH2;KIFAP3		R-HSA-5624949;R-HSA-5625424;R-HSA-1592238;R-HSA-5625426;R-HSA-5688289;R-HSA-5625421;R-HSA-5624952;R-HSA-5625416
R-HSA-9664433	Leishmania parasite growth and survival	1	193	0.0124806	0.994617	0.00234391	0.994617	3	40	0.00271684	9606	Homo sapiens	GNG4		R-HSA-9660819;R-HSA-9660824;R-HSA-9660828
R-HSA-9662851	Anti-inflammatory response favouring Leishmania parasite infection	1	193	0.0124806	0.994617	0.00234391	0.994617	3	40	0.00271684	9606	Homo sapiens	GNG4		R-HSA-9660819;R-HSA-9660824;R-HSA-9660828
R-HSA-112315	Transmission across Chemical Synapses	3	344	0.0222452	0.995245	0.00207009	0.995245	12	167	0.0113428	9606	Homo sapiens	GNG4;CHRNA4;GIT1		R-HSA-629595;R-HSA-1013020;R-HSA-629596;R-HSA-9619783;R-HSA-629599;R-HSA-9619803;R-HSA-500717;R-HSA-1013013;R-HSA-1013012;R-HSA-622325;R-HSA-629588;R-HSA-622326
R-HSA-8953854	Metabolism of RNA	12	841	0.0543844	0.995455	0.00197824	0.995455	29	199	0.0135163	9606	Homo sapiens	TST;IMP3;HSBP1;PSME3;BUD23;PSMB10;NUP58;APOBEC3B		R-HSA-159046;R-HSA-159050;R-HSA-430028;R-HSA-111439;R-HSA-6791223;R-HSA-6791222;R-HSA-450580;R-HSA-77587;R-HSA-6791221;R-HSA-191825;R-HSA-158481;R-HSA-191830;R-HSA-158484;R-HSA-75097;R-HSA-75096;R-HSA-75098;R-HSA-77594;R-HSA-6791228;R-HSA-6783483;R-HSA-83677;R-HSA-6791227;R-HSA-6790906;R-HSA-6790982;R-HSA-450466;R-HSA-77609;R-HSA-158441;R-HSA-158447;R-HSA-450551;R-HSA-428287
R-HSA-416476	G alpha (q) signalling events	2	285	0.0184299	0.99616	0.00167072	0.99616	4	35	0.00237723	9606	Homo sapiens	EDN2;GNG4		R-HSA-749448;R-HSA-749452;R-HSA-750993;R-HSA-379048
R-HSA-5617833	Cilium Assembly	1	209	0.0135153	0.99652	0.00151403	0.99652	6	50	0.00339605	9606	Homo sapiens	KIFAP3		R-HSA-5624949;R-HSA-5625424;R-HSA-5625426;R-HSA-5625421;R-HSA-5624952;R-HSA-5625416
R-HSA-9824439	Bacterial Infection Pathways	1	209	0.0135153	0.99652	0.00151403	0.99652	4	152	0.010324	9606	Homo sapiens	CD9		R-HSA-5336417;R-HSA-5336420;R-HSA-5336422;R-HSA-5336413
R-HSA-5663205	Infectious disease	26	1527	0.0987455	0.99664	0.00146177	0.99664	65	998	0.0677851	9606	Homo sapiens	H2AX;ST6GALNAC2;HLA-A;MAGT1;MPP5;PSMB10;C3;IL1A;DYNC1LI2;RBBP4;GNG4;FXYD3;PSME3;MGAT4B;CD9;AP1S1;GPC4;AP1S3;CRK;AP1M2;NUP58;IFNAR1		R-HSA-9660819;R-HSA-9678737;R-HSA-182279;R-HSA-9660824;R-HSA-182286;R-HSA-180622;R-HSA-5336413;R-HSA-9614367;R-HSA-983426;R-HSA-9660828;R-HSA-909726;R-HSA-168337;R-HSA-9614343;R-HSA-909719;R-HSA-9689608;R-HSA-9697423;R-HSA-192925;R-HSA-9836468;R-HSA-449058;R-HSA-9683769;R-HSA-9623096;R-HSA-9699007;R-HSA-5336417;R-HSA-165043;R-HSA-168880;R-HSA-420661;R-HSA-9614369;R-HSA-9636128;R-HSA-165047;R-HSA-…
R-HSA-8978868	Fatty acid metabolism	4	431	0.0278712	0.997149	0.00123976	0.997149	5	220	0.0149426	9606	Homo sapiens	ACBD5;FAAH2;PCTP;ELOVL7		R-HSA-8848247;R-HSA-5693751;R-HSA-548814;R-HSA-548815;R-HSA-5690043
R-HSA-72203	Processing of Capped Intron-Containing Pre-mRNA	2	299	0.0193352	0.997268	0.00118801	0.997268	12	34	0.00230931	9606	Homo sapiens	NUP58		R-HSA-77587;R-HSA-158481;R-HSA-159046;R-HSA-158484;R-HSA-159050;R-HSA-75097;R-HSA-75096;R-HSA-158441;R-HSA-75098;R-HSA-77594;R-HSA-158447;R-HSA-111439
R-HSA-196854	Metabolism of vitamins and cofactors	3	385	0.0248965	0.998108	0.000822452	0.998108	6	209	0.0141955	9606	Homo sapiens	NMRK1;SLC52A3;GPC4		R-HSA-8869606;R-HSA-8869633;R-HSA-2404131;R-HSA-2423785;R-HSA-3165230;R-HSA-2429643
R-HSA-1428517	The citric acid (TCA) cycle and respiratory electron transport	1	238	0.0153906	0.998423	0.000685401	0.998423	1	67	0.0045507	9606	Homo sapiens	IDH2		R-HSA-450984
R-HSA-9748784	Drug ADME	1	239	0.0154553	0.998466	0.000666913	0.998466	1	121	0.00821843	9606	Homo sapiens	ADA		R-HSA-9754964
R-HSA-72766	Translation	2	339	0.0219219	0.998979	0.000443858	0.998979	3	99	0.00672417	9606	Homo sapiens	TRAM1;EEF1A2		R-HSA-1799326;R-HSA-1799329;R-HSA-156909
R-HSA-5653656	Vesicle-mediated transport	10	828	0.0535437	0.998991	0.000438346	0.998991	21	252	0.0171161	9606	Homo sapiens	ANKRD28;DYNC1LI2;BLOC1S6;ALPP;RALGAPA2;AP1S1;KIF12;AP1S3;KIFAP3;AP1M2		R-HSA-421831;R-HSA-8849350;R-HSA-5694421;R-HSA-1458485;R-HSA-432706;R-HSA-8847875;R-HSA-6811426;R-HSA-432707;R-HSA-1458463;R-HSA-6809006;R-HSA-421836;R-HSA-5333658;R-HSA-6809003;R-HSA-421835;R-HSA-432712;R-HSA-8849353;R-HSA-421833;R-HSA-429815;R-HSA-432688;R-HSA-6811423;R-HSA-2316347
R-HSA-211859	Biological oxidations	5	547	0.0353725	0.999083	0.000398535	0.999083	6	192	0.0130408	9606	Homo sapiens	SLC26A2;AOC1;SLC35D1;ACSS1;CYP4F12		R-HSA-449911;R-HSA-174368;R-HSA-211904;R-HSA-427555;R-HSA-5696131;R-HSA-211919
R-HSA-73894	DNA Repair	2	380	0.0245732	0.999633	0.000159512	0.999633	46	339	0.0230252	9606	Homo sapiens	H2AX;UNG		R-HSA-5683735;R-HSA-5682967;R-HSA-5684052;R-HSA-69891;R-HSA-5682965;R-HSA-5683986;R-HSA-110215;R-HSA-110217;R-HSA-5693599;R-HSA-5682588;R-HSA-5686685;R-HSA-110349;R-HSA-110157;R-HSA-5683930;R-HSA-5682586;R-HSA-110156;R-HSA-5683801;R-HSA-5683077;R-HSA-5682629;R-HSA-9629195;R-HSA-5693583;R-HSA-5683405;R-HSA-5686900;R-HSA-5686704;R-HSA-5682992;R-HSA-5693566;R-HSA-5683967;R-HSA-5683964;R-HSA-9629497;…
R-HSA-556833	Metabolism of lipids	22	1508	0.0975168	0.999673	0.000142176	0.999673	70	981	0.0666304	9606	Homo sapiens	PI4K2B;ACBD5;TRAM1;CERK;STARD10;SPNS2;MBOAT1;FAAH2;PCTP;ELOVL7;FUT2;HELZ2;FA2H;BDH2;ETNK1;LIPH;DEGS1;SPTSSA;NES;TNFRSF21		R-HSA-1482646;R-HSA-1676185;R-HSA-9695890;R-HSA-400143;R-HSA-1655826;R-HSA-1989778;R-HSA-1989779;R-HSA-560517;R-HSA-1989776;R-HSA-1989777;R-HSA-1989774;R-HSA-1989775;R-HSA-1989772;R-HSA-1989773;R-HSA-1989770;R-HSA-1368065;R-HSA-1989771;R-HSA-1989768;R-HSA-5693761;R-HSA-1989767;R-HSA-1482636;R-HSA-6792445;R-HSA-1989764;R-HSA-1989765;R-HSA-1989762;R-HSA-1675780;R-HSA-1989760;R-HSA-5696457;R-HSA-198…
R-HSA-1643685	Disease	46	2637	0.170525	0.999759	0.000104732	0.999759	139	1927	0.130884	9606	Homo sapiens	GALNT12;H2AX;SLC26A2;ST6GALNAC2;SLC35D1;MAGT1;SLC4A4;PSMB10;APH1A;C3;MUC1;RBBP4;PPP2R1B;GNG4;AP1S1;SHOC2;GPC4;CHST14;AP1S3;AP1M2;MUC16;SLC11A2;FZD6;KREMEN1;HLA-A;MPP5;IL1A;KAT2B;DYNC1LI2;FXYD3;PSME3;MGAT4B;CD9;CRK;S100A9;FGFR3;NUP58;ADA;IFNAR1		R-HSA-9660819;R-HSA-9678737;R-HSA-182279;R-HSA-3656254;R-HSA-9660824;R-HSA-4839746;R-HSA-182286;R-HSA-5336413;R-HSA-9710490;R-HSA-9660828;R-HSA-5339713;R-HSA-5096537;R-HSA-5096532;R-HSA-5602383;R-HSA-9697423;R-HSA-9836468;R-HSA-449058;R-HSA-5602672;R-HSA-4396393;R-HSA-4396392;R-HSA-9699007;R-HSA-2400009;R-HSA-5336417;R-HSA-4396402;R-HSA-4396401;R-HSA-420661;R-HSA-5336420;R-HSA-5336422;R-HSA-96797…
R-HSA-8957322	Metabolism of steroids	1	336	0.0217279	0.999893	4.66694e-05	0.999893	3	251	0.0170482	9606	Homo sapiens	HELZ2		R-HSA-1655848;R-HSA-1655850;R-HSA-1655826
R-HSA-212436	Generic Transcription Pathway	22	1586	0.102561	0.999901	4.28533e-05	0.999901	106	884	0.0600421	9606	Homo sapiens	H2AX;RRM2;APAF1;TNFRSF10B;RUNX3;PSMB10;HIPK2;KAT2B;NUAK1;RBBP4;PPP2R1B;PSME3;SOX9;E2F7		R-HSA-8936584;R-HSA-8937097;R-HSA-9007496;R-HSA-8878212;R-HSA-8951951;R-HSA-8951695;R-HSA-8878220;R-HSA-8951428;R-HSA-8937113;R-HSA-9007514;R-HSA-8951966;R-HSA-8937118;R-HSA-8878237;R-HSA-8951442;R-HSA-8936599;R-HSA-8936616;R-HSA-8952232;R-HSA-8951977;R-HSA-8878243;R-HSA-8936621;R-HSA-8936608;R-HSA-8865454;R-HSA-8952226;R-HSA-9007522;R-HSA-8952996;R-HSA-3222020;R-HSA-8961982;R-HSA-8936628;R-HSA-8…
R-HSA-73857	RNA Polymerase II Transcription	22	1728	0.111743	0.99999	4.17202e-06	0.99999	106	945	0.0641853	9606	Homo sapiens	H2AX;RRM2;APAF1;TNFRSF10B;RUNX3;PSMB10;HIPK2;KAT2B;NUAK1;RBBP4;PPP2R1B;PSME3;SOX9;E2F7		R-HSA-8936584;R-HSA-8937097;R-HSA-9007496;R-HSA-8878212;R-HSA-8951951;R-HSA-8951695;R-HSA-8878220;R-HSA-8951428;R-HSA-8937113;R-HSA-9007514;R-HSA-8951966;R-HSA-8937118;R-HSA-8878237;R-HSA-8951442;R-HSA-8936599;R-HSA-8936616;R-HSA-8952232;R-HSA-8951977;R-HSA-8878243;R-HSA-8936621;R-HSA-8936608;R-HSA-8865454;R-HSA-8952226;R-HSA-9007522;R-HSA-8952996;R-HSA-3222020;R-HSA-8961982;R-HSA-8936628;R-HSA-8…
R-HSA-74160	Gene expression (Transcription)	24	1917	0.123965	0.999998	9.42729e-07	0.999998	135	1090	0.0740338	9606	Homo sapiens	H2AX;RRM2;APAF1;TNFRSF10B;RUNX3;PSMB10;HIPK2;KAT2B;NUAK1;RBBP4;PPP2R1B;PSME3;SOX9;E2F7;NUP58		R-HSA-8936584;R-HSA-5334097;R-HSA-8937097;R-HSA-9007496;R-HSA-427527;R-HSA-5334099;R-HSA-8878212;R-HSA-8951951;R-HSA-8951695;R-HSA-73736;R-HSA-73739;R-HSA-8878220;R-HSA-8951428;R-HSA-433672;R-HSA-427528;R-HSA-8937113;R-HSA-9007514;R-HSA-8951966;R-HSA-8937118;R-HSA-8878237;R-HSA-8951442;R-HSA-212252;R-HSA-8936599;R-HSA-8936616;R-HSA-8952232;R-HSA-8951977;R-HSA-5250930;R-HSA-8878243;R-HSA-212263;R-…
R-HSA-1430728	Metabolism	60	3691	0.238683	0.999999	2.95509e-07	0.999999	158	2288	0.155403	9606	Homo sapiens	B4GALT3;PI4K2B;TRAM1;CERK;PCTP;DHTKD1;PPP2R1B;PPIP5K2;LIPH;NMRK1;PLCE1;ENTPD2;SECISBP2;SPNS2;IPMK;FAAH2;ELOVL7;PGD;ASRGL1;NT5C3A;BDH2;TST;PSME3;TNFRSF21;NUP58;SLC26A2;SLC35D1;FUT2;PSMB10;FUT3;HELZ2;GNG4;CHST13;CHST14;SPTSSA;GPC4;ACSS1;CA12;ACBD5;AOC1;RRM2;SLC37A1;STARD10;IDH2;SLC52A3;MBOAT1;CYP4F12;FA2H;ETNK1;CRYL1;DEGS1;NES;SERINC5;ADA		R-HSA-9603986;R-HSA-74241;R-HSA-9695890;R-HSA-1614618;R-HSA-1971483;R-HSA-2404131;R-HSA-400143;R-HSA-1655826;R-HSA-9728664;R-HSA-381706;R-HSA-825631;R-HSA-3257122;R-HSA-1368065;R-HSA-8851089;R-HSA-5693761;R-HSA-2022919;R-HSA-6792572;R-HSA-2076419;R-HSA-9603982;R-HSA-9603983;R-HSA-1855233;R-HSA-1675780;R-HSA-3165230;R-HSA-174368;R-HSA-9638064;R-HSA-427555;R-HSA-1482547;R-HSA-2046265;R-HSA-170796;R…
R-HSA-9709957	Sensory Perception	2	1262	0.0816089	1	6.94316e-15	1	5	143	0.00971269	9606	Homo sapiens	GPC4;ESPN		R-HSA-9663363;R-HSA-2404131;R-HSA-9659380;R-HSA-2423785;R-HSA-2429643

## Sheet: PANC1-siSOX9 UP
Pathway identifier	Pathway name	#Entities found	#Entities total	Entities ratio	Entities pValue	-lg(p)	Entities FDR	#Reactions found	#Reactions total	Reactions ratio	Species identifier	Species name	Submitted entities found	Mapped entities	Found reaction identifiers
R-HSA-9022538	Loss of MECP2 binding ability to 5mC-DNA	4	5	0.000323332	0.000734478	3.13402	0.738754	2	2	0.000135842	9606	Homo sapiens	MECP2;BDNF;HDAC1		R-HSA-9022465;R-HSA-9023461
R-HSA-193670	p75NTR negatively regulates cell cycle via SC1	4	6	0.000387998	0.00143148	2.84422	0.738754	3	3	0.000203763	9606	Homo sapiens	NGFR;PRDM4;HDAC1		R-HSA-205056;R-HSA-193643;R-HSA-193661
R-HSA-9614657	FOXO-mediated transcription of cell death genes	7	23	0.00148733	0.00265981	2.57515	0.738754	7	15	0.00101881	9606	Homo sapiens	PINK1;CREBBP;BCL2L11;CITED2		R-HSA-9622579;R-HSA-9621270;R-HSA-9621242;R-HSA-9621289;R-HSA-9622604;R-HSA-9622572;R-HSA-9621116
R-HSA-5619507	Activation of HOX genes during differentiation	19	116	0.00750129	0.00278913	2.55453	0.738754	34	43	0.0029206	9606	Homo sapiens	H2BC12;CREBBP;H2BC8;H2BC21;HOXC4;HOXA2;HOXA1;POLR2H;WTIP;H3-3A		R-HSA-5617877;R-HSA-5617492;R-HSA-5617431;R-HSA-5621010;R-HSA-5617874;R-HSA-6810159;R-HSA-6810158;R-HSA-5617887;R-HSA-5617479;R-HSA-5617862;R-HSA-6810161;R-HSA-5617859;R-HSA-5617484;R-HSA-5617676;R-HSA-5693644;R-HSA-5617486;R-HSA-5617672;R-HSA-5617483;R-HSA-5617867;R-HSA-5621002;R-HSA-5617866;R-HSA-5617462;R-HSA-5617650;R-HSA-5617458;R-HSA-5617661;R-HSA-5617471;R-HSA-5617855;R-HSA-5617445;R-HSA-5…
R-HSA-5617472	Activation of anterior HOX genes in hindbrain development during early embryogenesis	19	116	0.00750129	0.00278913	2.55453	0.738754	34	43	0.0029206	9606	Homo sapiens	H2BC12;CREBBP;H2BC8;H2BC21;HOXC4;HOXA2;HOXA1;POLR2H;WTIP;H3-3A		R-HSA-5617877;R-HSA-5617492;R-HSA-5617431;R-HSA-5621010;R-HSA-5617874;R-HSA-6810159;R-HSA-6810158;R-HSA-5617887;R-HSA-5617479;R-HSA-5617862;R-HSA-6810161;R-HSA-5617859;R-HSA-5617484;R-HSA-5617676;R-HSA-5693644;R-HSA-5617486;R-HSA-5617672;R-HSA-5617483;R-HSA-5617867;R-HSA-5621002;R-HSA-5617866;R-HSA-5617462;R-HSA-5617650;R-HSA-5617458;R-HSA-5617661;R-HSA-5617471;R-HSA-5617855;R-HSA-5617445;R-HSA-5…
R-HSA-8873719	RAB geranylgeranylation	13	68	0.00439731	0.00355397	2.44929	0.738754	5	5	0.000339605	9606	Homo sapiens	RAB3B;RAB32;RAB5B;RAB30;RAB29;RAB39A;RAB27A;RAB39B;RABGGTB;RAB6B;RAB8B;RAB7A		R-HSA-8870469;R-HSA-8870466;R-HSA-8870465;R-HSA-8870461;R-HSA-8870457
R-HSA-9022702	MECP2 regulates transcription of neuronal ligands	5	13	0.000840662	0.00404701	2.39287	0.738754	8	8	0.000543368	9606	Homo sapiens	MECP2;BDNF;HDAC1		R-HSA-9006122;R-HSA-9021935;R-HSA-9021919;R-HSA-9017983;R-HSA-9006050;R-HSA-9023348;R-HSA-9017988;R-HSA-9023351
R-HSA-917977	Transferrin endocytosis and recycling	9	39	0.00252199	0.00440952	2.35561	0.738754	4	11	0.00074713	9606	Homo sapiens	ATP6V0B;ATP6V1G1;ATP6V0E1;TFR2;ATP6V0E2;MCOLN1;ATP6V0D1;ATP6V1D;ATP6V0A1		R-HSA-5252133;R-HSA-5691150;R-HSA-917936;R-HSA-917841
R-HSA-381038	XBP1(S) activates chaperone genes	16	95	0.0061433	0.00445033	2.35161	0.738754	8	47	0.00319228	9606	Homo sapiens	ZBTB17;KLHDC3;TATDN2;SRPRA;DNAJB9;WIPI1;ATP6V0D1;SEC31A		R-HSA-1791177;R-HSA-1791133;R-HSA-1791139;R-HSA-1791186;R-HSA-1791184;R-HSA-1791124;R-HSA-1791156;R-HSA-1791172
R-HSA-77387	Insulin receptor recycling	8	34	0.00219865	0.00631429	2.19968	0.775475	3	6	0.000407526	9606	Homo sapiens	ATP6V0B;ATP6V1G1;ATP6V0E1;ATP6V0E2;ATP6V0D1;CTSD;ATP6V1D;ATP6V0A1		R-HSA-74723;R-HSA-5252133;R-HSA-74730
R-HSA-5334118	DNA methylation	8	35	0.00226332	0.00744452	2.12816	0.775475	7	7	0.000475447	9606	Homo sapiens	H2BC12;H2BC8;H2BC21;DNMT3B;H3-3A		R-HSA-5334097;R-HSA-5334160;R-HSA-5334099;R-HSA-5334179;R-HSA-5334164;R-HSA-5334151;R-HSA-5334152
R-HSA-381070	IRE1alpha activates chaperones	16	101	0.0065313	0.00774717	2.11086	0.775475	8	53	0.00359981	9606	Homo sapiens	ZBTB17;KLHDC3;TATDN2;SRPRA;DNAJB9;WIPI1;ATP6V0D1;SEC31A		R-HSA-1791177;R-HSA-1791133;R-HSA-1791139;R-HSA-1791186;R-HSA-1791184;R-HSA-1791124;R-HSA-1791156;R-HSA-1791172
R-HSA-212300	PRC2 methylates histones and DNA	9	43	0.00278065	0.00808735	2.09219	0.775475	4	4	0.000271684	9606	Homo sapiens	H2BC12;H2BC8;H2BC21;MTF2;DNMT3B;H3-3A		R-HSA-212263;R-HSA-212222;R-HSA-212269;R-HSA-212252
R-HSA-8936459	RUNX1 regulates genes involved in megakaryocyte differentiation and platelet function	13	76	0.00491464	0.00861595	2.0647	0.775475	23	33	0.00224139	9606	Homo sapiens	H2BC12;H2BC8;HDAC1;H2BC21;THBS1;MYL9;H3-3A;TNRC6A		R-HSA-8936584;R-HSA-8936616;R-HSA-8937097;R-HSA-8937037;R-HSA-8936621;R-HSA-8936608;R-HSA-8936481;R-HSA-8936995;R-HSA-8937016;R-HSA-8938201;R-HSA-8937113;R-HSA-8937050;R-HSA-8935740;R-HSA-8936989;R-HSA-8937118;R-HSA-8937022;R-HSA-8935730;R-HSA-8936979;R-HSA-8935731;R-HSA-8936628;R-HSA-8935732;R-HSA-8936599;R-HSA-8938199
R-HSA-9022707	MECP2 regulates transcription factors	4	10	0.000646663	0.00863523	2.06373	0.775475	8	8	0.000543368	9606	Homo sapiens	MECP2;MEF2C		R-HSA-9021944;R-HSA-9021851;R-HSA-9021949;R-HSA-9021950;R-HSA-9017441;R-HSA-9021952;R-HSA-9017447;R-HSA-9021847
R-HSA-2892245	POU5F1 (OCT4), SOX2, NANOG repress genes related to differentiation	4	10	0.000646663	0.00863523	2.06373	0.775475	4	7	0.000475447	9606	Homo sapiens	EOMES;TSC22D1;CDX2;DKK1		R-HSA-2972949;R-HSA-2972965;R-HSA-2972977;R-HSA-2972979
R-HSA-9821993	Replacement of protamines by nucleosomes in the male pronucleus	7	30	0.00193999	0.0107335	1.96926	0.775475	2	6	0.000407526	9606	Homo sapiens	H2BC12;H2BC8;H2BC21;H3-3A		R-HSA-9822583;R-HSA-9822185
R-HSA-9022534	Loss of MECP2 binding ability to 5hmC-DNA	2	2	0.000129333	0.0112057	1.95056	0.775475	1	1	6.79209e-05	9606	Homo sapiens	MECP2		R-HSA-9022462
R-HSA-1912408	Pre-NOTCH Transcription and Translation	14	88	0.00569064	0.0117844	1.92869	0.775475	22	28	0.00190179	9606	Homo sapiens	NOTCH2;H2BC12;CREBBP;H2BC8;TFDP2;MAML1;H2BC21;H3-3A;TNRC6A		R-HSA-1912413;R-HSA-1912412;R-HSA-1606682;R-HSA-1912415;R-HSA-9017835;R-HSA-1912409;R-HSA-1912410;R-HSA-1912407;R-HSA-1912406;R-HSA-9604831;R-HSA-1912368;R-HSA-9604829;R-HSA-9604834;R-HSA-1912364;R-HSA-1912367;R-HSA-1912366;R-HSA-1912363;R-HSA-1912362;R-HSA-4395227;R-HSA-1606561;R-HSA-4395231;R-HSA-1912416
R-HSA-8939242	RUNX1 regulates transcription of genes involved in differentiation of keratinocytes	4	11	0.00071133	0.0118937	1.92468	0.775475	3	8	0.000543368	9606	Homo sapiens	CTSL;SOCS4		R-HSA-8938108;R-HSA-8955822;R-HSA-8955893
R-HSA-427389	ERCC6 (CSB) and EHMT2 (G9a) positively regulate rRNA expression	9	47	0.00303932	0.0137336	1.86222	0.775475	3	4	0.000271684	9606	Homo sapiens	H2BC12;H2BC8;HDAC1;H2BC21;H3-3A		R-HSA-427383;R-HSA-427404;R-HSA-427336
R-HSA-8986944	Transcriptional Regulation by MECP2	15	100	0.00646663	0.0151532	1.8195	0.775475	76	77	0.00522991	9606	Homo sapiens	MECP2;MEF2C;BDNF;HDAC1;PTEN;SGK1;TNRC6A		R-HSA-9022728;R-HSA-9022734;R-HSA-9021953;R-HSA-9021952;R-HSA-9021954;R-HSA-9017988;R-HSA-9022872;R-HSA-9021851;R-HSA-9006490;R-HSA-9022365;R-HSA-9023132;R-HSA-9006992;R-HSA-9022359;R-HSA-9021847;R-HSA-9615501;R-HSA-9022870;R-HSA-9005995;R-HSA-9006507;R-HSA-9615536;R-HSA-9006122;R-HSA-9005994;R-HSA-9022764;R-HSA-9006508;R-HSA-9022625;R-HSA-9615801;R-HSA-9005988;R-HSA-9006503;R-HSA-8986937;R-HSA-8…
R-HSA-73728	RNA Polymerase I Promoter Opening	7	33	0.00213399	0.0171648	1.76536	0.775475	1	2	0.000135842	9606	Homo sapiens	H2BC12;H2BC8;H2BC21;H3-3A		R-HSA-73718
R-HSA-73780	RNA Polymerase III Chain Elongation	5	19	0.00122866	0.0184551	1.73388	0.775475	3	3	0.000203763	9606	Homo sapiens	CRCP;POLR3D;POLR3E;POLR3H;POLR2H		R-HSA-113446;R-HSA-113705;R-HSA-113451
R-HSA-350054	Notch-HLH transcription pathway	6	28	0.00181066	0.0252189	1.59827	0.775475	2	2	0.000135842	9606	Homo sapiens	NOTCH2;HDAC5;CREBBP;MAML1;HDAC1		R-HSA-212356;R-HSA-350058
R-HSA-9639288	Amino acids regulate mTORC1	10	61	0.00394465	0.0252696	1.5974	0.775475	11	12	0.000815051	9606	Homo sapiens	ATP6V0B;ATP6V1G1;ATP6V0E1;RRAGC;RRAGD;ATP6V0E2;ATP6V0D1;WDR24;LAMTOR3;ATP6V1D		R-HSA-9640195;R-HSA-9657619;R-HSA-9640167;R-HSA-9639287;R-HSA-9639286;R-HSA-9646468;R-HSA-9640168;R-HSA-9645608;R-HSA-9640175;R-HSA-9645598;R-HSA-9640237
R-HSA-427413	NoRC negatively regulates rRNA expression	12	79	0.00510864	0.0255263	1.59301	0.775475	5	7	0.000475447	9606	Homo sapiens	H2BC12;H2BC8;HDAC1;H2BC21;DNMT3B;POLR1F;POLR2H;H3-3A		R-HSA-427366;R-HSA-427409;R-HSA-5227490;R-HSA-433672;R-HSA-427337
R-HSA-9670095	Inhibition of DNA recombination at telomere	8	47	0.00303932	0.0353783	1.45126	0.775475	3	4	0.000271684	9606	Homo sapiens	H2BC12;H2BC8;H2BC21;POLR2H;H3-3A		R-HSA-9670114;R-HSA-9670149;R-HSA-9670101
R-HSA-9031628	NGF-stimulated transcription	9	56	0.00362131	0.036297	1.44013	0.775475	16	37	0.00251307	9606	Homo sapiens	SRF;ID2;ID1;SGK1;ELK1;CDK5R1		R-HSA-9031624;R-HSA-9616368;R-HSA-9612534;R-HSA-9613460;R-HSA-9612501;R-HSA-9612509;R-HSA-9612514;R-HSA-9031610;R-HSA-9612516;R-HSA-9613476;R-HSA-9613451;R-HSA-9612073;R-HSA-9616105;R-HSA-9616110;R-HSA-9616367;R-HSA-9612076
R-HSA-9022692	Regulation of MECP2 expression and activity	7	39	0.00252199	0.0373308	1.42793	0.775475	13	14	0.000950893	9606	Homo sapiens	MECP2;HDAC1;TNRC6A		R-HSA-9023592;R-HSA-9005995;R-HSA-9022314;R-HSA-9022625;R-HSA-9021888;R-HSA-9018594;R-HSA-8986937;R-HSA-8986939;R-HSA-9023132;R-HSA-9021183;R-HSA-9021182;R-HSA-9006992;R-HSA-9615501
R-HSA-68616	Assembly of the ORC complex at the origin of replication	7	39	0.00252199	0.0373308	1.42793	0.775475	2	11	0.00074713	9606	Homo sapiens	H2BC12;H2BC8;H2BC21;H3-3A		R-HSA-9749197;R-HSA-9749098
R-HSA-73980	RNA Polymerase III Transcription Termination	5	23	0.00148733	0.0373474	1.42774	0.775475	2	2	0.000135842	9606	Homo sapiens	CRCP;POLR3D;POLR3E;POLR3H;POLR2H		R-HSA-113449;R-HSA-113454
R-HSA-9675151	Disorders of Developmental Biology	4	16	0.00103466	0.0393395	1.40517	0.775475	5	5	0.000339605	9606	Homo sapiens	MECP2;BDNF;HDAC1		R-HSA-9005561;R-HSA-9022462;R-HSA-9005585;R-HSA-9022465;R-HSA-9023461
R-HSA-9005895	Pervasive developmental disorders	4	16	0.00103466	0.0393395	1.40517	0.775475	5	5	0.000339605	9606	Homo sapiens	MECP2;BDNF;HDAC1		R-HSA-9005561;R-HSA-9022462;R-HSA-9005585;R-HSA-9022465;R-HSA-9023461
R-HSA-9005891	Loss of function of MECP2 in Rett syndrome	4	16	0.00103466	0.0393395	1.40517	0.775475	5	5	0.000339605	9606	Homo sapiens	MECP2;BDNF;HDAC1		R-HSA-9005561;R-HSA-9022462;R-HSA-9005585;R-HSA-9022465;R-HSA-9023461
R-HSA-9697154	Disorders of Nervous System Development	4	16	0.00103466	0.0393395	1.40517	0.775475	5	5	0.000339605	9606	Homo sapiens	MECP2;BDNF;HDAC1		R-HSA-9005561;R-HSA-9022462;R-HSA-9005585;R-HSA-9022465;R-HSA-9023461
R-HSA-201722	Formation of the beta-catenin:TCF transactivating complex	10	66	0.00426798	0.039624	1.40204	0.775475	13	13	0.000882972	9606	Homo sapiens	H2BC12;CREBBP;TCF7L1;H2BC8;HDAC1;H2BC21;H3-3A		R-HSA-3299569;R-HSA-4411367;R-HSA-3322422;R-HSA-3451153;R-HSA-3364026;R-HSA-3322427;R-HSA-3322424;R-HSA-4411372;R-HSA-201712;R-HSA-4411351;R-HSA-3364014;R-HSA-4411357;R-HSA-3451147
R-HSA-6804754	Regulation of TP53 Expression	2	4	0.000258665	0.0404387	1.3932	0.775475	4	5	0.000339605	9606	Homo sapiens	PRDM1		R-HSA-6804194;R-HSA-6804193;R-HSA-6804191;R-HSA-6804188
R-HSA-112412	SOS-mediated signalling	3	10	0.000646663	0.0457886	1.33924	0.775475	2	2	0.000135842	9606	Homo sapiens	IRS1;IRS2;SOS1		R-HSA-74736;R-HSA-109817
R-HSA-9645723	Diseases of programmed cell death	13	97	0.00627263	0.0479604	1.31912	0.775475	16	37	0.00251307	9606	Homo sapiens	H2BC12;BCL2L11;H2BC8;PRDX1;H2BC21;DNMT3B;CDC25A;H3-3A;CDK5R1		R-HSA-8863014;R-HSA-8863013;R-HSA-8868260;R-HSA-8863012;R-HSA-8863587;R-HSA-8863011;R-HSA-9710490;R-HSA-8868567;R-HSA-8868340;R-HSA-8863007;R-HSA-8870686;R-HSA-8870558;R-HSA-8868573;R-HSA-8868666;R-HSA-8863674;R-HSA-8868344
R-HSA-1834949	Cytosolic sensors of pathogen-associated DNA	11	78	0.00504397	0.048853	1.31111	0.775475	13	50	0.00339605	9606	Homo sapiens	CREBBP;NRROS;CRCP;POLR3D;NKIRAS2;POLR3E;DHX36;STAT6;POLR3H;POLR2H;NFKBIB		R-HSA-3134953;R-HSA-3249371;R-HSA-3249370;R-HSA-168910;R-HSA-3134883;R-HSA-3249372;R-HSA-168140;R-HSA-3249379;R-HSA-3249378;R-HSA-9604487;R-HSA-3134962;R-HSA-1964482;R-HSA-3249390
R-HSA-171306	Packaging Of Telomere Ends	6	33	0.00213399	0.0491036	1.30889	0.775475	2	2	0.000135842	9606	Homo sapiens	H2BC12;H2BC8;H2BC21		R-HSA-181450;R-HSA-176700
R-HSA-1362277	Transcription of E2F targets under negative control by DREAM complex	5	25	0.00161666	0.0500465	1.30063	0.775475	12	12	0.000815051	9606	Homo sapiens	TFDP2;HDAC1;E2F2;CDC25A		R-HSA-8964475;R-HSA-8964492;R-HSA-8964525;R-HSA-8964513;R-HSA-8961665;R-HSA-8964465;R-HSA-8964482;R-HSA-8964498;R-HSA-8964531;R-HSA-8961619;R-HSA-188345;R-HSA-8964471
R-HSA-5250941	Negative epigenetic regulation of rRNA expression	12	88	0.00569064	0.0502929	1.29849	0.775475	8	12	0.000815051	9606	Homo sapiens	H2BC12;H2BC8;HDAC1;H2BC21;DNMT3B;POLR1F;POLR2H;H3-3A		R-HSA-427366;R-HSA-427527;R-HSA-427409;R-HSA-427514;R-HSA-5227490;R-HSA-433672;R-HSA-427528;R-HSA-427337
R-HSA-73772	RNA Polymerase I Promoter Escape	9	60	0.00387998	0.0517317	1.28624	0.775475	2	2	0.000135842	9606	Homo sapiens	H2BC12;H2BC8;H2BC21;POLR1F;POLR2H;H3-3A		R-HSA-73769;R-HSA-74986
R-HSA-9710421	Defective pyroptosis	8	51	0.00329798	0.0522497	1.28192	0.775475	1	3	0.000203763	9606	Homo sapiens	H2BC12;H2BC8;H2BC21;DNMT3B;H3-3A		R-HSA-9710490
R-HSA-5250913	Positive epigenetic regulation of rRNA expression	11	79	0.00510864	0.0525222	1.27966	0.775475	6	7	0.000475447	9606	Homo sapiens	H2BC12;H2BC8;HDAC1;H2BC21;POLR1F;POLR2H;H3-3A		R-HSA-427383;R-HSA-5250930;R-HSA-5250947;R-HSA-5250938;R-HSA-427404;R-HSA-427336
R-HSA-1433559	Regulation of KIT signaling	4	18	0.00116399	0.0559087	1.25252	0.775475	7	8	0.000543368	9606	Homo sapiens	KITLG;SOCS1;SOS1;SOCS4		R-HSA-205319;R-HSA-1433410;R-HSA-1562640;R-HSA-1433506;R-HSA-205306;R-HSA-1470011;R-HSA-205244
R-HSA-5250924	B-WICH complex positively regulates rRNA expression	9	61	0.00394465	0.0561718	1.25048	0.775475	3	3	0.000203763	9606	Homo sapiens	H2BC12;H2BC8;H2BC21;POLR1F;POLR2H;H3-3A		R-HSA-5250930;R-HSA-5250947;R-HSA-5250938
R-HSA-198725	Nuclear Events (kinase and transcription factor activation)	11	80	0.00517331	0.0563717	1.24894	0.775475	18	48	0.00326021	9606	Homo sapiens	MEF2A;MEF2C;SRF;ID2;ID1;SGK1;ELK1;CDK5R1		R-HSA-9031624;R-HSA-9616368;R-HSA-9612534;R-HSA-9613460;R-HSA-9612501;R-HSA-198731;R-HSA-9612509;R-HSA-9612514;R-HSA-9031610;R-HSA-9612516;R-HSA-9613476;R-HSA-9613451;R-HSA-199929;R-HSA-9612073;R-HSA-9616105;R-HSA-9616110;R-HSA-9616367;R-HSA-9612076
R-HSA-193634	Axonal growth inhibition (RHOA activation)	3	11	0.00071133	0.0575999	1.23958	0.775475	5	6	0.000407526	9606	Homo sapiens	RTN4R;NGFR;LINGO1		R-HSA-9012761;R-HSA-193696;R-HSA-193655;R-HSA-209573;R-HSA-193636
R-HSA-8939246	RUNX1 regulates transcription of genes involved in differentiation of myeloid cells	3	11	0.00071133	0.0575999	1.23958	0.775475	5	7	0.000475447	9606	Homo sapiens	LGALS3;CREBBP		R-HSA-8938251;R-HSA-8938382;R-HSA-8938228;R-HSA-8938389;R-HSA-8938231
R-HSA-111453	BH3-only proteins associate with and inactivate anti-apoptotic BCL-2 members	3	11	0.00071133	0.0575999	1.23958	0.775475	2	5	0.000339605	9606	Homo sapiens	BCL2L11;BAD;BMF		R-HSA-508163;R-HSA-508162
R-HSA-8866906	TFAP2 (AP-2) family regulates transcription of other transcription factors	2	5	0.000323332	0.0600479	1.2215	0.775475	2	2	0.000135842	9606	Homo sapiens	TFAP2A;CITED2		R-HSA-8864718;R-HSA-8864729
R-HSA-427359	SIRT1 negatively regulates rRNA expression	7	44	0.00284532	0.0628251	1.20187	0.775475	3	5	0.000339605	9606	Homo sapiens	H2BC12;H2BC8;H2BC21;H3-3A		R-HSA-427527;R-HSA-427514;R-HSA-427528
R-HSA-9018519	Estrogen-dependent gene expression	18	153	0.00989395	0.0647472	1.18878	0.775475	38	66	0.00448278	9606	Homo sapiens	KDM4B;CREBBP;H2BC8;HDAC1;GATA3;USF2;H2BC12;CDK9;H2BC21;POLR2H;CTSD;H3-3A;TNRC6A		R-HSA-9011981;R-HSA-9011983;R-HSA-9018497;R-HSA-9009536;R-HSA-9018499;R-HSA-9011971;R-HSA-9009541;R-HSA-9011975;R-HSA-9009371;R-HSA-9012315;R-HSA-9012186;R-HSA-9012319;R-HSA-9011985;R-HSA-9011984;R-HSA-9038163;R-HSA-9009065;R-HSA-9012203;R-HSA-9011949;R-HSA-9011950;R-HSA-9012000;R-HSA-9023840;R-HSA-9009378;R-HSA-9011941;R-HSA-9023845;R-HSA-9012196;R-HSA-9038052;R-HSA-9023846;R-HSA-9011961;R-HSA-9…
R-HSA-76066	RNA Polymerase III Transcription Initiation From Type 2 Promoter	5	27	0.00174599	0.0649879	1.18717	0.775475	2	4	0.000271684	9606	Homo sapiens	CRCP;POLR3D;POLR3E;POLR3H;POLR2H		R-HSA-112150;R-HSA-83805
R-HSA-9027284	Erythropoietin activates RAS	4	19	0.00122866	0.0653969	1.18444	0.775475	8	8	0.000543368	9606	Homo sapiens	RAPGEF1;IRS2;SOS1;EPOR		R-HSA-9027274;R-HSA-9029149;R-HSA-9029151;R-HSA-9029150;R-HSA-9029155;R-HSA-9024723;R-HSA-9029158;R-HSA-9024726
R-HSA-9837092	FASTK family proteins regulate processing and stability of mitochondrial RNAs	4	19	0.00122866	0.0653969	1.18444	0.775475	4	4	0.000271684	9606	Homo sapiens	MT-ND6;MT-RNR2;MT-RNR1;MT-ATP8		R-HSA-9837087;R-HSA-9837212;R-HSA-9837149;R-HSA-9837179
R-HSA-446353	Cell-extracellular matrix interactions	4	19	0.00122866	0.0653969	1.18444	0.775475	5	10	0.000679209	9606	Homo sapiens	ZYX;RSU1;FERMT2;ARHGEF6		R-HSA-430311;R-HSA-430341;R-HSA-432946;R-HSA-446364;R-HSA-430347
R-HSA-9701898	STAT3 nuclear events downstream of ALK signaling	4	19	0.00122866	0.0653969	1.18444	0.775475	3	11	0.00074713	9606	Homo sapiens	HDAC1;PRDM1		R-HSA-9701548;R-HSA-9701565;R-HSA-9701549
R-HSA-3214815	HDACs deacetylate histones	9	63	0.00407398	0.0657728	1.18195	0.775475	5	5	0.000339605	9606	Homo sapiens	H2BC12;H2BC8;HDAC1;H2BC21;PHF21A		R-HSA-3777129;R-HSA-3782637;R-HSA-3782655;R-HSA-9679787;R-HSA-3769447
R-HSA-1912422	Pre-NOTCH Expression and Processing	14	113	0.00730729	0.0689191	1.16166	0.775475	32	38	0.002581	9606	Homo sapiens	NOTCH2;H2BC12;CREBBP;H2BC8;TFDP2;MAML1;H2BC21;H3-3A;TNRC6A		R-HSA-1912413;R-HSA-1912349;R-HSA-1912412;R-HSA-1606682;R-HSA-1912415;R-HSA-1912409;R-HSA-1912410;R-HSA-1912407;R-HSA-1912406;R-HSA-9604831;R-HSA-9604829;R-HSA-4395227;R-HSA-4395231;R-HSA-9017835;R-HSA-1912382;R-HSA-1912379;R-HSA-1912378;R-HSA-1912372;R-HSA-1912374;R-HSA-1912369;R-HSA-1912368;R-HSA-9604834;R-HSA-1912364;R-HSA-1912367;R-HSA-1912366;R-HSA-1912363;R-HSA-1912362;R-HSA-1606561;R-HSA-1…
R-HSA-9818032	NFE2L2 regulating MDR associated enzymes	3	12	0.000775996	0.0706948	1.15061	0.775475	8	8	0.000543368	9606	Homo sapiens	CREBBP;ABCG2		R-HSA-9796039;R-HSA-9796065;R-HSA-9796048;R-HSA-9796077;R-HSA-9796076;R-HSA-9796079;R-HSA-9796042;R-HSA-9796074
R-HSA-2025928	Calcineurin activates NFAT	3	12	0.000775996	0.0706948	1.15061	0.775475	3	3	0.000203763	9606	Homo sapiens	FKBP1B;NFATC3;NFATC2		R-HSA-2025882;R-HSA-2025890;R-HSA-9690461
R-HSA-193697	p75NTR regulates axonogenesis	3	12	0.000775996	0.0706948	1.15061	0.775475	7	8	0.000543368	9606	Homo sapiens	RTN4R;NGFR;LINGO1		R-HSA-9012761;R-HSA-193696;R-HSA-193655;R-HSA-209573;R-HSA-193636;R-HSA-193668;R-HSA-193646
R-HSA-8866907	Activation of the TFAP2 (AP-2) family of transcription factors	3	12	0.000775996	0.0706948	1.15061	0.775475	2	4	0.000271684	9606	Homo sapiens	TFAP2A;CREBBP;CITED2		R-HSA-8864278;R-HSA-8864307
R-HSA-8851680	Butyrophilin (BTN) family interactions	3	12	0.000775996	0.0706948	1.15061	0.775475	3	8	0.000543368	9606	Homo sapiens	BTN2A2;BTN2A1		R-HSA-8851988;R-HSA-8851038;R-HSA-8851018
R-HSA-76071	RNA Polymerase III Transcription Initiation From Type 3 Promoter	5	28	0.00181066	0.0732966	1.13492	0.775475	2	4	0.000271684	9606	Homo sapiens	CRCP;POLR3D;POLR3E;POLR3H;POLR2H		R-HSA-112152;R-HSA-83803
R-HSA-6803205	TP53 regulates transcription of several additional cell death genes whose specific roles in p53-dependent apoptosis remain uncertain	5	28	0.00181066	0.0732966	1.13492	0.775475	8	19	0.0012905	9606	Homo sapiens	TP53I3;RABGGTB;NDRG1		R-HSA-6799462;R-HSA-6801109;R-HSA-6799441;R-HSA-5633314;R-HSA-6801101;R-HSA-5633295;R-HSA-6799466;R-HSA-6799722
R-HSA-76061	RNA Polymerase III Transcription Initiation From Type 1 Promoter	5	28	0.00181066	0.0732966	1.13492	0.775475	2	5	0.000339605	9606	Homo sapiens	CRCP;POLR3D;POLR3E;POLR3H;POLR2H		R-HSA-76056;R-HSA-76060
R-HSA-73854	RNA Polymerase I Promoter Clearance	11	84	0.00543197	0.0736185	1.13301	0.775475	7	10	0.000679209	9606	Homo sapiens	H2BC12;H2BC8;HDAC1;H2BC21;POLR1F;POLR2H;H3-3A		R-HSA-73718;R-HSA-73865;R-HSA-73769;R-HSA-73739;R-HSA-74986;R-HSA-73757;R-HSA-73758
R-HSA-212436	Generic Transcription Pathway	141	1586	0.102561	0.0751901	1.12384	0.775475	310	884	0.0600421	9606	Homo sapiens	MAML1;PRDM1;LGALS3;ZNF605;ZSCAN32;PIP4K2A;ZNF689;ZNF205;PIP4K2C;ZNF600;ZNF324;ZNF563;ZNF441;ZNF682;MEF2C;MSX2;IGFBP3;MUL1;RRAGC;RRAGD;MYL9;ZNF433;ZNF552;NOTCH2;ZNF324B;L3MBTL2;MAPKAP1;TWIST2;GATA3;GATA2;NDRG1;BCL2L11;PRDX1;ZNF703;ZNF700;HIVEP3;NRBF2;ZNF786;SOCS4;TFAP2A;CREBBP;BDNF;CAV1;CBX2;NR2F1;NFATC2;SMAD6;PRDX6;COL1A1;CDK9;ZFP69;TP53I3;JMY;ITGBL1;ZNF655;ZNF138;COX20;ZNF254;LDB1;CITED2;PTEN;ZN…		R-HSA-8936584;R-HSA-8937097;R-HSA-6799462;R-HSA-9007759;R-HSA-3222072;R-HSA-8878220;R-HSA-8951428;R-HSA-8864395;R-HSA-8936068;R-HSA-6799466;R-HSA-9017988;R-HSA-8956568;R-HSA-8937113;R-HSA-9023132;R-HSA-8937118;R-HSA-8878237;R-HSA-8864412;R-HSA-8936599;R-HSA-9615501;R-HSA-8936616;R-HSA-8869543;R-HSA-8869542;R-HSA-8956586;R-HSA-5689972;R-HSA-9615536;R-HSA-8878243;R-HSA-8936621;R-HSA-8937134;R-HSA-8…
R-HSA-5602410	TLR3 deficiency - HSE	1	1	6.46663e-05	0.0758635	1.11997	0.775475	1	1	6.79209e-05	9606	Homo sapiens	NRROS		R-HSA-5602549
R-HSA-163316	Mitochondrial transcription termination	1	1	6.46663e-05	0.0758635	1.11997	0.775475	1	1	6.79209e-05	9606	Homo sapiens	MTERF1		R-HSA-163320
R-HSA-9022927	MECP2 regulates transcription of genes involved in GABA signaling	2	6	0.000387998	0.0822046	1.0851	0.775475	4	4	0.000271684	9606	Homo sapiens	MECP2		R-HSA-9022941;R-HSA-9022942;R-HSA-9022935;R-HSA-9022934
R-HSA-8941333	RUNX2 regulates genes involved in differentiation of myeloid cells	2	6	0.000387998	0.0822046	1.0851	0.775475	2	2	0.000135842	9606	Homo sapiens	LGALS3		R-HSA-8938382;R-HSA-8938371
R-HSA-8952158	RUNX3 regulates BCL2L11 (BIM) transcription	2	6	0.000387998	0.0822046	1.0851	0.775475	2	2	0.000135842	9606	Homo sapiens	BCL2L11		R-HSA-8952232;R-HSA-8952226
R-HSA-73864	RNA Polymerase I Transcription	11	86	0.0055613	0.0833731	1.07897	0.775475	10	14	0.000950893	9606	Homo sapiens	H2BC12;H2BC8;HDAC1;H2BC21;POLR1F;POLR2H;H3-3A		R-HSA-74993;R-HSA-74992;R-HSA-74994;R-HSA-73718;R-HSA-73865;R-HSA-73769;R-HSA-73739;R-HSA-74986;R-HSA-73757;R-HSA-73758
R-HSA-110330	Recognition and association of DNA glycosylase with site containing an affected purine	6	38	0.00245732	0.0834614	1.07851	0.775475	2	10	0.000679209	9606	Homo sapiens	H2BC12;H2BC8;H2BC21		R-HSA-9629195;R-HSA-9629373
R-HSA-9014325	TICAM1,TRAF6-dependent induction of TAK1 complex	3	13	0.000840662	0.0849942	1.07061	0.775475	6	6	0.000407526	9606	Homo sapiens	NRROS;TAB3;TAB2		R-HSA-847070;R-HSA-450259;R-HSA-177690;R-HSA-177694;R-HSA-177692;R-HSA-9628444
R-HSA-74749	Signal attenuation	3	13	0.000840662	0.0849942	1.07061	0.775475	5	7	0.000475447	9606	Homo sapiens	IRS1;IRS2;SOS1		R-HSA-74747;R-HSA-5686074;R-HSA-5686315;R-HSA-109823;R-HSA-109822
R-HSA-912446	Meiotic recombination	8	57	0.00368598	0.085951	1.06575	0.775475	5	9	0.000611288	9606	Homo sapiens	H2BC12;H2BC8;ZNF605;H2BC21;H3-3A		R-HSA-912363;R-HSA-912458;R-HSA-912503;R-HSA-912496;R-HSA-1214188
R-HSA-9821002	Chromatin modifications during the maternal to zygotic transition (MZT)	7	48	0.00310398	0.0893483	1.04891	0.775475	11	12	0.000815051	9606	Homo sapiens	H2BC12;H2BC8;H2BC21;H3-3A		R-HSA-9822597;R-HSA-9818501;R-HSA-9822467;R-HSA-9817458;R-HSA-9822914;R-HSA-9822461;R-HSA-9822591;R-HSA-9817471;R-HSA-9817513;R-HSA-9822985;R-HSA-9817512
R-HSA-5625886	Activated PKN1 stimulates transcription of AR (androgen receptor) regulated genes KLK2 and KLK3	7	48	0.00310398	0.0893483	1.04891	0.775475	8	11	0.00074713	9606	Homo sapiens	H2BC12;H2BC8;H2BC21;H3-3A		R-HSA-5625797;R-HSA-5625796;R-HSA-5625870;R-HSA-5625774;R-HSA-5625849;R-HSA-5625848;R-HSA-5625784;R-HSA-5625883
R-HSA-8863678	Neurodegenerative Diseases	5	30	0.00193999	0.0915552	1.03832	0.775475	15	22	0.00149426	9606	Homo sapiens	BCL2L11;PRDX1;CDC25A;CDK5R1		R-HSA-8863014;R-HSA-8863013;R-HSA-8868260;R-HSA-8863012;R-HSA-8863587;R-HSA-8863011;R-HSA-8868567;R-HSA-8868340;R-HSA-8863007;R-HSA-8870686;R-HSA-8870558;R-HSA-8868573;R-HSA-8868666;R-HSA-8863674;R-HSA-8868344
R-HSA-8862803	Deregulated CDK5 triggers multiple neurodegenerative pathways in Alzheimer's disease models	5	30	0.00193999	0.0915552	1.03832	0.775475	15	22	0.00149426	9606	Homo sapiens	BCL2L11;PRDX1;CDC25A;CDK5R1		R-HSA-8863014;R-HSA-8863013;R-HSA-8868260;R-HSA-8863012;R-HSA-8863587;R-HSA-8863011;R-HSA-8868567;R-HSA-8868340;R-HSA-8863007;R-HSA-8870686;R-HSA-8870558;R-HSA-8868573;R-HSA-8868666;R-HSA-8863674;R-HSA-8868344
R-HSA-9733709	Cardiogenesis	6	39	0.00252199	0.0916033	1.03809	0.775475	14	27	0.00183387	9606	Homo sapiens	EOMES;MEF2C;LDB1;SRF		R-HSA-9733781;R-HSA-9735505;R-HSA-9734353;R-HSA-9735442;R-HSA-9734578;R-HSA-9733754;R-HSA-9734597;R-HSA-9735302;R-HSA-9735335;R-HSA-9733772;R-HSA-9734572;R-HSA-9735439;R-HSA-9734697;R-HSA-9735497
R-HSA-8878171	Transcriptional regulation by RUNX1	27	259	0.0167486	0.0919	1.03668	0.775475	53	132	0.00896556	9606	Homo sapiens	CREBBP;H2BC8;LDB1;HDAC1;CBX2;NFATC2;GATA3;GATA2;THBS1;ARID1B;H2BC12;LGALS3;RYBP;CTSL;H2BC21;MYL9;H3-3A;SOCS4;TNRC6A		R-HSA-8936584;R-HSA-8937097;R-HSA-8938507;R-HSA-8938251;R-HSA-8938382;R-HSA-8936068;R-HSA-8937989;R-HSA-8956568;R-HSA-8937113;R-HSA-8936989;R-HSA-8937118;R-HSA-8936979;R-HSA-8877338;R-HSA-8938389;R-HSA-8936599;R-HSA-8936616;R-HSA-8956586;R-HSA-8877348;R-HSA-8936621;R-HSA-8877345;R-HSA-8937134;R-HSA-8955822;R-HSA-8936608;R-HSA-8936481;R-HSA-8936995;R-HSA-8937016;R-HSA-8935864;R-HSA-8935740;R-HSA-8…
R-HSA-9013409	RHOJ GTPase cycle	8	59	0.00381531	0.0994707	1.0023	0.775475	2	3	0.000203763	9606	Homo sapiens	SYDE1;JUP;CAV1;WIPF2;SNAP23;CDC42EP1;ARHGAP5;RAB7A		R-HSA-9017488;R-HSA-9017507
R-HSA-5625740	RHO GTPases activate PKNs	10	79	0.00510864	0.100316	0.998628	0.775475	12	20	0.00135842	9606	Homo sapiens	H2BC12;MYL6;H2BC8;H2BC21;MYL9;H3-3A;RHOB		R-HSA-5625797;R-HSA-5625796;R-HSA-5623622;R-HSA-5623632;R-HSA-419232;R-HSA-5623667;R-HSA-5625870;R-HSA-5625774;R-HSA-5625849;R-HSA-5625848;R-HSA-5625784;R-HSA-5625883
R-HSA-1266695	Interleukin-7 signaling	5	31	0.00200466	0.101482	0.993609	0.775475	4	26	0.00176594	9606	Homo sapiens	SOCS1;IRS1;PIK3R3;IRS2		R-HSA-8983003;R-HSA-9012671;R-HSA-8983011;R-HSA-1295516
R-HSA-9006934	Signaling by Receptor Tyrosine Kinases	59	631	0.0408044	0.105585	0.976399	0.775475	256	749	0.0508728	9606	Homo sapiens	SPARC;IRS1;HSPB1;IRS2;PRDM1;ELK1;MDK;STMN1;CTSD;MEF2A;MEF2C;ATP6V0B;ATP6V1G1;ATP6V0E1;NRG2;PGF;TGFBR3;RAPGEF1;SOS1;ATP6V0D1;SGK1;NAPA;HDAC1;MAPKAP1;SRF;PIK3R3;THBS1;SOCS1;MKNK1;PDGFC;STAT6;POLR2H;ATP6V0E2;WASF1;ATP6V1D;SOCS4;ATP6V0A1;JUP;BDNF;LAMB2;CAV1;VEGFC;COL1A1;RIT1;KITLG;ID2;GIPC1;ID1;SPRY1;TAB2;CDK5R1		R-HSA-9032841;R-HSA-9701524;R-HSA-5654615;R-HSA-8848005;R-HSA-6785636;R-HSA-205319;R-HSA-1562641;R-HSA-9613460;R-HSA-1562640;R-HSA-205321;R-HSA-5654618;R-HSA-9612444;R-HSA-9612445;R-HSA-205328;R-HSA-5654597;R-HSA-9032863;R-HSA-9701507;R-HSA-6785648;R-HSA-1250315;R-HSA-9613451;R-HSA-9036949;R-HSA-5654600;R-HSA-9032854;R-HSA-6803527;R-HSA-1963581;R-HSA-5685366;R-HSA-5654646;R-HSA-5654647;R-HSA-1250…
R-HSA-74713	IRS activation	2	7	0.000452664	0.10641	0.973016	0.775475	3	3	0.000203763	9606	Homo sapiens	IRS1;IRS2		R-HSA-74707;R-HSA-74711;R-HSA-74712
R-HSA-9022535	Loss of phosphorylation of MECP2 at T308	2	7	0.000452664	0.10641	0.973016	0.775475	1	1	6.79209e-05	9606	Homo sapiens	MECP2		R-HSA-9005561
R-HSA-5578749	Transcriptional regulation by small RNAs	10	80	0.00517331	0.106473	0.972762	0.775475	4	5	0.000339605	9606	Homo sapiens	H2BC12;H2BC8;H2BC21;NUP54;POLR2H;H3-3A;TNRC6A		R-HSA-5578965;R-HSA-5578742;R-HSA-5578966;R-HSA-5578744
R-HSA-8943724	Regulation of PTEN gene transcription	9	70	0.00452664	0.107081	0.970288	0.775475	15	15	0.00101881	9606	Homo sapiens	HDAC5;RRAGC;HDAC1;CBX2;RRAGD;PTEN;LAMTOR3		R-HSA-8944104;R-HSA-8944457;R-HSA-8943817;R-HSA-6807077;R-HSA-8944397;R-HSA-8944078;R-HSA-8944047;R-HSA-8944099;R-HSA-8943811;R-HSA-8943780;R-HSA-8944420;R-HSA-8944454;R-HSA-8944026;R-HSA-8943728;R-HSA-5632939
R-HSA-9616222	Transcriptional regulation of granulopoiesis	9	70	0.00452664	0.107081	0.970288	0.775475	6	27	0.00183387	9606	Homo sapiens	H2BC12;H2BC8;TFDP2;H2BC21;GATA2;H3-3A		R-HSA-9616243;R-HSA-9616214;R-HSA-9618582;R-HSA-8865505;R-HSA-9618586;R-HSA-9634445
R-HSA-187037	Signaling by NTRK1 (TRKA)	16	143	0.00924728	0.107387	0.96905	0.775475	29	102	0.00692794	9606	Homo sapiens	MEF2A;MEF2C;IRS1;SRF;IRS2;ELK1;RIT1;ID2;ID1;RAPGEF1;SOS1;SGK1;CDK5R1		R-HSA-198211;R-HSA-9031624;R-HSA-9613460;R-HSA-9612501;R-HSA-198731;R-HSA-9612509;R-HSA-198295;R-HSA-9613451;R-HSA-187746;R-HSA-170978;R-HSA-5685366;R-HSA-170979;R-HSA-5686071;R-HSA-9616368;R-HSA-9612534;R-HSA-198315;R-HSA-9612514;R-HSA-187698;R-HSA-9031610;R-HSA-187697;R-HSA-9612516;R-HSA-9613476;R-HSA-198266;R-HSA-199929;R-HSA-9612073;R-HSA-9616105;R-HSA-9616110;R-HSA-9616367;R-HSA-9612076
R-HSA-110328	Recognition and association of DNA glycosylase with site containing an affected pyrimidine	6	41	0.00265132	0.109119	0.962101	0.775475	1	21	0.00142634	9606	Homo sapiens	H2BC12;H2BC8;H2BC21		R-HSA-9629372
R-HSA-8854214	TBC/RABGAPs	7	51	0.00329798	0.112797	0.947704	0.775475	6	14	0.000950893	9606	Homo sapiens	RAB5B;RABGAP1;RAB6B;OPTN;GABARAP;RAB8B;RAB7A		R-HSA-8854182;R-HSA-8854255;R-HSA-8854303;R-HSA-8854222;R-HSA-8854588;R-HSA-8854329
R-HSA-445355	Smooth Muscle Contraction	8	61	0.00394465	0.114115	0.942656	0.775475	6	16	0.00108674	9606	Homo sapiens	MYL6;CALD1;TPM2;TPM1;MYL6B;MYL9;CACNA1G		R-HSA-445700;R-HSA-445813;R-HSA-445699;R-HSA-9700701;R-HSA-445704;R-HSA-445705
R-HSA-381119	Unfolded Protein Response (UPR)	17	156	0.0100879	0.117708	0.929196	0.775475	12	99	0.00672417	9606	Homo sapiens	ZBTB17;KLHDC3;TATDN2;CREB3L1;SRPRA;DNAJB9;WIPI1;ATP6V0D1;SEC31A		R-HSA-1791177;R-HSA-8874212;R-HSA-8874194;R-HSA-1791133;R-HSA-8874193;R-HSA-1791139;R-HSA-1791186;R-HSA-1791184;R-HSA-8874184;R-HSA-1791124;R-HSA-1791156;R-HSA-1791172
R-HSA-9734009	Defective Intrinsic Pathway for Apoptosis	5	33	0.00213399	0.122856	0.910605	0.775475	15	24	0.0016301	9606	Homo sapiens	BCL2L11;PRDX1;CDC25A;CDK5R1		R-HSA-8863014;R-HSA-8863013;R-HSA-8868260;R-HSA-8863012;R-HSA-8863587;R-HSA-8863011;R-HSA-8868567;R-HSA-8868340;R-HSA-8863007;R-HSA-8870686;R-HSA-8870558;R-HSA-8868573;R-HSA-8868666;R-HSA-8863674;R-HSA-8868344
R-HSA-8852135	Protein ubiquitination	10	83	0.0053673	0.126206	0.898922	0.775475	8	32	0.00217347	9606	Homo sapiens	H2BC12;H2BC8;CDC34;UBE2Q2;H2BC21;OTULIN;DERL1		R-HSA-8943080;R-HSA-8943083;R-HSA-8852130;R-HSA-8852129;R-HSA-8942099;R-HSA-8853515;R-HSA-8942101;R-HSA-8853529
R-HSA-917937	Iron uptake and transport	10	83	0.0053673	0.126206	0.898922	0.775475	5	34	0.00230931	9606	Homo sapiens	ATP6V0B;ATP6V1G1;ATP6V0E1;TFR2;ATP6V0E2;MCOLN1;ATP6V0D1;ATP6V1D;ATP6V0A1;ABCG2		R-HSA-5252133;R-HSA-917979;R-HSA-5691150;R-HSA-917936;R-HSA-917841
R-HSA-9013406	RHOQ GTPase cycle	8	63	0.00407398	0.129855	0.88654	0.775475	3	5	0.000339605	9606	Homo sapiens	SYDE1;JUP;CAV1;SNAP23;CDC42EP1;GOPC;ARHGAP5;RAB7A		R-HSA-9018745;R-HSA-9018746;R-HSA-5627072
R-HSA-194313	VEGF ligand-receptor interactions	2	8	0.000517331	0.132227	0.87868	0.775475	4	4	0.000271684	9606	Homo sapiens	VEGFC;PGF		R-HSA-195378;R-HSA-194310;R-HSA-194311;R-HSA-194308
R-HSA-195399	VEGF binds to VEGFR leading to receptor dimerization	2	8	0.000517331	0.132227	0.87868	0.775475	3	3	0.000203763	9606	Homo sapiens	VEGFC;PGF		R-HSA-194310;R-HSA-194311;R-HSA-194308
R-HSA-9022537	Loss of MECP2 binding ability to the NCoR/SMRT complex	2	8	0.000517331	0.132227	0.87868	0.775475	1	1	6.79209e-05	9606	Homo sapiens	MECP2		R-HSA-9005585
R-HSA-446388	Regulation of cytoskeletal remodeling and cell spreading by IPP complex components	2	8	0.000517331	0.132227	0.87868	0.775475	2	5	0.000339605	9606	Homo sapiens	RSU1;ARHGEF6		R-HSA-430311;R-HSA-432946
R-HSA-3656253	Defective EXT1 causes exostoses 1, TRPS2 and CHDS	3	16	0.00103466	0.134206	0.872227	0.775475	4	4	0.000271684	9606	Homo sapiens	EXT1;SDC4;SDC2		R-HSA-9036283;R-HSA-3656261;R-HSA-9036285;R-HSA-3656257
R-HSA-3656237	Defective EXT2 causes exostoses 2	3	16	0.00103466	0.134206	0.872227	0.775475	4	4	0.000271684	9606	Homo sapiens	EXT1;SDC4;SDC2		R-HSA-9036289;R-HSA-3656254;R-HSA-9036290;R-HSA-3656267
R-HSA-1679131	Trafficking and processing of endosomal TLR	3	16	0.00103466	0.134206	0.872227	0.775475	5	7	0.000475447	9606	Homo sapiens	NRROS;CTSL		R-HSA-1678921;R-HSA-1678920;R-HSA-1678927;R-HSA-1678981;R-HSA-1678998
R-HSA-73857	RNA Polymerase II Transcription	149	1728	0.111743	0.134817	0.870256	0.775475	363	945	0.0641853	9606	Homo sapiens	MAML1;PRDM1;LGALS3;ZNF605;ZSCAN32;PIP4K2A;ZNF689;ZNF205;PIP4K2C;ZNF600;ZNF324;ZNF563;ZNF441;ZNF682;MEF2C;MSX2;IGFBP3;MUL1;RRAGC;RRAGD;MYL9;ZNF433;ZNF552;NOTCH2;ZNF324B;L3MBTL2;MAPKAP1;TWIST2;GATA3;GATA2;NDRG1;BCL2L11;PRDX1;ZNF703;SYMPK;ZNF700;HIVEP3;NRBF2;ZNF786;SOCS4;TFAP2A;CREBBP;BDNF;CAV1;CBX2;EAF1;NR2F1;NFATC2;SMAD6;PRDX6;COL1A1;CDK9;ZFP69;TP53I3;JMY;NABP2;ITGBL1;NABP1;ZNF655;ZNF138;INTS9;COX…		R-HSA-8936584;R-HSA-8937097;R-HSA-6799462;R-HSA-9007759;R-HSA-3222072;R-HSA-8878220;R-HSA-8951428;R-HSA-8864395;R-HSA-8936068;R-HSA-6799466;R-HSA-9017988;R-HSA-8956568;R-HSA-8937113;R-HSA-9023132;R-HSA-8937118;R-HSA-6810238;R-HSA-8878237;R-HSA-8864412;R-HSA-6810235;R-HSA-6810234;R-HSA-6810233;R-HSA-8936599;R-HSA-9615501;R-HSA-8936616;R-HSA-8869543;R-HSA-8869542;R-HSA-8956586;R-HSA-5689972;R-HSA-9…
R-HSA-6807505	RNA polymerase II transcribes snRNA genes	11	95	0.0061433	0.136656	0.86437	0.775475	9	11	0.00074713	9606	Homo sapiens	CDK9;INTS14;TAF13;TAF11;SRRT;NABP2;NABP1;ZC3H8;POLR2H;TAF9B;INTS9		R-HSA-6814885;R-HSA-6814549;R-HSA-6814559;R-HSA-6810238;R-HSA-6814555;R-HSA-6810235;R-HSA-6814554;R-HSA-6810234;R-HSA-6810233
R-HSA-110331	Cleavage of the damaged purine	6	44	0.00284532	0.138331	0.859082	0.775475	2	9	0.000611288	9606	Homo sapiens	H2BC12;H2BC8;H2BC21		R-HSA-9629216;R-HSA-9629483
R-HSA-2299718	Condensation of Prophase Chromosomes	7	54	0.00349198	0.139151	0.856513	0.775475	8	10	0.000679209	9606	Homo sapiens	H2BC12;H2BC8;H2BC21;H3-3A		R-HSA-2245218;R-HSA-2288097;R-HSA-2301205;R-HSA-2294580;R-HSA-2172678;R-HSA-2294600;R-HSA-2294574;R-HSA-2294590
R-HSA-73887	Death Receptor Signaling	18	172	0.0111226	0.14233	0.846705	0.775475	54	119	0.00808259	9606	Homo sapiens	RTN4R;NGFR;LINGO1;PRDM4;HDAC1;BAD;ARHGEF17;IMP4;CLIP3;BCL2L11;OTULIN;TAB3;TAB2;SOS1;IKBKE;OPTN;ARHGEF6		R-HSA-5357776;R-HSA-193665;R-HSA-205056;R-HSA-9793680;R-HSA-193668;R-HSA-193669;R-HSA-193672;R-HSA-193679;R-HSA-193677;R-HSA-9012761;R-HSA-193682;R-HSA-205075;R-HSA-193686;R-HSA-204949;R-HSA-193684;R-HSA-5661517;R-HSA-193694;R-HSA-204958;R-HSA-209566;R-HSA-193695;R-HSA-9817397;R-HSA-193696;R-HSA-193702;R-HSA-193703;R-HSA-209573;R-HSA-193700;R-HSA-193705;R-HSA-204981;R-HSA-205115;R-HSA-5357928;R-H…
R-HSA-5602566	TICAM1 deficiency - HSE	1	2	0.000129333	0.145976	0.835718	0.775475	1	1	6.79209e-05	9606	Homo sapiens	NRROS		R-HSA-5602712
R-HSA-5619078	Defective SLC35C1 causes congenital disorder of glycosylation 2C (CDG2C)	1	2	0.000129333	0.145976	0.835718	0.775475	1	1	6.79209e-05	9606	Homo sapiens	SLC35C1		R-HSA-5653596
R-HSA-5602415	UNC93B1 deficiency - HSE	1	2	0.000129333	0.145976	0.835718	0.775475	1	1	6.79209e-05	9606	Homo sapiens	NRROS		R-HSA-5607838
R-HSA-6785470	tRNA processing in the mitochondrion	6	45	0.00290998	0.148804	0.827385	0.775475	3	3	0.000203763	9606	Homo sapiens	MT-TQ;MT-ND6;MT-TP;MT-RNR2;MT-RNR1;MT-ATP8		R-HSA-6786854;R-HSA-6786881;R-HSA-6785722
R-HSA-73927	Depurination	6	45	0.00290998	0.148804	0.827385	0.775475	4	19	0.0012905	9606	Homo sapiens	H2BC12;H2BC8;H2BC21		R-HSA-9629216;R-HSA-9629483;R-HSA-9629195;R-HSA-9629373
R-HSA-9029558	NR1H2 & NR1H3 regulate gene expression linked to lipogenesis	3	17	0.00109933	0.152388	0.817049	0.775475	8	8	0.000543368	9606	Homo sapiens	FASN;NR1H2		R-HSA-9605056;R-HSA-9028525;R-HSA-9605063;R-HSA-9605060;R-HSA-9028526;R-HSA-9657775;R-HSA-9028533;R-HSA-9657836
R-HSA-380972	Energy dependent regulation of mTOR by LKB1-AMPK	5	36	0.00232799	0.158415	0.800204	0.775475	7	7	0.000475447	9606	Homo sapiens	PRKAA1;RRAGC;CAB39L;RRAGD;LAMTOR3		R-HSA-380949;R-HSA-447074;R-HSA-380979;R-HSA-200421;R-HSA-380930;R-HSA-380927;R-HSA-380942
R-HSA-76046	RNA Polymerase III Transcription Initiation	5	36	0.00232799	0.158415	0.800204	0.775475	6	13	0.000882972	9606	Homo sapiens	CRCP;POLR3D;POLR3E;POLR3H;POLR2H		R-HSA-112150;R-HSA-112152;R-HSA-76056;R-HSA-83803;R-HSA-83805;R-HSA-76060
R-HSA-9027283	Erythropoietin activates STAT5	2	9	0.000581997	0.159272	0.797862	0.775475	3	3	0.000203763	9606	Homo sapiens	IRS2;EPOR		R-HSA-9012651;R-HSA-9012650;R-HSA-9012654
R-HSA-5250981	Toxicity of botulinum toxin type F (botF)	2	9	0.000581997	0.159272	0.797862	0.775475	4	5	0.000339605	9606	Homo sapiens	SV2A;VAMP2		R-HSA-5250880;R-HSA-5250884;R-HSA-5250875;R-HSA-5250892
R-HSA-5250955	Toxicity of botulinum toxin type D (botD)	2	9	0.000581997	0.159272	0.797862	0.775475	4	5	0.000339605	9606	Homo sapiens	SV2A;VAMP2		R-HSA-5250600;R-HSA-5250616;R-HSA-5250606;R-HSA-5250607
R-HSA-9035034	RHOF GTPase cycle	6	46	0.00297465	0.159622	0.796906	0.775475	2	3	0.000203763	9606	Homo sapiens	SYDE1;BASP1;CAV1;SNAP23;ARHGAP5;RAB7A		R-HSA-9693282;R-HSA-9693125
R-HSA-201556	Signaling by ALK	6	46	0.00297465	0.159622	0.796906	0.775475	27	42	0.00285268	9606	Homo sapiens	IRS1;HDAC1;MDK;PRDM1		R-HSA-9701524;R-HSA-9700120;R-HSA-9700121;R-HSA-9700164;R-HSA-9701507;R-HSA-9725315;R-HSA-9667914;R-HSA-9700175;R-HSA-9700168;R-HSA-9700171;R-HSA-9700149;R-HSA-9700662;R-HSA-9701488;R-HSA-201510;R-HSA-9700156;R-HSA-201515;R-HSA-9701565;R-HSA-9700154;R-HSA-201521;R-HSA-9700647;R-HSA-9701548;R-HSA-9701485;R-HSA-9701549;R-HSA-9700142;R-HSA-9700648;R-HSA-9700200;R-HSA-9700137
R-HSA-5693565	Recruitment and ATM-mediated phosphorylation of repair and signaling proteins at DNA double strand breaks	8	67	0.00433264	0.164446	0.783976	0.775475	29	39	0.00264892	9606	Homo sapiens	H2BC12;KDM4B;H2BC8;H2BC21;APBB1		R-HSA-5682967;R-HSA-5683735;R-HSA-69891;R-HSA-5682965;R-HSA-5683986;R-HSA-5682588;R-HSA-5683930;R-HSA-5682586;R-HSA-5683801;R-HSA-5682629;R-HSA-5683077;R-HSA-5693583;R-HSA-5683405;R-HSA-5682992;R-HSA-5693566;R-HSA-5683967;R-HSA-5683964;R-HSA-5683384;R-HSA-5683385;R-HSA-5682598;R-HSA-5682983;R-HSA-5693602;R-HSA-5693536;R-HSA-5683425;R-HSA-5682607;R-HSA-5682863;R-HSA-5693551;R-HSA-5693549;R-HSA-568…
R-HSA-166520	Signaling by NTRKs	17	166	0.0107346	0.170347	0.768666	0.775475	64	164	0.011139	9606	Homo sapiens	MEF2A;MEF2C;BDNF;IRS1;SRF;IRS2;ELK1;RIT1;ID2;ID1;RAPGEF1;SOS1;SGK1;CDK5R1		R-HSA-9032073;R-HSA-9032841;R-HSA-9024906;R-HSA-9613460;R-HSA-9032067;R-HSA-9032582;R-HSA-9028505;R-HSA-9032601;R-HSA-198295;R-HSA-9032863;R-HSA-9613451;R-HSA-9026579;R-HSA-9036949;R-HSA-9032854;R-HSA-5685366;R-HSA-9036970;R-HSA-9031981;R-HSA-198315;R-HSA-9026464;R-HSA-9028519;R-HSA-9032761;R-HSA-187698;R-HSA-9031610;R-HSA-187697;R-HSA-9026493;R-HSA-9033276;R-HSA-9613476;R-HSA-9612073;R-HSA-96120…
R-HSA-1251985	Nuclear signaling by ERBB4	6	47	0.00303932	0.170769	0.76759	0.775475	11	34	0.00230931	9606	Homo sapiens	SPARC;STMN1;TAB2;NRG2		R-HSA-8954185;R-HSA-1253319;R-HSA-9612278;R-HSA-9612277;R-HSA-1253321;R-HSA-8954179;R-HSA-1251992;R-HSA-8954182;R-HSA-1253325;R-HSA-9612444;R-HSA-9612445
R-HSA-977225	Amyloid fiber formation	10	89	0.0057553	0.171104	0.766739	0.775475	13	33	0.00224139	9606	Homo sapiens	H2BC12;TSPAN14;H2BC8;H2BC21;MFGE8;H3-3A;SNCA		R-HSA-5660757;R-HSA-5660752;R-HSA-977224;R-HSA-5660753;R-HSA-9010113;R-HSA-5658104;R-HSA-976734;R-HSA-5661157;R-HSA-9010074;R-HSA-5658496;R-HSA-9010034;R-HSA-977136;R-HSA-5661161
R-HSA-9013423	RAC3 GTPase cycle	11	100	0.00646663	0.172618	0.762914	0.775475	2	6	0.000407526	9606	Homo sapiens	NAPA;SYDE1;ARHGAP42;CAV1;SNAP23;RAPGEF1;CDC42EP1;ARHGAP5;WASF1;FERMT2;RAB7A		R-HSA-9018808;R-HSA-9018806
R-HSA-5633007	Regulation of TP53 Activity	18	178	0.0115106	0.17464	0.757856	0.775475	27	98	0.00665625	9606	Homo sapiens	PRKAA1;TAF13;HDAC1;MAPKAP1;TAF11;MUL1;PRDM1;JMY;PIP4K2A;PIP4K2C;TAF9B;SGK1;ZNF385A;CDK5R1		R-HSA-6804194;R-HSA-6804193;R-HSA-6803425;R-HSA-3222072;R-HSA-6803437;R-HSA-3215295;R-HSA-6804724;R-HSA-6803719;R-HSA-5689972;R-HSA-6804229;R-HSA-6795460;R-HSA-6811522;R-HSA-6805399;R-HSA-6805650;R-HSA-6804242;R-HSA-6795473;R-HSA-6804383;R-HSA-6804191;R-HSA-6805022;R-HSA-6805470;R-HSA-6804253;R-HSA-8877692;R-HSA-6804188;R-HSA-6805276;R-HSA-8877691;R-HSA-6804379;R-HSA-6795290
R-HSA-166208	mTORC1-mediated signalling	4	28	0.00181066	0.182279	0.739263	0.775475	3	8	0.000543368	9606	Homo sapiens	RRAGC;FKBP1B;RRAGD;LAMTOR3		R-HSA-165718;R-HSA-9679044;R-HSA-165692
R-HSA-1538133	G0 and Early G1	5	38	0.00245732	0.184182	0.734753	0.775475	24	27	0.00183387	9606	Homo sapiens	TFDP2;HDAC1;E2F2;CDC25A		R-HSA-1362261;R-HSA-1227670;R-HSA-8964492;R-HSA-8964588;R-HSA-1227671;R-HSA-8964525;R-HSA-8961934;R-HSA-8978926;R-HSA-8961665;R-HSA-8964513;R-HSA-8964482;R-HSA-8964580;R-HSA-8964550;R-HSA-8964475;R-HSA-1363303;R-HSA-8964561;R-HSA-8964465;R-HSA-8964498;R-HSA-8961619;R-HSA-8964531;R-HSA-188345;R-HSA-1363311;R-HSA-8964567;R-HSA-8964471
R-HSA-74160	Gene expression (Transcription)	162	1917	0.123965	0.185689	0.731214	0.775475	430	1090	0.0740338	9606	Homo sapiens	CRCP;MAML1;PRDM1;LGALS3;ZNF605;ZSCAN32;PIP4K2A;MTERF1;ZNF689;ZNF205;PIP4K2C;ZNF600;ZNF324;ZNF563;ZNF441;ZNF682;MEF2C;MSX2;IGFBP3;MUL1;RRAGC;WDR82;RRAGD;MYL9;ZNF433;ZNF552;NOTCH2;ZNF324B;L3MBTL2;MAPKAP1;TWIST2;GATA3;GATA2;NDRG1;BCL2L11;PRDX1;ZNF703;SYMPK;ZNF700;HIVEP3;NRBF2;ZNF786;SOCS4;TFAP2A;CREBBP;BDNF;BOD1;CAV1;CBX2;EAF1;NR2F1;NFATC2;SMAD6;PRDX6;COL1A1;CDK9;ZFP69;TP53I3;JMY;NABP2;ITGBL1;NABP1;…		R-HSA-8936584;R-HSA-5334097;R-HSA-6799462;R-HSA-5334099;R-HSA-73739;R-HSA-8878220;R-HSA-6799466;R-HSA-8878237;R-HSA-73757;R-HSA-8936599;R-HSA-9615501;R-HSA-73758;R-HSA-8936616;R-HSA-9615536;R-HSA-9613494;R-HSA-8878243;R-HSA-8936621;R-HSA-8936608;R-HSA-113705;R-HSA-9022625;R-HSA-73769;R-HSA-9613497;R-HSA-3341343;R-HSA-8864936;R-HSA-6799441;R-HSA-380979;R-HSA-9007283;R-HSA-8936628;R-HSA-9615570;R-H…
R-HSA-9032845	Activated NTRK2 signals through CDK5	2	10	0.000646663	0.187209	0.727672	0.775475	6	6	0.000407526	9606	Homo sapiens	BDNF;CDK5R1		R-HSA-9032841;R-HSA-9033292;R-HSA-9033276;R-HSA-9032863;R-HSA-9033284;R-HSA-9032854
R-HSA-6793080	rRNA modification in the mitochondrion	2	10	0.000646663	0.187209	0.727672	0.775475	5	5	0.000339605	9606	Homo sapiens	MT-RNR2;MT-RNR1		R-HSA-6793127;R-HSA-6793122;R-HSA-6793057;R-HSA-6793066;R-HSA-6793096
R-HSA-8847453	Synthesis of PIPs in the nucleus	2	10	0.000646663	0.187209	0.727672	0.775475	1	3	0.000203763	9606	Homo sapiens	PIP4K2A;PIP4K2C		R-HSA-6811522
R-HSA-2559580	Oxidative Stress Induced Senescence	12	113	0.00730729	0.188085	0.725645	0.775475	15	40	0.00271684	9606	Homo sapiens	H2BC12;H2BC8;CDKN2C;TFDP2;CBX2;H2BC21;E2F2;H3-3A;TNRC6A		R-HSA-182594;R-HSA-3240787;R-HSA-3209111;R-HSA-3209114;R-HSA-3240765;R-HSA-3209151;R-HSA-3240766;R-HSA-3229089;R-HSA-3222593;R-HSA-3223200;R-HSA-3240295;R-HSA-3240777;R-HSA-3240783;R-HSA-3229102;R-HSA-3240782
R-HSA-74752	Signaling by Insulin receptor	11	102	0.00659596	0.188164	0.725462	0.775475	18	34	0.00230931	9606	Homo sapiens	ATP6V0B;ATP6V1G1;ATP6V0E1;IRS1;IRS2;ATP6V0E2;SOS1;ATP6V0D1;CTSD;ATP6V1D;ATP6V0A1		R-HSA-74723;R-HSA-109699;R-HSA-74730;R-HSA-5686074;R-HSA-109807;R-HSA-74737;R-HSA-74736;R-HSA-74707;R-HSA-109813;R-HSA-5252133;R-HSA-74711;R-HSA-109817;R-HSA-74712;R-HSA-74747;R-HSA-74746;R-HSA-5686315;R-HSA-109823;R-HSA-109822
R-HSA-937072	TRAF6-mediated induction of TAK1 complex within TLR4 complex	3	19	0.00122866	0.190816	0.719385	0.775475	4	6	0.000407526	9606	Homo sapiens	SARM1;TAB3;TAB2		R-HSA-936985;R-HSA-936951;R-HSA-937075;R-HSA-936947
R-HSA-1810476	RIP-mediated NFkB activation via ZBP1	3	19	0.00122866	0.190816	0.719385	0.775475	2	4	0.000271684	9606	Homo sapiens	NRROS;NKIRAS2;NFKBIB		R-HSA-168910;R-HSA-168140
R-HSA-3000170	Syndecan interactions	4	29	0.00187532	0.198061	0.703201	0.775475	10	15	0.00101881	9606	Homo sapiens	COL1A1;SDC4;SDC2;THBS1		R-HSA-2750187;R-HSA-2731147;R-HSA-2681675;R-HSA-2684507;R-HSA-2731149;R-HSA-2750177;R-HSA-2731075;R-HSA-2731122;R-HSA-2750181;R-HSA-2731078
R-HSA-9634815	Transcriptional Regulation by NPAS4	7	60	0.00387998	0.199649	0.699733	0.775475	9	47	0.00319228	9606	Homo sapiens	CREBBP;BDNF;SRF;TNRC6A;CDK5R1		R-HSA-9768788;R-HSA-9634897;R-HSA-9768832;R-HSA-9634934;R-HSA-9644900;R-HSA-9768829;R-HSA-9768782;R-HSA-9634943;R-HSA-9644879
R-HSA-2426168	Activation of gene expression by SREBF (SREBP)	8	71	0.00459131	0.202793	0.692947	0.775475	9	42	0.00285268	9606	Homo sapiens	CREBBP;MTF1;FASN;LSS;TM7SF2		R-HSA-1655833;R-HSA-1655848;R-HSA-2065966;R-HSA-2426148;R-HSA-1655850;R-HSA-1655843;R-HSA-1655826;R-HSA-1655828;R-HSA-2426154
R-HSA-165159	MTOR signalling	6	50	0.00323332	0.206015	0.6861	0.775475	21	29	0.00196971	9606	Homo sapiens	PRKAA1;RRAGC;CAB39L;RRAGD;FKBP1B;LAMTOR3		R-HSA-5653974;R-HSA-8952716;R-HSA-447074;R-HSA-5653968;R-HSA-5653936;R-HSA-200421;R-HSA-377186;R-HSA-380930;R-HSA-5672828;R-HSA-380942;R-HSA-5672824;R-HSA-380949;R-HSA-165680;R-HSA-5653957;R-HSA-165718;R-HSA-380979;R-HSA-9679044;R-HSA-380927;R-HSA-5672843;R-HSA-165692;R-HSA-8952726
R-HSA-110329	Cleavage of the damaged pyrimidine	6	50	0.00323332	0.206015	0.6861	0.775475	1	20	0.00135842	9606	Homo sapiens	H2BC12;H2BC8;H2BC21		R-HSA-9629497
R-HSA-73928	Depyrimidination	6	50	0.00323332	0.206015	0.6861	0.775475	2	41	0.00278476	9606	Homo sapiens	H2BC12;H2BC8;H2BC21		R-HSA-9629497;R-HSA-9629372
R-HSA-205017	NFG and proNGF binds to p75NTR	1	3	0.000193999	0.210773	0.676184	0.775475	2	2	0.000135842	9606	Homo sapiens	NGFR		R-HSA-193653;R-HSA-193642
R-HSA-73930	Abasic sugar-phosphate removal via the single-nucleotide replacement pathway	1	3	0.000193999	0.210773	0.676184	0.775475	2	2	0.000135842	9606	Homo sapiens	HAP1		R-HSA-110375;R-HSA-110360
R-HSA-176034	Interactions of Tat with host cellular proteins	1	3	0.000193999	0.210773	0.676184	0.775475	2	2	0.000135842	9606	Homo sapiens	CDK9		R-HSA-167234;R-HSA-167235
R-HSA-9845622	Defective VWF binding to collagen type I	1	3	0.000193999	0.210773	0.676184	0.775475	1	1	6.79209e-05	9606	Homo sapiens	COL1A1		R-HSA-9823593
R-HSA-5674404	PTEN Loss of Function in Cancer	1	3	0.000193999	0.210773	0.676184	0.775475	1	1	6.79209e-05	9606	Homo sapiens	PTEN		R-HSA-2317387
R-HSA-5602571	TRAF3 deficiency - HSE	1	3	0.000193999	0.210773	0.676184	0.775475	1	1	6.79209e-05	9606	Homo sapiens	NRROS		R-HSA-5602624
R-HSA-5619035	Defective SLC17A5 causes Salla disease (SD) and ISSD	1	3	0.000193999	0.210773	0.676184	0.775475	1	1	6.79209e-05	9606	Homo sapiens	SLC17A5		R-HSA-5624239
R-HSA-1362300	Transcription of E2F targets under negative control by p107 (RBL1) and p130 (RBL2) in complex with HDAC1	3	20	0.00129333	0.210865	0.675995	0.775475	8	8	0.000543368	9606	Homo sapiens	TFDP2;HDAC1;E2F2		R-HSA-8964588;R-HSA-8961934;R-HSA-8978926;R-HSA-8964561;R-HSA-8964513;R-HSA-8964580;R-HSA-8964550;R-HSA-8964567
R-HSA-8876198	RAB GEFs exchange GTP for GDP on RABs	10	94	0.00607863	0.21351	0.670582	0.775475	7	21	0.00142634	9606	Homo sapiens	RAB32;RAB5B;HPS1;RAB39A;RAB27A;RAB39B;RAB6B;MON1A;RAB8B;RAB7A		R-HSA-8877813;R-HSA-8876193;R-HSA-8877760;R-HSA-8876190;R-HSA-8877308;R-HSA-8877451;R-HSA-8875320
R-HSA-428930	Thromboxane signalling through TP receptor	4	30	0.00193999	0.214237	0.669105	0.775475	8	8	0.000543368	9606	Homo sapiens	GNG5;TBXA2R		R-HSA-428918;R-HSA-9674529;R-HSA-428917;R-HSA-428752;R-HSA-391939;R-HSA-428750;R-HSA-428909;R-HSA-428749
R-HSA-9836573	Mitochondrial RNA degradation	4	30	0.00193999	0.214237	0.669105	0.775475	8	10	0.000679209	9606	Homo sapiens	MT-ND6;MT-RNR2;MT-RNR1;MT-ATP8		R-HSA-9836998;R-HSA-9836993;R-HSA-9837087;R-HSA-9837212;R-HSA-9837149;R-HSA-9837034;R-HSA-9837179;R-HSA-9836585
R-HSA-8866904	Negative regulation of activity of TFAP2 (AP-2) family transcription factors	2	11	0.00071133	0.21575	0.66605	0.775475	3	6	0.000407526	9606	Homo sapiens	TFAP2A		R-HSA-8864343;R-HSA-3234081;R-HSA-8864361
R-HSA-190370	FGFR1b ligand binding and activation	2	11	0.00071133	0.21575	0.66605	0.775475	1	2	0.000135842	9606	Homo sapiens	TGFBR3;GIPC1		R-HSA-190245
R-HSA-8939211	ESR-mediated signaling	24	256	0.0165546	0.22423	0.649307	0.775475	50	114	0.00774299	9606	Homo sapiens	KDM4B;CREBBP;H2BC8;HDAC1;CAV1;SRF;PIK3R3;HSPB1;GATA3;USF2;ELK1;H2BC12;CDK9;GNG5;H2BC21;POLR2H;CTSD;H3-3A;TNRC6A		R-HSA-9011981;R-HSA-9021068;R-HSA-9011983;R-HSA-9018497;R-HSA-9009536;R-HSA-9018499;R-HSA-9011971;R-HSA-9009541;R-HSA-9011975;R-HSA-9632412;R-HSA-9625479;R-HSA-9021596;R-HSA-9011985;R-HSA-9021072;R-HSA-9011984;R-HSA-9021079;R-HSA-9009065;R-HSA-9021601;R-HSA-9012000;R-HSA-9021600;R-HSA-198731;R-HSA-9009371;R-HSA-9012315;R-HSA-9012186;R-HSA-9021660;R-HSA-9012319;R-HSA-9038163;R-HSA-9012203;R-HSA-90…
R-HSA-9768919	NPAS4 regulates expression of target genes	5	41	0.00265132	0.225395	0.647056	0.775475	5	36	0.00244515	9606	Homo sapiens	CREBBP;BDNF;CDK5R1		R-HSA-9634897;R-HSA-9634934;R-HSA-9644900;R-HSA-9634943;R-HSA-9644879
R-HSA-9830364	Formation of the nephric duct	4	31	0.00200466	0.23076	0.636839	0.775475	8	19	0.0012905	9606	Homo sapiens	PLAC8;GATA3		R-HSA-9830372;R-HSA-9830423;R-HSA-9830356;R-HSA-9830418;R-HSA-9830371;R-HSA-9830480;R-HSA-9831425;R-HSA-9830362
R-HSA-918233	TRAF3-dependent IRF activation pathway	3	21	0.00135799	0.231345	0.63574	0.775475	9	11	0.00074713	9606	Homo sapiens	CREBBP;MAVS;IKBKE		R-HSA-1028815;R-HSA-1028812;R-HSA-9705137;R-HSA-918232;R-HSA-918229;R-HSA-9705320;R-HSA-918227;R-HSA-1028817;R-HSA-918225
R-HSA-5576893	Phase 2 - plateau phase	3	21	0.00135799	0.231345	0.63574	0.775475	2	3	0.000203763	9606	Homo sapiens	CACNB1;CACNG7;CACNG8		R-HSA-5577213;R-HSA-9614031
R-HSA-6804114	TP53 Regulates Transcription of Genes Involved in G2 Cell Cycle Arrest	3	21	0.00135799	0.231345	0.63574	0.775475	4	11	0.00074713	9606	Homo sapiens	TFDP2;E2F2;ZNF385A		R-HSA-6803858;R-HSA-6803871;R-HSA-6798268;R-HSA-6798282
R-HSA-2559585	Oncogene Induced Senescence	5	42	0.00271599	0.239703	0.620326	0.775475	8	19	0.0012905	9606	Homo sapiens	CDKN2C;TFDP2;ID1;E2F2;TNRC6A		R-HSA-182594;R-HSA-8979082;R-HSA-3209109;R-HSA-3209111;R-HSA-3209096;R-HSA-3209114;R-HSA-3209165;R-HSA-3209151
R-HSA-9007101	Rab regulation of trafficking	13	131	0.00847129	0.240491	0.618901	0.775475	13	35	0.00237723	9606	Homo sapiens	RAB5B;RABGAP1;HPS1;RAB39A;RAB27A;RAB39B;GABARAP;RAB32;RAB6B;OPTN;MON1A;RAB8B;RAB7A		R-HSA-8854182;R-HSA-8876193;R-HSA-8877760;R-HSA-8854255;R-HSA-8854222;R-HSA-8877451;R-HSA-8877813;R-HSA-8854303;R-HSA-8876190;R-HSA-8877308;R-HSA-8854588;R-HSA-8854329;R-HSA-8875320
R-HSA-774815	Nucleosome assembly	6	53	0.00342732	0.243583	0.613352	0.775475	2	4	0.000271684	9606	Homo sapiens	H2BC12;H2BC8;H2BC21		R-HSA-606287;R-HSA-606289
R-HSA-606279	Deposition of new CENPA-containing nucleosomes at the centromere	6	53	0.00342732	0.243583	0.613352	0.775475	2	4	0.000271684	9606	Homo sapiens	H2BC12;H2BC8;H2BC21		R-HSA-606287;R-HSA-606289
R-HSA-9013026	RHOB GTPase cycle	8	75	0.00484997	0.244312	0.612055	0.775475	6	6	0.000407526	9606	Homo sapiens	JUP;ARHGEF25;CAV1;ARHGEF17;PCDH7;SNAP23;ARHGAP5;RHOB		R-HSA-9013021;R-HSA-9013023;R-HSA-9013022;R-HSA-9013024;R-HSA-9690494;R-HSA-9690493
R-HSA-5693606	DNA Double Strand Break Response	8	75	0.00484997	0.244312	0.612055	0.775475	29	48	0.00326021	9606	Homo sapiens	H2BC12;KDM4B;H2BC8;H2BC21;APBB1		R-HSA-5682967;R-HSA-5683735;R-HSA-69891;R-HSA-5682965;R-HSA-5683986;R-HSA-5682588;R-HSA-5683930;R-HSA-5682586;R-HSA-5683801;R-HSA-5682629;R-HSA-5683077;R-HSA-5693583;R-HSA-5683405;R-HSA-5682992;R-HSA-5693566;R-HSA-5683967;R-HSA-5683964;R-HSA-5683384;R-HSA-5683385;R-HSA-5682598;R-HSA-5682983;R-HSA-5693602;R-HSA-5693536;R-HSA-5683425;R-HSA-5682607;R-HSA-5682863;R-HSA-5693551;R-HSA-5693549;R-HSA-568…
R-HSA-5625970	RHO GTPases activate KTN1	2	12	0.000775996	0.244641	0.611472	0.775475	1	2	0.000135842	9606	Homo sapiens	KLC2		R-HSA-5672083
R-HSA-937042	IRAK2 mediated activation of TAK1 complex	2	12	0.000775996	0.244641	0.611472	0.775475	2	5	0.000339605	9606	Homo sapiens	TAB3;TAB2		R-HSA-936991;R-HSA-936960
R-HSA-75893	TNF signaling	7	64	0.00413864	0.244746	0.611284	0.775475	13	58	0.00393941	9606	Homo sapiens	CLIP3;OTULIN;TAB3;TAB2;IMP4;IKBKE;OPTN		R-HSA-9817397;R-HSA-5357776;R-HSA-5357845;R-HSA-9793680;R-HSA-75240;R-HSA-5357860;R-HSA-9817411;R-HSA-5357928;R-HSA-8863101;R-HSA-5661517;R-HSA-9823816;R-HSA-83582;R-HSA-9824874
R-HSA-9022699	MECP2 regulates neuronal receptors and channels	4	32	0.00206932	0.247583	0.606278	0.775475	26	26	0.00176594	9606	Homo sapiens	MECP2;HDAC1		R-HSA-9022728;R-HSA-9022734;R-HSA-9017921;R-HSA-9021954;R-HSA-9020504;R-HSA-9006490;R-HSA-9022365;R-HSA-9022175;R-HSA-9022359;R-HSA-9006507;R-HSA-9005994;R-HSA-9022186;R-HSA-9020513;R-HSA-9017954;R-HSA-9005988;R-HSA-9006585;R-HSA-9021946;R-HSA-9023549;R-HSA-9021948;R-HSA-8986940;R-HSA-9006588;R-HSA-9021951;R-HSA-8986943;R-HSA-9023345;R-HSA-9023346;R-HSA-9023538
R-HSA-210500	Glutamate Neurotransmitter Release Cycle	4	32	0.00206932	0.247583	0.606278	0.775475	4	8	0.000543368	9606	Homo sapiens	UNC13B;SAT2;CPLX1;VAMP2		R-HSA-212642;R-HSA-210426;R-HSA-210430;R-HSA-210444
R-HSA-2028269	Signaling by Hippo	3	22	0.00142266	0.252164	0.598316	0.775475	17	30	0.00203763	9606	Homo sapiens	MOB1A;LATS2;AMOTL2		R-HSA-2028670;R-HSA-2038398;R-HSA-2028735;R-HSA-2028635;R-HSA-2028598;R-HSA-2059926;R-HSA-2028724;R-HSA-2028661;R-HSA-2028629;R-HSA-2028626;R-HSA-2028589;R-HSA-2028555;R-HSA-2060328;R-HSA-2028679;R-HSA-2028583;R-HSA-2028675;R-HSA-2028673
R-HSA-9827857	Specification of primordial germ cells	3	22	0.00142266	0.252164	0.598316	0.775475	5	19	0.0012905	9606	Homo sapiens	EOMES;PRDM1		R-HSA-9828100;R-HSA-9827872;R-HSA-9827995;R-HSA-9828027;R-HSA-9827882
R-HSA-749476	RNA Polymerase III Abortive And Retractive Initiation	5	43	0.00278065	0.254249	0.594741	0.775475	13	13	0.000882972	9606	Homo sapiens	CRCP;POLR3D;POLR3E;POLR3H;POLR2H		R-HSA-113442;R-HSA-113449;R-HSA-113705;R-HSA-113454;R-HSA-112149;R-HSA-112055;R-HSA-112150;R-HSA-112054;R-HSA-112153;R-HSA-112152;R-HSA-112155;R-HSA-112156;R-HSA-76060
R-HSA-74158	RNA Polymerase III Transcription	5	43	0.00278065	0.254249	0.594741	0.775475	18	25	0.00169802	9606	Homo sapiens	CRCP;POLR3D;POLR3E;POLR3H;POLR2H		R-HSA-113442;R-HSA-113446;R-HSA-113705;R-HSA-113449;R-HSA-113451;R-HSA-113454;R-HSA-112149;R-HSA-112055;R-HSA-112150;R-HSA-112054;R-HSA-112153;R-HSA-112152;R-HSA-76056;R-HSA-83803;R-HSA-112155;R-HSA-83805;R-HSA-76060;R-HSA-112156
R-HSA-193704	p75 NTR receptor-mediated signalling	11	110	0.0071133	0.256072	0.591638	0.775475	41	50	0.00339605	9606	Homo sapiens	RTN4R;NGFR;LINGO1;BCL2L11;PRDM4;BAD;HDAC1;ARHGEF17;SOS1;ARHGEF6		R-HSA-193665;R-HSA-205056;R-HSA-193668;R-HSA-193669;R-HSA-193672;R-HSA-193679;R-HSA-193677;R-HSA-205132;R-HSA-9012761;R-HSA-193682;R-HSA-205075;R-HSA-193686;R-HSA-204949;R-HSA-193684;R-HSA-193694;R-HSA-204958;R-HSA-209566;R-HSA-193695;R-HSA-193696;R-HSA-193702;R-HSA-193703;R-HSA-209573;R-HSA-193636;R-HSA-193700;R-HSA-193642;R-HSA-193643;R-HSA-193641;R-HSA-193705;R-HSA-193646;R-HSA-205039;R-HSA-19…
R-HSA-3214847	HATs acetylate histones	11	110	0.0071133	0.256072	0.591638	0.775475	5	15	0.00101881	9606	Homo sapiens	H2BC12;TADA2B;CREBBP;ING3;H2BC8;H2BC21;TAF9B;ATXN7L3		R-HSA-3321975;R-HSA-3301237;R-HSA-3662335;R-HSA-3697008;R-HSA-3318415
R-HSA-9614085	FOXO-mediated transcription	11	110	0.0071133	0.256072	0.591638	0.775475	15	85	0.00577328	9606	Homo sapiens	PINK1;CREBBP;BCL2L11;CITED2;HDAC1;CAV1		R-HSA-9617683;R-HSA-9622579;R-HSA-9626928;R-HSA-9624976;R-HSA-9621270;R-HSA-9621242;R-HSA-9624985;R-HSA-9617758;R-HSA-9621116;R-HSA-9626945;R-HSA-9625124;R-HSA-9621289;R-HSA-9622604;R-HSA-9622572;R-HSA-9625101
R-HSA-3928663	EPHA-mediated growth cone collapse	4	33	0.00213399	0.26466	0.577311	0.775475	4	4	0.000271684	9606	Homo sapiens	EPHA4;MYL6;MYL9;EFNA4		R-HSA-3928651;R-HSA-3928602;R-HSA-3928648;R-HSA-3928616
R-HSA-8866652	Synthesis of active ubiquitin: roles of E1 and E2 enzymes	4	33	0.00213399	0.26466	0.577311	0.775475	4	16	0.00108674	9606	Homo sapiens	CDC34;UBE2Q2;OTULIN		R-HSA-8852130;R-HSA-8852129;R-HSA-8853515;R-HSA-8853529
R-HSA-9696270	RND2 GTPase cycle	5	44	0.00284532	0.269003	0.570242	0.775475	1	2	0.000135842	9606	Homo sapiens	NUDC;CAV1;PTPN13;ARHGAP5;LRRC1		R-HSA-9696266
R-HSA-5627083	RHO GTPases regulate CFTR trafficking	1	4	0.000258665	0.270658	0.567579	0.775475	3	3	0.000203763	9606	Homo sapiens	GOPC		R-HSA-5627072;R-HSA-5627071;R-HSA-5627275
R-HSA-9024909	BDNF activates NTRK2 (TRKB) signaling	1	4	0.000258665	0.270658	0.567579	0.775475	3	3	0.000203763	9606	Homo sapiens	BDNF		R-HSA-9024906;R-HSA-9026464;R-HSA-9024967
R-HSA-2473224	Antagonism of Activin by Follistatin	1	4	0.000258665	0.270658	0.567579	0.775475	2	2	0.000135842	9606	Homo sapiens	INHBB		R-HSA-2473184;R-HSA-2473186
R-HSA-3656535	TGFBR1 LBD Mutants in Cancer	1	4	0.000258665	0.270658	0.567579	0.775475	1	1	6.79209e-05	9606	Homo sapiens	FKBP1B		R-HSA-3656382
R-HSA-9845619	Enhanced cleavage of VWF variant by ADAMTS13	1	4	0.000258665	0.270658	0.567579	0.775475	1	1	6.79209e-05	9606	Homo sapiens	COL1A1		R-HSA-9844241
R-HSA-5662853	Essential pentosuria	1	4	0.000258665	0.270658	0.567579	0.775475	1	1	6.79209e-05	9606	Homo sapiens	DCXR		R-HSA-5662851
R-HSA-9845621	Defective VWF cleavage by ADAMTS13 variant	1	4	0.000258665	0.270658	0.567579	0.775475	1	1	6.79209e-05	9606	Homo sapiens	COL1A1		R-HSA-9824402
R-HSA-1299308	Tandem of pore domain in a weak inwardly rectifying K+ channels (TWIK)	1	4	0.000258665	0.270658	0.567579	0.775475	1	1	6.79209e-05	9606	Homo sapiens	KCNK6		R-HSA-1299304
R-HSA-4755609	Defective DHDDS causes RP59	1	4	0.000258665	0.270658	0.567579	0.775475	1	1	6.79209e-05	9606	Homo sapiens	DHDDS		R-HSA-4755545
R-HSA-75944	Transcription from mitochondrial promoters	1	4	0.000258665	0.270658	0.567579	0.775475	1	3	0.000203763	9606	Homo sapiens	MTERF1		R-HSA-163320
[truncated: 1,188 more rows]

## Sheet: PANC1-siSOX9 DOWN
Pathway identifier	Pathway name	#Entities found	#Entities total	Entities ratio	Entities pValue	-lg(p)	Entities FDR	#Reactions found	#Reactions total	Reactions ratio	Species identifier	Species name	Submitted entities found	Mapped entities	Found reaction identifiers
[truncated: 1,616 more rows]

[truncated: 4 more sheets: Colo375 & PANC1 siSOX9 UP, Colo375 & PANC1 siSOX9 DOWN, Colo375 UP & PANC1 DOWN, siSOX9, Colo375 UP&Colo375 DOWN, siSOX9]
