# Supplementary material for: Deciphering of SOX9 Functions in Pancreatic Cancer Cells
Source: Int J Mol Sci. 2025 Mar 15;26(6):2652. doi: 10.3390/ijms26062652 (PMC11941869; doi:10.3390/ijms26062652)
Supplement: Supplementary file 1 [file ijms-26-02652-s001.zip › Table S7.xlsx]

## Sheet: Title
Supplementary Table S7. Cell-specific alternated pathways in Colo357 and PANC-1 cells with SOX9 knockdown

## Sheet: Colo357-siSOX9 specif. UP pathw
Pathway identifier	Pathway name	Colo siSOX9 UP (36).#Entities found	Colo siSOX9 UP (36).#Entities total	Colo siSOX9 UP (36).Entities ratio	Colo siSOX9 UP (36).Entities pValue	-lg(p)	Colo siSOX9 UP (36).Entities FDR	Colo siSOX9 UP (36).Submitted entities found	Panc siSOX9 UP (43).#Entities found	Panc siSOX9 UP (43).#Entities total	Panc siSOX9 UP (43).Entities ratio	Panc siSOX9 UP (43).Entities pValue	Panc siSOX9 UP (43).Entities FDR	Panc siSOX9 UP (43).Submitted entities found
R-HSA-6783783	Interleukin-10 signaling	6	86	0.0055613	0.000184602	3.73376	0.11353	IL6, CCL20, IL12A
R-HSA-449147	Signaling by Interleukins	15	658	0.0425504	0.0014919	2.82626	0.274981	IL6, ZEB1, CCL20, IRS1, FYN, IL12A, IRS2, LCP1, DUSP6, MAP2K6
R-HSA-74713	IRS activation	2	7	0.000452664	0.00207692	2.68258	0.274981	IRS1, IRS2
R-HSA-419812	Calcitonin-like ligand receptors	2	11	0.00071133	0.00500374	2.30071	0.274981	CALCB
R-HSA-2586552	Signaling by Leptin	2	13	0.000840662	0.00690322	2.16095	0.274981	IRS1, IRS2
R-HSA-74749	Signal attenuation	2	13	0.000840662	0.00690322	2.16095	0.274981	IRS1, IRS2
R-HSA-198203	PI3K/AKT activation	2	13	0.000840662	0.00690322	2.16095	0.274981	IRS1, IRS2
R-HSA-8984722	Interleukin-35 Signalling	2	16	0.00103466	0.010266	1.9886	0.274981	IL12A
R-HSA-2559582	Senescence-Associated Secretory Phenotype (SASP)	4	90	0.00581997	0.0108453	1.96476	0.274981	H2BC12, IL6
R-HSA-447115	Interleukin-12 family signaling	4	96	0.00620797	0.0134496	1.87129	0.274981	IL12A, LCP1
R-HSA-6785807	Interleukin-4 and Interleukin-13 signaling	6	211	0.0136446	0.01555	1.80827	0.274981	IL6, ZEB1, IL12A
R-HSA-3928664	Ephrin signaling	2	23	0.00148733	0.0203244	1.69198	0.274981	FYN, MYL9
R-HSA-166520	Signaling by NTRKs	5	166	0.0107346	0.0212355	1.67294	0.274981	IRS1, FYN, IRS2, SGK1, DUSP6
R-HSA-5619035	Defective SLC17A5 causes Salla disease (SD) and ISSD	1	3	0.000193999	0.0279292	1.55394	0.274981	SLC17A5
R-HSA-205017	NFG and proNGF binds to p75NTR	1	3	0.000193999	0.0279292	1.55394	0.274981	NGFR
R-HSA-112409	RAF-independent MAPK1/3 activation	2	28	0.00181066	0.0292182	1.53435	0.274981	IL6, DUSP6
R-HSA-982772	Growth hormone receptor signaling	2	29	0.00187532	0.0311526	1.50651	0.274981	IRS1, IRS2
R-HSA-1266695	Interleukin-7 signaling	2	31	0.00200466	0.0351681	1.45385	0.274981	IRS1, IRS2
R-HSA-2473224	Antagonism of Activin by Follistatin	1	4	0.000258665	0.0370656	1.43103	0.274981	FST
R-HSA-5678771	Defective ABCB4 causes PFIC3, ICP3 and GBD1	1	4	0.000258665	0.0370656	1.43103	0.274981	ABCB1
R-HSA-201451	Signaling by BMP	2	33	0.00213399	0.0393723	1.40481	0.274981	BMP2, BMPR1B
R-HSA-3928663	EPHA-mediated growth cone collapse	2	33	0.00213399	0.0393723	1.40481	0.274981	FYN, MYL9
R-HSA-5625740	RHO GTPases activate PKNs	3	79	0.00510864	0.0395333	1.40304	0.274981	H2BC12, MYL9
R-HSA-2559583	Cellular Senescence	5	199	0.0128686	0.0412927	1.38413	0.274981	H2BC12, IL6, MAP2K6
R-HSA-9006936	Signaling by TGFB family members	4	138	0.00892395	0.042623	1.37036	0.274981	BMP2, TGFB2, FST, BMPR1B
R-HSA-9020591	Interleukin-12 signaling	3	84	0.00543197	0.0459627	1.33759	0.274981	IL12A, LCP1
R-HSA-209563	Axonal growth stimulation	1	5	0.000323332	0.0461168	1.33614	0.274981	NGFR
R-HSA-187037	Signaling by NTRK1 (TRKA)	4	143	0.00924728	0.0474436	1.32382	0.274981	IRS1, IRS2, SGK1, DUSP6
R-HSA-2129379	Molecules associated with elastic fibres	2	37	0.00239265	0.0483129	1.31594	0.274981	BMP2, TGFB2

## Sheet: Colo357-siSOX9 spec. DOWN pathw
Pathway identifier	Pathway name	Colo siSOX9 down (52).#Entities found	Colo siSOX9 down (52).#Entities total	Colo siSOX9 down (52).Entities ratio	Colo siSOX9 down (52).Entities pValue	-lg(p)	Colo siSOX9 down (52).Entities FDR	Colo siSOX9 down (52).Submitted entities found	PANC siSOX9 down (81).#Entities found	PANC siSOX9 down (81).#Entities total	PANC siSOX9 down (81).Entities ratio	PANC siSOX9 down (81).Entities pValue	PANC siSOX9 down (81).Entities FDR	PANC siSOX9 down (81).Submitted entities found
R-HSA-6783783	Interleukin-10 signaling	10	86	0.0055613	0.000141373	3.84963	0.0845313	IL1A, IL1R2, CXCL1, TNFRSF1B, CXCL3, CXCL2
R-HSA-420029	Tight junction interactions	6	31	0.00200466	0.000223802	3.65014	0.0845313	CLDN4, CLDN3, CLDN7, CLDN23, MPP5, F11R
R-HSA-164940	Nef mediated downregulation of MHC class I complex cell surface expression	4	11	0.00071133	0.000249355	3.60318	0.0845313	AP1S1, HLA-A, AP1S3, AP1M2
R-HSA-6809371	Formation of the cornified envelope	12	138	0.00892395	0.000448125	3.3486	0.113824	ST14, KRT15, KLK13, KRT13, KRT7, PRSS8, PI3, KRT5, KRT6A
R-HSA-75205	Dissolution of Fibrin Clot	4	14	0.000905329	0.00061417	3.21171	0.124677	SERPINB2, PLAU, PLAT, SERPINB8
R-HSA-8953750	Transcriptional Regulation by E2F6	6	46	0.00297465	0.00170932	2.76718	0.288875	RRM2, RBBP4, APAF1
R-HSA-5576886	Phase 4 - resting membrane potential	4	20	0.00129333	0.00225517	2.64682	0.319817	KCNK5, KCNK15, KCNK1
R-HSA-1592389	Activation of Matrix Metalloproteinases	5	35	0.00226332	0.00279571	2.55351	0.319817	MMP14, MMP7, KLK1, MMP15, TIMP2
R-HSA-164938	Nef-mediates down modulation of cell surface receptors by recruiting them to clathrin adapters	4	22	0.00142266	0.0031665	2.49942	0.319817	AP1S1, HLA-A, AP1S3, AP1M2
R-HSA-380108	Chemokine receptors bind chemokines	6	57	0.00368598	0.00484867	2.31438	0.446078	CXCL1, CXCL3, CCL28, CXCL2, CXCL5
R-HSA-1299308	Tandem of pore domain in a weak inwardly rectifying K+ channels (TWIK)	2	4	0.000258665	0.00537921	2.26928	0.451854	KCNK1
R-HSA-69205	G1/S-Specific Transcription	5	43	0.00278065	0.00658356	2.18154	0.513518	RRM2, RBBP4, CDC6
R-HSA-164952	The role of Nef in HIV-1 replication and disease pathogenesis	4	29	0.00187532	0.00826337	2.08284	0.513917	AP1S1, HLA-A, AP1S3, AP1M2
R-HSA-162909	Host Interactions of HIV factors	10	151	0.00976461	0.00864364	2.0633	0.513917	PSME3, AP1S1, HLA-A, AP1S3, PSMB10, AP1M2, NUP58
R-HSA-397014	Muscle contraction	13	232	0.0150026	0.0112788	1.94774	0.513917	TMOD1, KCNK5, RYR1, KAT2B, FXYD3, TNNC1, KCNK15, KCNK1, SORBS3, MYL12B, HIPK2
R-HSA-1839130	Signaling by activated point mutants of FGFR3	3	17	0.00109933	0.0113017	1.94685	0.513917	FGFR3
R-HSA-2033514	FGFR3 mutant receptor activation	3	17	0.00109933	0.0113017	1.94685	0.513917	FGFR3
R-HSA-6798695	Neutrophil degranulation	22	478	0.0309105	0.0113625	1.94453	0.513917	AOC1, APAF1, CXCL1, MAGT1, TNFRSF1B, IQGAP2, CTSS, PSMB10, CKAP4, C3, LRG1, RAP2B, SLPI, CEACAM6, PLAU, TIMP2, LCN2, PADI2, CTSH, MBP, DEGS1, S100A9
R-HSA-449147	Signaling by Interleukins	28	658	0.0425504	0.0124701	1.90413	0.513917	SERPINB2, IL1R2, PITPNA, CXCL1, IL1RAP, TNFRSF1B, CXCL3, CXCL2, PSMB10, IL1A, MUC1, PPP2R1B, PSME3, FSCN1, LCN2, LGALS9, CRK
R-HSA-6803211	TP53 Regulates Transcription of Death Receptors and Ligands	3	18	0.00116399	0.0131559	1.88088	0.513917	TNFRSF10B
R-HSA-975577	N-Glycan antennae elongation	3	20	0.00129333	0.0173556	1.76056	0.513917	B4GALT3, MGAT4B
R-HSA-5083636	Defective GALNT12 causes CRCS1	3	20	0.00129333	0.0173556	1.76056	0.513917	GALNT12, MUC1, MUC16
R-HSA-450408	AUF1 (hnRNP D0) binds and destabilizes mRNA	5	56	0.00362131	0.0186671	1.72892	0.513917	HSBP1, PSME3, PSMB10
R-HSA-5576891	Cardiac conduction	9	147	0.00950595	0.0194927	1.71013	0.513917	KCNK5, RYR1, KAT2B, FXYD3, TNNC1, KCNK15, KCNK1, HIPK2
R-HSA-8941858	Regulation of RUNX3 expression and activity	5	57	0.00368598	0.0199644	1.69974	0.513917	PSME3, RUNX3, PSMB10
R-HSA-75158	TRAIL signaling	2	8	0.000517331	0.0200532	1.69782	0.513917	TNFRSF10B
R-HSA-1474228	Degradation of the extracellular matrix	9	148	0.00957062	0.0202528	1.69351	0.513917	MMP14, COL16A1, MMP7, KLK1, MMP15, COL6A2, TIMP2, CTSS, KLK7
R-HSA-6805567	Keratinization	12	226	0.0146146	0.0210839	1.67605	0.513917	ST14, KRT15, KLK13, KRT13, KRT7, PRSS8, PI3, KRT5, KRT6A
R-HSA-381426	Regulation of Insulin-like Growth Factor (IGF) transport and uptake by Insulin-like Growth Factor Binding Proteins (IGFBPs)	8	127	0.00821262	0.0231304	1.63582	0.513917	C3, MEGF6, KLK1, GOLM1, KLK13, FAM20C, CKAP4, KLK6
R-HSA-3928664	Ephrin signaling	3	23	0.00148733	0.0248997	1.60381	0.513917	NCK2, GIT1, EPHB3
R-HSA-187577	SCF(Skp2)-mediated degradation of p27/p21	5	62	0.00400931	0.027332	1.56333	0.513917	PSME3, PSMB10, CKS1B
R-HSA-1362277	Transcription of E2F targets under negative control by DREAM complex	3	25	0.00161666	0.030761	1.512	0.513917	RBBP4, CDC6
R-HSA-9694548	Maturation of spike protein	4	44	0.00284532	0.0321494	1.49283	0.513917	ST6GALNAC2, MGAT4B, MAGT1
R-HSA-201681	TCF dependent signaling in response to WNT	11	215	0.0139033	0.0332783	1.47784	0.513917	H2AX, PPP2R1B, PSME3, CTNNBIP1, FZD6, KREMEN1, SOX9, RUNX3, PSMB10
R-HSA-69202	Cyclin E associated events during G1/S transition	6	88	0.00569064	0.0333035	1.47751	0.513917	RBBP4, PSME3, PSMB10, CKS1B
R-HSA-4608870	Asymmetric localization of PCP proteins	5	66	0.00426798	0.0343268	1.46437	0.513917	FZD3, PSME3, PSMB10
R-HSA-69656	Cyclin A:Cdk2-associated events at S phase entry	6	90	0.00581997	0.0364948	1.43777	0.513917	RBBP4, PSME3, PSMB10, CKS1B
R-HSA-975576	N-glycan antennae elongation in the medial/trans-Golgi	4	47	0.00303932	0.0393701	1.40483	0.513917	B4GALT3, MGAT4B, FUT3
R-HSA-9013694	Signaling by NOTCH4	6	92	0.0059493	0.0398758	1.39929	0.513917	APH1A, KAT2B, PSME3, PSMB10
R-HSA-1442490	Collagen degradation	5	69	0.00446198	0.0402384	1.39536	0.513917	MMP14, COL16A1, MMP7, MMP15, COL6A2
R-HSA-977068	Termination of O-glycan biosynthesis	3	28	0.00181066	0.0407852	1.3895	0.513917	MUC1, ST6GALNAC2, MUC16
R-HSA-211733	Regulation of activated PAK-2p34 by proteasome mediated degradation	4	50	0.00323332	0.0474412	1.32384	0.513917	PSME3, PSMB10
R-HSA-1296346	Tandem pore domain potassium channels	2	13	0.000840662	0.0485335	1.31396	0.513917	KCNK1
R-HSA-6799990	Metal sequestration by antimicrobial proteins	2	13	0.000840662	0.0485335	1.31396	0.513917	LCN2, S100A9
R-HSA-68949	Orc1 removal from chromatin	5	73	0.00472064	0.049026	1.30957	0.513917	PSME3, CDC6, PSMB10

## Sheet: PANC1-siSOX9 specific UP pathw
Pathway identifier	Pathway name	Panc siSOX9 UP (43).#Entities found	Panc siSOX9 UP (43).#Entities total	Panc siSOX9 UP (43).Entities ratio	Panc siSOX9 UP (43).Entities pValue	-lg(p)	Panc siSOX9 UP (43).Entities FDR	Panc siSOX9 UP (43).Submitted entities found	Colo siSOX9 UP (36).#Entities found	Colo siSOX9 UP (36).#Entities total	Colo siSOX9 UP (36).Entities ratio	Colo siSOX9 UP (36).Entities pValue	Colo siSOX9 UP (36).Entities FDR	Colo siSOX9 UP (36).Submitted entities found
R-HSA-9022538	Loss of MECP2 binding ability to 5mC-DNA	4	5	0.000323332	0.000734478	3.13402	0.738754	MECP2;BDNF;HDAC1
R-HSA-193670	p75NTR negatively regulates cell cycle via SC1	4	6	0.000387998	0.00143148	2.84422	0.738754	NGFR;PRDM4;HDAC1
R-HSA-9614657	FOXO-mediated transcription of cell death genes	7	23	0.00148733	0.00265981	2.57515	0.738754	PINK1;CREBBP;BCL2L11;CITED2
R-HSA-5617472	Activation of anterior HOX genes in hindbrain development during early embryogenesis	19	116	0.00750129	0.00278913	2.55453	0.738754	H2BC12;CREBBP;H2BC8;H2BC21;HOXC4;HOXA2;HOXA1;POLR2H;WTIP;H3-3A
R-HSA-5619507	Activation of HOX genes during differentiation	19	116	0.00750129	0.00278913	2.55453	0.738754	H2BC12;CREBBP;H2BC8;H2BC21;HOXC4;HOXA2;HOXA1;POLR2H;WTIP;H3-3A
R-HSA-8873719	RAB geranylgeranylation	13	68	0.00439731	0.00355397	2.44929	0.738754	RAB3B;RAB32;RAB5B;RAB30;RAB29;RAB39A;RAB27A;RAB39B;RABGGTB;RAB6B;RAB8B;RAB7A
R-HSA-9022702	MECP2 regulates transcription of neuronal ligands	5	13	0.000840662	0.00404701	2.39287	0.738754	MECP2;BDNF;HDAC1
R-HSA-917977	Transferrin endocytosis and recycling	9	39	0.00252199	0.00440952	2.35561	0.738754	ATP6V0B;ATP6V1G1;ATP6V0E1;TFR2;ATP6V0E2;MCOLN1;ATP6V0D1;ATP6V1D;ATP6V0A1
R-HSA-381038	XBP1(S) activates chaperone genes	16	95	0.0061433	0.00445033	2.35161	0.738754	ZBTB17;KLHDC3;TATDN2;SRPRA;DNAJB9;WIPI1;ATP6V0D1;SEC31A
R-HSA-77387	Insulin receptor recycling	8	34	0.00219865	0.00631429	2.19968	0.775475	ATP6V0B;ATP6V1G1;ATP6V0E1;ATP6V0E2;ATP6V0D1;CTSD;ATP6V1D;ATP6V0A1
R-HSA-381070	IRE1alpha activates chaperones	16	101	0.0065313	0.00774717	2.11086	0.775475	ZBTB17;KLHDC3;TATDN2;SRPRA;DNAJB9;WIPI1;ATP6V0D1;SEC31A
R-HSA-212300	PRC2 methylates histones and DNA	9	43	0.00278065	0.00808735	2.09219	0.775475	H2BC12;H2BC8;H2BC21;MTF2;DNMT3B;H3-3A
R-HSA-9022707	MECP2 regulates transcription factors	4	10	0.000646663	0.00863523	2.06373	0.775475	MECP2;MEF2C
R-HSA-9022534	Loss of MECP2 binding ability to 5hmC-DNA	2	2	0.000129333	0.0112057	1.95056	0.775475	MECP2
R-HSA-1912408	Pre-NOTCH Transcription and Translation	14	88	0.00569064	0.0117844	1.92869	0.775475	NOTCH2;H2BC12;CREBBP;H2BC8;TFDP2;MAML1;H2BC21;H3-3A;TNRC6A
R-HSA-8939242	RUNX1 regulates transcription of genes involved in differentiation of keratinocytes	4	11	0.00071133	0.0118937	1.92468	0.775475	CTSL;SOCS4
R-HSA-427389	ERCC6 (CSB) and EHMT2 (G9a) positively regulate rRNA expression	9	47	0.00303932	0.0137336	1.86222	0.775475	H2BC12;H2BC8;HDAC1;H2BC21;H3-3A
R-HSA-8986944	Transcriptional Regulation by MECP2	15	100	0.00646663	0.0151532	1.8195	0.775475	MECP2;MEF2C;BDNF;HDAC1;PTEN;SGK1;TNRC6A
R-HSA-73780	RNA Polymerase III Chain Elongation	5	19	0.00122866	0.0184551	1.73388	0.775475	CRCP;POLR3D;POLR3E;POLR3H;POLR2H
R-HSA-350054	Notch-HLH transcription pathway	6	28	0.00181066	0.0252189	1.59827	0.775475	NOTCH2;HDAC5;CREBBP;MAML1;HDAC1
R-HSA-9639288	Amino acids regulate mTORC1	10	61	0.00394465	0.0252696	1.5974	0.775475	ATP6V0B;ATP6V1G1;ATP6V0E1;RRAGC;RRAGD;ATP6V0E2;ATP6V0D1;WDR24;LAMTOR3;ATP6V1D
R-HSA-427413	NoRC negatively regulates rRNA expression	12	79	0.00510864	0.0255263	1.59301	0.775475	H2BC12;H2BC8;HDAC1;H2BC21;DNMT3B;POLR1F;POLR2H;H3-3A
R-HSA-9670095	Inhibition of DNA recombination at telomere	8	47	0.00303932	0.0353783	1.45126	0.775475	H2BC12;H2BC8;H2BC21;POLR2H;H3-3A
R-HSA-9031628	NGF-stimulated transcription	9	56	0.00362131	0.036297	1.44013	0.775475	SRF;ID2;ID1;SGK1;ELK1;CDK5R1
R-HSA-68616	Assembly of the ORC complex at the origin of replication	7	39	0.00252199	0.0373308	1.42793	0.775475	H2BC12;H2BC8;H2BC21;H3-3A
R-HSA-9022692	Regulation of MECP2 expression and activity	7	39	0.00252199	0.0373308	1.42793	0.775475	MECP2;HDAC1;TNRC6A
R-HSA-73980	RNA Polymerase III Transcription Termination	5	23	0.00148733	0.0373474	1.42774	0.775475	CRCP;POLR3D;POLR3E;POLR3H;POLR2H
R-HSA-9697154	Disorders of Nervous System Development	4	16	0.00103466	0.0393395	1.40517	0.775475	MECP2;BDNF;HDAC1
R-HSA-9005891	Loss of function of MECP2 in Rett syndrome	4	16	0.00103466	0.0393395	1.40517	0.775475	MECP2;BDNF;HDAC1
R-HSA-9005895	Pervasive developmental disorders	4	16	0.00103466	0.0393395	1.40517	0.775475	MECP2;BDNF;HDAC1
R-HSA-9675151	Disorders of Developmental Biology	4	16	0.00103466	0.0393395	1.40517	0.775475	MECP2;BDNF;HDAC1
R-HSA-201722	Formation of the beta-catenin:TCF transactivating complex	10	66	0.00426798	0.039624	1.40204	0.775475	H2BC12;CREBBP;TCF7L1;H2BC8;HDAC1;H2BC21;H3-3A
R-HSA-6804754	Regulation of TP53 Expression	2	4	0.000258665	0.0404387	1.3932	0.775475	PRDM1
R-HSA-9645723	Diseases of programmed cell death	13	97	0.00627263	0.0479604	1.31912	0.775475	H2BC12;BCL2L11;H2BC8;PRDX1;H2BC21;DNMT3B;CDC25A;H3-3A;CDK5R1
R-HSA-1834949	Cytosolic sensors of pathogen-associated DNA	11	78	0.00504397	0.048853	1.31111	0.775475	CREBBP;NRROS;CRCP;POLR3D;NKIRAS2;POLR3E;DHX36;STAT6;POLR3H;POLR2H;NFKBIB

## Sheet: PANC1-siSOX9 spec. DOWN pathw
Pathway identifier	Pathway name	PANC siSOX9 down (81).#Entities found	PANC siSOX9 down (81).#Entities total	PANC siSOX9 down (81).Entities ratio	PANC siSOX9 down (81).Entities pValue	-lg(p)	PANC siSOX9 down (81).Entities FDR	PANC siSOX9 down (81).Submitted entities found	Colo siSOX9 down (52).#Entities found	Colo siSOX9 down (52).#Entities total	Colo siSOX9 down (52).Entities ratio	Colo siSOX9 down (52).Entities pValue	Colo siSOX9 down (52).Entities FDR	Colo siSOX9 down (52).Submitted entities found
R-HSA-69278	Cell Cycle, Mitotic	88	595	0.0384765	5.49873e-05	4.25974	0.0734034	H2AX, MCM8, NCAPG2, CKS1B, SMC2, H2AC11, TUBA1C, TUBA1B, XPO1, PPP2R1B, CDC26, CDC27, CNTRL, NUF2, PSMD1, SKP2, CCN1, CEP290, PHLDA1, TMPO, BORA, NUP210, LIG1, HAUS4, VRK1, PPP2R5D, HAUS6, CSNK1E, PPP2R5C, ESCO2, LEMD3, CDC25C, SMC1A, TUBA4A, HAUS1, CDC25B, RBL2, H2AJ, DYNC1LI2, PSMA4, PSME3, AK
R-HSA-6791312	TP53 Regulates Transcription of Cell Cycle Genes	18	65	0.00420331	8.3603e-05	4.07778	0.0734034	PLK3, CNOT6L, ARID3A, CDC25C, RBL2, CNOT6, CCNB1, RGCC, CNOT11, CDK1, CCN1, CNOT8, E2F7
R-HSA-1640170	Cell Cycle	100	733	0.0474004	0.000317608	3.49811	0.185801	H2AX, MCM8, NCAPG2, HJURP, CHTF18, CKS1B, SMC2, H2AC11, TUBA1C, TUBA1B, XPO1, PPP2R1B, CDC26, CNTRL, CDC27, NUF2, PSMD1, TOPBP1, CCN1, SKP2, CEP290, PHLDA1, TMPO, RMI2, BORA, LIG1, NUP210, HAUS4, VRK1, PPP2R5D, HAUS6, PPP2R5C, CSNK1E, ESCO2, CDC25C, LEMD3, SMC1A, TUBA4A, CDC25B, HAUS1, RBL2, DYN
R-HSA-113510	E2F mediated regulation of DNA replication	9	24	0.00155199	0.000621222	3.20675	0.272716	PRIM2, POLA2, CCNB1, ORC6, ORC1, PPP2R1B, MCM8, PRIM1, CDK1
R-HSA-428359	Insulin-like Growth Factor-2 mRNA Binding Proteins (IGF2BPs/IMPs/VICKZs) bind RNA	6	13	0.000840662	0.00177281	2.75134	0.441895	IMP3, CD44
R-HSA-6804115	TP53 regulates transcription of additional cell cycle genes whose exact role in the p53 pathway remain uncertain	9	28	0.00181066	0.00178238	2.749	0.441895	PLK3, CNOT6, RGCC, CNOT6L, CNOT11, CDC25C, CNOT8
R-HSA-113507	E2F-enabled inhibition of pre-replication complex formation	5	9	0.000581997	0.00192238	2.71616	0.441895	CCNB1, ORC6, ORC1, MCM8, CDK1
R-HSA-68886	M Phase	59	415	0.0268365	0.00212444	2.67275	0.441895	H2AX, NCAPG2, SMC2, H2AC11, TUBA1C, TUBA1B, XPO1, PPP2R1B, CDC26, CDC27, CNTRL, NUF2, PSMD1, CEP290, TMPO, NUP210, HAUS4, VRK1, PPP2R5D, HAUS6, CSNK1E, PPP2R5C, LEMD3, SMC1A, TUBA4A, HAUS1, H2AJ, DYNC1LI2, PSMA4, PSME3, AKAP9, H2BC11, BIRC5, KIF2C, NUP58, SET, CAPG, PDS5B, NUP160, DSN1, CCNB1, L
R-HSA-194315	Signaling by Rho GTPases	92	708	0.0457838	0.00226613	2.64472	0.441895	H2AX, CPNE8, DOCK4, PRAG1, TFRC, PLXND1, DOCK9, RASGRF2, CLTC, DOCK7, KIF14, MTR, H2AC11, TUBA1C, TUBA1B, XPO1, SH3PXD2A, PPP2R1B, ARHGDIB, NUF2, RAC2, NCK2, ARHGEF40, GIT1, SAMD10, TMPO, PDK1, RALBP1, ARHGEF12, DST, SWAP70, TMOD3, PLEKHG5, PPP2R5D, PPP2R5C, LEMD3, TEX2, RHOC, CDC25C, FRS3, MID
R-HSA-68877	Mitotic Prometaphase	34	211	0.0136446	0.00285191	2.54486	0.470708	CAPG, PDS5B, NUP160, SMC2, TUBA1C, CCNB1, TUBA1B, DSN1, XPO1, PPP2R1B, NUF2, CNTRL, CEP72, CEP290, CENPU, ODF2, HAUS4, PPP2R5D, HAUS6, CSNK1E, PPP2R5C, SMC1A, TUBA4A, NDC80, MZT1, HAUS1, CENPE, DYNC1LI2, AKAP9, CDK1, BIRC5, NCAPD2, KIF2C, TUBGCP4
R-HSA-9716542	Signaling by Rho GTPases, Miro GTPases and RHOBTB3	93	724	0.0468184	0.00296043	2.52865	0.470708	H2AX, CPNE8, DOCK4, PRAG1, TFRC, PLXND1, DOCK9, RASGRF2, CLTC, DOCK7, KIF14, MTR, H2AC11, TUBA1C, TUBA1B, XPO1, SH3PXD2A, PPP2R1B, ARHGDIB, NUF2, RAC2, NCK2, ARHGEF40, GIT1, SAMD10, TMPO, PDK1, RALBP1, ARHGEF12, DST, SWAP70, TMOD3, PLEKHG5, PPP2R5D, PPP2R5C, LEMD3, TEX2, RHOC, CDC25C, FRS3, MID
R-HSA-9013106	RHOC GTPase cycle	16	79	0.00510864	0.00478892	2.31976	0.615582	ACBD5, ARHGEF12, TFRC, MCAM, ARHGAP18, RHOC, MID1, VANGL1, BCR, LMAN1, ANLN, ARHGAP21, PAK1, FMNL2, ARHGEF40, TMPO
R-HSA-9013424	RHOV GTPase cycle	10	39	0.00252199	0.00503556	2.29795	0.615582	VANGL1, PAK1, DST, CLTC, NCK2, MYO9A, GIT1, SAMD10, ARHGAP12, EPHA2
R-HSA-9818027	NFE2L2 regulating anti-oxidant/detoxification enzymes	10	39	0.00252199	0.00503556	2.29795	0.615582	GCLC, SRXN1, TXNRD1, SLC7A11, GCLM
R-HSA-9012999	RHO GTPase cycle	62	460	0.0297465	0.00526138	2.2789	0.615582	CPNE8, DOCK4, PRAG1, TFRC, PLXND1, DOCK9, RASGRF2, CLTC, DOCK7, KIF14, MTR, TUBA1B, SH3PXD2A, ARHGDIB, RAC2, NCK2, ARHGEF40, GIT1, SAMD10, TMPO, RALBP1, ARHGEF12, DST, SWAP70, TMOD3, PLEKHG5, LEMD3, TEX2, RHOC, FRS3, MID1, BCR, SPATA13, ARHGEF3, DSG2, EPHA2, ARHGAP19, ARHGAP18, ADD3, FGD1, ARHG
R-HSA-2559583	Cellular Senescence	31	199	0.0128686	0.0067343	2.17171	0.671678	H2AX, CXCL8, ETS1, ETS2, H2AC11, MAPK9, RPS6KA3, RBBP4, CDC26, CDC27, CCN1, CBX8, SUZ12, JUN, CBX6, UBE2C, HMGA1, MSN, FOS, MAPK14, H2AJ, CDK6, AGO4, H2BC11, MDM2, POT1, TNRC6B
R-HSA-9014843	Interleukin-33 signaling	3	4	0.000258665	0.00700051	2.15487	0.671678	IL1RL1, IL1RAP
R-HSA-9768919	NPAS4 regulates expression of target genes	10	41	0.00265132	0.00702922	2.15309	0.671678	XPO1, NAMPT, MDM2, ARNT, FOS, GEM
R-HSA-4419969	Depolymerization of the Nuclear Lamina	7	23	0.00148733	0.00738202	2.13183	0.671678	CCNB1, LMNA, CDK1, LEMD3, LPIN2, TMPO
R-HSA-68689	CDC6 association with the ORC:origin complex	4	8	0.000517331	0.00776822	2.10968	0.671678	ORC6, ORC1, MCM8, CDC6
R-HSA-5620924	Intraflagellar transport	12	56	0.00362131	0.00890717	2.05026	0.671678	IFT74, TUBA1C, TTC26, TUBA1B, IFT43, TTC30B, KIF3A, IFT80, KIFAP3, CLUAP1, WDR35, TUBA4A
R-HSA-5627117	RHO GTPases Activate ROCKs	7	24	0.00155199	0.009177	2.0373	0.671678	PAK1, LIMK1, MYH14, RHOC, MYH10, MYL12B
R-HSA-416572	Sema4D induced cell migration and growth-cone collapse	7	25	0.00161666	0.0112722	1.94799	0.671678	ARHGEF12, LIMK1, MYH14, RHOC, MYH10, MYL12B
R-HSA-68875	Mitotic Prophase	22	134	0.00866529	0.0117542	1.92981	0.671678	H2AX, SET, NUP210, NCAPG2, VRK1, LEMD3, NUP160, SMC2, H2AC11, H2AJ, CCNB1, PPP2R1B, LMNA, H2BC11, CDK1, NCAPD3, LPIN2, NUP58, TMPO
R-HSA-1362300	Transcription of E2F targets under negative control by p107 (RBL1) and p130 (RBL2) in complex with HDAC1	6	20	0.00129333	0.0135158	1.86916	0.671678	RBL2, RBBP4, CDK1, CCN1
R-HSA-9634815	Transcriptional Regulation by NPAS4	12	60	0.00387998	0.0145643	1.83671	0.671678	XPO1, AGO4, NAMPT, MDM2, ARNT, FOS, GEM, TNRC6B
R-HSA-2559580	Oxidative Stress Induced Senescence	19	113	0.00730729	0.0146336	1.83465	0.671678	H2AX, CBX8, SUZ12, JUN, CBX6, MSN, FOS, MAPK14, H2AC11, MAPK9, H2AJ, CDK6, RBBP4, AGO4, H2BC11, MDM2, TNRC6B
R-HSA-69275	G2/M Transition	31	212	0.0137093	0.0151808	1.81871	0.671678	HMMR, TUBA1C, CCNB1, TUBA1B, XPO1, RBBP4, PPP2R1B, CNTRL, PSMD1, CEP72, CCN1, CEP290, PHLDA1, BORA, ODF2, HAUS4, HAUS6, CSNK1E, CDC25C, TUBA4A, MZT1, HAUS1, CDC25B, TPX2, PSMA4, PSME3, AKAP9, CDK1, TUBGCP4
R-HSA-2514853	Condensation of Prometaphase Chromosomes	5	15	0.000969995	0.0155712	1.80768	0.671678	CCNB1, CDK1, NCAPD2, CAPG, SMC2
R-HSA-69242	S Phase	27	179	0.0115753	0.0157495	1.80273	0.671678	PRIM2, MCM8, PRIM1, PDS5B, CKS1B, POLD3, ORC6, RBBP4, ORC1, CDC26, CDC27, PSMD1, CCN1, SKP2, LIG1, UBE2C, CABLES1, CDC6, ESCO2, SMC1A, CDC25B, RBL2, POLA2, PSMA4, PSME3, POLE2
R-HSA-2995383	Initiation of Nuclear Envelope (NE) Reformation	7	27	0.00174599	0.0164662	1.78341	0.671678	CCNB1, LMNA, CDK1, VRK1, LEMD3, TMPO
R-HSA-2299718	Condensation of Prophase Chromosomes	11	54	0.00349198	0.0166814	1.77777	0.671678	H2AC11, H2AX, H2AJ, CCNB1, SET, H2BC11, NCAPG2, CDK1, NCAPD3, SMC2
R-HSA-453274	Mitotic G2-G2/M phases	31	214	0.0138386	0.0170266	1.76887	0.671678	HMMR, TUBA1C, CCNB1, TUBA1B, XPO1, RBBP4, PPP2R1B, CNTRL, PSMD1, CEP72, CCN1, CEP290, PHLDA1, BORA, ODF2, HAUS4, HAUS6, CSNK1E, CDC25C, TUBA4A, MZT1, HAUS1, CDC25B, TPX2, PSMA4, PSME3, AKAP9, CDK1, TUBGCP4
R-HSA-68882	Mitotic Anaphase	35	249	0.0161019	0.0176702	1.75276	0.671678	PDS5B, NUP160, TUBA1C, CCNB1, TUBA1B, DSN1, XPO1, PPP2R1B, CDC26, LMNA, CDC27, NUF2, PSMD1, TMPO, CENPU, UBE2I, UBE2C, VRK1, PPP2R5D, PPP2R5C, LEMD3, SMC1A, TUBA4A, NDC80, CENPE, DYNC1LI2, PSMA4, PSME3, CDK1, BIRC5, KIF2C, NUP58
R-HSA-157579	Telomere Maintenance	18	108	0.00698396	0.0185092	1.73261	0.671678	H2AX, ANKRD28, PRIM2, PIF1, BLM, STN1, LIG1, PRIM1, CHTF18, H2AC11, POLD3, H2AJ, POLA2, MT1A, CDC27, H2BC11, POT1, CCN1
R-HSA-2555396	Mitotic Metaphase and Anaphase	35	250	0.0161666	0.0186095	1.73027	0.671678	PDS5B, NUP160, TUBA1C, CCNB1, TUBA1B, DSN1, XPO1, PPP2R1B, CDC26, LMNA, CDC27, NUF2, PSMD1, TMPO, CENPU, UBE2I, UBE2C, VRK1, PPP2R5D, PPP2R5C, LEMD3, SMC1A, TUBA4A, NDC80, CENPE, DYNC1LI2, PSMA4, PSME3, CDK1, BIRC5, KIF2C, NUP58
R-HSA-450282	MAPK targets/ Nuclear events mediated by MAP kinases	8	35	0.00226332	0.0210869	1.67599	0.671678	MAPK9, RPS6KA3, JUN, PPP2R1B, PPP2R5D, FOS, MAPK14, DUSP6
R-HSA-446107	Type I hemidesmosome assembly	4	11	0.00071133	0.0222523	1.65262	0.671678	DST, ITGB4, LAMC2, ITGA6
R-HSA-5625740	RHO GTPases activate PKNs	14	79	0.00510864	0.0223471	1.65078	0.671678	H2AC11, H2AX, PAK1, H2AJ, H2BC11, MYH14, CDC25C, RHOC, MYH10, PDK1, MYL12B
R-HSA-73886	Chromosome Maintenance	21	135	0.00872995	0.022823	1.64163	0.671678	H2AX, ANKRD28, CENPU, PRIM2, PIF1, BLM, STN1, LIG1, PRIM1, HJURP, CHTF18, H2AC11, POLD3, H2AJ, POLA2, MT1A, RBBP4, CDC27, H2BC11, POT1, CCN1
R-HSA-68962	Activation of the pre-replicative complex	8	36	0.00232799	0.0243722	1.61311	0.671678	PRIM2, POLA2, ORC6, ORC1, MCM8, PRIM1, POLE2, CDC6
R-HSA-9696273	RND1 GTPase cycle	9	43	0.00278065	0.0246358	1.60843	0.671678	VANGL1, FAM135A, TFRC, DST, PLEKHG5, KIF14, LEMD3, FRS3, EPHA2
R-HSA-5625900	RHO GTPases activate CIT	6	23	0.00148733	0.0247284	1.6068	0.671678	KIF14, MYH14, RHOC, MYH10, MYL12B
R-HSA-2980766	Nuclear Envelope Breakdown	12	65	0.00420331	0.0250482	1.60122	0.671678	CCNB1, NUP210, LMNA, CDK1, VRK1, LEMD3, LPIN2, NUP58, NUP160, TMPO
R-HSA-9710421	Defective pyroptosis	10	51	0.00329798	0.0272766	1.56421	0.671678	H2AC11, SUZ12, H2AX, PRIM2, H2AJ, POLA2, RBBP4, PRIM1, H2BC11
R-HSA-9696270	RND2 GTPase cycle	9	44	0.00284532	0.027931	1.55391	0.671678	VANGL1, TFRC, DST, PRAG1, PLXND1, KIF14, LEMD3, FRS3, EPHA2
R-HSA-9013420	RHOU GTPase cycle	9	44	0.00284532	0.027931	1.55391	0.671678	VANGL1, PAK1, DST, CLTC, NCK2, STAM, GIT1, EPHA2
R-HSA-8854518	AURKA Activation by TPX2	13	74	0.00478531	0.0286382	1.54305	0.671678	ODF2, HAUS4, HAUS6, CSNK1E, HMMR, TUBA4A, HAUS1, TPX2, CNTRL, AKAP9, CDK1, CEP72, CEP290
R-HSA-450341	Activation of the AP-1 family of transcription factors	4	12	0.000775996	0.0292902	1.53328	0.671678	MAPK9, JUN, FOS, MAPK14
R-HSA-2559582	Senescence-Associated Secretory Phenotype (SASP)	15	90	0.00581997	0.0295493	1.52945	0.671678	H2AX, JUN, CXCL8, UBE2C, FOS, H2AC11, RPS6KA3, H2AJ, CDK6, CDC26, CDC27, H2BC11, CCN1
R-HSA-69002	DNA Replication Pre-Initiation	20	131	0.00847129	0.030444	1.5165	0.671678	H2AX, PRIM2, UBE2C, MCM8, PRIM1, CDC6, H2AC11, H2AJ, POLA2, ORC6, PSMA4, ORC1, CDC26, PSME3, POLE2, CDC27, H2BC11, PSMD1
R-HSA-447038	NrCAM interactions	3	7	0.000452664	0.0304487	1.51643	0.671678	NRP2, DLG3, ANK1
R-HSA-180786	Extension of Telomeres	12	67	0.00433264	0.030502	1.51567	0.671678	ANKRD28, PRIM2, PIF1, BLM, STN1, LIG1, PRIM1, CHTF18, POLD3, POLA2, CDC27, POT1, CCN1
R-HSA-174411	Polymerase switching on the C-strand of the telomere	7	31	0.00200466	0.0315242	1.50136	0.671678	POLD3, PRIM2, STN1, POLA2, PRIM1, CDC27, POT1, CHTF18
R-HSA-3000157	Laminin interactions	7	31	0.00200466	0.0315242	1.50136	0.671678	COL18A1, ITGB4, LAMA4, ITGA2, LAMC2, ITGA6, HSPG2
R-HSA-400685	Sema4D in semaphorin signaling	7	31	0.00200466	0.0315242	1.50136	0.671678	ARHGEF12, LIMK1, MYH14, RHOC, MYH10, MYL12B
R-HSA-9013407	RHOH GTPase cycle	8	38	0.00245732	0.0319847	1.49506	0.671678	VANGL1, SLC4A7, TUBA1B, PAK1, TFRC, ARHGDIB, MTR
R-HSA-1538133	G0 and Early G1	8	38	0.00245732	0.0319847	1.49506	0.671678	RBL2, RBBP4, CDK1, CDC6, CCN1
R-HSA-9013404	RAC2 GTPase cycle	15	92	0.0059493	0.0346978	1.4597	0.671681	DOCK4, TFRC, MCAM, SWAP70, LEMD3, VANGL1, BCR, LMAN1, ARHGAP21, PAK1, RAC2, DSG2, GIT1, TMPO, EPHA2
R-HSA-69273	Cyclin A/B1/B2 associated events during G2/M transition	7	32	0.00206932	0.0363795	1.43914	0.671681	CCNB1, XPO1, PPP2R1B, CDK1, CCN1, CDC25C, CDC25B
R-HSA-2500257	Resolution of Sister Chromatid Cohesion	20	134	0.00866529	0.0369976	1.43183	0.671681	CENPU, PPP2R5D, PPP2R5C, PDS5B, SMC1A, TUBA4A, NDC80, NUP160, TUBA1C, CENPE, TUBA1B, DYNC1LI2, DSN1, CCNB1, XPO1, PPP2R1B, NUF2, CDK1, BIRC5, KIF2C
R-HSA-69306	DNA Replication	24	168	0.0108639	0.0370937	1.4307	0.671681	H2AX, PRIM2, LIG1, UBE2C, MCM8, PRIM1, CDC6, H2AC11, POLD3, H2AJ, POLA2, ORC6, PSMA4, ORC1, CDC26, PSME3, POLE2, CDC27, H2BC11, PSMD1, CCN1, SKP2
R-HSA-69183	Processive synthesis on the lagging strand	5	19	0.00122866	0.0374729	1.42628	0.671681	POLD3, PRIM2, POLA2, LIG1, PRIM1, CDC27
R-HSA-174430	Telomere C-strand synthesis initiation	5	19	0.00122866	0.0374729	1.42628	0.671681	PRIM2, STN1, POLA2, PRIM1, POT1
R-HSA-68952	DNA replication initiation	4	13	0.000840662	0.0375049	1.42591	0.671681	PRIM2, POLA2, PRIM1, POLE2
R-HSA-9013408	RHOG GTPase cycle	13	78	0.00504397	0.0406335	1.39112	0.671681	VANGL1, LETM1, LMAN1, ARHGAP21, DOCK4, TFRC, MCAM, ARHGDIB, DSG2, LEMD3, TMPO, EPHA2
R-HSA-390471	Association of TriC/CCT with target proteins during biosynthesis	8	40	0.00258665	0.0410777	1.38639	0.671681	FBXW4, ARFGEF2, TST, FBXO4, FBXO6, FBXL3, KIFC3, DCAF7
R-HSA-8980692	RHOA GTPase cycle	22	154	0.00995861	0.0443412	1.35319	0.671681	ACBD5, ARHGEF12, TFRC, MCAM, RASGRF2, PLEKHG5, ARHGAP19, ARHGAP29, ARHGAP18, TEX2, RHOC, MYO9A, MID1, VANGL1, BCR, LMAN1, ANLN, ARHGAP21, PAK1, ARHGDIB, ARHGEF3, ARHGEF40, TMPO
R-HSA-176412	Phosphorylation of the APC/C	5	20	0.00129333	0.0449132	1.34763	0.671681	CCNB1, UBE2C, CDC26, CDC27, CDK1
R-HSA-6804116	TP53 Regulates Transcription of Genes Involved in G1 Cell Cycle Arrest	5	20	0.00129333	0.0449132	1.34763	0.671681	ARID3A, CCN1, E2F7
R-HSA-110328	Recognition and association of DNA glycosylase with site containing an affected pyrimidine	8	41	0.00265132	0.0462084	1.33528	0.671681	H2AC11, H2AX, H2AJ, NTHL1, H2BC11, POT1, UNG
R-HSA-5627123	RHO GTPases activate PAKs	6	27	0.00174599	0.0474687	1.32359	0.671681	PAK1, LIMK1, MYH14, NF2, MYH10, MYL12B
R-HSA-2995410	Nuclear Envelope (NE) Reassembly	14	88	0.00569064	0.0474761	1.32353	0.671681	TUBA1C, TUBA1B, CCNB1, UBE2I, LMNA, CDK1, VRK1, LEMD3, NUP58, TUBA4A, NUP160, TMPO
R-HSA-174417	Telomere C-strand (Lagging Strand) Synthesis	9	49	0.00316865	0.0490831	1.30907	0.671681	POLD3, PRIM2, BLM, STN1, POLA2, LIG1, PRIM1, CDC27, POT1, CHTF18
