# Supplementary material for: Deciphering of SOX9 Functions in Pancreatic Cancer Cells
Source: Int J Mol Sci. 2025 Mar 15;26(6):2652. doi: 10.3390/ijms26062652 (PMC11941869; doi:10.3390/ijms26062652)
Supplement: Supplementary file 1 [file ijms-26-02652-s001.zip › Table S8.xlsx]

## Sheet: Title
Supplementary Table S8. Reactome PADOG gene expression analysis of Colo375 and PANC-1 cells with SOX9 knockdown

## Sheet: Pathways
Name	Direction.Colo siSOX9	FDR.Colo siSOX9	PValue.Colo siSOX9	NGenes.Colo siSOX9	MeanAbsT0.Colo siSOX9	MeanWeightT0.Colo siSOX9	av_foldchange.Colo siSOX9	sig.Colo siSOX9	Direction.PANC1 siSOX9	FDR.PANC1 siSOX9	PValue.PANC1 siSOX9	NGenes.PANC1 siSOX9	MeanAbsT0.PANC1 siSOX9	MeanWeightT0.PANC1 siSOX9	av_foldchange.PANC1 siSOX9	sig.PANC1 siSOX9
Activation of caspases through apoptosome-mediated cleavage	Down	0.000526316	0.000526316	5	0.920819	1.2515	-9.0309	TRUE	Down	0.210526	0.210526	5	0.996471	1.3098	-26.7111	FALSE
SMAC (DIABLO) binds to IAPs	Down	0.000526316	0.000526316	5	0.920819	1.2515	-9.0309	TRUE	Down	0.210526	0.210526	5	0.996471	1.3098	-26.7111	FALSE
SMAC(DIABLO)-mediated dissociation of IAP:caspase complexes	Down	0.000526316	0.000526316	5	0.920819	1.2515	-9.0309	TRUE	Down	0.210526	0.210526	5	0.996471	1.3098	-26.7111	FALSE
SMAC, XIAP-regulated apoptotic response	Down	0.000526316	0.000526316	5	0.920819	1.2515	-9.0309	TRUE	Down	0.210526	0.210526	5	0.996471	1.3098	-26.7111	FALSE
IRS-mediated signalling	Up	0.000526316	0.000526316	7	0.840873	0.38444	0.902054	TRUE	Down	0.368421	0.368421	17	-0.090436	-0.996918	-2.88376	FALSE
Cellular response to hypoxia	Down	0.315789	0.000526316	7	1.53973	-0.120597	-24.4524	FALSE	Up	0.105263	0.421053	28	0.634834	-0.932996	6.83457	FALSE
ER-Phagosome pathway	Down	0.210526	0.000526316	11	1.57749	0.281138	-30.178	FALSE	Up	0.736842	0.736842	27	-0.594494	-1.88006	6.23564	FALSE
Antigen processing-Cross presentation	Down	0.210526	0.000526316	12	1.38546	0.212764	-27.909	FALSE	Up	0.842105	0.842105	31	-0.643112	-1.75441	3.37649	FALSE
Cross-presentation of soluble exogenous antigens (endosomes)	Down	0.263158	0.000526316	4	2.10384	-0.409933	-54.136	FALSE	Down	0.210526	0.526316	13	0.432058	-1.49602	-27.7387	FALSE
Potassium Channels	Down	0.000526316	0.000526316	6	1.95611	1.81451	-15.3317	TRUE	Up	0.736842	0.736842	12	-0.972583	-0.718342	1.13402	FALSE
Tandem pore domain potassium channels	Down	0.000526316	0.000526316	1	5.06761	5.26874	-15.972	TRUE	Up	0.000526316	0.000526316	1	2.17531	2.52745	21.0485	TRUE
Tandem of pore domain in a weak inwardly rectifying K+ channels (TWIK)	Down	0.000526316	0.000526316	1	5.06761	5.26874	-15.972	TRUE	Up	0.000526316	0.000526316	1	2.17531	2.52745	21.0485	TRUE
Glucuronidation	Down	0.105263	0.000526316	1	0.595784	0.807124	-7.50257	FALSE	Down	0.000526316	0.000526316	3	1.2057	1.60818	-15.693	TRUE
Fibronectin matrix formation	Down	0.000526316	0.000526316	1	1.79232	2.03436	-26.6211	TRUE	Down	0.684211	0.684211	2	0.112678	0.233212	-73.4147	FALSE
Activation of Matrix Metalloproteinases	Down	0.000526316	0.000526316	6	2.03846	2.6609	-28.1342	TRUE	Down	0.578947	0.473684	11	0.138651	0.684148	-60.1083	FALSE
ChREBP activates metabolic gene expression	Up	0.000526316	0.000526316	1	1.67477	1.95987	20.1455	TRUE	Up	0.736842	0.736842	3	-0.602945	-0.328881	16.5363	FALSE
Complement cascade	Down	0.000526316	0.000526316	5	2.09102	2.56453	-4.28321	TRUE	Down	0.105263	0.315789	3	1.79053	2.16754	-18.2523	FALSE
RNA Pol II CTD phosphorylation and interaction with CE during HIV infection	Up	0.105263	0.000526316	3	1.53656	1.15971	7.16812	FALSE	Up	0.473684	0.684211	14	-0.119062	-0.384048	27.2351	FALSE
Regulation of Apoptosis	Down	0.263158	0.000526316	4	2.10384	-0.409933	-54.136	FALSE	Up	0.105263	0.526316	17	0.574146	-1.18886	2.71492	FALSE
Formation of the active cofactor, UDP-glucuronate	Down	0.105263	0.000526316	1	0.595784	0.807124	-7.50257	FALSE	Down	0.000526316	0.000526316	2	1.87027	2.25471	-15.7122	TRUE
Alternative complement activation	Down	0.000526316	0.000526316	1	2.41429	2.37966	-39.7419	TRUE
Activation of C3 and C5	Down	0.000526316	0.000526316	1	2.41429	2.37966	-39.7419	TRUE
Vif-mediated degradation of APOBEC3G	Down	0.263158	0.000526316	4	2.10384	-0.409933	-54.136	FALSE	Up	0.210526	0.631579	17	0.371997	-1.58211	3.57916	FALSE
GRB2 events in ERBB2 signaling	Down	0.0526316	0.000526316	3	1.14016	0.33746	-9.84619	FALSE	Up	0.684211	0.789474	8	-0.814107	-1.38414	0.354942	FALSE
PI3K/AKT activation	Up	0.000526316	0.000526316	3	1.54873	1.20565	5.92656	TRUE	Down	0.0526316	0.0526316	6	0.777181	0.543822	-8.92761	FALSE
Gene Silencing by RNA	Down	0.736842	0.000526316	15	0.941219	-0.693916	-21.1443	FALSE	Down	0.210526	0.210526	54	1.17928	0.201338	-6.7126	FALSE
Regulation of activated PAK-2p34 by proteasome mediated degradation	Down	0.263158	0.000526316	4	2.10384	-0.409933	-54.136	FALSE	Up	0.210526	0.631579	15	0.32172	-1.68464	4.90732	FALSE
Xenobiotics	Up	0.105263	0.000526316	2	1.46759	1.72551	13.6433	FALSE	Up	0.263158	0.263158	3	0.872512	1.20187	2.76929	FALSE
Signaling by Type 1 Insulin-like Growth Factor 1 Receptor (IGF1R)	Up	0.000526316	0.000526316	7	0.840873	0.38444	0.902054	TRUE	Down	0.368421	0.368421	17	-0.090436	-0.996918	-2.88376	FALSE
IGF1R signaling cascade	Up	0.000526316	0.000526316	7	0.840873	0.38444	0.902054	TRUE	Down	0.368421	0.368421	17	-0.090436	-0.996918	-2.88376	FALSE
IRS-related events triggered by IGF1R	Up	0.000526316	0.000526316	7	0.840873	0.38444	0.902054	TRUE	Down	0.368421	0.368421	17	-0.090436	-0.996918	-2.88376	FALSE
Autodegradation of the E3 ubiquitin ligase COP1	Down	0.263158	0.000526316	4	2.10384	-0.409933	-54.136	FALSE	Up	0.210526	0.736842	16	0.107562	-1.86243	6.202	FALSE
Regulation of ornithine decarboxylase (ODC)	Down	0.315789	0.000526316	5	1.64806	-0.47343	-26.4988	FALSE	Down	0.315789	0.421053	15	0.747369	-0.915966	-20.9492	FALSE
Nephrin family interactions	Down	0.000526316	0.000526316	7	1.91875	1.86509	-23.0027	TRUE	Down	0.578947	0.578947	12	-0.0939072	0.122487	-106.733	FALSE
Cytosolic tRNA aminoacylation	Up	0.000526316	0.000526316	2	1.53269	1.88749	14.8804	TRUE	Down	1	1	12	-1.79397	-1.26421	-40.8572	FALSE
tRNA Aminoacylation	Up	0.000526316	0.000526316	6	1.37874	2.04145	9.72564	TRUE	Down	1	0.894737	20	-1.43321	-0.669541	-26.0731	FALSE
Synthesis, secretion, and inactivation of Glucagon-like Peptide-1 (GLP-1)	Down	0.0526316	0.000526316	1	1.32642	1.5647	-16.0545	FALSE	Down	0.526316	0.421053	8	-0.485883	-0.176935	-8.74874	FALSE
Muscle contraction	Down	0.000526316	0.000526316	30	1.65713	2.67114	-11.1866	TRUE	Down	0.263158	0.263158	49	1.3824	2.46565	-18.6111	FALSE
Incretin synthesis, secretion, and inactivation	Down	0.0526316	0.000526316	1	1.32642	1.5647	-16.0545	FALSE	Down	0.421053	0.421053	9	-0.542877	-0.206006	-8.29799	FALSE
Synthesis, secretion, and inactivation of Glucose-dependent Insulinotropic Polypeptide (GIP)	Down	0.0526316	0.000526316	1	1.32642	1.5647	-16.0545	FALSE	Up	0.315789	0.315789	6	-0.327587	0.0918109	0.520865	FALSE
Other semaphorin interactions	Down	0.000526316	0.000526316	1	2.40324	2.56079	-21.6278	TRUE	Down	0.894737	0.789474	5	-0.471193	-0.166835	-32.5684	FALSE
G beta:gamma signalling through PLC beta	Down	0.000526316	0.000526316	5	0.724919	0.37818	-17.9417	TRUE	Down	0.842105	0.842105	5	-0.411906	-0.533999	-3.80112	FALSE
Lysosphingolipid and LPA receptors	Up	0.000526316	0.000526316	1	3.82268	4.02272	16.488	TRUE	Up	0.473684	0.473684	4	-0.625434	-0.29153	14.83	FALSE
Bicarbonate transporters	Down	0.000526316	0.000526316	1	1.35012	1.58804	-6.33139	TRUE	Down	0.789474	0.789474	4	-1.25182	-0.963667	-6.19858	FALSE
Transport of inorganic cations/anions and amino acids/oligopeptides	Up	0.000526316	0.000526316	10	0.140336	0.716139	5.11558	TRUE	Up	0.210526	0.157895	30	0.290469	1.2454	5.36493	FALSE
AUF1 (hnRNP D0) binds and destabilizes mRNA	Down	0.000526316	0.000526316	6	2.04412	0.104359	-26.8918	TRUE	Up	0.315789	0.526316	18	0.556232	-1.1748	3.78677	FALSE
Asymmetric localization of PCP proteins	Down	0.684211	0.000526316	7	1.0223	-0.619814	-31.8889	FALSE	Up	0.421053	0.631579	21	0.0185882	-1.49468	1.95016	FALSE
Degradation of DVL	Down	0.263158	0.000526316	4	2.10384	-0.409933	-54.136	FALSE	Up	0.210526	0.631579	18	0.606176	-1.10425	5.44586	FALSE
Repression of WNT target genes	Up	0.000526316	0.000526316	2	1.56353	1.10781	12.559	TRUE	Up	0.0526316	0.000526316	6	2.01683	1.96777	31.9417	FALSE
Presynaptic function of Kainate receptors	Down	0.000526316	0.000526316	5	0.724919	0.37818	-17.9417	TRUE	Down	0.842105	0.842105	5	-0.411906	-0.533999	-3.80112	FALSE
GPCR ligand binding	Up	0.000526316	0.000526316	28	2.18522	3.02349	2.47035	TRUE	Up	0.684211	0.578947	48	0.139827	1.24252	279.967	FALSE
RIPK1-mediated regulated necrosis	Down	0.0526316	0.000526316	5	2.42069	2.64297	-33.4566	FALSE	Up	0.157895	0.368421	13	0.900558	1.08653	10.4018	FALSE
Phase 4 - resting membrane potential	Down	0.000526316	0.000526316	3	3.88233	4.32894	-16.6593	TRUE	Up	0.000526316	0.000526316	2	0.826021	1.15015	12.034	TRUE
Transcriptional regulation by small RNAs	Down	0.631579	0.000526316	14	1.16278	-0.551732	-22.4441	FALSE	Down	0.000526316	0.105263	43	2.01415	0.686107	-8.42444	TRUE
Defective SLC35D1 causes SCHBCKD	Down	0.105263	0.000526316	1	0.595784	0.807124	-7.50257	FALSE	Up	0.631579	0.631579	1	-0.640755	-0.52003	4.66956	FALSE
Defective SLC11A2 causes hypochromic microcytic anemia, with iron overload 1 (AHMIO1)	Down	0.000526316	0.000526316	1	2.2108	2.42339	-8.28059	TRUE	Down	0.526316	0.421053	1	0.406056	0.616828	-15.7565	FALSE
Defective SLC4A4 causes renal tubular acidosis, proximal, with ocular abnormalities and mental retardation (pRTA-OA)	Down	0.000526316	0.000526316	1	1.35012	1.58804	-6.33139	TRUE
TP53 Regulates Transcription of Cell Death Genes	Down	0.000526316	0.000526316	8	1.69991	2.18719	-0.3506	TRUE	Up	0.000526316	0.0526316	24	0.974755	1.53558	4.58682	TRUE
Regulation of RAS by GAPs	Down	0.263158	0.000526316	6	1.76512	-0.591476	-39.1659	FALSE	Up	0.947368	0.947368	23	-0.567728	-2.12916	0.554983	FALSE
Regulation of necroptotic cell death	Down	0.0526316	0.000526316	5	2.42069	2.64297	-33.4566	FALSE	Up	0.157895	0.368421	13	0.900558	1.08653	10.4018	FALSE
TNF receptor superfamily (TNFSF) members mediating non-canonical NF-kB pathway	Down	0.000526316	0.000526316	1	1.93662	1.88453	-106.779	TRUE	Down	0.473684	0.473684	3	0.108811	0.373615	-46.13	FALSE
MAPK6/MAPK4 signaling	Down	0.000526316	0.000526316	15	0.996523	-0.113199	-17.9548	TRUE	Down	0.000526316	0.210526	35	1.22483	0.0577188	-8.01055	TRUE
Gap-filling DNA repair synthesis and ligation in TC-NER	Down	0.105263	0.000526316	10	1.24367	1.0308	-13.1758	FALSE	Up	0.315789	0.315789	31	0.510446	0.168165	9.86574	FALSE
Regulation of TP53 Activity through Acetylation	Up	0.000526316	0.000526316	6	0.975156	0.749628	5.08484	TRUE	Up	0.000526316	0.000526316	11	3.04704	2.81699	19.6301	TRUE
MET Receptor Activation	Down	0.000526316	0.000526316	2	1.44274	1.82304	-56.5761	TRUE	Down	0.631579	0.736842	1	-0.671323	-0.528954	-77.8272	FALSE
G2/M DNA replication checkpoint	Down	0.0526316	0.000526316	1	2.60142	2.80691	-12.5817	FALSE	Down	0.631579	0.631579	4	-0.187901	-0.17334	-90.3176	FALSE
Ubiquitin Mediated Degradation of Phosphorylated Cdc25A	Down	0.894737	0.000526316	6	1.07901	-0.823757	-36.2077	FALSE	Up	0.526316	0.736842	17	-0.0754047	-1.91231	5.213	FALSE
p53-Independent DNA Damage Response	Down	0.894737	0.000526316	6	1.07901	-0.823757	-36.2077	FALSE	Up	0.526316	0.736842	17	-0.0754047	-1.91231	5.213	FALSE
p53-Independent G1/S DNA damage checkpoint	Down	0.894737	0.000526316	6	1.07901	-0.823757	-36.2077	FALSE	Up	0.526316	0.736842	17	-0.0754047	-1.91231	5.213	FALSE
mRNA Capping	Up	0.105263	0.000526316	3	1.53656	1.15971	7.16812	FALSE	Up	0.368421	0.368421	15	0.741671	0.407458	22.0967	FALSE
Transport of nucleotide sugars	Down	0.105263	0.000526316	1	0.595784	0.807124	-7.50257	FALSE	Up	0.421053	0.315789	5	0.0400614	0.43479	1.63442	FALSE
Pyrimidine salvage	Down	0.000526316	0.000526316	2	1.45159	1.80226	-26.3841	TRUE	Up	0.894737	0.684211	5	-1.0401	-0.683451	18.5891	FALSE
Purine salvage	Up	0.000526316	0.000526316	3	2.55604	2.90257	3.03195	TRUE	Down	0.894737	0.894737	8	-1.40903	-0.996799	-6.73576	FALSE
IRS activation	Up	0.000526316	0.000526316	2	0.809686	0.770677	15.2988	TRUE	Up	0.0526316	0.0526316	2	1.24385	1.29332	14.4398	FALSE
Insulin receptor signalling cascade	Down	0.105263	0.000526316	8	0.620992	0.0180124	-0.68317	FALSE	Down	0.368421	0.473684	18	-0.274126	-1.18359	-2.09444	FALSE
RNA Pol II CTD phosphorylation and interaction with CE	Up	0.105263	0.000526316	3	1.53656	1.15971	7.16812	FALSE	Up	0.473684	0.684211	14	-0.119062	-0.384048	27.2351	FALSE
Signaling by MST1	Down	0.000526316	0.000526316	2	1.44274	1.82304	-56.5761	TRUE	Down	0.631579	0.736842	1	-0.671323	-0.528954	-77.8272	FALSE
Aryl hydrocarbon receptor signalling	Up	0.105263	0.000526316	2	1.46759	1.72551	13.6433	FALSE	Up	0.473684	0.473684	4	0.459289	0.770179	65.061	FALSE
Gene and protein expression by JAK-STAT signaling after Interleukin-12 stimulation	Up	0.000526316	0.000526316	11	1.29923	1.57485	15.6898	TRUE	Up	0.0526316	0.0526316	15	2.17295	2.7378	18.8297	FALSE
Nucleotide salvage	Down	0.000526316	0.000526316	5	2.89797	3.38817	-8.73447	TRUE	Up	0.894737	0.894737	12	-1.57211	-1.04192	2.44456	FALSE
Signaling by Erythropoietin	Down	0.0526316	0.000526316	5	1.30931	0.722217	-4.34584	FALSE	Up	0.0526316	0.0526316	15	0.976004	0.572606	1.97039	FALSE
Alternative Lengthening of Telomeres (ALT)	Down	0.000526316	0.000526316	1	1.73273	1.93226	-14.0559	TRUE	Down	0.894737	0.894737	1	-0.777471	-0.651501	-7.67082	FALSE
CDC42 GTPase cycle	Down	0.000526316	0.000526316	34	1.60785	2.63026	-8.91267	TRUE	Down	0.0526316	0.0526316	76	2.36288	3.61527	-1.56793	FALSE
RAC2 GTPase cycle	Down	0.000526316	0.000526316	22	2.84638	3.56636	-9.14772	TRUE	Down	0.0526316	0.0526316	52	2.59688	3.48021	-7.81557	FALSE
RHOQ GTPase cycle	Down	0.000526316	0.000526316	19	2.34663	2.98753	-14.0152	TRUE	Up	0.0526316	0.0526316	38	1.97886	2.78802	6.82963	FALSE
RHOBTB1 GTPase cycle	Up	0.000526316	0.000526316	2	1.36604	1.61914	4.00374	TRUE	Down	0.578947	0.578947	9	-0.11729	0.30419	-123.22	FALSE
Signaling by NOTCH4	Down	0.368421	0.000526316	12	1.58149	0.0365054	-16.1409	FALSE	Up	0.0526316	0.0526316	31	2.06149	0.441224	1.88052	FALSE
Interleukin-12 signaling	Up	0.000526316	0.000526316	13	1.00421	1.37033	8.7575	TRUE	Up	0.0526316	0.0526316	17	2.27674	2.83184	12.1271	FALSE
Erythropoietin activates Phosphoinositide-3-kinase (PI3K)	Up	0.000526316	0.000526316	3	1.52885	1.20882	4.74766	TRUE	Down	0.000526316	0.000526316	7	0.688213	0.685891	-0.116091	TRUE
Erythropoietin activates Phospholipase C gamma (PLCG)	Up	0.000526316	0.000526316	1	2.30295	2.06824	28.575	TRUE	Up	0.000526316	0.105263	4	1.63785	1.74331	12.489	TRUE
Erythropoietin activates STAT5	Up	0.000526316	0.000526316	1	2.30295	2.06824	28.575	TRUE	Up	0.000526316	0.000526316	4	1.38596	1.62794	5.31066	TRUE
Erythropoietin activates RAS	Down	0.000526316	0.000526316	3	1.49107	0.917657	-2.46574	TRUE	Up	0.0526316	0.0526316	9	1.95503	1.60319	8.88795	FALSE
ABO blood group biosynthesis	Down	0.000526316	0.000526316	1	1.62203	1.88682	-6.49836	TRUE
RAS processing	Down	0.0526316	0.000526316	5	3.49812	3.23838	-15.7608	FALSE	Up	0.947368	0.947368	13	-1.24557	-1.33185	37.8356	FALSE
Signaling by ERBB2 ECD mutants	Down	0.0526316	0.000526316	3	1.14016	0.33746	-9.84619	FALSE	Down	0.578947	0.578947	10	-0.989415	-1.71228	-4.62661	FALSE
Inhibition of DNA recombination at telomere	Down	0.000526316	0.000526316	6	1.84023	0.142694	-61.7285	TRUE	Down	0.894737	0.894737	23	-0.936444	-1.59847	-0.0110015	FALSE
Defective Inhibition of DNA Recombination at Telomere Due to DAXX Mutations	Down	0.000526316	0.000526316	1	1.73273	1.93226	-14.0559	TRUE	Down	0.894737	0.894737	1	-0.777471	-0.651501	-7.67082	FALSE
Defective Inhibition of DNA Recombination at Telomere Due to ATRX Mutations	Down	0.000526316	0.000526316	1	1.73273	1.93226	-14.0559	TRUE	Down	0.894737	0.894737	1	-0.777471	-0.651501	-7.67082	FALSE
Defective Inhibition of DNA Recombination at Telomere	Down	0.000526316	0.000526316	1	1.73273	1.93226	-14.0559	TRUE	Down	0.894737	0.894737	1	-0.777471	-0.651501	-7.67082	FALSE
Diseases of Telomere Maintenance	Down	0.000526316	0.000526316	1	1.73273	1.93226	-14.0559	TRUE	Down	0.894737	0.894737	1	-0.777471	-0.651501	-7.67082	FALSE
RHOBTB GTPase Cycle	Up	0.000526316	0.000526316	4	1.60789	2.03637	0.173217	TRUE	Down	0.684211	0.684211	15	0.0587881	0.434327	-90.3912	FALSE
Defective APRT disrupts adenine salvage	Up	0.000526316	0.000526316	1	3.74969	3.88411	42.9592	TRUE	Up	0.473684	0.473684	1	-0.686681	-0.556494	10.1799	FALSE
Nucleotide salvage defects	Up	0.000526316	0.000526316	3	2.55604	2.90257	3.03195	TRUE	Down	0.894737	0.894737	3	-0.820449	-0.56953	-26.6811	FALSE
Diseases of nucleotide metabolism	Up	0.000526316	0.000526316	3	2.55604	2.90257	3.03195	TRUE	Down	0.789474	0.894737	4	-0.972843	-0.697057	-17.3113	FALSE
Gastrulation	Down	0.315789	0.000526316	14	1.23977	0.237864	-26.8027	FALSE	Down	0.263158	0.578947	35	0.622812	-0.394469	-13.1793	FALSE
Amyloid fiber formation	Down	0.105263	0.000526316	15	1.40827	1.00273	-29.6464	FALSE	Up	0.894737	0.894737	27	-1.12375	-1.33662	10.5395	FALSE
Regulation of Complement cascade	Down	0.000526316	0.000526316	5	2.09102	2.56453	-4.28321	TRUE	Down	0.105263	0.315789	3	1.79053	2.16754	-18.2523	FALSE
Formation of paraxial mesoderm	Down	0.157895	0.000526316	5	1.89725	-0.376979	-43.9924	FALSE	Down	0.263158	0.263158	22	1.44772	-0.231062	-15.2927	FALSE
Somitogenesis	Down	0.263158	0.000526316	4	2.10384	-0.409933	-54.136	FALSE	Down	0.526316	0.631579	16	-0.0540058	-1.65417	-21.012	FALSE
Formation of the posterior neural plate	Down	0.000526316	0.000526316	1	1.3581	1.47529	-25.948	TRUE
Apoptosis	Down	0.0526316	0.0526316	31	1.58067	0.916532	-42.6146	FALSE	Down	0.526316	0.631579	68	-0.171744	-0.438791	-17.6374	FALSE
Neurotransmitter receptors and postsynaptic signal transmission	Down	0.0526316	0.0526316	24	0.826035	0.437667	-15.1353	FALSE	Down	1	1	55	-1.79299	-1.62378	-21.0915	FALSE
Fertilization	Down	0.0526316	0.0526316	1	3.88898	4.01967	-33.191	FALSE	Up	0.789474	0.789474	2	-0.849577	-0.676912	12.1653	FALSE
Meiotic synapsis	Down	0.157895	0.0526316	7	2.48511	1.20909	-66.3978	FALSE	Down	0.894737	0.789474	24	-0.368405	-0.54567	-27.412	FALSE
PLCG1 events in ERBB2 signaling	Down	0.0526316	0.0526316	2	1.08314	0.773823	-7.5475	FALSE	Down	0.578947	0.526316	3	-0.763181	-0.853449	-7.064	FALSE
PIP3 activates AKT signaling	Down	0.157895	0.0526316	58	1.57819	0.789871	-5.14101	FALSE	Down	0.0526316	0.0526316	120	2.48743	1.80676	-0.743342	FALSE
Developmental Biology	Down	0.0526316	0.0526316	177	2.29088	3.22756	-10.3691	FALSE	Down	0.789474	0.789474	381	0.507472	1.37249	-7.04486	FALSE
Acrosome Reaction and Sperm:Oocyte Membrane Binding	Down	0.0526316	0.0526316	1	3.88898	4.01967	-33.191	FALSE	Up	0.684211	0.684211	1	-0.479595	-0.336733	5.25647	FALSE
Transcription of E2F targets under negative control by p107 (RBL1) and p130 (RBL2) in complex with HDAC1	Down	0.0526316	0.0526316	7	1.44769	1.15417	-9.68812	FALSE	Down	0.315789	0.315789	10	0.456009	0.185894	-42.1276	FALSE
Reproduction	Down	0.0526316	0.0526316	11	3.81638	2.79691	-44.4591	FALSE	Down	0.947368	0.947368	41	-0.941368	-0.948906	-16.6529	FALSE
Meiosis	Down	0.157895	0.0526316	10	2.77285	1.6623	-45.5859	FALSE	Down	0.842105	0.842105	35	-0.422695	-0.568958	-20.3549	FALSE
G0 and Early G1	Down	0.0526316	0.0526316	10	1.73469	1.52478	-16.2753	FALSE	Down	0.526316	0.421053	14	0.22611	0.0991151	-41.9198	FALSE
Signaling by NOTCH	Down	0.157895	0.0526316	38	1.01573	-0.174982	-12.6043	FALSE	Up	0.368421	0.368421	81	0.834047	-0.213636	3.98769	FALSE
Sulfide oxidation to sulfate	Down	0.0526316	0.0526316	1	1.99165	2.17325	-24.7786	FALSE	Up	0.789474	0.789474	4	-0.72097	-0.409791	1.99876	FALSE
Degradation of cysteine and homocysteine	Down	0.0526316	0.0526316	1	1.99165	2.17325	-24.7786	FALSE	Up	0.842105	0.842105	7	-0.822162	-0.388607	5.21244	FALSE
Sulfur amino acid metabolism	Down	0.0526316	0.0526316	2	1.08393	1.35696	-14.1127	FALSE	Down	0.736842	0.631579	11	-0.227707	0.36267	-4.22859	FALSE
Signal Transduction	Down	0.000526316	0.0526316	417	2.17488	4.55394	-6.63028	TRUE	Up	0.0526316	0.0526316	934	2.94085	5.96391	9.11998	FALSE
Synthesis of dolichyl-phosphate mannose	Down	0.0526316	0.0526316	1	3.78877	3.87067	-14.0047	FALSE	Down	0.789474	0.789474	3	-0.824086	-0.585525	-6.48338	FALSE
Synthesis of glycosylphosphatidylinositol (GPI)	Down	0.0526316	0.0526316	2	3.23289	3.48767	-9.98728	FALSE	Down	0.894737	0.789474	7	-1.06029	-0.632203	-4.22537	FALSE
Host Interactions of HIV factors	Down	0.368421	0.0526316	22	1.12899	-0.336797	-21.1167	FALSE	Down	0.000526316	0.000526316	62	2.98527	1.54731	-20.7045	TRUE
Post-translational modification: synthesis of GPI-anchored proteins	Down	0.0526316	0.0526316	14	2.5917	3.58621	-15.7155	FALSE	Down	0.894737	0.789474	17	-1.01222	-0.301778	-11.7927	FALSE
Synthesis of PIPs at the Golgi membrane	Down	0.0526316	0.0526316	3	0.488002	0.937618	-5.54241	FALSE	Down	0.631579	0.736842	12	-0.497526	0.0212953	-0.119205	FALSE
Sphingolipid de novo biosynthesis	Down	0.0526316	0.0526316	8	1.42468	2.16446	-17.2746	FALSE	Down	0.105263	0.105263	22	1.17933	2.172	-13.6255	FALSE
APC/C:Cdc20 mediated degradation of Securin	Down	0.368421	0.0526316	6	1.84188	-0.25249	-33.9722	FALSE	Down	0.526316	0.526316	26	0.294175	-1.14853	-9.76802	FALSE
Cdc20:Phospho-APC/C mediated degradation of Cyclin A	Down	0.368421	0.0526316	6	1.84188	-0.25249	-33.9722	FALSE	Down	0.421053	0.421053	29	0.563789	-0.840969	-25.2979	FALSE
APC/C:Cdc20 mediated degradation of mitotic proteins	Down	0.368421	0.0526316	6	1.84188	-0.25249	-33.9722	FALSE	Down	0.421053	0.526316	32	0.474063	-0.801193	-33.0286	FALSE
APC:Cdc20 mediated degradation of cell cycle proteins prior to satisfation of the cell cycle checkpoint	Down	0.368421	0.0526316	6	1.84188	-0.25249	-33.9722	FALSE	Down	0.526316	0.526316	30	0.40681	-0.954287	-25.2727	FALSE
Signaling by WNT	Down	0.0526316	0.0526316	54	2.3377	1.08529	-15.3962	FALSE	Up	0.315789	0.315789	125	1.3132	0.517882	1.53398	FALSE
Negative regulation of the PI3K/AKT network	Down	0.157895	0.0526316	26	0.799283	0.140771	-4.63862	FALSE	Up	0.0526316	0.0526316	42	2.08876	1.43769	1.70177	FALSE
ER to Golgi Anterograde Transport	Down	0.0526316	0.0526316	30	1.77344	2.58353	-8.41391	FALSE	Down	0.157895	0.157895	73	1.47679	2.52137	-9.65553	FALSE
trans-Golgi Network Vesicle Budding	Down	0.0526316	0.0526316	17	1.59289	2.38444	-112.871	FALSE	Down	0.473684	0.473684	45	1.10717	2.17706	-31.3917	FALSE
TCF dependent signaling in response to WNT	Down	0.0526316	0.0526316	37	2.80799	1.3059	-19.8897	FALSE	Up	0.157895	0.157895	77	1.83775	0.498294	3.59947	FALSE
Cell surface interactions at the vascular wall	Down	0.0526316	0.0526316	20	2.75865	3.08035	-32.9596	FALSE	Down	0.684211	0.684211	48	0.316862	0.399405	-13.6263	FALSE
Biological oxidations	Down	0.0526316	0.0526316	20	0.614951	1.48436	-12.1838	FALSE	Up	0.736842	0.421053	45	0.0794603	1.17818	6.64078	FALSE
Cytochrome P450 - arranged by substrate type	Up	0.0526316	0.0526316	5	1.27705	1.50201	2.50431	FALSE	Up	0.263158	0.263158	7	0.564253	0.922068	18.9956	FALSE
Phase I - Functionalization of compounds	Down	0.0526316	0.0526316	13	1.06287	1.68953	-7.12366	FALSE	Up	1	0.894737	17	-0.961344	-0.436197	20.6292	FALSE
Endogenous sterols	Up	0.0526316	0.0526316	4	1.14905	1.26817	4.23517	FALSE	Up	0.157895	0.157895	5	1.35744	1.66106	24.8949	FALSE
PRC2 methylates histones and DNA	Down	0.0526316	0.0526316	7	1.96693	0.425845	-58.5606	FALSE	Down	0.157895	0.368421	16	0.619401	0.183526	-20.1653	FALSE
Separation of Sister Chromatids	Down	0.263158	0.0526316	32	1.3908	0.0520562	-15.221	FALSE	Down	0.315789	0.315789	93	1.94861	0.939629	-24.9274	FALSE
Establishment of Sister Chromatid Cohesion	Down	0.0526316	0.0526316	5	1.77065	2.18072	-14.8088	FALSE	Down	0.210526	0.210526	9	0.701006	1.1997	-10.5874	FALSE
Condensation of Prometaphase Chromosomes	Down	0.0526316	0.0526316	3	2.0855	2.54289	-29.5567	FALSE	Down	0.315789	0.421053	9	0.982686	1.28434	-68.1562	FALSE
Caspase-mediated cleavage of cytoskeletal proteins	Down	0.0526316	0.0526316	4	1.62304	1.81227	-12.7322	FALSE	Down	0.789474	0.789474	6	-0.0121637	0.346943	-172.414	FALSE
EPH-Ephrin signaling	Down	0.0526316	0.0526316	25	2.13352	2.66946	-22.5748	FALSE	Down	0.0526316	0.0526316	47	3.50178	4.04386	-31.08	FALSE
Regulation by c-FLIP	Down	0.0526316	0.0526316	2	3.17589	3.26986	-19.779	FALSE	Down	0.0526316	0.0526316	2	2.40847	2.65696	-33.3976	FALSE
Class B/2 (Secretin family receptors)	Down	0.0526316	0.0526316	11	1.50696	1.70456	-8.7281	FALSE	Up	0.315789	0.421053	18	0.255406	0.792444	3.04105	FALSE
ABC-family proteins mediated transport	Down	0.473684	0.0526316	10	1.39062	0.257643	-23.0409	FALSE	Down	0.421053	0.421053	31	0.374275	-0.49038	-0.637596	FALSE
Beta-catenin independent WNT signaling	Down	0.0526316	0.0526316	21	1.75708	0.741892	-17.0862	FALSE	Down	0.421053	0.736842	59	-0.229807	-0.875673	-1.81525	FALSE
Beta-oxidation of very long chain fatty acids	Down	0.0526316	0.0526316	2	0.477729	0.826348	-5.26762	FALSE	Down	0.210526	0.210526	5	0.0380664	0.434538	-6.92497	FALSE
Ephrin signaling	Down	0.0526316	0.0526316	11	2.02276	2.37668	-7.75748	FALSE	Up	0.0526316	0.263158	11	1.13488	1.38506	22.3492	FALSE
EPH-ephrin mediated repulsion of cells	Down	0.0526316	0.0526316	8	1.539	1.7376	-13.0485	FALSE	Down	0.105263	0.315789	20	0.995257	1.16923	-56.0579	FALSE
Ca2+ pathway	Down	0.0526316	0.0526316	14	1.30455	1.2193	-10.2687	FALSE	Up	0.842105	0.842105	27	-0.825971	-0.570831	2.76396	FALSE
PCP/CE pathway	Down	0.0526316	0.0526316	9	2.15254	0.82729	-26.7662	FALSE	Down	0.421053	0.736842	35	0.257451	-0.731223	-6.06658	FALSE
Role of second messengers in netrin-1 signaling	Down	0.0526316	0.0526316	1	2.40579	2.58921	-21.2739	FALSE	Down	0.315789	0.315789	3	0.444493	0.565906	-8.54733	FALSE
Tight junction interactions	Down	0.0526316	0.0526316	8	2.66615	3.34161	-54.9827	FALSE	Down	0.684211	0.684211	10	-0.762626	-0.241189	-9.92029	FALSE
Axon guidance	Down	0.0526316	0.0526316	92	1.50156	1.82721	-2.23496	FALSE	Down	0.578947	0.578947	216	1.42628	1.7072	-11.9105	FALSE
Sphingolipid metabolism	Down	0.0526316	0.0526316	17	1.22553	2.22027	-4.66192	FALSE	Down	0.210526	0.210526	44	1.78543	3.15973	-9.28138	FALSE
Role of ABL in ROBO-SLIT signaling	Down	0.157895	0.0526316	2	0.032961	0.102915	-3.43626	FALSE	Up	0.578947	0.578947	3	0.0550145	0.309077	22.7406	FALSE
Lysosome Vesicle Biogenesis	Down	0.000526316	0.0526316	10	0.271016	0.789795	-19.4453	TRUE	Up	0.157895	0.157895	18	2.33235	2.92983	5.10015	FALSE
Golgi Associated Vesicle Biogenesis	Down	0.0526316	0.0526316	15	1.45744	2.2317	-127.861	FALSE	Down	0.157895	0.157895	37	1.68172	2.69074	-42.6455	FALSE
Interaction between L1 and Ankyrins	Down	0.0526316	0.0526316	1	1.81661	1.6957	-13.5111	FALSE	Down	0.368421	0.368421	5	0.89477	0.888986	-103.767	FALSE
Asparagine N-linked glycosylation	Down	0.0526316	0.0526316	61	1.7505	3.08361	-7.73338	FALSE	Down	0.000526316	0.000526316	138	2.01425	3.58245	-4.37693	TRUE
Synthesis of substrates in N-glycan biosythesis	Down	0.0526316	0.0526316	9	0.790809	1.49218	-10.3458	FALSE	Down	0.210526	0.210526	22	1.27357	2.17427	-7.18506	FALSE
Degradation of AXIN	Down	0.0526316	0.0526316	6	2.4209	0.465369	-36.726	FALSE	Up	0.842105	0.736842	20	-0.132612	-1.74308	3.37337	FALSE
Regulation of FZD by ubiquitination	Down	0.0526316	0.0526316	3	2.28567	2.63463	-11.5812	FALSE	Up	0.263158	0.473684	6	-0.189464	-0.252354	45.0329	FALSE
Defective DPM1 causes DPM1-CDG	Down	0.0526316	0.0526316	1	3.78877	3.87067	-14.0047	FALSE	Down	0.789474	0.789474	3	-0.824086	-0.585525	-6.48338	FALSE
Defective DPM3 causes DPM3-CDG	Down	0.0526316	0.0526316	1	3.78877	3.87067	-14.0047	FALSE	Down	0.789474	0.789474	3	-0.824086	-0.585525	-6.48338	FALSE
Defective DPM2 causes DPM2-CDG	Down	0.0526316	0.0526316	1	3.78877	3.87067	-14.0047	FALSE	Down	0.789474	0.789474	3	-0.824086	-0.585525	-6.48338	FALSE
Signaling by WNT in cancer	Down	0.0526316	0.0526316	12	2.68444	1.94111	-9.91433	FALSE	Up	0.0526316	0.0526316	17	1.65966	0.940693	1.44749	FALSE
Regulated Necrosis	Down	0.0526316	0.0526316	8	2.24889	2.5978	-27.8305	FALSE	Up	0.157895	0.368421	22	1.30064	1.64315	9.31816	FALSE
CASP8 activity is inhibited	Down	0.0526316	0.0526316	2	3.17589	3.26986	-19.779	FALSE	Down	0.0526316	0.0526316	2	2.40847	2.65696	-33.3976	FALSE
Uptake and function of diphtheria toxin	Down	0.0526316	0.0526316	1	3.88898	4.01967	-33.191	FALSE	Up	0.894737	0.789474	3	-0.934293	-0.749126	47.4223	FALSE
Signaling by RNF43 mutants	Down	0.0526316	0.0526316	2	3.195	3.42162	-21.1391	FALSE	Down	0.473684	0.473684	3	0.36438	0.677961	-55.3029	FALSE
Caspase activation via extrinsic apoptotic signalling pathway	Down	0.0526316	0.0526316	8	1.00166	1.4457	-9.49999	FALSE	Down	0.368421	0.368421	8	0.802562	1.20281	-10.9173	FALSE
Hedgehog ligand biogenesis	Down	0.368421	0.0526316	7	2.10148	0.390951	-40.5	FALSE	Up	0.526316	0.736842	21	-0.251983	-1.78996	2.83297	FALSE
Hh mutants are degraded by ERAD	Down	0.368421	0.0526316	6	2.32759	0.42328	-36.7828	FALSE	Up	0.526316	0.736842	17	-0.0128304	-1.83824	5.97737	FALSE
Hh mutants abrogate ligand secretion	Down	0.368421	0.0526316	6	2.32759	0.42328	-36.7828	FALSE	Up	0.526316	0.736842	18	-0.0452845	-1.78289	6.65374	FALSE
XAV939 stabilizes AXIN	Down	0.0526316	0.0526316	1	1.93539	2.07151	-10.2035	FALSE	Down	0.789474	0.789474	2	-0.722779	-0.535345	-9.6139	FALSE
Diseases associated with glycosylation precursor biosynthesis	Down	0.0526316	0.0526316	1	3.78877	3.87067	-14.0047	FALSE	Down	0.842105	0.736842	8	-0.439074	0.0247885	-8.42505	FALSE
ABC transporter disorders	Down	0.263158	0.0526316	8	1.44171	-0.0312885	-27.3175	FALSE	Up	0.631579	0.736842	22	-0.213536	-1.64869	5.97413	FALSE
Regulation of TP53 Activity	Up	0.0526316	0.0526316	35	0.554675	0.514772	1.42702	FALSE	Down	0.105263	0.105263	79	1.88989	1.88459	-7.14691	FALSE
Diseases of signal transduction by growth factor receptors and second messengers	Down	0.0526316	0.0526316	79	1.67852	1.04521	-6.30421	FALSE	Down	0.473684	0.473684	198	0.771237	0.282304	-5.60363	FALSE
RAF/MAP kinase cascade	Down	0.0526316	0.0526316	42	2.79867	1.46236	-11.4822	FALSE	Down	0.578947	0.473684	96	0.116956	-0.761731	-4.78512	FALSE
Defective CFTR causes cystic fibrosis	Down	0.368421	0.0526316	6	2.32759	0.42328	-36.7828	FALSE	Up	0.315789	0.631579	19	0.274614	-1.35548	7.56589	FALSE
MAPK family signaling cascades	Down	0.0526316	0.0526316	55	2.21392	1.19536	-9.55714	FALSE	Down	0.263158	0.263158	117	0.93242	0.0485744	-7.53061	FALSE
MAPK1/MAPK3 signaling	Down	0.0526316	0.0526316	44	2.52772	1.27895	-10.7469	FALSE	Down	0.473684	0.368421	98	0.481727	-0.598277	-6.20226	FALSE
Resolution of D-loop Structures through Synthesis-Dependent Strand Annealing (SDSA)	Down	0.0526316	0.0526316	8	0.514057	0.623848	-2.05294	FALSE	Down	0.631579	0.526316	14	-0.956886	-0.655346	-4.97504	FALSE
Neutrophil degranulation	Down	0.0526316	0.0526316	89	1.83059	3.54269	-42.4125	FALSE	Down	0.210526	0.105263	182	1.56145	3.50108	-11.5978	FALSE
TP53 Regulates Transcription of Death Receptors and Ligands	Down	0.0526316	0.0526316	2	3.94257	4.02504	-14.0699	FALSE	Down	0.263158	0.368421	6	0.129283	0.406514	-1.21934	FALSE
Keratinization	Down	0.0526316	0.0526316	16	3.46697	4.48437	-66.0499	FALSE	Up	0.684211	0.684211	9	-0.331195	0.113304	27.2017	FALSE
PTEN Regulation	Down	0.0526316	0.0526316	28	1.37368	0.666503	-9.64381	FALSE	Down	0.000526316	0.105263	68	1.03109	0.560979	-1.67619	TRUE
Formation of the cornified envelope	Down	0.0526316	0.0526316	16	3.46697	4.48437	-66.0499	FALSE	Up	0.684211	0.684211	9	-0.331195	0.113304	27.2017	FALSE
PI5P, PP2A and IER3 Regulate PI3K/AKT Signaling	Down	0.157895	0.0526316	25	0.911379	0.202604	-4.94188	FALSE	Up	0.0526316	0.0526316	38	2.2949	1.52333	1.37288	FALSE
CDC6 association with the ORC:origin complex	Down	0.0526316	0.0526316	3	0.950256	1.22815	-12.9765	FALSE	Down	0.315789	0.315789	7	0.648209	1.05169	-16.0945	FALSE
DNA Replication Pre-Initiation	Down	0.473684	0.0526316	17	1.43862	-0.459454	-37.5041	FALSE	Down	0.526316	0.526316	55	0.0956657	-0.996337	-14.0585	FALSE
CDK-mediated phosphorylation and removal of Cdc6	Down	0.157895	0.0526316	8	2.35627	0.550244	-31.955	FALSE	Down	0.421053	0.421053	29	0.131984	-1.23936	-22.2747	FALSE
Dimerization of procaspase-8	Down	0.0526316	0.0526316	2	3.17589	3.26986	-19.779	FALSE	Down	0.0526316	0.0526316	2	2.40847	2.65696	-33.3976	FALSE
Stabilization of p53	Down	0.578947	0.0526316	7	1.24333	-0.519835	-32.2249	FALSE	Up	0.210526	0.631579	20	0.176481	-1.50615	4.89624	FALSE
mRNA Editing: C to U Conversion	Down	0.0526316	0.0526316	1	5.49712	5.75633	-40.954	FALSE	Down	0.789474	0.684211	1	-0.448076	-0.285648	-19.2497	FALSE
mRNA Editing	Down	0.0526316	0.0526316	1	5.49712	5.75633	-40.954	FALSE	Down	0.789474	0.684211	1	-0.448076	-0.285648	-19.2497	FALSE
Formation of the Editosome	Down	0.0526316	0.0526316	1	5.49712	5.75633	-40.954	FALSE	Down	0.789474	0.684211	1	-0.448076	-0.285648	-19.2497	FALSE
TRAIL signaling	Down	0.0526316	0.0526316	3	2.51479	2.73252	-9.8133	FALSE	Down	0.0526316	0.0526316	2	2.35288	2.64362	-33.5443	FALSE
Transcriptional regulation by the AP-2 (TFAP2) family of transcription factors	Down	0.0526316	0.0526316	5	2.46857	2.74257	-11.6159	FALSE	Up	0.789474	0.578947	17	-0.32635	-0.421405	20.0656	FALSE
TFAP2A acts as a transcriptional repressor during retinoic acid induced cell differentiation	Down	0.0526316	0.0526316	1	2.1264	2.29219	-64.3172	FALSE	Up	0.263158	0.263158	2	1.02923	1.27829	47.7179	FALSE
RUNX1 regulates transcription of genes involved in differentiation of HSCs	Down	0.157895	0.0526316	12	2.72064	0.232538	-60.3797	FALSE	Down	0.421053	0.736842	34	0.0587046	-1.51913	-3.8673	FALSE
Regulation of PTEN gene transcription	Down	0.368421	0.0526316	12	1.03213	0.877944	-4.10397	FALSE	Down	0.000526316	0.000526316	36	1.44614	1.8545	-4.95555	TRUE
Regulation of PTEN stability and activity	Down	0.157895	0.0526316	10	1.51252	0.323873	-22.3229	FALSE	Up	0.842105	0.736842	27	-0.408304	-1.65603	2.97558	FALSE
Transcriptional Regulation by E2F6	Down	0.0526316	0.0526316	12	1.60737	1.7282	-12.4547	FALSE	Down	0.315789	0.210526	20	-0.138686	0.364819	-8.96251	FALSE
Phenylalanine metabolism	Down	0.0526316	0.0526316	1	1.13376	1.41076	-7.67266	FALSE	Up	0.000526316	0.000526316	2	1.24847	1.63401	20.6629	TRUE
Intracellular signaling by second messengers	Down	0.263158	0.0526316	64	1.22788	0.478106	-5.70977	FALSE	Down	0.0526316	0.000526316	136	1.65362	1.07908	-0.846842	FALSE
RHOU GTPase cycle	Down	0.0526316	0.0526316	14	1.40815	1.82673	-6.92395	FALSE	Down	0.0526316	0.0526316	28	1.23696	1.59004	-19.5407	FALSE
RHOV GTPase cycle	Down	0.0526316	0.0526316	12	1.7817	2.16217	-9.2785	FALSE	Down	0.0526316	0.0526316	24	2.30527	2.82471	-23.8863	FALSE
Estrogen-dependent gene expression	Down	0.157895	0.0526316	24	1.18711	0.493314	-13.7749	FALSE	Up	0.000526316	0.210526	60	1.3809	0.989857	5.26386	TRUE
Activation of RAC1 downstream of NMDARs	Down	0.0526316	0.0526316	3	2.41252	2.2263	-14.3018	FALSE	Up	0.578947	0.578947	7	-0.842542	-0.657237	23.3935	FALSE
Response of EIF2AK1 (HRI) to heme deficiency	Down	0.0526316	0.0526316	1	2.08712	2.37169	-46.7545	FALSE	Down	1	1	6	-0.982432	-0.614862	-62.0656	FALSE
Drug-mediated inhibition of ERBB2 signaling	Down	0.0526316	0.0526316	1	1.27937	1.02728	-9.55778	FALSE	Down	0.578947	0.578947	2	-0.930308	-0.81586	-27.3445	FALSE
Signaling by ERBB2 KD Mutants	Down	0.368421	0.0526316	4	0.83594	0.222332	-9.83008	FALSE	Down	0.578947	0.684211	12	-1.13479	-1.74352	-3.04734	FALSE
Drug resistance in ERBB2 KD mutants	Down	0.0526316	0.0526316	1	1.27937	1.02728	-9.55778	FALSE	Down	0.578947	0.578947	2	-0.930308	-0.81586	-27.3445	FALSE
Resistance of ERBB2 KD mutants to trastuzumab	Down	0.0526316	0.0526316	1	1.27937	1.02728	-9.55778	FALSE	Down	0.578947	0.578947	2	-0.930308	-0.81586	-27.3445	FALSE
Resistance of ERBB2 KD mutants to sapitinib	Down	0.0526316	0.0526316	1	1.27937	1.02728	-9.55778	FALSE	Down	0.578947	0.578947	2	-0.930308	-0.81586	-27.3445	FALSE
Resistance of ERBB2 KD mutants to tesevatinib	Down	0.0526316	0.0526316	1	1.27937	1.02728	-9.55778	FALSE	Down	0.578947	0.578947	2	-0.930308	-0.81586	-27.3445	FALSE
Resistance of ERBB2 KD mutants to neratinib	Down	0.0526316	0.0526316	1	1.27937	1.02728	-9.55778	FALSE	Down	0.578947	0.578947	2	-0.930308	-0.81586	-27.3445	FALSE
Resistance of ERBB2 KD mutants to osimertinib	Down	0.0526316	0.0526316	1	1.27937	1.02728	-9.55778	FALSE	Down	0.578947	0.578947	2	-0.930308	-0.81586	-27.3445	FALSE
Resistance of ERBB2 KD mutants to afatinib	Down	0.0526316	0.0526316	1	1.27937	1.02728	-9.55778	FALSE	Down	0.578947	0.578947	2	-0.930308	-0.81586	-27.3445	FALSE
Resistance of ERBB2 KD mutants to AEE788	Down	0.0526316	0.0526316	1	1.27937	1.02728	-9.55778	FALSE	Down	0.578947	0.578947	2	-0.930308	-0.81586	-27.3445	FALSE
Resistance of ERBB2 KD mutants to lapatinib	Down	0.0526316	0.0526316	1	1.27937	1.02728	-9.55778	FALSE	Down	0.578947	0.578947	2	-0.930308	-0.81586	-27.3445	FALSE
Signaling by ERBB2 TMD/JMD mutants	Down	0.368421	0.0526316	4	0.83594	0.222332	-9.83008	FALSE	Down	0.578947	0.684211	10	-0.849432	-1.3915	-4.34014	FALSE
Drug resistance in ERBB2 TMD/JMD mutants	Down	0.0526316	0.0526316	1	1.27937	1.02728	-9.55778	FALSE	Down	0.578947	0.578947	2	-0.930308	-0.81586	-27.3445	FALSE
Nervous system development	Down	0.000526316	0.0526316	98	1.53814	1.88865	-2.51538	TRUE	Down	0.578947	0.578947	221	1.57664	1.82687	-11.3481	FALSE
SARS-CoV-1 targets PDZ proteins in cell-cell junction	Down	0.0526316	0.0526316	1	0.484728	0.691931	-5.13267	FALSE	Down	0.000526316	0.000526316	1	1.79925	2.06461	-19.784	TRUE
Maturation of spike protein	Down	0.0526316	0.0526316	11	1.34633	1.73188	-18.7468	FALSE	Down	0.315789	0.315789	16	1.11825	1.58281	-11.4016	FALSE
Defective homologous recombination repair (HRR) due to BRCA1 loss of function	Down	0.0526316	0.0526316	8	0.514057	0.623848	-2.05294	FALSE	Down	0.631579	0.526316	14	-0.956886	-0.655346	-4.97504	FALSE
Defective homologous recombination repair (HRR) due to PALB2 loss of function	Down	0.0526316	0.0526316	8	0.514057	0.623848	-2.05294	FALSE	Down	0.631579	0.526316	14	-0.956886	-0.655346	-4.97504	FALSE
Defective HDR through Homologous Recombination Repair (HRR) due to PALB2 loss of BRCA1 binding function	Down	0.0526316	0.0526316	8	0.514057	0.623848	-2.05294	FALSE	Down	0.631579	0.526316	14	-0.956886	-0.655346	-4.97504	FALSE
Defective HDR through Homologous Recombination Repair (HRR) due to PALB2 loss of BRCA2/RAD51/RAD51C binding function	Down	0.0526316	0.0526316	8	0.514057	0.623848	-2.05294	FALSE	Down	0.631579	0.526316	14	-0.956886	-0.655346	-4.97504	FALSE
SARS-CoV-2 targets PDZ proteins in cell-cell junction	Down	0.0526316	0.0526316	1	0.484728	0.691931	-5.13267	FALSE	Down	0.421053	0.421053	3	0.106551	0.390482	-1.78887	FALSE
Impaired BRCA2 binding to PALB2	Down	0.0526316	0.0526316	8	0.514057	0.623848	-2.05294	FALSE	Down	0.631579	0.526316	14	-0.956886	-0.655346	-4.97504	FALSE
Defective pyroptosis	Down	0.0526316	0.0526316	7	1.96693	0.425845	-58.5606	FALSE	Down	0.315789	0.421053	17	0.141145	-0.338754	-20.9602	FALSE
PI3K Cascade	Up	0.105263	0.105263	6	0.727381	0.623389	3.45966	FALSE	Down	0.263158	0.210526	14	-0.0802773	-0.702909	-1.9566	FALSE
Neuronal System	Down	0.105263	0.105263	43	0.356957	0.795504	-8.85917	FALSE	Down	1	1	93	-1.89984	-1.08368	-10.0469	FALSE
SOS-mediated signalling	Up	0.105263	0.105263	3	0.916889	0.334891	5.38467	FALSE	Up	0.157895	0.473684	6	0.628042	-0.0867124	8.81586	FALSE
Formation of the Early Elongation Complex	Up	0.105263	0.105263	3	1.13295	0.745047	6.96916	FALSE	Up	0.157895	0.263158	15	1.40692	1.07877	20.9776	FALSE
Interleukin-7 signaling	Up	0.105263	0.105263	4	1.21004	1.20696	20.9182	FALSE	Up	0.368421	0.368421	9	0.231471	0.307396	1.15331	FALSE
Activation of G protein gated Potassium channels	Down	0.210526	0.105263	4	0.186065	-0.231987	-19.793	FALSE	Down	0.947368	0.947368	6	-0.787181	-0.855263	-2.66435	FALSE
G protein gated Potassium channels	Down	0.210526	0.105263	4	0.186065	-0.231987	-19.793	FALSE	Down	0.947368	0.947368	6	-0.787181	-0.855263	-2.66435	FALSE
Inwardly rectifying K+ channels	Down	0.210526	0.105263	4	0.186065	-0.231987	-19.793	FALSE	Down	0.947368	0.947368	6	-0.787181	-0.855263	-2.66435	FALSE
Mitochondrial ABC transporters	Down	0.105263	0.105263	1	0.81651	1.10274	-13.1991	FALSE	Down	0.000526316	0.000526316	2	3.10295	3.65495	-18.5367	TRUE
Regulation of signaling by NODAL	Down	0.105263	0.105263	1	1.32181	1.57921	-8.17373	FALSE
HIV Infection	Down	0.210526	0.105263	34	0.985931	-0.0507991	-14.0258	FALSE	Down	0.157895	0.000526316	109	2.2892	1.47318	-8.82744	FALSE
Formation of the HIV-1 Early Elongation Complex	Up	0.105263	0.105263	3	1.13295	0.745047	6.96916	FALSE	Up	0.157895	0.263158	15	1.40692	1.07877	20.9776	FALSE
HIV Transcription Initiation	Up	0.105263	0.105263	5	1.68221	1.51712	9.75407	FALSE	Up	0.631579	0.631579	21	-0.41577	-0.439941	16.1203	FALSE
RNA Polymerase II HIV Promoter Escape	Up	0.105263	0.105263	5	1.68221	1.51712	9.75407	FALSE	Up	0.631579	0.631579	21	-0.41577	-0.439941	16.1203	FALSE
SCF-beta-TrCP mediated degradation of Emi1	Down	0.684211	0.105263	7	0.859057	-1.23182	-34.9955	FALSE	Up	0.263158	0.684211	19	0.277471	-1.75936	4.00441	FALSE
Vpu mediated degradation of CD4	Down	0.578947	0.105263	6	1.09271	-1.15163	-37.4981	FALSE	Up	0.263158	0.578947	17	0.536017	-1.55293	3.28489	FALSE
FGFR2 ligand binding and activation	Down	0.105263	0.105263	1	1.38664	1.64342	-7.33909	FALSE	Down	0.315789	0.315789	1	-0.325932	-0.316261	-4.14059	FALSE
FGFR2b ligand binding and activation	Down	0.105263	0.105263	1	1.38664	1.64342	-7.33909	FALSE
Formation of the beta-catenin:TCF transactivating complex	Down	0.210526	0.105263	7	1.61197	0.0179575	-49.9513	FALSE	Up	0.263158	0.157895	23	1.10934	0.298919	1.45276	FALSE
Tie2 Signaling	Down	0.105263	0.105263	2	1.40038	0.345419	-13.6307	FALSE	Down	0.105263	0.210526	8	0.662049	-0.802548	-10.1528	FALSE
TGF-beta receptor signaling in EMT (epithelial to mesenchymal transition)	Down	0.000526316	0.105263	6	1.84427	2.26387	-11.012	TRUE	Up	0.421053	0.421053	11	0.535681	0.586556	28.233	FALSE
PKMTs methylate histone lysines	Down	0.105263	0.105263	7	0.981834	1.12072	-6.55505	FALSE	Down	0.631579	0.421053	20	-1.05302	-0.502988	-7.13065	FALSE
WNT ligand biogenesis and trafficking	Up	0.105263	0.105263	2	1.43803	1.79881	8.57921	FALSE	Up	0.315789	0.315789	10	0.735145	1.41036	12.5318	FALSE
Class A/1 (Rhodopsin-like receptors)	Up	0.105263	0.105263	17	1.59227	2.50914	9.71641	FALSE	Up	0.684211	0.578947	30	-0.0209685	0.95785	446.123	FALSE
ADP signalling through P2Y purinoceptor 12	Down	0.210526	0.105263	4	0.186065	-0.231987	-19.793	FALSE	Down	0.736842	0.842105	6	-0.695472	-0.766461	-2.28789	FALSE
G beta:gamma signalling through PI3Kgamma	Down	0.210526	0.105263	4	0.186065	-0.231987	-19.793	FALSE	Down	0.631579	0.631579	7	-0.0849671	-0.259033	-8.45293	FALSE
EPHA-mediated growth cone collapse	Down	0.105263	0.105263	7	0.447765	0.703913	-37.7881	FALSE	Down	0.0526316	0.0526316	16	3.09953	3.59733	-39.8496	FALSE
Opsins	Up	0.000526316	0.105263	1	1.19755	1.44701	129.901	TRUE	Down	0.631579	0.526316	1	-0.542966	-0.394166	-10.6447	FALSE
Transport of vitamins, nucleosides, and related molecules	Up	0.105263	0.105263	2	0.634959	0.968699	1.07721	FALSE	Up	0.736842	0.736842	15	-1.36386	-0.755473	15.6512	FALSE
ERCC6 (CSB) and EHMT2 (G9a) positively regulate rRNA expression	Down	0.368421	0.105263	7	1.77891	-0.0363421	-50.8929	FALSE	Down	0.0526316	0.210526	15	0.751044	-0.104654	-12.3054	FALSE
Organic anion transporters	Up	0.000526316	0.105263	1	1.04709	1.2359	15.0069	TRUE	Up	0.000526316	0.000526316	4	1.99401	2.45272	14.8145	TRUE
Binding of TCF/LEF:CTNNB1 to target gene promoters	Down	0.105263	0.105263	2	1.33177	1.54557	-14.8019	FALSE	Up	0.105263	0.210526	2	1.09556	1.26864	24.6869	FALSE
Interleukin-12 family signaling	Up	0.105263	0.105263	14	0.912394	1.20992	9.47537	FALSE	Up	0.0526316	0.0526316	18	2.07223	2.64626	11.0367	FALSE
Regulation of mRNA stability by proteins that bind AU-rich elements	Down	0.631579	0.105263	14	1.08027	-0.0618037	-19.8038	FALSE	Down	0.210526	0.421053	32	0.887511	-0.128369	-22.7644	FALSE
TNFR1-induced proapoptotic signaling	Down	0.000526316	0.105263	2	0.952248	1.04218	-55.8666	TRUE	Down	0.473684	0.368421	11	-0.220431	0.259389	-23.1752	FALSE
TNFR1-induced NF-kappa-B signaling pathway	Down	0.105263	0.105263	4	0.585737	0.622484	-23.3912	FALSE	Up	0.368421	0.368421	18	-0.189688	-0.0733978	12.0187	FALSE
MyD88 deficiency (TLR2/4)	Down	0.105263	0.105263	4	0.212238	0.393281	-10.3477	FALSE	Down	0.789474	0.789474	3	-0.359338	-0.181845	-7.00036	FALSE
IRAK4 deficiency (TLR2/4)	Down	0.105263	0.105263	4	0.212238	0.393281	-10.3477	FALSE	Down	0.789474	0.789474	3	-0.359338	-0.181845	-7.00036	FALSE
Degradation of GLI2 by the proteasome	Down	0.578947	0.105263	6	1.09271	-1.15163	-37.4981	FALSE	Up	0.263158	0.684211	20	0.0143324	-1.9234	3.83622	FALSE
GLI3 is processed to GLI3R by the proteasome	Down	0.578947	0.105263	6	1.09271	-1.15163	-37.4981	FALSE	Up	0.263158	0.684211	19	0.234108	-1.78004	3.97317	FALSE
Defective SLC17A5 causes Salla disease (SD) and ISSD	Up	0.000526316	0.105263	1	1.04709	1.2359	15.0069	TRUE	Up	0.000526316	0.000526316	1	5.58116	6.05704	46.8096	TRUE
Transcription-Coupled Nucleotide Excision Repair (TC-NER)	Down	0.210526	0.105263	12	0.769634	0.719036	-9.9258	FALSE	Up	0.526316	0.315789	36	-0.0167851	-0.228695	8.61617	FALSE
Negative regulation of MET activity	Down	0.210526	0.105263	5	0.294975	0.540898	-1.16326	FALSE	Up	0.473684	0.578947	11	0.0726541	-0.0181991	37.3581	FALSE
Creatine metabolism	Down	0.105263	0.105263	1	1.17141	1.41207	-72.1521	FALSE	Up	0.578947	0.578947	2	0.020626	0.297338	10.1766	FALSE
Metabolism of amino acids and derivatives	Up	0.105263	0.105263	39	1.93889	2.16162	4.56192	FALSE	Down	0.894737	0.894737	132	-0.0880902	0.587637	-0.0702295	FALSE
RNA Polymerase II Promoter Escape	Up	0.105263	0.105263	5	1.68221	1.51712	9.75407	FALSE	Up	0.631579	0.631579	21	-0.41577	-0.439941	16.1203	FALSE
RNA Polymerase II Transcription Pre-Initiation And Promoter Opening	Up	0.105263	0.105263	5	1.68221	1.51712	9.75407	FALSE	Up	0.631579	0.631579	21	-0.41577	-0.439941	16.1203	FALSE
Processing of Capped Intronless Pre-mRNA	Up	0.105263	0.105263	4	0.820949	1.25006	10.3042	FALSE	Down	0.0526316	0.0526316	11	1.34157	1.79296	-7.10086	FALSE
Dissolution of Fibrin Clot	Down	0.105263	0.105263	6	1.28868	1.92493	-52.1834	FALSE	Down	0.0526316	0.0526316	4	2.5122	3.02267	-414.207	FALSE
RNA Polymerase II Transcription Initiation	Up	0.105263	0.105263	5	1.68221	1.51712	9.75407	FALSE	Up	0.631579	0.631579	21	-0.41577	-0.439941	16.1203	FALSE
RNA Polymerase II Transcription Initiation And Promoter Clearance	Up	0.105263	0.105263	5	1.68221	1.51712	9.75407	FALSE	Up	0.631579	0.631579	21	-0.41577	-0.439941	16.1203	FALSE
Processing of Intronless Pre-mRNAs	Up	0.105263	0.105263	4	0.820949	1.25006	10.3042	FALSE	Down	0.0526316	0.0526316	10	1.50967	1.94161	-8.16758	FALSE
FBXL7 down-regulates AURKA during mitotic entry and in early mitosis	Down	0.473684	0.105263	5	1.63985	-0.814992	-44.4986	FALSE	Up	0.526316	0.736842	19	0.00307913	-1.93328	0.457086	FALSE
Transcriptional regulation by RUNX2	Down	0.842105	0.105263	19	0.40619	-0.568553	-9.81569	FALSE	Up	0.631579	0.736842	49	-0.0651025	-0.880045	1.47577	FALSE
Transcriptional regulation by RUNX1	Down	0.263158	0.105263	32	1.31007	0.155503	-19.9069	FALSE	Up	0.000526316	0.105263	83	1.84363	0.913878	3.14387	TRUE
Regulation of RUNX3 expression and activity	Down	0.526316	0.105263	9	1.00312	-0.481179	-27.8022	FALSE	Up	0.105263	0.315789	21	1.06702	-0.705502	0.510606	FALSE
G beta:gamma signalling through BTK	Down	0.210526	0.105263	4	0.186065	-0.231987	-19.793	FALSE	Down	0.842105	0.842105	5	-0.411906	-0.533999	-3.80112	FALSE
RHO GTPase cycle	Up	0.105263	0.105263	98	1.22084	3.20004	0.955353	FALSE	Down	0.0526316	0.0526316	223	2.87501	4.97295	-12.2799	FALSE
RAC1 GTPase cycle	Down	0.105263	0.105263	41	1.13834	2.33787	-4.58071	FALSE	Down	0.0526316	0.0526316	88	2.82639	4.04523	-3.54181	FALSE
Meiotic recombination	Down	0.368421	0.105263	7	1.45512	-0.0150024	-50.594	FALSE	Down	0.736842	0.736842	19	-0.537001	-1.13306	-15.8108	FALSE
Negative regulation of NOTCH4 signaling	Down	0.473684	0.105263	5	1.63985	-0.814992	-44.4986	FALSE	Up	0.421053	0.736842	19	0.172153	-1.69169	6.93065	FALSE
GSK3B and BTRC:CUL1-mediated-degradation of NFE2L2	Down	0.578947	0.105263	6	1.09271	-1.15163	-37.4981	FALSE	Up	0.263158	0.578947	18	0.626677	-1.39301	0.836538	FALSE
Inhibition of voltage gated Ca2+ channels via Gbeta/gamma subunits	Down	0.210526	0.105263	4	0.186065	-0.231987	-19.793	FALSE	Down	0.947368	0.947368	6	-0.787181	-0.855263	-2.66435	FALSE
Apoptotic cleavage of cellular proteins	Down	0.263158	0.157895	9	1.51622	1.71326	-22.6526	FALSE	Down	0.473684	0.263158	17	0.36453	0.768024	-87.0373	FALSE
Caspase activation via Death Receptors in the presence of ligand	Down	0.0526316	0.157895	3	2.1883	2.31522	-18.4377	FALSE	Down	0.0526316	0.0526316	3	1.64424	1.903	-18.9386	FALSE
Disease	Down	0.0526316	0.157895	293	1.27408	2.17158	-8.03441	FALSE	Down	0.526316	0.368421	674	1.65322	2.92216	-8.6111	FALSE
Nef-mediates down modulation of cell surface receptors by recruiting them to clathrin adapters	Down	0.157895	0.157895	6	0.503202	0.968531	-43.587	FALSE	Down	0.0526316	0.0526316	10	3.25609	3.8243	-38.0718	FALSE
Nef mediated downregulation of MHC class I complex cell surface expression	Down	0.157895	0.157895	6	0.503202	0.968531	-43.587	FALSE	Down	0.0526316	0.0526316	5	5.51243	6.15132	-39.6191	FALSE
The role of Nef in HIV-1 replication and disease pathogenesis	Down	0.157895	0.157895	7	0.172306	0.529881	-37.0514	FALSE	Down	0.157895	0.157895	11	2.80726	3.33939	-27.1473	FALSE
SCF(Skp2)-mediated degradation of p27/p21	Down	0.368421	0.157895	9	1.87018	0.194914	-15.9255	FALSE	Down	0.105263	0.526316	24	0.966543	-0.711458	-16.7566	FALSE
Degradation of beta-catenin by the destruction complex	Down	0.368421	0.157895	15	1.89314	-0.604704	-18.3499	FALSE	Up	0.0526316	0.0526316	34	2.43123	0.181761	4.24843	FALSE
Stimulation of the cell death response by PAK-2p34	Down	0.157895	0.157895	1	0.732695	0.784	-24.8712	FALSE	Down	0.473684	0.473684	1	0.100545	0.203375	-18.7405	FALSE
Cohesin Loading onto Chromatin	Down	0.157895	0.157895	3	1.53033	1.73762	-25.3052	FALSE	Down	0.315789	0.421053	8	0.700595	1.15509	-11.7417	FALSE
Mitotic Metaphase and Anaphase	Down	0.368421	0.157895	40	1.18729	-0.135693	-11.3582	FALSE	Down	0.210526	0.210526	124	2.77845	1.92207	-24.2513	FALSE
HSP90 chaperone cycle for steroid hormone receptors (SHR) in the presence of ligand	Down	0.0526316	0.157895	4	0.462838	0.112483	-47.5866	FALSE	Down	0.263158	0.368421	24	0.435841	0.570128	-24.5341	FALSE
HSF1 activation	Down	0.157895	0.157895	4	0.975918	1.34722	-22.2793	FALSE	Up	0.842105	0.842105	10	-0.277002	-0.251607	46.4556	FALSE
HSF1-dependent transactivation	Down	0.157895	0.157895	4	1.04618	1.30977	-22.6794	FALSE	Up	0.894737	0.894737	14	-0.568631	-0.773079	40.8863	FALSE
Transport of small molecules	Down	0.157895	0.157895	93	1.49074	2.7559	-23.5376	FALSE	Down	0.000526316	0.000526316	223	1.16005	2.90078	-5.49532	TRUE
Chaperonin-mediated protein folding	Down	0.157895	0.157895	18	0.87033	1.07001	-14.9386	FALSE	Down	0.263158	0.368421	41	0.323052	0.72238	-50.4288	FALSE
Association of TriC/CCT with target proteins during biosynthesis	Up	0.0526316	0.157895	10	1.6059	2.23383	0.0577622	FALSE	Down	0.473684	0.473684	21	0.0643143	0.851125	-24.8877	FALSE
Protein folding	Down	0.157895	0.157895	18	0.87033	1.07001	-14.9386	FALSE	Down	0.789474	0.789474	45	-0.127365	0.33754	-45.8322	FALSE
mRNA decay by 3' to 5' exoribonuclease	Up	0.0526316	0.157895	3	0.73616	1.11328	3.65781	FALSE	Down	0.105263	0.157895	9	1.45539	2.12013	-2.12998	FALSE
Myogenesis	Down	0.157895	0.157895	5	1.02942	0.800938	-8.37282	FALSE	Down	0.0526316	0.0526316	10	1.33477	1.68646	-9.04571	FALSE
Uptake and actions of bacterial toxins	Down	0.0526316	0.157895	4	1.06307	1.04884	-8.34114	FALSE	Up	0.894737	0.894737	12	-1.02416	-0.720933	16.4852	FALSE
Programmed Cell Death	Down	0.263158	0.157895	34	1.47332	0.955005	-40.2216	FALSE	Down	0.578947	0.631579	81	-0.150884	-0.215892	-15.2083	FALSE
Degradation of GLI1 by the proteasome	Down	0.473684	0.157895	7	1.09451	-0.899236	-32.7271	FALSE	Up	0.105263	0.526316	21	0.398138	-1.4637	2.68031	FALSE
Activation of anterior HOX genes in hindbrain development during early embryogenesis	Down	0.157895	0.157895	14	1.28923	0.322783	-32.3704	FALSE	Down	0.789474	0.789474	43	-0.583306	-0.984186	-7.59092	FALSE
Disorders of transmembrane transporters	Down	0.263158	0.157895	23	2.13929	1.16854	-13.9595	FALSE	Down	0.000526316	0.000526316	57	1.89213	0.654945	-3.04618	TRUE
Activation of HOX genes during differentiation	Down	0.157895	0.157895	14	1.28923	0.322783	-32.3704	FALSE	Down	0.789474	0.789474	43	-0.583306	-0.984186	-7.59092	FALSE
RAF activation	Down	0.157895	0.157895	12	1.29236	-0.0187649	-9.87615	FALSE	Down	0.157895	0.0526316	17	1.63931	0.5285	-3.64897	FALSE
HDR through Single Strand Annealing (SSA)	Down	0.157895	0.157895	11	0.466697	0.538201	-3.32568	FALSE	Down	0.631579	0.631579	19	-0.341238	-0.206116	-9.96396	FALSE
Resolution of D-Loop Structures	Down	0.157895	0.157895	9	0.363331	0.554905	-2.83797	FALSE	Down	0.526316	0.526316	17	-0.675749	-0.252397	-4.37994	FALSE
Resolution of D-loop Structures through Holliday Junction Intermediates	Down	0.157895	0.157895	9	0.363331	0.554905	-2.83797	FALSE	Down	0.526316	0.526316	17	-0.675749	-0.252397	-4.37994	FALSE
Assembly of the pre-replicative complex	Down	0.368421	0.157895	16	1.59829	-0.39799	-40.5708	FALSE	Down	0.526316	0.526316	47	0.0159595	-1.17039	-14.1232	FALSE
Mitotic Anaphase	Down	0.368421	0.157895	40	1.18729	-0.135693	-11.3582	FALSE	Down	0.210526	0.210526	124	2.77845	1.92207	-24.2513	FALSE
Death Receptor Signaling	Down	0.157895	0.157895	30	0.963357	1.52316	-6.56027	FALSE	Up	0.421053	0.421053	78	0.624514	1.33082	3.05042	FALSE
TFAP2 (AP-2) family regulates transcription of growth factors and their receptors	Up	0.157895	0.157895	3	2.0392	2.14982	7.68306	FALSE	Down	0.368421	0.263158	5	-0.323684	-0.0851924	-2.92531	FALSE
RUNX2 regulates osteoblast differentiation	Down	0.157895	0.157895	7	0.724469	0.650974	-20.9906	FALSE	Down	0.947368	0.947368	9	-1.01223	-0.883785	-7.92599	FALSE
RUNX2 regulates bone development	Down	0.157895	0.157895	7	0.724469	0.650974	-20.9906	FALSE	Down	0.842105	0.842105	12	-1.14815	-0.915618	-5.03378	FALSE
VLDL clearance	Down	0.263158	0.157895	1	1.07342	1.34197	-31.8065	FALSE
Regulation of cortical dendrite branching	Down	0.105263	0.157895	2	-0.0371427	0.230832	-4.28223	FALSE	Down	0.263158	0.263158	2	1.26606	1.51745	-14.6324	FALSE
HCMV Early Events	Down	0.473684	0.157895	21	1.11566	-0.25505	-30.6603	FALSE	Down	0.0526316	0.157895	51	1.87876	0.696961	-32.0631	FALSE
Signaling by MRAS-complex mutants	Down	0.157895	0.157895	2	1.66796	1.83019	-1.60224	FALSE	Up	0.210526	0.421053	4	0.575511	0.819453	7.13923	FALSE
SHOC2 M1731 mutant abolishes MRAS complex function	Down	0.157895	0.157895	2	1.66796	1.83019	-1.60224	FALSE	Up	0.210526	0.421053	4	0.575511	0.819453	7.13923	FALSE
Gain-of-function MRAS complexes activate RAF signaling	Down	0.157895	0.157895	2	1.66796	1.83019	-1.60224	FALSE	Up	0.210526	0.421053	4	0.575511	0.819453	7.13923	FALSE
Defective ADA disrupts (deoxy)adenosine deamination	Down	0.0526316	0.157895	1	1.09526	1.31004	-18.5653	FALSE	Down	0.578947	0.578947	1	-0.355818	-0.202882	-16.8108	FALSE
Serine biosynthesis	Down	0.0526316	0.157895	3	1.6159	2.06505	-193.254	FALSE	Down	0.684211	0.684211	7	-0.231619	0.262005	-44.36	FALSE
Glycosphingolipid biosynthesis	Down	0.157895	0.157895	2	1.77637	2.13138	-15.3349	FALSE	Down	0.210526	0.210526	6	2.38963	3.03612	-1.57822	FALSE
Signaling by FGFR in disease	Up	0.315789	0.210526	7	0.827696	0.372076	1.77806	FALSE	Up	0.578947	0.578947	29	-0.121772	-0.574851	2.56139	FALSE
Oxygen-dependent proline hydroxylation of Hypoxia-inducible Factor Alpha	Down	0.631579	0.210526	6	1.1905	-0.658854	-27.0251	FALSE	Down	0.315789	0.421053	23	0.0700098	-1.40632	-2.20258	FALSE
Constitutive Signaling by Ligand-Responsive EGFR Cancer Variants	Down	0.315789	0.210526	2	0.491756	-0.313091	-9.9904	FALSE	Up	0.684211	0.789474	12	-0.860907	-1.76488	30.3393	FALSE
Acyl chain remodelling of PI	Down	0.263158	0.210526	1	0.699598	0.947488	-12.2949	FALSE	Up	0.894737	0.894737	1	-0.851604	-0.727004	5.64411	FALSE
Initial triggering of complement	Down	0.210526	0.210526	2	1.2929	1.46055	-43.1057	FALSE
FGFR2 mutant receptor activation	Up	0.210526	0.210526	1	1.11856	0.514655	6.76837	FALSE	Up	0.157895	0.157895	11	0.971155	0.505605	9.9041	FALSE
Signaling by Rho GTPases	Down	0.210526	0.210526	150	1.44058	2.64112	-10.3689	FALSE	Down	0.0526316	0.0526316	330	3.83492	5.4149	-12.7386	FALSE
Dermatan sulfate biosynthesis	Down	0.105263	0.210526	1	0.604335	0.838518	-12.6216	FALSE	Down	0.578947	0.473684	2	-0.168477	0.0614221	-23.0716	FALSE
Signaling by Hippo	Down	0.210526	0.210526	5	0.806283	1.14684	-23.7368	FALSE	Up	1	1	14	-1.73208	-1.19309	3.99239	FALSE
COPII-mediated vesicle transport	Up	0.210526	0.210526	15	1.10305	1.88121	0.388937	FALSE	Down	0.000526316	0.000526316	33	1.39966	2.36284	-2.44715	TRUE
Fatty acids	Down	0.105263	0.210526	1	0.557475	0.822267	-4.41913	FALSE
Eicosanoids	Down	0.105263	0.210526	1	0.557475	0.822267	-4.41913	FALSE
MHC class II antigen presentation	Down	0.105263	0.210526	28	0.331932	1.09921	-14.5485	FALSE	Down	0.0526316	0.0526316	54	4.60376	5.32976	-20.9828	FALSE
Selenoamino acid metabolism	Up	0.105263	0.210526	12	0.975061	1.26573	57.5435	FALSE	Up	1	0.894737	53	-0.794514	-0.501814	11.7783	FALSE
DAP12 signaling	Down	0.263158	0.210526	3	0.694971	-0.278271	-8.36647	FALSE	Up	0.473684	0.789474	10	-0.534146	-1.34111	7.11944	FALSE
Signaling by Leptin	Up	0.210526	0.210526	3	0.541673	0.390398	16.4684	FALSE	Down	0.157895	0.157895	6	1.49185	0.92423	-20.1721	FALSE
HDACs deacetylate histones	Down	0.526316	0.210526	10	1.03264	-0.241302	-30.639	FALSE	Down	0.263158	0.263158	22	0.784566	0.319257	-13.0516	FALSE
Metabolism of polyamines	Up	0.736842	0.210526	8	1.00199	-0.525601	7.63314	FALSE	Down	0.421053	0.526316	18	0.557029	-0.905607	-18.916	FALSE
Defective CHST14 causes EDS, musculocontractural type	Down	0.105263	0.210526	1	0.604335	0.838518	-12.6216	FALSE	Down	0.578947	0.473684	2	-0.168477	0.0614221	-23.0716	FALSE
Striated Muscle Contraction	Down	0.210526	0.210526	4	0.569936	1.10353	-0.727106	FALSE	Down	0.736842	0.631579	6	-0.0919387	0.329581	-35.2096	FALSE
G-protein beta:gamma signalling	Down	0.315789	0.210526	6	0.476562	0.147005	-15.7825	FALSE	Down	0.315789	0.315789	10	0.392339	0.214824	-6.23015	FALSE
Sema4D in semaphorin signaling	Down	0.315789	0.210526	8	1.171	1.55922	-2.26783	FALSE	Down	0.0526316	0.0526316	15	2.48024	2.99381	-13.9969	FALSE
Sema4D induced cell migration and growth-cone collapse	Up	0.210526	0.210526	7	1.07788	1.39514	0.11178	FALSE	Down	0.0526316	0.0526316	13	3.11875	3.64991	-22.8875	FALSE
Cell-cell junction organization	Down	0.105263	0.210526	16	1.57932	2.22233	-30.3463	FALSE	Down	0.473684	0.473684	26	0.0673563	0.557878	-24.8975	FALSE
SLC-mediated transmembrane transport	Up	0.210526	0.210526	23	0.989798	2.01896	2.1019	FALSE	Up	0.684211	0.578947	63	-0.286326	1.10885	10.4148	FALSE
Metal ion SLC transporters	Up	0.105263	0.210526	5	1.34599	1.92691	16.2556	FALSE	Down	0.684211	0.684211	5	0.272023	0.723738	-10.3172	FALSE
Recycling pathway of L1	Down	0.210526	0.210526	9	0.549467	0.731412	-33.0594	FALSE	Down	0.578947	0.578947	24	0.350566	0.225105	-87.2308	FALSE
Zinc influx into cells by the SLC39 gene family	Up	0.210526	0.210526	2	0.940905	1.3139	60.1297	FALSE	Down	0.684211	0.684211	2	-0.500613	-0.270891	-18.4225	FALSE
Defective MGAT2 causes CDG-2a	Down	0.315789	0.210526	1	0.750564	0.915642	-11.0994	FALSE
Mismatch Repair	Down	0.315789	0.210526	4	0.928137	0.820453	-26.9082	FALSE	Down	0.105263	0.105263	7	0.767255	0.704053	-14.7497	FALSE
Mismatch repair (MMR) directed by MSH2:MSH6 (MutSalpha)	Down	0.315789	0.210526	4	0.928137	0.820453	-26.9082	FALSE	Down	0.000526316	0.000526316	6	1.04357	0.914859	-16.4599	TRUE
Mismatch repair (MMR) directed by MSH2:MSH3 (MutSbeta)	Down	0.315789	0.210526	4	0.928137	0.820453	-26.9082	FALSE	Down	0.105263	0.105263	7	0.767255	0.704053	-14.7497	FALSE
PIWI-interacting RNA (piRNA) biogenesis	Up	0.210526	0.210526	1	1.11856	0.514655	6.76837	FALSE	Up	0.894737	0.789474	11	-0.83224	-1.04246	21.9085	FALSE
Constitutive Signaling by EGFRvIII	Down	0.315789	0.210526	2	0.491756	-0.313091	-9.9904	FALSE	Down	0.631579	0.736842	10	-0.844479	-1.57581	-7.01407	FALSE
Signaling by EGFRvIII in Cancer	Down	0.315789	0.210526	2	0.491756	-0.313091	-9.9904	FALSE	Down	0.631579	0.736842	10	-0.844479	-1.57581	-7.01407	FALSE
Signaling by Ligand-Responsive EGFR Variants in Cancer	Down	0.315789	0.210526	2	0.491756	-0.313091	-9.9904	FALSE	Up	0.684211	0.789474	12	-0.860907	-1.76488	30.3393	FALSE
Signaling by FGFR2	Down	0.421053	0.210526	6	1.14859	0.00528137	-15.0087	FALSE	Up	0.684211	0.684211	33	-0.155983	-1.35752	14.5995	FALSE
Signaling by FGFR2 in disease	Down	0.315789	0.210526	2	1.10421	0.00339539	-3.83761	FALSE	Up	0.368421	0.578947	19	0.213299	-0.683133	8.08299	FALSE
TNFR2 non-canonical NF-kB pathway	Down	0.526316	0.210526	10	1.06101	-0.466511	-31.2099	FALSE	Down	0.368421	0.421053	30	0.723376	-0.556837	-6.07182	FALSE
Ub-specific processing proteases	Down	0.421053	0.210526	35	0.368664	-0.290584	-16.4466	FALSE	Down	0.736842	0.736842	95	-1.21026	-1.26187	-8.29603	FALSE
RNA Polymerase I Promoter Clearance	Down	0.315789	0.210526	16	0.981541	-0.0587891	-20.3963	FALSE	Down	0.210526	0.315789	31	0.751367	0.124793	-4.20582	FALSE
RNA Polymerase I Transcription	Down	0.315789	0.210526	16	0.981541	-0.0587891	-20.3963	FALSE	Down	0.210526	0.315789	31	0.751367	0.124793	-4.20582	FALSE
Signal attenuation	Up	0.105263	0.210526	3	0.390726	0.0714281	6.27262	FALSE	Up	0.157895	0.473684	5	0.768917	0.16393	21.0891	FALSE
Ubiquitin-dependent degradation of Cyclin D	Down	0.473684	0.210526	5	1.67598	-0.541525	-18.2866	FALSE	Up	0.631579	0.947368	17	0.0212035	-1.8324	10.5406	FALSE
TNF signaling	Down	0.210526	0.210526	7	0.102586	0.414898	-14.1548	FALSE	Up	0.526316	0.526316	33	-0.567571	-0.146814	4.66142	FALSE
Signaling by FGFR2 IIIa TM	Up	0.210526	0.210526	1	1.11856	0.514655	6.76837	FALSE	Up	0.157895	0.263158	10	1.12162	0.630293	11.3086	FALSE
RET signaling	Up	0.210526	0.210526	6	0.640726	0.619668	1.77909	FALSE	Up	0.368421	0.473684	18	-0.260636	-0.972608	0.21817	FALSE
Transcriptional regulation by RUNX3	Down	0.421053	0.210526	19	1.05712	0.271639	-15.0504	FALSE	Up	0.368421	0.368421	42	1.02304	-0.175535	2.65243	FALSE
Phenylalanine and tyrosine metabolism	Up	0.210526	0.210526	2	1.24558	1.63877	22.0401	FALSE	Up	0.105263	0.105263	3	1.14378	1.58408	11.0493	FALSE
Interleukin-33 signaling	Down	0.210526	0.210526	1	-0.0274597	0.190516	-3.26874	FALSE	Down	0.473684	0.368421	2	-0.464604	-0.257871	-4.20239	FALSE
Peroxisomal protein import	Down	0.315789	0.210526	7	0.0580973	0.717574	-11.4871	FALSE	Up	0.631579	0.631579	26	-1.01979	-0.493534	9.28679	FALSE
Blood group systems biosynthesis	Down	0.210526	0.210526	2	0.462754	0.838969	-5.28393	FALSE
Lewis blood group biosynthesis	Down	0.210526	0.210526	2	0.462754	0.838969	-5.28393	FALSE
Signaling by PDGFRA transmembrane, juxtamembrane and kinase domain mutants	Down	0.210526	0.210526	3	1.02397	0.0431756	-2.81795	FALSE	Down	0.578947	0.894737	7	-0.403292	-1.28233	-1.92745	FALSE
Signaling by PDGFRA extracellular domain mutants	Down	0.210526	0.210526	3	1.02397	0.0431756	-2.81795	FALSE	Down	0.578947	0.894737	7	-0.403292	-1.28233	-1.92745	FALSE
Signaling by Rho GTPases, Miro GTPases and RHOBTB3	Down	0.210526	0.210526	152	1.43279	2.65316	-10.299	FALSE	Down	0.0526316	0.0526316	337	3.97502	5.61876	-12.7075	FALSE
Antigen Presentation: Folding, assembly and peptide loading of class I MHC	Down	0.210526	0.210526	8	0.982547	1.43362	-37.6266	FALSE	Down	0.578947	0.578947	10	-0.419342	-0.00827126	-42.5658	FALSE
Transmission across Chemical Synapses	Down	0.157895	0.263158	32	0.136644	0.129807	-11.6889	FALSE	Down	0.894737	1	67	-1.47555	-1.074	-15.3797	FALSE
Activation of BH3-only proteins	Down	0.368421	0.263158	5	0.220306	0.189908	-157.733	FALSE	Up	1	1	16	-1.69741	-1.39764	16.873	FALSE
Transcription of E2F targets under negative control by DREAM complex	Down	0.263158	0.263158	9	1.11973	0.84319	-10.9373	FALSE	Down	0.526316	0.421053	11	0.253522	0.201848	-7.61605	FALSE
Acyl chain remodelling of PS	Down	0.157895	0.263158	3	0.0470597	0.511641	-5.24678	FALSE	Down	0.894737	0.894737	5	-0.616542	-0.239489	-46.7554	FALSE
Acyl chain remodelling of PE	Down	0.210526	0.263158	5	0.371866	0.962213	-4.98256	FALSE	Down	0.894737	0.894737	6	-0.704326	-0.292314	-38.2888	FALSE
Polo-like kinase mediated events	Down	0.157895	0.263158	9	1.16231	1.54252	-9.30815	FALSE	Down	0.631579	0.631579	10	-0.0121326	-0.031399	-44.4069	FALSE
IRF3 mediated activation of type 1 IFN	Down	0.157895	0.263158	1	1.01566	1.22345	-7.87258	FALSE	Up	0.473684	0.473684	2	0.208994	0.348017	7.82588	FALSE
PP2A-mediated dephosphorylation of key metabolic factors	Down	0.578947	0.263158	3	1.1524	-0.690285	-22.3053	FALSE	Down	0.0526316	0.0526316	3	4.46446	1.93979	-46.1652	FALSE
Synthesis of PIPs at the early endosome membrane	Down	0.368421	0.263158	3	0.460482	0.904411	-0.00973601	FALSE	Down	0.736842	0.736842	9	-1.19188	-0.75803	-2.88145	FALSE
Signaling by NTRKs	Down	0.473684	0.263158	27	0.626396	-0.213565	-1.47809	FALSE	Down	0.0526316	0.0526316	61	3.2661	2.56066	-10.2283	FALSE
Activation of APC/C and APC/C:Cdc20 mediated degradation of mitotic proteins	Down	0.684211	0.263158	7	1.3006	-0.581586	-26.6382	FALSE	Down	0.421053	0.526316	33	0.526242	-0.726038	-32.9461	FALSE
Synthesis of IPs in the nucleus	Down	0.157895	0.263158	2	0.127672	0.530993	-5.61571	FALSE	Down	0.000526316	0.000526316	4	1.48238	2.00598	-0.212027	TRUE
Downstream signal transduction	Down	0.263158	0.263158	8	1.14546	0.784424	-8.16928	FALSE	Down	0.157895	0.157895	17	1.1537	0.332318	-6.30364	FALSE
FGFR3 ligand binding and activation	Down	0.0526316	0.263158	2	0.553393	0.727632	-7.14044	FALSE	Down	0.315789	0.315789	1	-0.325932	-0.316261	-4.14059	FALSE
FGFR3c ligand binding and activation	Down	0.0526316	0.263158	2	0.553393	0.727632	-7.14044	FALSE	Down	0.315789	0.315789	1	-0.325932	-0.316261	-4.14059	FALSE
Beta-catenin phosphorylation cascade	Down	0.368421	0.263158	7	0.923875	-0.411137	-10.7683	FALSE	Down	0.0526316	0.0526316	10	2.34925	1.05704	-12.0077	FALSE
PI3K events in ERBB2 signaling	Down	0.368421	0.263158	3	0.709478	0.551092	-8.29225	FALSE	Up	0.578947	0.578947	7	-1.31343	-1.53983	4.47206	FALSE
Signaling by NOTCH1	Down	0.263158	0.263158	13	0.604456	0.61514	-4.32625	FALSE	Up	0.157895	0.157895	34	0.766227	0.42689	12.7782	FALSE
Carnitine metabolism	Down	0.263158	0.263158	3	0.0768925	0.0912526	-1.94411	FALSE	Up	0.631579	0.421053	6	0.0412404	0.361249	7.51068	FALSE
Constitutive Signaling by Aberrant PI3K in Cancer	Down	0.368421	0.263158	14	0.524181	0.523645	-2.85772	FALSE	Up	0.368421	0.315789	24	-0.211945	-0.532461	4.31251	FALSE
Resolution of Sister Chromatid Cohesion	Down	0.473684	0.263158	26	0.658145	0.179043	-10.8938	FALSE	Down	0.315789	0.315789	70	2.17268	1.80707	-31.7498	FALSE
Attenuation phase	Down	0.157895	0.263158	3	1.36564	1.70481	-28.605	FALSE	Up	1	1	11	-0.270702	-0.587803	50.4765	FALSE
Transcriptional Regulation by TP53	Down	0.263158	0.263158	78	0.628457	1.18742	-14.3938	FALSE	Up	0.000526316	0.000526316	190	2.34273	3.13626	24.7948	TRUE
Semaphorin interactions	Down	0.105263	0.263158	15	0.553886	1.0456	-3.86694	FALSE	Up	0.157895	0.157895	28	1.97224	2.59841	10.6443	FALSE
CTLA4 inhibitory signaling	Down	0.368421	0.263158	8	0.754395	-0.612564	-11.9131	FALSE	Down	0.000526316	0.0526316	10	3.33692	1.30829	-27.566	TRUE
Peroxisomal lipid metabolism	Down	0.105263	0.263158	4	0.181047	0.679653	-5.1816	FALSE	Down	0.315789	0.315789	10	-0.0897841	0.476482	-5.06685	FALSE
Signal regulatory protein family interactions	Up	0.105263	0.263158	5	0.411662	0.737762	50.2196	FALSE	Up	0.0526316	0.0526316	5	2.78948	1.78409	6.02506	FALSE
EPHB-mediated forward signaling	Down	0.263158	0.263158	12	0.354797	0.722653	-16.1458	FALSE	Down	0.263158	0.263158	22	1.44391	1.52204	-21.6743	FALSE
Platelet sensitization by LDL	Down	0.263158	0.263158	7	1.33258	-0.2567	-13.2298	FALSE	Down	0.000526316	0.0526316	8	4.16763	1.86301	-32.864	TRUE
Na+/Cl- dependent neurotransmitter transporters	Up	0.263158	0.263158	2	1.06718	1.31746	1.18204	FALSE	Up	0.0526316	0.0526316	1	1.26461	1.54862	228.047	FALSE
Mitotic G1 phase and G1/S transition	Down	0.368421	0.263158	32	1.83984	0.867531	-16.7029	FALSE	Down	0.315789	0.210526	65	1.64148	0.411149	-15.9818	FALSE
SUMOylation of chromatin organization proteins	Up	0.263158	0.263158	10	1.06072	0.163379	1.91359	FALSE	Down	0.000526316	0.000526316	41	1.83261	1.17313	-5.8092	TRUE
Disassembly of the destruction complex and recruitment of AXIN to the membrane	Down	0.368421	0.263158	8	1.03364	-0.133999	-11.7542	FALSE	Up	0.263158	0.157895	16	1.52066	0.697557	0.802782	FALSE
Signaling by AXIN mutants	Down	0.368421	0.263158	7	0.923875	-0.411137	-10.7683	FALSE	Down	0.0526316	0.0526316	8	2.83159	1.33052	-20.9668	FALSE
Signaling by CTNNB1 phospho-site mutants	Down	0.368421	0.263158	7	0.923875	-0.411137	-10.7683	FALSE	Down	0.0526316	0.0526316	9	2.5305	1.10832	-16.4886	FALSE
Signaling by APC mutants	Down	0.368421	0.263158	7	0.923875	-0.411137	-10.7683	FALSE	Down	0.0526316	0.0526316	8	2.83159	1.33052	-20.9668	FALSE
Signaling by AMER1 mutants	Down	0.368421	0.263158	7	0.923875	-0.411137	-10.7683	FALSE	Down	0.0526316	0.0526316	8	2.83159	1.33052	-20.9668	FALSE
Miscellaneous transport and binding events	Down	0.263158	0.263158	8	0.549857	1.26358	-5.86011	FALSE	Down	0.000526316	0.000526316	12	2.65847	3.54601	-10.7355	TRUE
Signaling by GSK3beta mutants	Down	0.368421	0.263158	7	0.923875	-0.411137	-10.7683	FALSE	Down	0.0526316	0.0526316	9	2.5305	1.10832	-16.4886	FALSE
CTNNB1 S33 mutants aren't phosphorylated	Down	0.368421	0.263158	7	0.923875	-0.411137	-10.7683	FALSE	Down	0.0526316	0.0526316	9	2.5305	1.10832	-16.4886	FALSE
CTNNB1 S37 mutants aren't phosphorylated	Down	0.368421	0.263158	7	0.923875	-0.411137	-10.7683	FALSE	Down	0.0526316	0.0526316	9	2.5305	1.10832	-16.4886	FALSE
CTNNB1 S45 mutants aren't phosphorylated	Down	0.368421	0.263158	7	0.923875	-0.411137	-10.7683	FALSE	Down	0.0526316	0.0526316	9	2.5305	1.10832	-16.4886	FALSE
CTNNB1 T41 mutants aren't phosphorylated	Down	0.368421	0.263158	7	0.923875	-0.411137	-10.7683	FALSE	Down	0.0526316	0.0526316	9	2.5305	1.10832	-16.4886	FALSE
APC truncation mutants have impaired AXIN binding	Down	0.368421	0.263158	7	0.923875	-0.411137	-10.7683	FALSE	Down	0.0526316	0.0526316	8	2.83159	1.33052	-20.9668	FALSE
AXIN missense mutants destabilize the destruction complex	Down	0.368421	0.263158	7	0.923875	-0.411137	-10.7683	FALSE	Down	0.0526316	0.0526316	8	2.83159	1.33052	-20.9668	FALSE
Truncations of AMER1 destabilize the destruction complex	Down	0.368421	0.263158	7	0.923875	-0.411137	-10.7683	FALSE	Down	0.0526316	0.0526316	8	2.83159	1.33052	-20.9668	FALSE
Defective SLC6A5 causes hyperekplexia 3 (HKPX3)	Down	0.263158	0.263158	1	1.46437	1.55448	-20.8511	FALSE
SLC transporter disorders	Down	0.263158	0.263158	15	1.59616	1.46983	-6.83522	FALSE	Down	0.000526316	0.000526316	35	2.58395	2.14294	-8.7161	TRUE
Defective SLC6A2 causes orthostatic intolerance (OI)	Down	0.263158	0.263158	1	1.46437	1.55448	-20.8511	FALSE
Hedgehog 'on' state	Down	0.368421	0.263158	11	0.0141489	-0.991648	-20.2828	FALSE	Up	0.315789	0.315789	29	0.120844	-0.941683	1.30507	FALSE
Signaling by FGFR3	Down	0.263158	0.263158	5	0.81989	-0.286183	-16.363	FALSE	Up	0.473684	0.684211	19	-0.583663	-1.94119	20.2034	FALSE
ERBB2 Regulates Cell Motility	Down	0.368421	0.263158	3	0.709478	0.551092	-8.29225	FALSE	Down	0.684211	0.684211	6	-0.585792	-0.499992	-8.1493	FALSE
TP53 Regulates Transcription of Caspase Activators and Caspases	Down	0.157895	0.263158	2	0.0441841	0.319265	-3.8233	FALSE	Up	0.526316	0.421053	4	-0.446919	-0.263291	1.82057	FALSE
COPI-mediated anterograde transport	Down	0.263158	0.263158	18	1.25662	1.73135	-15.0514	FALSE	Down	0.368421	0.368421	46	1.25519	1.91739	-16.7762	FALSE
Switching of origins to a post-replicative state	Down	0.368421	0.263158	14	0.93044	-0.287977	-21.035	FALSE	Down	0.421053	0.736842	42	0.0666753	-0.979552	-18.2023	FALSE
Cyclin E associated events during G1/S transition	Down	0.263158	0.263158	15	1.47625	0.182889	-12.0382	FALSE	Down	0.421053	0.842105	34	0.171991	-1.12058	-14.401	FALSE
G1/S-Specific Transcription	Down	0.263158	0.263158	12	1.10698	1.07639	-20.5111	FALSE	Down	0.631579	0.421053	15	0.0515339	0.0462067	-4.78492	FALSE
Synthesis of DNA	Down	0.473684	0.263158	22	1.16312	0.154563	-19.6505	FALSE	Down	0.421053	0.421053	59	0.117482	-0.697021	-15.6866	FALSE
S Phase	Down	0.263158	0.263158	37	1.99817	1.46683	-13.9992	FALSE	Down	0.631579	0.736842	84	0.297163	-0.103386	-18.195	FALSE
DNA Replication	Down	0.578947	0.263158	26	1.39475	-0.269155	-30.5921	FALSE	Down	0.421053	0.631579	70	-0.0722748	-1.11382	-17.7042	FALSE
p53-Dependent G1 DNA Damage Response	Down	0.789474	0.263158	9	0.477478	-0.961138	-25.7963	FALSE	Down	0.263158	0.736842	25	0.420042	-1.10903	-14.1358	FALSE
p53-Dependent G1/S DNA damage checkpoint	Down	0.789474	0.263158	9	0.477478	-0.961138	-25.7963	FALSE	Down	0.263158	0.736842	25	0.420042	-1.10903	-14.1358	FALSE
Cyclin A:Cdk2-associated events at S phase entry	Down	0.263158	0.263158	17	1.28255	0.116466	-15.0929	FALSE	Down	0.526316	0.842105	36	0.0619373	-1.16057	-23.8902	FALSE
Gluconeogenesis	Down	0.263158	0.263158	3	0.842475	1.31594	-2.52905	FALSE	Down	0.894737	0.894737	15	-0.866964	-0.203036	-126.702	FALSE
Apoptotic execution phase	Down	0.263158	0.263158	10	1.15856	1.25383	-25.9506	FALSE	Down	0.631579	0.526316	20	-0.0362343	0.397973	-72.0404	FALSE
ERBB2 Activates PTK6 Signaling	Down	0.368421	0.263158	3	0.709478	0.551092	-8.29225	FALSE	Down	0.684211	0.684211	4	-1.04098	-0.936747	-5.29402	FALSE
ATF6B (ATF6-beta) activates chaperones	Down	0.157895	0.263158	1	0.988119	1.14259	-254.779	FALSE	Down	0.894737	0.894737	3	-0.765606	-0.530756	-135.436	FALSE
ESR-mediated signaling	Down	0.157895	0.263158	43	1.1363	0.397074	-12.8635	FALSE	Up	0.0526316	0.0526316	94	1.47641	1.19046	2.2701	FALSE
Signaling by NOTCH3	Down	0.157895	0.263158	10	1.44151	1.66596	-16.0663	FALSE	Up	0.0526316	0.0526316	21	1.06444	0.896415	27.2054	FALSE
NOTCH3 Intracellular Domain Regulates Transcription	Down	0.263158	0.263158	4	0.782281	1.06641	-20.9332	FALSE	Down	0.0526316	0.0526316	9	1.96124	1.61018	-12.6872	FALSE
Iron uptake and transport	Down	0.157895	0.263158	13	1.29555	1.81273	-135.588	FALSE	Down	0.000526316	0.0526316	33	2.6918	3.31834	-14.9569	TRUE
HCMV Infection	Down	0.578947	0.263158	22	0.94958	-0.341908	-29.4378	FALSE	Down	0.263158	0.263158	61	1.5747	0.659102	-25.9509	FALSE
NFE2L2 regulates pentose phosphate pathway genes	Down	0.368421	0.263158	2	1.00566	1.31431	-317.289	FALSE	Down	0.0526316	0.0526316	5	1.67962	1.15238	-32.5422	FALSE
Activation of NOXA and translocation to mitochondria	Down	0.315789	0.315789	3	-0.0443288	-0.0565879	-7.52555	FALSE	Down	1	1	5	-1.16213	-1.08798	-2.37209	FALSE
Regulation of gene expression by Hypoxia-inducible Factor	Up	0.315789	0.315789	2	0.607953	0.854778	15.1243	FALSE	Up	0.368421	0.157895	6	1.08206	0.63202	28.4722	FALSE
Activation of PUMA and translocation to mitochondria	Down	0.315789	0.315789	3	-0.0443288	-0.0565879	-7.52555	FALSE	Up	1	1	6	-1.38907	-1.27455	2.15597	FALSE
Amine Oxidase reactions	Up	0.421053	0.315789	1	0.195651	0.0428166	106.482	FALSE	Down	0.631579	0.631579	1	-0.0175335	-0.040722	-43.7219	FALSE
PAOs oxidise polyamines to amines	Up	0.421053	0.315789	1	0.195651	0.0428166	106.482	FALSE	Down	0.631579	0.631579	1	-0.0175335	-0.040722	-43.7219	FALSE
Reversible hydration of carbon dioxide	Down	0.315789	0.315789	1	0.424406	0.717955	-66.2521	FALSE	Down	0.578947	0.578947	1	-0.371999	-0.198572	-3.36665	FALSE
Late Phase of HIV Life Cycle	Up	0.315789	0.315789	18	0.479585	0.0550208	2.78995	FALSE	Up	0.000526316	0.105263	72	1.75062	1.353	5.52613	TRUE
Mitochondrial transcription initiation	Up	0.315789	0.315789	1	0.58787	0.852369	11.4791	FALSE	Down	0.842105	0.736842	2	-0.810505	-0.600639	-9.77889	FALSE
Glucagon signaling in metabolic regulation	Down	0.526316	0.315789	6	0.294129	0.0341657	-16.8731	FALSE	Down	0.947368	0.842105	9	-1.02297	-1.0048	-4.63209	FALSE
Glycosphingolipid metabolism	Up	0.315789	0.315789	7	0.579968	1.16351	31.8028	FALSE	Down	0.210526	0.210526	18	1.82341	2.71318	-6.54958	FALSE
Formation of HIV elongation complex in the absence of HIV Tat	Down	0.526316	0.315789	5	0.496155	0.32629	-0.295721	FALSE	Up	0.0526316	0.263158	22	1.58672	1.46425	9.77097	FALSE
HIV Transcription Elongation	Down	0.526316	0.315789	5	0.496155	0.32629	-0.295721	FALSE	Up	0.0526316	0.157895	21	1.6985	1.54702	9.91127	FALSE
Transcription of the HIV genome	Up	0.421053	0.315789	9	0.507642	0.635082	4.34016	FALSE	Up	0.578947	0.578947	32	0.791604	0.913709	11.6871	FALSE
Formation of HIV-1 elongation complex containing HIV-1 Tat	Down	0.526316	0.315789	5	0.496155	0.32629	-0.295721	FALSE	Up	0.0526316	0.157895	21	1.6985	1.54702	9.91127	FALSE
Tat-mediated elongation of the HIV-1 transcript	Down	0.526316	0.315789	5	0.496155	0.32629	-0.295721	FALSE	Up	0.0526316	0.157895	21	1.6985	1.54702	9.91127	FALSE
Trafficking and processing of endosomal TLR	Down	0.210526	0.315789	3	0.188764	0.582705	-23.3063	FALSE	Down	0.526316	0.526316	7	0.270486	0.682628	-5.65488	FALSE
Viral Messenger RNA Synthesis	Up	0.578947	0.315789	7	0.907328	-0.217971	4.51376	FALSE	Down	0.105263	0.210526	31	1.64553	0.497063	-2.26099	FALSE
Signaling by TGF-beta Receptor Complex	Up	0.210526	0.315789	22	0.235339	0.544335	5.10849	FALSE	Down	0.684211	0.684211	56	0.334765	0.672194	-9.77735	FALSE
DARPP-32 events	Down	0.421053	0.315789	6	1.28687	0.0201109	-12.9851	FALSE	Down	0.526316	0.263158	11	1.51164	0.380262	-5.50841	FALSE
Signaling by FGFR	Down	0.315789	0.315789	9	0.972461	0.212051	-10.4467	FALSE	Up	0.473684	0.473684	38	0.0955699	-0.85935	13.8304	FALSE
Androgen biosynthesis	Up	0.210526	0.315789	2	0.887371	1.20595	18.7685	FALSE	Up	0.684211	0.684211	2	-1.00113	-0.807654	5.31362	FALSE
Signaling by NOTCH2	Down	0.315789	0.315789	5	0.707156	0.862721	-14.8524	FALSE	Up	0.0526316	0.157895	12	1.43493	1.30791	56.0716	FALSE
Signaling by ALK	Up	0.526316	0.315789	4	0.448897	-0.217282	12.7602	FALSE	Up	0.210526	0.210526	12	0.432639	-0.204893	26.5006	FALSE
Keratan sulfate degradation	Down	0.210526	0.315789	1	0.312846	0.475824	-17.1464	FALSE	Down	0.736842	0.842105	2	-0.859792	-0.693235	-2.94426	FALSE
MicroRNA (miRNA) biogenesis	Up	0.421053	0.315789	3	0.131089	-0.156375	7.69696	FALSE	Up	0.631579	0.631579	16	-0.26322	-0.289948	0.688648	FALSE
DAP12 interactions	Down	0.684211	0.315789	4	0.21745	-0.524846	-7.02319	FALSE	Up	0.473684	0.789474	10	-0.534146	-1.34111	7.11944	FALSE
Signaling by NOTCH1 t(7;9)(NOTCH1:M1580_K2555) Translocation Mutant	Down	0.315789	0.315789	1	0.509897	0.580336	-21.023	FALSE	Down	0.578947	0.421053	4	-0.842594	-0.6609	-3.09457	FALSE
Constitutive Signaling by NOTCH1 t(7;9)(NOTCH1:M1580_K2555) Translocation Mutant	Down	0.315789	0.315789	1	0.509897	0.580336	-21.023	FALSE	Down	0.578947	0.421053	4	-0.842594	-0.6609	-3.09457	FALSE
Signaling by NOTCH1 HD Domain Mutants in Cancer	Down	0.315789	0.315789	1	0.509897	0.580336	-21.023	FALSE	Up	0.473684	0.578947	7	-1.06331	-1.19553	60.6377	FALSE
Constitutive Signaling by NOTCH1 HD Domain Mutants	Down	0.315789	0.315789	1	0.509897	0.580336	-21.023	FALSE	Up	0.473684	0.578947	7	-1.06331	-1.19553	60.6377	FALSE
Role of LAT2/NTAL/LAB on calcium mobilization	Down	0.526316	0.315789	3	0.0746212	-0.288645	-1.37656	FALSE	Up	0.578947	0.578947	8	-0.324002	-0.975073	6.48389	FALSE
POU5F1 (OCT4), SOX2, NANOG activate genes related to proliferation	Down	0.210526	0.315789	2	0.814044	0.75065	-3.57016	FALSE
NOTCH2 Activation and Transmission of Signal to the Nucleus	Down	0.315789	0.315789	5	0.707156	0.862721	-14.8524	FALSE	Up	0.263158	0.368421	10	0.537383	0.614597	63.7433	FALSE
Interconversion of polyamines	Up	0.421053	0.315789	1	0.195651	0.0428166	106.482	FALSE	Down	0.421053	0.421053	2	0.213847	0.288089	-42.5957	FALSE
Defective HEXB causes GM2G2	Down	0.210526	0.315789	1	0.312846	0.475824	-17.1464	FALSE
Deactivation of the beta-catenin transactivating complex	Down	0.315789	0.315789	11	1.16323	1.39362	-6.54995	FALSE	Up	0.0526316	0.157895	19	1.31509	1.33763	32.2325	FALSE
Adrenaline,noradrenaline inhibits insulin secretion	Down	0.210526	0.315789	5	0.0692884	-0.285764	-16.8403	FALSE	Down	0.736842	0.736842	7	-0.619924	-0.630693	-1.64254	FALSE
G alpha (q) signalling events	Down	0.210526	0.315789	20	0.487772	0.641751	-8.23751	FALSE	Up	0.894737	0.894737	46	-1.39258	-1.08368	290.346	FALSE
Sema4D mediated inhibition of cell attachment and migration	Down	0.315789	0.315789	1	0.460286	0.718951	-18.9251	FALSE	Up	0.631579	0.789474	3	-0.374067	-0.410269	14.2154	FALSE
Transport of bile salts and organic acids, metal ions and amine compounds	Up	0.315789	0.315789	10	1.12158	1.86641	0.5374	FALSE	Up	0.157895	0.157895	12	1.09793	1.82706	21.4532	FALSE
Sodium/Calcium exchangers	Up	0.315789	0.315789	2	0.471658	0.369975	26.1555	FALSE	Up	0.631579	0.631579	2	-0.426697	-0.384647	50.356	FALSE
NoRC negatively regulates rRNA expression	Down	0.631579	0.315789	13	0.331623	-0.518486	-21.4003	FALSE	Down	0.526316	0.631579	31	0.162116	-0.362482	-0.587841	FALSE
Vasopressin regulates renal water homeostasis via Aquaporins	Down	0.421053	0.315789	7	-0.1108	-0.338372	-14.7231	FALSE	Down	0.842105	0.842105	11	-1.18359	-1.11669	-3.48032	FALSE
Aquaporin-mediated transport	Down	0.421053	0.315789	7	-0.1108	-0.338372	-14.7231	FALSE	Down	0.842105	0.842105	11	-1.18359	-1.11669	-3.48032	FALSE
Activation of kainate receptors upon glutamate binding	Down	0.315789	0.315789	6	0.323446	-0.122883	-16.3272	FALSE	Up	0.789474	0.789474	9	-0.95069	-0.987447	8.11395	FALSE
Negative epigenetic regulation of rRNA expression	Down	0.631579	0.315789	13	0.331623	-0.518486	-21.4003	FALSE	Down	0.526316	0.526316	34	0.160257	-0.244193	-1.70117	FALSE
Deletions in the AXIN1 gene destabilize the destruction complex	Up	0.315789	0.315789	1	-0.213101	-0.111729	6.39126	FALSE	Up	0.000526316	0.000526316	1	0.578289	0.654989	6.85035	TRUE
Cardiac conduction	Down	0.105263	0.315789	19	1.19218	1.93742	-1.66118	FALSE	Down	0.526316	0.526316	29	-0.0648879	0.710594	-0.49981	FALSE
MyD88 deficiency (TLR5)	Down	0.315789	0.315789	1	0.307392	0.287369	-8.41085	FALSE	Down	0.526316	0.526316	1	0.113599	0.158546	-9.3178	FALSE
IRAK4 deficiency (TLR5)	Down	0.315789	0.315789	1	0.307392	0.287369	-8.41085	FALSE	Down	0.631579	0.526316	2	-0.230759	-0.11277	-6.88042	FALSE
SHC-mediated cascade:FGFR3	Down	0.526316	0.315789	2	0.463192	-0.175413	-10.4671	FALSE	Up	0.473684	0.684211	5	-0.244456	-1.05439	3.975	FALSE
FRS-mediated FGFR3 signaling	Down	0.526316	0.315789	2	0.463192	-0.175413	-10.4671	FALSE	Down	0.210526	0.315789	8	0.324608	-0.908737	-5.78897	FALSE
Downstream signaling of activated FGFR3	Down	0.526316	0.315789	2	0.463192	-0.175413	-10.4671	FALSE	Down	0.105263	0.210526	11	-0.111222	-1.33855	-2.70875	FALSE
Signaling by FGFR3 in disease	Down	0.526316	0.315789	2	0.463192	-0.175413	-10.4671	FALSE	Up	0.631579	0.736842	9	-0.87238	-1.65696	4.49901	FALSE
NIK-->noncanonical NF-kB signaling	Down	0.736842	0.315789	8	0.681055	-1.10098	-23.3412	FALSE	Up	0.105263	0.421053	21	0.860899	-1.01505	1.86892	FALSE
Regulation of TLR by endogenous ligand	Up	0.315789	0.315789	3	0.610562	0.741522	79.3695	FALSE	Down	0.684211	0.684211	1	-0.439942	-0.318027	-4.44304	FALSE
UCH proteinases	Down	0.473684	0.315789	10	1.31115	-0.601733	-58.8569	FALSE	Down	0.473684	0.789474	33	0.298101	-0.976797	-26.0428	FALSE
Cargo concentration in the ER	Down	0.210526	0.315789	7	1.77573	2.22732	-1.36773	FALSE	Down	0.000526316	0.000526316	17	1.72933	2.43842	-5.31685	TRUE
Formation of TC-NER Pre-Incision Complex	Down	0.315789	0.315789	5	1.00586	0.901012	-2.45049	FALSE	Up	0.684211	0.578947	21	0.0104341	-0.343773	21.1719	FALSE
Antimicrobial peptides	Down	0.315789	0.315789	4	0.556618	0.968313	-86.2397	FALSE	Up	0.684211	0.684211	3	-0.210592	0.0850134	20.1358	FALSE
Pyrimidine catabolism	Down	0.210526	0.315789	2	1.06976	1.45081	-1.48449	FALSE	Down	0.000526316	0.000526316	4	3.70071	4.31335	-77.0524	TRUE
RNA Polymerase I Transcription Initiation	Up	0.315789	0.315789	10	0.967	0.910671	5.42545	FALSE	Up	0.315789	0.105263	21	1.12032	0.893084	4.58327	FALSE
Regulation of IFNG signaling	Down	0.315789	0.315789	1	0.0231063	0.263547	-15.6515	FALSE	Down	0.473684	0.0526316	9	0.872134	0.56217	-9.2623	FALSE
Synaptic adhesion-like molecules	Up	0.315789	0.315789	1	-0.0960187	0.152903	19.3644	FALSE	Up	0.578947	0.578947	8	-0.545127	-0.118957	3.06524	FALSE
The role of GTSE1 in G2/M progression after G2 checkpoint	Down	0.631579	0.315789	7	0.994219	-1.11142	-53.5533	FALSE	Down	0.842105	0.842105	31	-0.156055	-1.74032	-22.2141	FALSE
TBC/RABGAPs	Up	0.315789	0.315789	7	0.625761	1.19069	3.12378	FALSE	Up	0.157895	0.157895	21	1.31431	2.07814	8.69473	FALSE
RUNX1 regulates transcription of genes involved in BCR signaling	Down	0.210526	0.315789	2	0.3017	0.543935	-8.43637	FALSE	Down	0.105263	0.105263	3	0.855005	1.13128	-8.29631	FALSE
RUNX1 regulates transcription of genes involved in interleukin signaling	Up	0.315789	0.315789	2	0.88005	1.08801	0.894259	FALSE	Down	0.000526316	0.000526316	2	1.01005	1.20673	-9.54519	TRUE
RUNX3 regulates NOTCH signaling	Down	0.315789	0.315789	3	0.543852	0.655568	-12.0448	FALSE	Up	0.0526316	0.0526316	7	2.53064	1.97634	0.230238	FALSE
RUNX3 regulates RUNX1-mediated transcription	Down	0.315789	0.315789	2	0.471028	0.646805	-12.441	FALSE	Down	0.000526316	0.000526316	1	1.11163	1.19817	-31.4261	TRUE
Plasma lipoprotein remodeling	Down	0.315789	0.315789	2	-0.157427	0.140202	-42.3795	FALSE	Up	1	0.894737	8	-1.49249	-1.16169	1.52374	FALSE
Transcriptional Regulation by MECP2	Up	0.315789	0.315789	12	-0.107513	-0.135793	7.76065	FALSE	Up	0.000526316	0.000526316	26	0.694769	0.890574	8.54039	TRUE
RHOC GTPase cycle	Down	0.315789	0.315789	17	0.394248	1.07264	-20.3725	FALSE	Down	0.105263	0.105263	44	1.87692	2.72446	-12.3876	FALSE
RHOH GTPase cycle	Down	0.210526	0.315789	11	0.254896	0.563454	-36.376	FALSE	Down	0.263158	0.263158	22	1.79908	2.13614	-10.6401	FALSE
RHOJ GTPase cycle	Down	0.315789	0.315789	19	0.505823	1.11711	-11.7804	FALSE	Up	0.0526316	0.0526316	41	1.87824	2.6075	2.53787	FALSE
RHOBTB2 GTPase cycle	Down	0.210526	0.315789	3	0.767592	1.16919	-3.99929	FALSE	Down	0.684211	0.684211	11	-0.0521126	0.214628	-33.468	FALSE
NOTCH4 Activation and Transmission of Signal to the Nucleus	Down	0.315789	0.315789	4	1.34493	1.39767	-19.2087	FALSE	Up	0.631579	0.631579	5	-0.44584	-0.260653	2.33574	FALSE
Loss of MECP2 binding ability to 5hmC-DNA	Up	0.315789	0.315789	1	-0.115085	0.0649392	3.61231	FALSE	Up	0.0526316	0.0526316	1	0.812967	0.976065	22.9979	FALSE
Loss of MECP2 binding ability to the NCoR/SMRT complex	Up	0.315789	0.315789	1	-0.115085	0.0649392	3.61231	FALSE	Down	0.789474	0.789474	4	-0.110973	0.0144676	-2.74245	FALSE
Loss of MECP2 binding ability to 5mC-DNA	Up	0.315789	0.315789	2	0.431371	0.0170252	23.3204	FALSE	Up	0.000526316	0.000526316	3	2.89022	2.46958	56.7475	TRUE
MECP2 regulates neuronal receptors and channels	Up	0.315789	0.315789	2	0.431371	0.0170252	23.3204	FALSE	Up	0.000526316	0.000526316	6	0.810652	0.63805	29.9158	TRUE
MECP2 regulates transcription of neuronal ligands	Up	0.315789	0.315789	2	0.431371	0.0170252	23.3204	FALSE	Up	0.000526316	0.000526316	3	2.89022	2.46958	56.7475	TRUE
MECP2 regulates transcription factors	Up	0.315789	0.315789	1	-0.115085	0.0649392	3.61231	FALSE	Up	0.263158	0.263158	2	0.056108	0.224885	12.6881	FALSE
MECP2 regulates transcription of genes involved in GABA signaling	Up	0.315789	0.315789	1	-0.115085	0.0649392	3.61231	FALSE	Up	0.0526316	0.0526316	1	0.812967	0.976065	22.9979	FALSE
RHOF GTPase cycle	Up	0.210526	0.315789	11	0.50349	1.19041	28.1028	FALSE	Down	0.0526316	0.0526316	27	3.40038	4.05505	-11.3505	FALSE
IRAK1 recruits IKK complex	Up	0.315789	0.315789	2	0.394995	0.444924	2.69598	FALSE	Up	0.631579	0.631579	6	-0.54813	-1.01418	67.1603	FALSE
EGR2 and SOX10-mediated initiation of Schwann cell myelination	Down	0.210526	0.315789	9	0.50741	0.665619	-10.9863	FALSE	Up	0.421053	0.210526	9	1.25374	1.2154	5.24854	FALSE
GPER1 signaling	Down	0.421053	0.315789	7	-0.1108	-0.338372	-14.7231	FALSE	Down	0.736842	0.842105	14	-1.32707	-1.27917	-13.0429	FALSE
Inhibition of membrane repair	Up	0.315789	0.315789	1	0.349724	0.425908	5.99543	FALSE	Up	0.684211	0.684211	1	-0.632404	-0.535843	9.31509	FALSE
Prevention of phagosomal-lysosomal fusion	Up	0.421053	0.315789	2	0.476617	0.568869	23.3511	FALSE	Up	0.157895	0.157895	5	2.29345	2.03475	121.898	FALSE
Suppression of autophagy	Up	0.315789	0.315789	1	0.324314	0.378593	40.7068	FALSE	Up	0.0526316	0.0526316	2	4.69758	4.82556	78.2115	FALSE
Suppression of phagosomal maturation	Up	0.421053	0.315789	2	0.476617	0.568869	23.3511	FALSE	Up	0.157895	0.157895	7	1.94771	1.78166	77.8825	FALSE
Sensory processing of sound by inner hair cells of the cochlea	Down	0.315789	0.315789	9	0.676019	1.20455	-18.2651	FALSE	Down	0.368421	0.368421	21	0.891718	1.46789	-53.7934	FALSE
Signaling by PDGFR in disease	Up	0.473684	0.315789	5	0.509008	-0.0337837	0.0474343	FALSE	Down	0.894737	1	9	-0.449447	-1.11935	-5.32824	FALSE
RND3 GTPase cycle	Up	0.315789	0.315789	10	0.855457	1.55943	13.0951	FALSE	Down	0.0526316	0.0526316	26	1.49414	2.28858	-4.90939	FALSE
RHOBTB3 ATPase cycle	Down	0.315789	0.315789	3	0.214082	0.455715	-1.37105	FALSE	Down	0.631579	0.631579	5	-0.411488	-0.108335	-16.0796	FALSE
IRAK1 recruits IKK complex upon TLR7/8 or 9 stimulation	Up	0.315789	0.315789	2	0.394995	0.444924	2.69598	FALSE	Up	0.631579	0.631579	6	-0.54813	-1.01418	67.1603	FALSE
Germ layer formation at gastrulation	Up	0.315789	0.315789	3	0.177	0.276372	27.2664	FALSE	Down	0.631579	0.631579	4	-0.884099	-0.785386	-4.8224	FALSE
M-decay: degradation of maternal mRNAs by maternally stored factors	Up	0.315789	0.315789	7	0.839485	1.01361	12.5467	FALSE	Down	0.947368	0.947368	27	-0.894024	-0.269579	-16.7668	FALSE
Formation of the anterior neural plate	Down	0.421053	0.315789	2	0.478884	0.765531	-16.8318	FALSE	Up	0.631579	0.526316	1	-0.594019	-0.441906	7.92778	FALSE
Mitochondrial RNA degradation	Down	0.315789	0.315789	2	0.568554	0.796594	-336.699	FALSE	Up	1	1	19	-1.94783	-1.28901	1865.5	FALSE
Hemostasis	Down	0.210526	0.368421	112	1.00144	2.01625	-11.5146	FALSE	Down	0.368421	0.368421	209	1.7912	2.73433	-24.1362	FALSE
Intrinsic Pathway for Apoptosis	Down	0.368421	0.368421	13	0.324992	0.386199	-63.8335	FALSE	Up	0.736842	0.842105	27	-0.758082	-0.27009	6.43064	FALSE
Activation of BAD and translocation to mitochondria	Down	0.368421	0.368421	2	0.402626	0.369576	-383.044	FALSE	Up	0.842105	0.736842	5	-0.67864	-0.431656	29.1895	FALSE
Cytochrome c-mediated apoptotic response	Down	0.263158	0.368421	7	0.334883	0.522168	-8.56825	FALSE	Down	0.526316	0.631579	9	-0.0979056	0.236857	-18.7944	FALSE
Apoptotic factor-mediated response	Down	0.263158	0.368421	7	0.334883	0.522168	-8.56825	FALSE	Down	0.105263	0.105263	10	0.92031	1.31432	-14.0635	FALSE
Opioid Signalling	Down	0.684211	0.368421	18	0.507803	-0.237831	-13.4009	FALSE	Down	0.736842	0.789474	31	-0.326609	-0.845655	-7.11578	FALSE
Neurotransmitter clearance	Down	0.368421	0.368421	2	-0.0201744	0.325905	-7.36502	FALSE	Down	0.368421	0.368421	1	-0.14392	0.02868	-4.95601	FALSE
E2F mediated regulation of DNA replication	Down	0.368421	0.368421	7	-0.123696	-0.648799	-11.6208	FALSE	Down	0.315789	0.000526316	16	1.57947	0.972102	-30.8929	FALSE
GPVI-mediated activation cascade	Up	0.473684	0.368421	3	0.0963345	-0.209706	86.6474	FALSE	Up	0.263158	0.473684	15	0.32536	-0.208936	8.46962	FALSE
Nuclear signaling by ERBB4	Down	0.263158	0.368421	6	0.692543	0.877729	-25.2594	FALSE	Up	0.736842	0.736842	14	-0.987626	-0.731009	16.993	FALSE
GRB7 events in ERBB2 signaling	Down	0.368421	0.368421	2	0.690442	0.627517	-9.66977	FALSE	Up	0.684211	0.684211	3	-1.02566	-0.879403	3.64406	FALSE
Downregulation of ERBB2:ERBB3 signaling	Down	0.368421	0.368421	2	0.690442	0.627517	-9.66977	FALSE	Up	0.578947	0.473684	7	-1.10128	-1.20113	64.7159	FALSE
Regulation of KIT signaling	Down	0.368421	0.368421	4	0.212231	0.293061	-0.375439	FALSE	Up	0.105263	0.210526	9	0.931235	0.649162	7.02754	FALSE
Cell-Cell communication	Down	0.315789	0.368421	36	1.56436	2.42193	-12.899	FALSE	Down	0.368421	0.263158	60	1.05963	1.58009	-35.9252	FALSE
Cytosolic sulfonation of small molecules	Down	0.473684	0.368421	1	0.467336	0.645061	-5.5004	FALSE	Down	0.000526316	0.0526316	8	2.2006	2.81532	-17.7421	TRUE
Recycling of bile acids and salts	Down	0.368421	0.368421	3	-0.0566105	0.0309186	-1.37565	FALSE	Down	0.473684	0.473684	3	0.0475413	0.161771	-3.9229	FALSE
Integration of energy metabolism	Down	0.684211	0.368421	21	0.21856	-0.232332	-14.9968	FALSE	Down	0.789474	0.473684	33	0.465145	0.169893	-4.85888	FALSE
Rev-mediated nuclear export of HIV RNA	Up	0.473684	0.368421	7	0.843763	-0.152226	1.89982	FALSE	Down	0.000526316	0.000526316	25	2.30505	1.3199	-17.3039	TRUE
Export of Viral Ribonucleoproteins from Nucleus	Up	0.473684	0.368421	7	0.843763	-0.152226	1.89982	FALSE	Down	0.000526316	0.105263	24	2.38249	1.34183	-16.9069	TRUE
NEP/NS2 Interacts with the Cellular Export Machinery	Up	0.473684	0.368421	7	0.843763	-0.152226	1.89982	FALSE	Down	0.000526316	0.105263	24	2.38249	1.34183	-16.9069	TRUE
Adenylate cyclase activating pathway	Down	0.368421	0.368421	2	-0.217586	-0.154607	-4.83034	FALSE	Down	0.736842	0.631579	3	-1.12029	-0.993324	-4.2022	FALSE
Adenylate cyclase inhibitory pathway	Down	0.368421	0.368421	2	-0.217586	-0.154607	-4.83034	FALSE	Down	0.894737	0.842105	4	-1.36145	-1.20193	-1.83209	FALSE
Autodegradation of Cdh1 by Cdh1:APC/C	Down	0.368421	0.368421	7	1.55265	-0.399379	-31.9734	FALSE	Down	0.421053	0.421053	25	0.191548	-1.27246	-7.55698	FALSE
APC/C:Cdh1 mediated degradation of Cdc20 and other APC/C:Cdh1 targeted proteins in late mitosis/early G1	Down	0.789474	0.368421	9	0.774259	-0.85245	-23.2153	FALSE	Down	0.526316	0.526316	31	0.148489	-1.11535	-13.0649	FALSE
Transport and synthesis of PAPS	Down	0.473684	0.368421	1	0.467336	0.645061	-5.5004	FALSE	Down	0.105263	0.105263	4	2.03437	2.43278	-30.4534	FALSE
Activation of ATR in response to replication stress	Down	0.368421	0.368421	8	-0.126274	0.26457	-8.85431	FALSE	Down	0.631579	0.526316	19	0.141221	0.417149	-14.3149	FALSE
Interactions of Rev with host cellular proteins	Up	0.473684	0.368421	7	0.843763	-0.152226	1.89982	FALSE	Down	0.000526316	0.105263	27	2.13855	1.21284	-16.4059	TRUE
Regulation of beta-cell development	Down	0.473684	0.368421	2	0.131441	0.289278	-4.87195	FALSE	Down	0.0526316	0.0526316	8	2.30698	1.89036	-4.51104	FALSE
Signaling by NTRK1 (TRKA)	Down	0.473684	0.368421	25	0.825515	-0.0584285	-2.4574	FALSE	Down	0.0526316	0.0526316	55	2.83728	2.27435	-11.911	FALSE
Biotin transport and metabolism	Down	0.157895	0.368421	1	0.308658	0.555821	-4.61795	FALSE	Up	0.789474	0.368421	5	-0.926286	-0.591265	6.16881	FALSE
Cell death signalling via NRAGE, NRIF and NADE	Down	0.0526316	0.368421	16	0.109318	0.751253	-7.13337	FALSE	Up	0.631579	0.684211	36	-0.0752569	0.368317	8.41508	FALSE
Regulation of gene expression in late stage (branching morphogenesis) pancreatic bud precursor cells	Down	0.473684	0.368421	2	0.131441	0.289278	-4.87195	FALSE	Down	0.0526316	0.0526316	7	2.38972	1.86552	-1.10895	FALSE
NOTCH1 Intracellular Domain Regulates Transcription	Up	0.368421	0.368421	5	-0.159326	-0.588391	5.30096	FALSE	Up	0.0526316	0.0526316	24	1.35567	0.747468	21.3925	FALSE
Activated NOTCH1 Transmits Signal to the Nucleus	Down	0.263158	0.368421	8	0.896492	1.24932	-10.3432	FALSE	Up	0.631579	0.631579	13	-0.922039	-0.852391	27.1898	FALSE
Signaling by NOTCH1 PEST Domain Mutants in Cancer	Down	0.368421	0.368421	9	0.777865	0.493217	-5.59223	FALSE	Up	0.0526316	0.0526316	28	1.01613	0.500625	17.306	FALSE
Signaling by NOTCH1 in Cancer	Down	0.368421	0.368421	9	0.777865	0.493217	-5.59223	FALSE	Up	0.0526316	0.0526316	28	1.01613	0.500625	17.306	FALSE
Constitutive Signaling by NOTCH1 PEST Domain Mutants	Down	0.368421	0.368421	9	0.777865	0.493217	-5.59223	FALSE	Up	0.0526316	0.0526316	28	1.01613	0.500625	17.306	FALSE
Signaling by NOTCH1 HD+PEST Domain Mutants in Cancer	Down	0.368421	0.368421	9	0.777865	0.493217	-5.59223	FALSE	Up	0.0526316	0.0526316	28	1.01613	0.500625	17.306	FALSE
Constitutive Signaling by NOTCH1 HD+PEST Domain Mutants	Down	0.368421	0.368421	9	0.777865	0.493217	-5.59223	FALSE	Up	0.0526316	0.0526316	28	1.01613	0.500625	17.306	FALSE
SUMOylation of DNA damage response and repair proteins	Down	0.473684	0.368421	13	1.18443	0.772846	-8.29226	FALSE	Down	0.210526	0.105263	54	0.920626	0.646944	-8.78417	FALSE
IRF3-mediated induction of type I IFN	Down	0.368421	0.368421	2	0.267227	0.468871	-6.61309	FALSE	Down	0.578947	0.578947	6	-0.33962	-0.0572941	-23.3841	FALSE
Defects in biotin (Btn) metabolism	Down	0.157895	0.368421	1	0.308658	0.555821	-4.61795	FALSE	Down	0.526316	0.421053	3	-0.777475	-0.520076	-2.97242	FALSE
Defective HLCS causes multiple carboxylase deficiency	Down	0.157895	0.368421	1	0.308658	0.555821	-4.61795	FALSE	Down	0.526316	0.421053	3	-0.777475	-0.520076	-2.97242	FALSE
Diseases associated with glycosaminoglycan metabolism	Down	0.315789	0.368421	6	0.0431611	0.439708	-40.9769	FALSE	Down	0.578947	0.578947	16	0.701736	1.23516	-9.26286	FALSE
Defective SLC26A2 causes chondrodysplasias	Down	0.473684	0.368421	1	0.467336	0.645061	-5.5004	FALSE	Down	0.000526316	0.000526316	1	3.12419	3.41385	-81.5343	TRUE
Signaling by GPCR	Up	0.157895	0.368421	66	0.877877	1.51914	2.10195	FALSE	Up	0.684211	0.473684	128	-0.343003	0.370966	100.326	FALSE
Metabolism of serotonin	Down	0.473684	0.368421	1	0.843239	1.06405	-12.8668	FALSE
Serotonin clearance from the synaptic cleft	Down	0.368421	0.368421	2	-0.0201744	0.325905	-7.36502	FALSE	Down	0.368421	0.368421	1	-0.14392	0.02868	-4.95601	FALSE
Costimulation by the CD28 family	Down	0.578947	0.368421	12	0.209598	-0.777529	-7.41449	FALSE	Down	0.210526	0.263158	24	1.67307	0.276405	-4.7833	FALSE
Glyoxylate metabolism and glycine degradation	Down	0.368421	0.368421	3	0.848618	1.31836	-8.47301	FALSE	Down	0.947368	0.947368	6	-1.01103	-0.63612	-12.5158	FALSE
G alpha (12/13) signalling events	Up	0.315789	0.368421	15	-0.330387	0.0230136	10.3424	FALSE	Down	0.263158	0.263158	32	0.324	0.738747	-6.97696	FALSE
Synthesis, secretion, and deacylation of Ghrelin	Up	0.368421	0.368421	2	0.533328	0.881912	9.26356	FALSE	Up	0.526316	0.526316	6	-0.592285	-0.180569	2.48462	FALSE
Multifunctional anion exchangers	Down	0.368421	0.368421	2	0.141406	0.466984	-4.90722	FALSE	Down	0.000526316	0.000526316	3	1.68611	2.01751	-42.1603	TRUE
Insulin-like Growth Factor-2 mRNA Binding Proteins (IGF2BPs/IMPs/VICKZs) bind RNA	Down	0.368421	0.368421	1	0.540914	0.776431	-36.6319	FALSE	Up	0.526316	0.526316	4	0.276148	0.660712	104.194	FALSE
Post NMDA receptor activation events	Down	0.157895	0.368421	13	0.921907	0.371957	-19.4217	FALSE	Down	0.368421	0.684211	35	-1.15911	-1.1703	-25.0248	FALSE
Activation of NMDA receptors and postsynaptic events	Down	0.157895	0.368421	13	0.921907	0.371957	-19.4217	FALSE	Down	0.473684	0.684211	37	-1.22576	-1.18003	-24.0646	FALSE
SUMOylation of DNA methylation proteins	Down	0.368421	0.368421	1	0.536638	0.613345	-15.5077	FALSE	Down	0.736842	0.736842	11	-0.608442	-0.304509	-4.88832	FALSE
Hedgehog 'off' state	Down	0.789474	0.368421	13	0.228067	-1.29815	-33.1822	FALSE	Down	0.631579	0.631579	41	-0.830777	-2.09532	-21.4165	FALSE
Pyroptosis	Down	0.157895	0.368421	3	0.547321	0.830137	-18.4537	FALSE	Up	0.263158	0.473684	9	0.951176	1.26317	7.75287	FALSE
Negative regulation of FGFR3 signaling	Down	0.473684	0.368421	3	0.473258	-0.518064	-19.8603	FALSE	Up	0.578947	0.684211	12	-0.142405	-1.30498	32.6282	FALSE
Negative regulation of MAPK pathway	Down	0.578947	0.368421	10	0.766822	-0.791618	-8.66514	FALSE	Up	0.210526	0.157895	19	1.23727	0.0528331	12.8084	FALSE
HDR through MMEJ (alt-NHEJ)	Down	0.263158	0.368421	5	0.836374	1.08156	-5.60307	FALSE	Down	0.526316	0.526316	8	-0.151154	0.201321	-6.7385	FALSE
HDR through Homologous Recombination (HRR)	Down	0.368421	0.368421	16	0.102473	0.32832	-8.2189	FALSE	Up	0.526316	0.526316	33	-0.23104	-0.0202087	6.04548	FALSE
HDR through Homologous Recombination (HRR) or Single Strand Annealing (SSA)	Down	0.368421	0.368421	27	-0.0457876	-0.188175	-17.4963	FALSE	Down	0.736842	0.631579	59	-0.315662	-0.147728	-6.86714	FALSE
Homologous DNA Pairing and Strand Exchange	Down	0.368421	0.368421	10	0.485237	0.590821	-3.87679	FALSE	Down	0.526316	0.526316	21	-0.360213	-0.179766	-9.34667	FALSE
Processing of DNA double-strand break ends	Down	0.473684	0.368421	18	0.151875	-0.225154	-20.2029	FALSE	Down	0.736842	0.631579	45	-0.414999	-0.487827	-7.31259	FALSE
Presynaptic phase of homologous DNA pairing and strand exchange	Down	0.368421	0.368421	9	0.473337	0.520138	-3.29651	FALSE	Down	0.526316	0.526316	20	-0.576349	-0.434401	-8.82727	FALSE
Gap-filling DNA repair synthesis and ligation in GG-NER	Down	0.368421	0.368421	6	0.722711	0.636085	-17.9867	FALSE	Up	0.315789	0.315789	14	0.366164	0.144629	22.1491	FALSE
Dual Incision in GG-NER	Down	0.368421	0.368421	8	0.326505	0.359666	-11.7758	FALSE	Up	0.315789	0.315789	20	0.21619	0.176013	14.733	FALSE
Regulation of TP53 Activity through Phosphorylation	Down	0.263158	0.368421	23	-0.216611	0.12144	-0.824727	FALSE	Down	0.210526	0.210526	50	0.567002	0.940738	-12.8286	FALSE
Assembly of the ORC complex at the origin of replication	Down	0.578947	0.368421	5	0.776102	-0.818269	-73.6562	FALSE	Down	0.736842	0.631579	16	-0.298943	-0.731953	-23.603	FALSE
Mitotic Telophase/Cytokinesis	Down	0.368421	0.368421	4	0.790008	1.04469	-14.6374	FALSE	Down	0.315789	0.315789	11	0.705793	1.19724	-18.1427	FALSE
Orc1 removal from chromatin	Down	0.368421	0.368421	11	1.07975	-0.253487	-26.1109	FALSE	Down	0.421053	0.631579	31	0.236215	-1.0248	-16.4309	FALSE
Activation of the pre-replicative complex	Down	0.263158	0.368421	6	0.0683145	0.514256	-8.44547	FALSE	Down	0.526316	0.526316	19	0.288795	0.674077	-14.2372	FALSE
G1/S Transition	Down	0.368421	0.368421	28	1.45823	0.345342	-16.4277	FALSE	Down	0.210526	0.210526	58	1.60663	0.227795	-16.5615	FALSE
Cyclin D associated events in G1	Down	0.368421	0.368421	13	0.707633	0.266738	-0.86371	FALSE	Up	0.263158	0.263158	25	1.53796	0.679848	12.3896	FALSE
G1 Phase	Down	0.368421	0.368421	13	0.707633	0.266738	-0.86371	FALSE	Up	0.263158	0.263158	25	1.53796	0.679848	12.3896	FALSE
G2/M Checkpoints	Down	0.368421	0.368421	31	1.06872	0.0706664	-45.9392	FALSE	Down	0.736842	0.736842	72	-0.920958	-1.67616	-10.565	FALSE
Cell Cycle Checkpoints	Down	0.473684	0.368421	58	0.706951	-0.242367	-24.977	FALSE	Down	0.526316	0.526316	141	0.89528	0.179487	-17.8528	FALSE
Glucose metabolism	Down	0.578947	0.368421	17	0.81816	-0.00198378	-4.1269	FALSE	Down	0.000526316	0.000526316	51	2.35987	1.73188	-52.1571	TRUE
Carnitine synthesis	Down	0.368421	0.368421	1	0.0313693	0.318622	-15.5733	FALSE	Down	0.736842	0.631579	3	-0.555343	-0.255004	-8.58373	FALSE
Fatty acyl-CoA biosynthesis	Down	0.368421	0.368421	3	0.778365	1.24303	-11.2336	FALSE	Up	1	1	12	-1.17444	-0.616391	3.15361	FALSE
Synthesis of very long-chain fatty acyl-CoAs	Down	0.368421	0.368421	3	0.778365	1.24303	-11.2336	FALSE	Down	1	1	6	-0.796688	-0.40047	-10.3249	FALSE
Platelet activation, signaling and aggregation	Down	0.315789	0.368421	48	-0.146289	0.53504	-2.10757	FALSE	Down	0.789474	0.684211	99	0.010285	0.688347	-15.4511	FALSE
Signaling by Nuclear Receptors	Down	0.473684	0.368421	49	0.696832	0.15406	-16.1991	FALSE	Up	0.473684	0.473684	117	0.788295	0.837216	11.4369	FALSE
RHOB GTPase cycle	Down	0.315789	0.368421	18	-0.012537	0.712949	-0.921612	FALSE	Down	0.473684	0.368421	42	0.774107	1.58281	-8.05567	FALSE
Ion transport by P-type ATPases	Up	0.0526316	0.368421	13	0.860407	1.55226	3.98755	FALSE	Up	0.842105	0.842105	15	-1.13012	-0.580181	5.9453	FALSE
Transport to the Golgi and subsequent modification	Down	0.0526316	0.368421	43	1.29555	2.43153	-8.64217	FALSE	Down	0.105263	0.105263	86	1.94713	3.18375	-9.41453	FALSE
Regulation of localization of FOXO transcription factors	Down	0.368421	0.368421	2	0.402626	0.369576	-383.044	FALSE	Up	0.894737	0.894737	2	-0.781527	-0.689115	39.7508	FALSE
Regulation of FOXO transcriptional activity by acetylation	Down	0.368421	0.368421	1	0.0347071	-0.0230835	-3.4181	FALSE	Down	0.473684	0.473684	6	0.493156	-0.104976	-2.65223	FALSE
NR1H2 & NR1H3 regulate gene expression linked to gluconeogenesis	Down	0.368421	0.368421	1	0.588684	0.393496	-7.28952	FALSE
Diseases of programmed cell death	Down	0.368421	0.368421	15	1.03667	0.436116	-36.2646	FALSE	Down	0.631579	0.736842	32	-0.524368	-0.642798	-12.5663	FALSE
Diseases of DNA repair	Down	0.368421	0.368421	10	0.485237	0.590821	-3.87679	FALSE	Down	0.631579	0.526316	25	-0.665035	-0.385219	-8.98162	FALSE
Diseases of DNA Double-Strand Break Repair	Down	0.368421	0.368421	10	0.485237	0.590821	-3.87679	FALSE	Down	0.526316	0.526316	21	-0.360213	-0.179766	-9.34667	FALSE
Defective homologous recombination repair (HRR) due to BRCA2 loss of function	Down	0.368421	0.368421	10	0.485237	0.590821	-3.87679	FALSE	Down	0.526316	0.526316	21	-0.360213	-0.179766	-9.34667	FALSE
Impaired BRCA2 binding to RAD51	Down	0.368421	0.368421	9	0.473337	0.520138	-3.29651	FALSE	Down	0.526316	0.526316	19	-0.396008	-0.273836	-9.4081	FALSE
SARS-CoV-2 targets host intracellular signalling and regulatory pathways	Down	0.368421	0.368421	2	0.402626	0.369576	-383.044	FALSE	Up	0.789474	0.789474	3	-0.706034	-0.694093	101.736	FALSE
Nuclear events mediated by NFE2L2	Down	0.578947	0.368421	17	0.878801	-0.139731	-61.2584	FALSE	Down	0.684211	0.789474	46	-0.229547	-1.26177	-2.92393	FALSE
NFE2L2 regulating tumorigenic genes	Down	0.368421	0.368421	2	0.689177	0.620698	-12.1143	FALSE	Up	0.157895	0.157895	7	0.605452	0.103714	0.0878235	FALSE
Recognition and association of DNA glycosylase with site containing an affected purine	Down	0.894737	0.421053	4	0.828169	-1.04869	-90.7709	FALSE	Down	1	1	16	-0.987842	-1.39656	-13.7063	FALSE
Cleavage of the damaged purine	Down	0.894737	0.421053	4	0.828169	-1.04869	-90.7709	FALSE	Down	1	1	16	-0.987842	-1.39656	-13.7063	FALSE
Formation of RNA Pol II elongation complex	Down	0.526316	0.421053	8	0.101483	0.243532	-0.844357	FALSE	Down	0.000526316	0.0526316	28	2.03153	2.17583	-9.77043	TRUE
Downstream signaling events of B Cell Receptor (BCR)	Down	0.947368	0.421053	12	0.231332	-1.60314	-19.1636	FALSE	Up	1	1	36	-1.14011	-2.5407	9.20963	FALSE
Signaling by NODAL	Up	0.421053	0.421053	4	-0.099013	-0.191789	21.9485	FALSE	Down	0.842105	0.947368	5	-1.27811	-1.24773	-11.6407	FALSE
Metabolism of nucleotides	Down	0.105263	0.421053	17	0.788992	1.86733	-10.7875	FALSE	Down	0.526316	0.315789	48	0.606338	1.96555	-17.787	FALSE
HIV Life Cycle	Up	0.526316	0.421053	21	0.570956	0.24501	0.355716	FALSE	Down	0.105263	0.105263	79	1.55782	1.28561	-4.70834	FALSE
Regulation of cholesterol biosynthesis by SREBP (SREBF)	Down	0.421053	0.421053	7	-0.00709319	0.28918	-13.4992	FALSE	Down	0.842105	0.842105	28	-0.995944	-0.560084	-7.94146	FALSE
Creation of C4 and C2 activators	Down	0.315789	0.421053	1	-0.585861	-0.314132	-46.4696	FALSE
ARMS-mediated activation	Down	0.315789	0.421053	1	-0.147592	-0.0662633	-3.00326	FALSE	Up	0.578947	0.578947	2	-0.599679	-0.413193	5.94265	FALSE
Packaging Of Telomere Ends	Down	0.894737	0.421053	4	0.828169	-1.04869	-90.7709	FALSE	Down	1	1	13	-0.792517	-1.36661	-15.7866	FALSE
Classical antibody-mediated complement activation	Down	0.315789	0.421053	1	-0.585861	-0.314132	-46.4696	FALSE
SRP-dependent cotranslational protein targeting to membrane	Up	0.421053	0.421053	13	0.623099	0.65525	43.2092	FALSE	Up	0.684211	0.684211	56	-0.0501158	0.215679	23.2712	FALSE
Signaling by cytosolic FGFR1 fusion mutants	Up	0.421053	0.421053	4	0.208131	0.358919	6.65309	FALSE	Down	0.631579	0.736842	13	-0.826107	-0.643026	-2.06277	FALSE
FGFR1 mutant receptor activation	Up	0.421053	0.421053	4	0.208131	0.358919	6.65309	FALSE	Down	0.631579	0.736842	14	-0.883166	-0.70416	-2.21119	FALSE
Signaling by activated point mutants of FGFR3	Down	0.368421	0.421053	1	0.212023	0.261783	-6.49071	FALSE	Down	0.315789	0.315789	1	-0.325932	-0.316261	-4.14059	FALSE
FGFR3b ligand binding and activation	Down	0.368421	0.421053	1	0.212023	0.261783	-6.49071	FALSE
Metabolism of steroid hormones	Down	0.421053	0.421053	3	0.239038	0.6559	-32.4416	FALSE	Up	0.473684	0.473684	5	-0.141601	0.274437	13.5698	FALSE
Vitamin D (calciferol) metabolism	Down	0.315789	0.421053	2	0.531438	0.851679	-8.17334	FALSE	Up	0.578947	0.578947	5	0.0577491	0.233737	1.46741	FALSE
Immunoregulatory interactions between a Lymphoid and a non-Lymphoid cell	Down	0.315789	0.421053	7	0.224934	0.593549	-15.885	FALSE	Down	1	0.947368	7	-1.42444	-1.15318	-15.8695	FALSE
PPARA activates gene expression	Down	0.421053	0.421053	21	-0.383955	0.556735	-1.0943	FALSE	Down	0.789474	0.789474	53	-0.468816	0.32619	-9.76796	FALSE
WNT mediated activation of DVL	Down	0.421053	0.421053	1	-0.0139819	0.141111	-6.15619	FALSE	Down	0.105263	0.210526	4	1.0214	1.2199	-0.331063	FALSE
G-protein activation	Down	0.421053	0.421053	6	-0.358924	-0.540485	-15.6295	FALSE	Down	0.526316	0.526316	7	0.12028	0.123004	-6.61026	FALSE
FGFR3 mutant receptor activation	Down	0.368421	0.421053	1	0.212023	0.261783	-6.49071	FALSE	Down	0.315789	0.315789	1	-0.325932	-0.316261	-4.14059	FALSE
t(4;14) translocations of FGFR3	Down	0.368421	0.421053	1	0.212023	0.261783	-6.49071	FALSE
SMAD2/SMAD3:SMAD4 heterotrimer regulates transcription	Up	0.526316	0.421053	8	0.0994461	-0.285564	17.6596	FALSE	Down	0.473684	0.473684	20	0.862521	0.580422	-5.05743	FALSE
Stimuli-sensing channels	Up	0.315789	0.421053	12	0.264248	0.858892	8.15306	FALSE	Up	0.684211	0.684211	28	-0.616021	-0.0234602	10.7238	FALSE
HATs acetylate histones	Down	0.631579	0.421053	12	0.121074	-0.572315	-30.2166	FALSE	Down	0.368421	0.368421	56	0.272581	0.592307	-9.9057	FALSE
Glycogen storage diseases	Up	0.315789	0.421053	1	0.19145	0.440743	24.2441	FALSE	Up	0.789474	0.684211	8	-1.37036	-1.36212	53.7676	FALSE
Glycogen synthesis	Up	0.315789	0.421053	1	0.19145	0.440743	24.2441	FALSE	Up	0.210526	0.210526	7	0.347343	0.412303	61.912	FALSE
Defective MMACHC causes MAHCC	Up	0.315789	0.421053	1	-0.497644	-0.244741	3.00201	FALSE	Up	0.631579	0.631579	1	-0.730092	-0.601092	2.50252	FALSE
Mitochondrial tRNA aminoacylation	Up	0.315789	0.421053	4	0.604828	1.16561	7.14826	FALSE	Down	0.894737	0.684211	10	-0.424787	0.168294	-10.3505	FALSE
Energy dependent regulation of mTOR by LKB1-AMPK	Up	0.421053	0.421053	5	-0.245877	0.155638	1.29952	FALSE	Up	0.157895	0.157895	17	1.60417	2.21822	6.93351	FALSE
Glycogen storage disease type IV (GBE1)	Up	0.315789	0.421053	1	0.19145	0.440743	24.2441	FALSE
Receptor-type tyrosine-protein phosphatases	Up	0.315789	0.421053	2	-0.0873124	0.242834	8.04782	FALSE	Up	1	1	6	-1.46304	-1.11387	2.56151	FALSE
Signal amplification	Down	0.421053	0.421053	7	-0.00414051	-0.388185	-14.9452	FALSE	Down	0.526316	0.631579	12	-0.284507	-0.291693	-1.99546	FALSE
Regulation of lipid metabolism by PPARalpha	Down	0.421053	0.421053	21	-0.383955	0.556735	-1.0943	FALSE	Down	0.789474	0.789474	53	-0.468816	0.32619	-9.76796	FALSE
ADP signalling through P2Y purinoceptor 1	Down	0.421053	0.421053	7	-0.00414051	-0.388185	-14.9452	FALSE	Down	0.421053	0.526316	9	0.1418	0.00616801	-6.56574	FALSE
G alpha (i) signalling events	Down	0.421053	0.421053	34	0.7861	0.849823	-2.08629	FALSE	Up	1	1	51	-1.56135	-1.59502	266.733	FALSE
Nectin/Necl trans heterodimerization	Up	0.421053	0.421053	1	0.10511	0.36211	24.2312	FALSE	Up	0.789474	0.578947	2	-0.589136	-0.358921	1.9402	FALSE
SIRT1 negatively regulates rRNA expression	Down	0.894737	0.421053	4	0.828169	-1.04869	-90.7709	FALSE	Down	0.526316	0.631579	14	-0.369607	-0.841857	-17.9926	FALSE
Thromboxane signalling through TP receptor	Down	0.421053	0.421053	6	-0.358924	-0.540485	-15.6295	FALSE	Down	0.684211	0.526316	9	-0.103409	-0.00671293	-1.82267	FALSE
Thrombin signalling through proteinase activated receptors (PARs)	Down	0.631579	0.421053	8	-0.843073	-1.11302	-13.4123	FALSE	Down	0.789474	0.894737	12	-0.486041	-0.436859	-3.64374	FALSE
Defective POMGNT1 causes MDDGA3, MDDGB3 and MDDGC3	Down	0.421053	0.421053	1	0.0323596	0.223193	-11.5191	FALSE	Down	0.736842	0.631579	2	0.120452	0.386169	-8.9374	FALSE
Defective POMT2 causes MDDGA2, MDDGB2 and MDDGC2	Down	0.421053	0.421053	1	0.0323596	0.223193	-11.5191	FALSE	Up	0.947368	0.947368	1	-0.985922	-0.879534	6.4718	FALSE
Defective POMT1 causes MDDGA1, MDDGB1 and MDDGC1	Down	0.421053	0.421053	1	0.0323596	0.223193	-11.5191	FALSE	Up	0.947368	0.947368	1	-0.985922	-0.879534	6.4718	FALSE
DNA methylation	Down	0.894737	0.421053	4	0.828169	-1.04869	-90.7709	FALSE	Down	0.894737	1	10	-0.603694	-1.40605	-20.3368	FALSE
Regulation of TNFR1 signaling	Down	0.315789	0.421053	5	0.199738	0.593279	-23.4504	FALSE	Up	0.526316	0.526316	27	-0.674627	-0.256251	4.65873	FALSE
Physiological factors	Up	0.421053	0.421053	3	-0.072737	0.107033	1.6235	FALSE	Up	0.210526	0.105263	7	0.675982	1.02963	1.28471	FALSE
Dectin-1 mediated noncanonical NF-kB signaling	Down	0.842105	0.421053	9	0.363252	-1.37386	-19.739	FALSE	Up	0.210526	0.421053	22	0.684892	-1.15392	2.2979	FALSE
Activated PKN1 stimulates transcription of AR (androgen receptor) regulated genes KLK2 and KLK3	Down	0.421053	0.421053	6	0.872175	-0.584043	-62.1304	FALSE	Down	0.000526316	0.210526	12	0.643041	-0.146624	-25.3285	TRUE
RHO GTPases Activate ROCKs	Up	0.421053	0.421053	7	0.422867	0.823344	0.764795	FALSE	Down	0.000526316	0.000526316	13	4.01071	4.44975	-0.419383	TRUE
Phospholipase C-mediated cascade; FGFR3	Down	0.368421	0.421053	1	0.212023	0.261783	-6.49071	FALSE	Up	0.526316	0.526316	2	-0.260258	-0.386075	2.77075	FALSE
PI-3K cascade:FGFR3	Down	0.368421	0.421053	1	0.212023	0.261783	-6.49071	FALSE	Down	0.315789	0.315789	6	0.17843	-0.872833	-2.54822	FALSE
Signaling by FGFR4	Down	0.789474	0.421053	3	0.60663	-0.963569	-22.5113	FALSE	Up	0.578947	0.684211	18	-0.522834	-1.91984	21.5558	FALSE
Signaling by FGFR1 in disease	Up	0.421053	0.421053	5	0.384287	0.0930131	2.43376	FALSE	Down	0.736842	0.736842	19	-0.964154	-1.16746	-2.04239	FALSE
RHO GTPases Activate NADPH Oxidases	Down	0.421053	0.421053	4	0.641881	0.128698	-16.8474	FALSE	Up	0.842105	0.842105	7	-1.33239	-1.34986	6.18777	FALSE
Josephin domain DUBs	Up	0.421053	0.421053	1	-0.0258747	0.215738	27.1586	FALSE	Up	0.736842	0.631579	4	-0.503541	-0.7521	118.383	FALSE
RNA Polymerase II Pre-transcription Events	Up	0.421053	0.421053	11	0.314732	0.593521	2.46801	FALSE	Down	0.315789	0.315789	37	1.35249	1.66251	-2.8158	FALSE
Dual incision in TC-NER	Down	0.421053	0.421053	10	0.351138	0.254545	-11.5602	FALSE	Up	0.315789	0.315789	31	0.454629	0.1176	9.74868	FALSE
tRNA modification in the nucleus and cytosol	Up	0.421053	0.421053	7	0.195552	0.948887	7.40177	FALSE	Up	1	0.894737	20	-1.10333	-0.306173	2.93069	FALSE
Synthesis of wybutosine at G37 of tRNA(Phe)	Up	0.315789	0.421053	2	0.0722486	0.470227	8.50058	FALSE	Up	0.0526316	0.0526316	3	0.946508	1.37047	7.38998	FALSE
TP53 Regulates Transcription of Cell Cycle Genes	Down	0.421053	0.421053	15	-0.411475	0.111199	-55.0155	FALSE	Down	0.631579	0.631579	34	0.0185265	0.419221	-25.9455	FALSE
Metal sequestration by antimicrobial proteins	Down	0.315789	0.421053	3	0.88195	1.19903	-81.4988	FALSE
TP53 Regulates Transcription of Genes Involved in G2 Cell Cycle Arrest	Down	0.421053	0.421053	5	0.237145	0.187541	-155.7	FALSE	Down	0.526316	0.526316	13	-0.0692953	-0.111243	-24.8429	FALSE
Retrograde transport at the Trans-Golgi-Network	Down	0.315789	0.421053	8	-0.00587996	0.613638	-3.90454	FALSE	Down	0.526316	0.526316	28	-0.241318	0.698755	-13.5027	FALSE
Cooperation of PDCL (PhLP1) and TRiC/CCT in G-protein beta folding	Down	0.421053	0.421053	6	-0.358924	-0.540485	-15.6295	FALSE	Down	0.684211	0.631579	14	0.24235	0.496099	-30.8679	FALSE
Tryptophan catabolism	Up	0.421053	0.421053	1	-0.0275673	0.0476766	7.60866	FALSE	Up	0.684211	0.578947	2	-0.819111	-0.609435	61.6116	FALSE
Ribosomal scanning and start codon recognition	Up	0.315789	0.421053	9	0.278211	0.713898	41.032	FALSE	Down	1	1	26	-0.800345	-0.580806	-21.5213	FALSE
GTP hydrolysis and joining of the 60S ribosomal subunit	Up	0.421053	0.421053	15	0.095696	0.510993	54.1512	FALSE	Up	1	0.789474	50	-0.621379	-0.406504	23.2674	FALSE
Translation	Up	0.421053	0.421053	40	0.635924	1.7516	24.5264	FALSE	Up	1	1	138	-1.40209	-0.0203838	121.877	FALSE
RNA Polymerase I Promoter Escape	Down	0.526316	0.421053	10	0.515242	-0.378128	-31.2244	FALSE	Down	0.631579	0.631579	23	-0.433301	-1.06545	-5.48918	FALSE
Depurination	Down	0.894737	0.421053	4	0.828169	-1.04869	-90.7709	FALSE	Down	1	1	16	-0.987842	-1.39656	-13.7063	FALSE
Signaling by Insulin receptor	Up	0.421053	0.421053	15	0.18114	0.0387817	2.83611	FALSE	Up	0.0526316	0.0526316	37	1.55947	1.43039	22.452	FALSE
Plasmalogen biosynthesis	Up	0.421053	0.421053	1	-0.346219	-0.0774838	3.81565	FALSE	Down	0.526316	0.526316	1	-0.311022	-0.144871	-5.30569	FALSE
RNA Polymerase II Transcription Elongation	Down	0.526316	0.421053	8	0.101483	0.243532	-0.844357	FALSE	Down	0.000526316	0.0526316	28	2.03153	2.17583	-9.77043	TRUE
Transport of nucleosides and free purine and pyrimidine bases across the plasma membrane	Up	0.315789	0.421053	1	0.302183	0.562823	9.65698	FALSE	Up	0.894737	0.684211	5	-1.34771	-1.02879	30.4392	FALSE
Synthesis of PIPs in the nucleus	Up	0.315789	0.421053	2	0.0894649	0.366323	10.845	FALSE	Up	0.0526316	0.0526316	3	3.79163	4.22679	50.4505	FALSE
Wax and plasmalogen biosynthesis	Up	0.421053	0.421053	1	-0.346219	-0.0774838	3.81565	FALSE	Down	0.631579	0.526316	3	-0.259473	0.0602329	-10.1122	FALSE
Signaling by FGFR3 fusions in cancer	Down	0.368421	0.421053	1	0.212023	0.261783	-6.49071	FALSE
RUNX1 and FOXP3 control the development of regulatory T lymphocytes (Tregs)	Down	0.421053	0.421053	1	0.268759	0.336496	-13.1888	FALSE	Down	0.210526	0.105263	2	0.709622	0.878799	-12.4354	FALSE
GABA synthesis, release, reuptake and degradation	Up	0.421053	0.421053	2	-0.151467	0.0819992	1.22415	FALSE	Up	0.473684	0.473684	4	0.228621	0.538658	22.6737	FALSE
RUNX1 regulates expression of components of tight junctions	Down	0.421053	0.421053	1	0.268759	0.336496	-13.1888	FALSE	Down	0.000526316	0.000526316	1	1.11163	1.19817	-31.4261	TRUE
RUNX1 regulates transcription of genes involved in differentiation of keratinocytes	Down	0.421053	0.421053	2	0.0862883	0.287325	-4.71673	FALSE	Down	0.000526316	0.000526316	4	1.47381	1.72938	-17.5762	TRUE
RUNX1 regulates transcription of genes involved in differentiation of myeloid cells	Down	0.421053	0.421053	1	0.268759	0.336496	-13.1888	FALSE	Up	0.421053	0.421053	3	0.874968	0.453543	62.0456	FALSE
Regulation of RUNX2 expression and activity	Down	0.842105	0.421053	10	0.550704	-0.90441	-15.8462	FALSE	Up	0.000526316	0.421053	27	0.59879	-0.807551	3.8847	TRUE
RUNX2 regulates chondrocyte maturation	Down	0.421053	0.421053	1	0.268759	0.336496	-13.1888	FALSE	Down	0.000526316	0.000526316	3	0.113158	0.299368	-12.0744	TRUE
RUNX2 regulates genes involved in cell migration	Down	0.421053	0.421053	1	0.268759	0.336496	-13.1888	FALSE	Down	0.000526316	0.000526316	3	1.19216	1.46653	-24.5132	TRUE
RUNX2 regulates genes involved in differentiation of myeloid cells	Down	0.421053	0.421053	1	0.268759	0.336496	-13.1888	FALSE	Up	0.421053	0.421053	2	0.338457	0.49526	84.034	FALSE
RUNX3 regulates WNT signaling	Up	0.315789	0.421053	3	0.821761	1.03619	31.8356	FALSE	Up	0.210526	0.315789	3	0.738601	0.909949	46.8964	FALSE
RUNX3 regulates BCL2L11 (BIM) transcription	Up	0.421053	0.421053	2	0.419333	0.439142	47.3944	FALSE	Down	0.842105	0.842105	3	-0.672539	-0.575668	-7.88576	FALSE
Metabolism of RNA	Up	0.315789	0.421053	122	0.920914	2.27941	3.59566	FALSE	Up	0.684211	0.578947	346	2.16367	3.97585	102.419	FALSE
Tyrosine catabolism	Up	0.421053	0.421053	1	0.627755	0.906818	51.7528	FALSE	Down	0.368421	0.263158	1	0.215493	0.432864	-8.17799	FALSE
Chylomicron assembly	Down	0.421053	0.421053	2	-0.0112752	0.170281	-28.4988	FALSE	Up	0.526316	0.526316	3	-0.441143	-0.260936	12.7772	FALSE
Plasma lipoprotein assembly	Down	0.421053	0.421053	2	-0.0112752	0.170281	-28.4988	FALSE	Up	0.631579	0.526316	5	-1.06286	-0.815931	6.5805	FALSE
G beta:gamma signalling through CDC42	Down	0.526316	0.421053	5	-0.0364504	-0.42464	-16.8318	FALSE	Down	0.421053	0.421053	8	0.192487	0.0603206	-2.76708	FALSE
Loss of function of MECP2 in Rett syndrome	Up	0.526316	0.421053	3	-0.126232	-0.64811	12.7953	FALSE	Up	0.0526316	0.157895	7	1.22395	0.92616	34.7434	FALSE
Pervasive developmental disorders	Up	0.526316	0.421053	3	-0.126232	-0.64811	12.7953	FALSE	Up	0.0526316	0.157895	7	1.22395	0.92616	34.7434	FALSE
Interleukin-38 signaling	Down	0.421053	0.421053	1	-0.437362	-0.195277	-3.28825	FALSE	Down	0.684211	0.684211	2	-0.524421	-0.402744	-4.51467	FALSE
RAC3 GTPase cycle	Down	0.210526	0.421053	27	0.682095	1.56821	-5.72664	FALSE	Down	0.0526316	0.0526316	57	4.03673	5.08117	-6.47827	FALSE
Interleukin-36 pathway	Down	0.421053	0.421053	2	-0.328679	-0.00336652	-3.27849	FALSE	Down	0.263158	0.157895	2	-0.0826105	0.145566	-4.76403	FALSE
Degradation of GABA	Down	0.315789	0.421053	1	-0.0681558	0.20823	-3.64733	FALSE
Endosomal Sorting Complex Required For Transport (ESCRT)	Up	0.315789	0.421053	2	-0.218474	-0.00636036	1.11496	FALSE	Up	0.684211	0.684211	15	-0.190136	0.0441791	29.3286	FALSE
IRAK2 mediated activation of TAK1 complex	Up	0.526316	0.421053	2	-0.123892	-0.161852	9.08416	FALSE	Up	0.105263	0.105263	7	0.757125	0.441375	60.6988	FALSE
FOXO-mediated transcription of oxidative stress, metabolic and neuronal genes	Up	0.526316	0.421053	3	-0.188439	-0.59898	50.2586	FALSE	Up	0.631579	0.526316	8	0.0224758	-0.111811	6.97216	FALSE
Constitutive Signaling by Overexpressed ERBB2	Down	0.578947	0.421053	3	0.490309	-0.0661717	-16.6033	FALSE	Down	0.473684	0.684211	7	-0.182376	-0.73215	-8.9244	FALSE
Alpha-protein kinase 1 signaling pathway	Up	0.526316	0.421053	2	-0.123892	-0.161852	9.08416	FALSE	Up	0.210526	0.421053	6	0.109891	-0.233832	79.7712	FALSE
Vitamin B6 activation to pyridoxal phosphate	Down	0.421053	0.421053	1	0.415573	0.674796	-13.8791	FALSE
Signaling by MAPK mutants	Up	0.421053	0.421053	1	-0.539997	-0.420897	10.6655	FALSE	Down	0.684211	0.789474	3	-0.503797	-0.455068	-16.0682	FALSE
Sensory processing of sound	Down	0.421053	0.421053	10	0.356477	0.938804	-15.9949	FALSE	Down	0.578947	0.578947	22	0.759244	1.35585	-52.7117	FALSE
Signaling by KIT in disease	Down	0.526316	0.421053	4	-0.143762	-0.840061	-2.29277	FALSE	Down	0.736842	0.842105	11	-0.773371	-1.4554	-0.657892	FALSE
Signaling by phosphorylated juxtamembrane, extracellular and kinase domain KIT mutants	Down	0.526316	0.421053	4	-0.143762	-0.840061	-2.29277	FALSE	Down	0.736842	0.842105	11	-0.773371	-1.4554	-0.657892	FALSE
Disorders of Developmental Biology	Up	0.526316	0.421053	3	-0.126232	-0.64811	12.7953	FALSE	Up	0.0526316	0.157895	7	1.22395	0.92616	34.7434	FALSE
Signaling by CSF1 (M-CSF) in myeloid cells	Down	0.526316	0.421053	5	0.0784426	-0.312934	-0.203851	FALSE	Up	0.368421	0.473684	16	0.109501	-0.952046	23.2266	FALSE
Disorders of Nervous System Development	Up	0.526316	0.421053	3	-0.126232	-0.64811	12.7953	FALSE	Up	0.0526316	0.157895	7	1.22395	0.92616	34.7434	FALSE
STAT3 nuclear events downstream of ALK signaling	Up	0.631579	0.421053	2	0.366474	-0.321433	30.9181	FALSE	Up	0.000526316	0.000526316	4	1.72682	0.930959	21.0205	TRUE
Ribavirin ADME	Up	0.421053	0.421053	3	0.427724	0.861863	5.67854	FALSE	Up	0.789474	0.684211	9	-0.287714	0.244626	15.6285	FALSE
Reactions specific to the hybrid N-glycan synthesis pathway	Down	0.421053	0.421053	1	-0.1786	0.0933082	-9.78336	FALSE
N-Glycan antennae elongation	Down	0.421053	0.421053	5	0.668432	1.16856	-25.4395	FALSE	Down	0.000526316	0.000526316	5	3.18126	3.73758	-21.6519	TRUE
Regulation of CDH11 function	Down	0.421053	0.421053	1	0.556125	0.622594	-82.3649	FALSE	Up	0.368421	0.368421	5	0.421211	0.704227	1.98829	FALSE
Regulation of CDH19 Expression and Function	Down	0.421053	0.421053	1	0.556125	0.622594	-82.3649	FALSE	Up	0.473684	0.473684	3	0.0923467	0.219853	29.9687	FALSE
Formation of WDR5-containing histone-modifying complexes	Down	0.421053	0.421053	10	-0.686239	0.0301053	-10.771	FALSE	Up	0.263158	0.263158	20	0.497132	1.29178	8.3274	FALSE
GABA receptor activation	Down	0.421053	0.421053	6	0.0262977	-0.278679	-14.8055	FALSE	Down	0.947368	0.947368	11	-1.54009	-1.44542	-0.781664	FALSE
GABA B receptor activation	Down	0.421053	0.421053	6	0.0262977	-0.278679	-14.8055	FALSE	Down	0.947368	0.947368	10	-1.4708	-1.42265	-2.33145	FALSE
Formation of axial mesoderm	Up	0.315789	0.421053	5	0.0996312	0.412655	0.912425	FALSE	Down	0.947368	0.842105	6	-0.972881	-0.768828	-12.5187	FALSE
Maternal to zygotic transition (MZT)	Down	0.631579	0.421053	19	0.196406	-0.104108	-19.9248	FALSE	Down	0.842105	0.736842	49	-0.616441	-0.545188	-15.114	FALSE
CDH11 homotypic and heterotypic interactions	Down	0.421053	0.421053	1	0.556125	0.622594	-82.3649	FALSE	Up	0.368421	0.368421	4	-0.266944	-0.0893032	23.2391	FALSE
Activation of GABAB receptors	Down	0.421053	0.421053	6	0.0262977	-0.278679	-14.8055	FALSE	Down	0.947368	0.947368	10	-1.4708	-1.42265	-2.33145	FALSE
Translesion synthesis by REV1	Down	0.578947	0.473684	2	0.244672	0.0378028	-42.1228	FALSE	Up	0.631579	0.421053	10	-0.257517	-0.557972	36.275	FALSE
Recognition of DNA damage by PCNA-containing replication complex	Down	0.473684	0.473684	6	0.223853	0.285873	-17.7517	FALSE	Up	0.315789	0.315789	15	0.382468	0.24356	18.8566	FALSE
Inhibition of replication initiation of damaged DNA by RB1/E2F1	Down	0.473684	0.473684	5	0.260925	-0.550431	-14.8485	FALSE	Down	0.0526316	0.0526316	8	1.77884	0.688454	-14.1819	FALSE
Signaling by ERBB2	Down	0.684211	0.473684	8	0.0546817	-0.276544	-8.77942	FALSE	Up	0.578947	0.684211	24	-1.16156	-1.69774	13.8813	FALSE
Spry regulation of FGF signaling	Down	0.473684	0.473684	2	0.429698	-0.819605	-26.5452	FALSE	Up	0.473684	0.473684	10	0.19484	-1.09424	39.1578	FALSE
ABC transporters in lipid homeostasis	Down	0.473684	0.473684	1	-0.506851	-0.218896	-3.96918	FALSE	Down	0.578947	0.473684	2	-0.765802	-0.551971	-6.58625	FALSE
Collagen degradation	Down	0.315789	0.473684	12	0.339576	1.15949	-15.7957	FALSE	Down	0.578947	0.578947	19	0.228435	0.895251	-28.7986	FALSE
Extracellular matrix organization	Down	0.473684	0.473684	51	0.114351	1.62223	-21.9897	FALSE	Down	0.578947	0.578947	87	0.564382	2.06091	-30.993	FALSE
Synthesis of PC	Up	0.473684	0.473684	3	-0.261671	0.190834	9.8232	FALSE	Up	0.210526	0.210526	12	0.680599	1.27664	13.9401	FALSE
Synthesis of PIPs at the ER membrane	Up	0.473684	0.473684	4	0.349053	0.863441	0.425901	FALSE	Down	0.421053	0.315789	5	0.0445684	0.470411	-5.33886	FALSE
Integration of provirus	Down	0.263158	0.473684	1	0.11897	0.318785	-4.8713	FALSE	Down	0.947368	0.947368	6	-0.29795	0.0595582	-126.964	FALSE
Attachment of GPI anchor to uPAR	Down	0.473684	0.473684	2	-0.0743048	0.324271	-26.2875	FALSE	Down	0.315789	0.315789	4	0.390517	0.817987	-14.3052	FALSE
AMPK inhibits chREBP transcriptional activation activity	Up	0.368421	0.473684	2	-0.322089	-0.166482	0.728589	FALSE	Up	0.421053	0.315789	4	0.390619	0.629749	5.30383	FALSE
Insulin effects increased synthesis of Xylulose-5-Phosphate	Down	0.473684	0.473684	1	-0.0794976	0.151938	-72.2137	FALSE	Down	0.473684	0.473684	1	0.12346	0.299395	-42.7823	FALSE
Cell Cycle	Down	0.473684	0.473684	141	1.09954	1.0662	-15.1581	FALSE	Down	0.421053	0.421053	354	1.57428	2.01336	-15.2571	FALSE
2-LTR circle formation	Down	0.263158	0.473684	1	0.11897	0.318785	-4.8713	FALSE	Down	0.947368	0.947368	6	-0.29795	0.0595582	-126.964	FALSE
Innate Immune System	Down	0.421053	0.473684	177	0.576918	1.98707	-23.2881	FALSE	Down	0.000526316	0.000526316	375	2.91101	4.25345	-5.47197	TRUE
NS1 Mediated Effects on Host Pathways	Up	0.473684	0.473684	7	0.723594	-0.0851608	6.72571	FALSE	Down	0.000526316	0.105263	28	1.41551	0.561882	-9.90871	TRUE
Regulation of Glucokinase by Glucokinase Regulatory Protein	Up	0.578947	0.473684	7	0.421341	-0.379015	2.40517	FALSE	Down	0.105263	0.105263	22	1.90452	0.807908	-10.5918	FALSE
APC/C-mediated degradation of cell cycle proteins	Down	0.894737	0.473684	11	0.238702	-1.37441	-19.7621	FALSE	Down	0.526316	0.736842	41	0.35499	-0.906881	-29.9215	FALSE
Processive synthesis on the C-strand of the telomere	Down	0.473684	0.473684	7	0.741723	0.68547	-20.1496	FALSE	Down	0.210526	0.210526	13	0.321304	0.402782	-5.81015	FALSE
Telomere C-strand (Lagging Strand) Synthesis	Down	0.473684	0.473684	8	0.826592	0.718837	-19.1123	FALSE	Down	0.315789	0.315789	24	0.296778	0.595833	-7.00888	FALSE
Integration of viral DNA into host genomic DNA	Down	0.263158	0.473684	1	0.11897	0.318785	-4.8713	FALSE	Down	0.736842	0.736842	3	-0.0493999	0.196871	-228.405	FALSE
Interactions of Vpr with host cellular proteins	Up	0.578947	0.473684	7	0.529518	-0.292003	2.85095	FALSE	Down	0.105263	0.210526	26	1.54628	0.642919	-32.2364	FALSE
Regulation of APC/C activators between G1/S and early anaphase	Down	0.894737	0.473684	10	0.476315	-1.25794	-21.4892	FALSE	Down	0.421053	0.526316	36	0.493077	-0.950716	-28.0295	FALSE
Autointegration results in viral DNA circles	Down	0.263158	0.473684	1	0.11897	0.318785	-4.8713	FALSE	Down	0.736842	0.736842	3	-0.0493999	0.196871	-228.405	FALSE
APOBEC3G mediated resistance to HIV-1 infection	Down	0.263158	0.473684	1	0.11897	0.318785	-4.8713	FALSE	Down	0.736842	0.736842	3	-0.0493999	0.196871	-228.405	FALSE
Vpr-mediated nuclear import of PICs	Up	0.578947	0.473684	7	0.529518	-0.292003	2.85095	FALSE	Down	0.000526316	0.210526	25	1.76948	0.826083	-36.7294	TRUE
Signaling by PDGF	Down	0.473684	0.473684	15	0.418635	0.538685	-16.1708	FALSE	Down	0.157895	0.263158	25	1.22696	0.782917	-12.8019	FALSE
Synthesis of bile acids and bile salts	Down	0.473684	0.473684	4	-0.405018	-0.247042	-67.8732	FALSE	Down	0.368421	0.263158	6	0.0821288	0.386438	-3.09577	FALSE
Synthesis of bile acids and bile salts via 7alpha-hydroxycholesterol	Down	0.473684	0.473684	4	-0.405018	-0.247042	-67.8732	FALSE	Down	0.105263	0.157895	4	0.413448	0.61505	-0.821422	FALSE
p75 NTR receptor-mediated signalling	Down	0.368421	0.473684	21	-0.1245	0.338833	-3.31356	FALSE	Up	0.315789	0.421053	47	0.591482	0.985226	12.3151	FALSE
Synthesis of bile acids and bile salts via 27-hydroxycholesterol	Down	0.473684	0.473684	3	0.0318383	0.0711578	-89.7668	FALSE	Up	0.368421	0.263158	2	0.433506	0.480387	0.591287	FALSE
Coenzyme A biosynthesis	Up	0.368421	0.473684	5	0.405985	1.01172	2.4941	FALSE	Down	0.421053	0.421053	4	0.882571	1.34565	-13.8827	FALSE
Nuclear Events (kinase and transcription factor activation)	Down	0.578947	0.473684	14	0.378686	-0.629951	-2.32785	FALSE	Down	0.263158	0.263158	26	1.86949	1.12284	-11.7676	FALSE
Vitamin B5 (pantothenate) metabolism	Up	0.368421	0.473684	5	0.405985	1.01172	2.4941	FALSE	Up	0.789474	0.684211	11	-0.39526	0.209876	4.25942	FALSE
CREB phosphorylation	Down	0.473684	0.473684	1	-0.28483	-0.26772	-5.87835	FALSE	Down	0.631579	0.631579	2	0.523789	0.600192	-29.948	FALSE
ERKs are inactivated	Down	0.894737	0.473684	5	0.44172	-1.15501	-13.606	FALSE	Down	0.157895	0.0526316	7	2.16471	0.5583	-24.3428	FALSE
Role of phospholipids in phagocytosis	Down	0.473684	0.473684	3	-0.313404	-0.389922	-14.9275	FALSE	Down	0.736842	0.526316	10	-1.56165	-1.58555	-4.88339	FALSE
Regulation of gene expression in early pancreatic precursor cells	Down	0.473684	0.473684	1	0.151179	0.432184	-6.3258	FALSE	Down	0.684211	0.631579	1	-0.201163	-0.0182912	-14.553	FALSE
Generic Transcription Pathway	Down	0.263158	0.473684	175	0.148339	0.844063	-11.8416	FALSE	Up	0.473684	0.157895	497	-0.408552	1.26297	8.13087	FALSE
Activation of PPARGC1A (PGC-1alpha) by phosphorylation	Down	0.473684	0.473684	4	-0.166395	-0.337764	-4.12624	FALSE	Down	0.000526316	0.000526316	4	1.00535	1.01239	-10.0699	TRUE
PI3K/AKT Signaling in Cancer	Down	0.473684	0.473684	18	0.169799	0.281264	-1.963	FALSE	Up	0.263158	0.263158	39	0.177969	0.0502232	2.73399	FALSE
MASTL Facilitates Mitotic Progression	Down	0.684211	0.473684	2	0.466851	-0.801001	-25.8329	FALSE	Down	0.473684	0.0526316	7	1.90891	0.647405	-50.0487	FALSE
Oxidative Stress Induced Senescence	Down	0.578947	0.473684	26	0.348402	-0.343507	-22.3508	FALSE	Down	0.000526316	0.000526316	49	0.800526	0.682321	-10.3489	TRUE
FBXW7 Mutants and NOTCH1 in Cancer	Down	0.684211	0.473684	1	-0.540856	-1.00251	-5.94897	FALSE	Up	0.578947	0.578947	4	-0.823038	-1.19797	1.73406	FALSE
Loss of Function of FBXW7 in Cancer and NOTCH1 Signaling	Down	0.684211	0.473684	1	-0.540856	-1.00251	-5.94897	FALSE	Up	0.578947	0.578947	4	-0.823038	-1.19797	1.73406	FALSE
Abnormal conversion of 2-oxoglutarate to 2-hydroxyglutarate	Down	0.473684	0.473684	1	0.244048	0.403627	-84.1918	FALSE	Down	0.789474	0.473684	1	-0.297387	-0.170786	-23.9146	FALSE
SUMOylation	Down	0.473684	0.473684	27	0.30716	0.0862992	-9.2035	FALSE	Down	0.210526	0.105263	102	1.6286	1.73709	-10.6077	FALSE
SUMO E3 ligases SUMOylate target proteins	Down	0.473684	0.473684	26	0.503181	0.222696	-9.76615	FALSE	Down	0.315789	0.210526	99	1.38266	1.41275	-10.5497	FALSE
SUMOylation of ubiquitinylation proteins	Up	0.578947	0.473684	7	0.371809	-0.505139	2.28129	FALSE	Down	0.000526316	0.000526316	28	1.77093	0.853594	-7.78619	TRUE
Apoptotic cleavage of cell adhesion proteins	Down	0.473684	0.473684	3	0.0521022	0.192031	-18.1657	FALSE	Down	0.526316	0.526316	5	-0.257737	-0.057732	-2.06827	FALSE
GRB2:SOS provides linkage to MAPK signaling for Integrins	Down	0.578947	0.473684	3	-0.462718	-0.383071	-3.2577	FALSE	Up	0.0526316	0.0526316	6	1.59792	1.00802	7.04419	FALSE
NCAM signaling for neurite out-growth	Down	0.473684	0.473684	11	0.0451467	-0.140794	-5.15334	FALSE	Down	0.263158	0.473684	19	0.731101	0.653834	-19.7964	FALSE
NADPH regeneration	Down	0.473684	0.473684	1	0.244048	0.403627	-84.1918	FALSE	Down	0.789474	0.473684	1	-0.297387	-0.170786	-23.9146	FALSE
DCC mediated attractive signaling	Down	0.473684	0.473684	3	-0.261443	-0.358681	-4.12907	FALSE	Up	0.578947	0.578947	9	0.190533	0.34619	5.86429	FALSE
Activation of RAC1	Down	0.473684	0.473684	5	-0.481567	-0.169741	-4.05238	FALSE	Up	0.263158	0.263158	6	1.50443	1.21031	4.18204	FALSE
Deadenylation-dependent mRNA decay	Up	0.368421	0.473684	10	0.0944816	0.799942	3.77255	FALSE	Down	0.526316	0.526316	34	0.233632	1.25495	-4.0856	FALSE
Biosynthesis of the N-glycan precursor (dolichol lipid-linked oligosaccharide, LLO) and transfer to a nascent protein	Down	0.473684	0.473684	11	0.213196	0.966643	-6.70601	FALSE	Down	0.315789	0.315789	26	0.598302	1.533	-6.12594	FALSE
Cell junction organization	Down	0.421053	0.473684	24	0.691802	1.62224	-23.1019	FALSE	Down	0.631579	0.473684	43	0.350091	1.1934	-21.0429	FALSE
Mitotic G2-G2/M phases	Down	0.684211	0.473684	40	0.199874	-0.263046	-18.1603	FALSE	Down	0.631579	0.526316	102	0.431228	-0.13064	-25.6413	FALSE
Regulation of mitotic cell cycle	Down	0.894737	0.473684	11	0.238702	-1.37441	-19.7621	FALSE	Down	0.526316	0.736842	41	0.35499	-0.906881	-29.9215	FALSE
SUMOylation of RNA binding proteins	Up	0.473684	0.473684	7	0.687381	-0.18067	1.33147	FALSE	Down	0.210526	0.210526	34	1.01013	0.317061	-6.23756	FALSE
SUMOylation of DNA replication proteins	Down	0.578947	0.473684	8	0.433072	-0.427733	-4.99473	FALSE	Down	0.421053	0.421053	33	1.49089	0.773613	-18.9995	FALSE
Signaling by Hedgehog	Down	0.684211	0.473684	21	-0.284503	-1.1058	-23.7189	FALSE	Down	0.736842	0.736842	56	-0.948403	-1.74354	-16.1023	FALSE
Metabolic disorders of biological oxidation enzymes	Down	0.473684	0.473684	3	0.0934326	0.492926	-42.8607	FALSE	Up	0.631579	0.631579	7	-0.220457	0.210215	0.257191	FALSE
Defective TPR may confer susceptibility towards thyroid papillary carcinoma (TPC)	Up	0.578947	0.473684	7	0.421341	-0.379015	2.40517	FALSE	Down	0.105263	0.105263	22	1.90452	0.807908	-10.5918	FALSE
Intraflagellar transport	Down	0.263158	0.473684	12	-0.6438	-0.0977774	-17.5937	FALSE	Down	0.894737	0.894737	24	-0.905103	-0.582141	-35.3992	FALSE
RHO GTPases activate PKNs	Down	0.473684	0.473684	14	1.08353	0.390768	-80.2095	FALSE	Down	0.0526316	0.0526316	25	2.21223	1.96456	-14.7689	FALSE
TP53 Regulates Metabolic Genes	Down	0.473684	0.473684	16	-0.158849	0.357527	-62.5038	FALSE	Up	0.263158	0.263158	43	1.73091	2.59306	129.381	FALSE
Negative regulation of FGFR1 signaling	Down	0.473684	0.473684	2	0.429698	-0.819605	-26.5452	FALSE	Up	0.578947	0.684211	12	-0.142405	-1.30498	32.6282	FALSE
Negative regulation of FGFR2 signaling	Down	0.473684	0.473684	2	0.429698	-0.819605	-26.5452	FALSE	Up	0.578947	0.684211	12	-0.142405	-1.30498	32.6282	FALSE
Negative regulation of FGFR4 signaling	Down	0.473684	0.473684	2	0.429698	-0.819605	-26.5452	FALSE	Up	0.578947	0.578947	11	-0.0504644	-1.26765	35.9708	FALSE
Translesion synthesis by POLK	Down	0.578947	0.473684	2	0.244672	0.0378028	-42.1228	FALSE	Up	0.631579	0.421053	10	-0.257517	-0.557972	36.275	FALSE
Translesion synthesis by POLI	Down	0.578947	0.473684	2	0.244672	0.0378028	-42.1228	FALSE	Up	0.631579	0.421053	10	-0.257517	-0.557972	36.275	FALSE
Formation of xylulose-5-phosphate	Down	0.315789	0.473684	1	-0.651263	-0.36312	-2.43824	FALSE	Up	0.368421	0.368421	2	0.207849	0.496608	17.2696	FALSE
Regulation of TP53 Degradation	Up	0.578947	0.473684	8	0.314378	-0.113848	2.85601	FALSE	Down	0.0526316	0.0526316	19	1.14352	0.248796	-3.12195	FALSE
Regulation of TP53 Expression and Degradation	Up	0.578947	0.473684	8	0.314378	-0.113848	2.85601	FALSE	Down	0.0526316	0.0526316	20	0.999547	0.158478	-2.80844	FALSE
M Phase	Down	0.473684	0.473684	74	0.86108	0.0869051	-15.7574	FALSE	Down	0.315789	0.315789	204	2.02947	1.82381	-20.0617	FALSE
Processive synthesis on the lagging strand	Down	0.473684	0.473684	6	0.841044	0.76967	-22.9222	FALSE	Down	0.105263	0.105263	9	0.982717	0.987674	-14.782	FALSE
Lagging Strand Synthesis	Down	0.473684	0.473684	7	0.920596	0.795575	-21.3406	FALSE	Down	0.210526	0.105263	13	0.635816	0.648722	-12.0565	FALSE
Cell Cycle, Mitotic	Down	0.473684	0.473684	115	1.59098	1.23258	-14.002	FALSE	Down	0.315789	0.315789	285	2.07804	2.16077	-19.4746	FALSE
Glycolysis	Down	0.684211	0.473684	14	0.511578	-0.611346	-4.46929	FALSE	Down	0.000526316	0.000526316	40	3.03675	2.02611	-63.5746	TRUE
Transport of Mature Transcript to Cytoplasm	Down	0.421053	0.473684	12	0.0808232	-0.167079	-1.82615	FALSE	Down	0.0526316	0.000526316	44	2.35245	2.10383	-13.5138	FALSE
RNA Polymerase II Transcription	Down	0.368421	0.473684	199	-0.147271	0.943286	-9.84504	FALSE	Up	0.368421	0.0526316	552	0.128038	2.14409	6.01807	FALSE
Butyrophilin (BTN) family interactions	Down	0.368421	0.473684	1	-0.212611	0.0749595	-4.1034	FALSE	Up	0.263158	0.263158	3	-0.194165	0.140619	13.9442	FALSE
RAB geranylgeranylation	Up	0.473684	0.473684	11	-0.117111	0.691516	3.30001	FALSE	Up	0.368421	0.368421	28	0.885609	1.7891	5.6108	FALSE
MET receptor recycling	Down	0.473684	0.473684	4	-0.0850412	0.301858	-8.79642	FALSE	Down	0.578947	0.578947	3	0.294059	0.255282	-22.397	FALSE
RUNX1 interacts with co-factors whose precise effect on RUNX1 targets is not known	Down	0.473684	0.473684	7	-0.109536	0.41157	-11.8606	FALSE	Down	0.105263	0.105263	22	1.23293	1.72455	-13.8882	FALSE
Metabolism of steroids	Down	0.421053	0.473684	16	-0.0518099	0.688437	-28.4613	FALSE	Down	1	0.684211	47	-1.31695	-0.592711	-4.37658	FALSE
ER Quality Control Compartment (ERQC)	Up	0.473684	0.473684	3	0.564696	0.960681	9.46793	FALSE	Up	0.684211	0.789474	14	-0.0450014	0.305276	34.2003	FALSE
Calnexin/calreticulin cycle	Up	0.473684	0.473684	3	0.564696	0.960681	9.46793	FALSE	Up	0.684211	0.789474	15	-0.185362	0.186762	24.8133	FALSE
NOTCH3 Activation and Transmission of Signal to the Nucleus	Down	0.368421	0.473684	7	1.08344	1.21193	-19.0599	FALSE	Up	0.473684	0.578947	12	-0.290367	-0.208616	57.1248	FALSE
Noncanonical activation of NOTCH3	Down	0.368421	0.473684	4	1.02628	1.14303	-28.0752	FALSE	Up	0.263158	0.263158	4	0.737494	0.979234	78.1006	FALSE
Interleukin-2 signaling	Down	0.421053	0.473684	1	-0.994709	-0.742243	-1.86916	FALSE	Down	0.473684	0.473684	2	0.298252	0.352314	-22.9645	FALSE
Interferon alpha/beta signaling	Down	0.473684	0.473684	8	0.170764	0.83855	-23.228	FALSE	Up	0.842105	0.631579	25	-0.21477	-0.154016	4.8729	FALSE
Regulation of signaling by CBL	Down	0.473684	0.473684	6	-0.199859	-0.312832	-8.73316	FALSE	Up	0.263158	0.473684	13	0.137052	-0.199754	31.395	FALSE
FOXO-mediated transcription of cell death genes	Down	0.368421	0.473684	1	-0.423511	-0.210937	-2.87713	FALSE	Up	0.789474	0.789474	8	-0.21692	-0.560069	37.8222	FALSE
Postmitotic nuclear pore complex (NPC) reformation	Up	0.473684	0.473684	6	0.181644	-0.515028	3.81655	FALSE	Down	0.000526316	0.000526316	18	3.01878	1.95691	-22.0703	TRUE
Transcriptional regulation of granulopoiesis	Down	0.473684	0.473684	12	0.328143	-0.715722	-33.3989	FALSE	Down	1	1	21	-0.75032	-1.33779	-11.4211	FALSE
Regulation of glycolysis by fructose 2,6-bisphosphate metabolism	Down	0.684211	0.473684	4	0.691542	-0.764212	-15.8857	FALSE	Down	0.0526316	0.0526316	5	3.44497	1.66377	-29.2736	FALSE
Sensory processing of sound by outer hair cells of the cochlea	Down	0.315789	0.473684	9	0.424443	1.02034	-18.4494	FALSE	Down	0.578947	0.368421	14	0.595285	1.00922	-95.5546	FALSE
Killing mechanisms	Down	0.473684	0.473684	1	0.209331	0.425539	-10.9397	FALSE	Down	0.789474	0.894737	6	-0.347294	-0.197991	-12.81	FALSE
WNT5:FZD7-mediated leishmania damping	Down	0.473684	0.473684	1	0.209331	0.425539	-10.9397	FALSE	Down	0.789474	0.894737	6	-0.347294	-0.197991	-12.81	FALSE
Translation of Structural Proteins	Down	0.263158	0.473684	14	0.859936	1.38089	-16.0529	FALSE	Up	0.315789	0.315789	26	0.874367	1.25904	7.43449	FALSE
ALK mutants bind TKIs	Up	0.368421	0.473684	2	0.0799335	0.398909	2.15467	FALSE	Down	0.210526	0.210526	6	1.01362	1.30832	-9.35169	FALSE
Heme signaling	Down	0.578947	0.473684	9	-0.316534	-0.0509045	-4.67253	FALSE	Down	0.157895	0.157895	23	-0.0151371	0.122067	-7.11286	FALSE
SARS-CoV-1 targets host intracellular signalling and regulatory pathways	Down	0.473684	0.473684	3	0.441702	0.326478	-219.869	FALSE	Down	0.473684	0.473684	7	0.156252	-0.164471	-108.08	FALSE
Regulation of NF-kappa B signaling	Down	0.368421	0.473684	1	0.280257	0.408398	-10.1536	FALSE	Up	0.894737	0.894737	9	-1.79772	-2.02351	49.4694	FALSE
Late SARS-CoV-2 Infection Events	Down	0.263158	0.473684	14	0.859936	1.38089	-16.0529	FALSE	Up	0.315789	0.315789	31	0.397523	0.861401	4.57658	FALSE
Bacterial Infection Pathways	Down	0.157895	0.473684	11	0.231843	0.273966	-1.37648	FALSE	Down	0.578947	0.684211	34	-0.183752	0.041996	-0.144771	FALSE
Ion channel transport	Up	0.263158	0.473684	29	0.469153	1.51814	6.44492	FALSE	Up	0.0526316	0.0526316	57	0.658263	1.70861	16.2056	FALSE
Electric Transmission Across Gap Junctions	Down	0.421053	0.526316	1	0.390209	0.676993	-26.7862	FALSE	Down	0.631579	0.631579	2	-0.296609	-0.0456412	-12.3142	FALSE
Transmission across Electrical Synapses	Down	0.421053	0.526316	1	0.390209	0.676993	-26.7862	FALSE	Down	0.631579	0.631579	2	-0.296609	-0.0456412	-12.3142	FALSE
Platelet degranulation	Down	0.315789	0.526316	28	0.227326	1.25116	-6.06208	FALSE	Down	0.789474	0.789474	51	-0.0062067	1.17043	-35.2568	FALSE
Activation of NF-kappaB in B cells	Down	0.947368	0.526316	8	0.392082	-1.55099	-24.3691	FALSE	Up	0.789474	1	26	-0.669346	-2.36411	10.3621	FALSE
Activation of RAS in B cells	Down	0.526316	0.526316	1	0.44303	-0.509854	-14.4436	FALSE	Down	0.526316	0.631579	3	-0.978602	-1.20184	-14.5695	FALSE
ROS and RNS production in phagocytes	Up	0.526316	0.526316	6	-0.33645	0.0516927	14.9231	FALSE	Up	0.0526316	0.0526316	16	2.75679	3.40235	36.0579	FALSE
SHC1 events in ERBB4 signaling	Down	0.526316	0.526316	1	0.44303	-0.509854	-14.4436	FALSE	Up	0.578947	0.789474	6	-0.417598	-1.08857	5.61894	FALSE
Signaling by SCF-KIT	Down	0.526316	0.526316	8	0.113626	-0.10117	-1.27792	FALSE	Up	0.315789	0.421053	19	0.298062	-0.441388	1.81174	FALSE
Acyl chain remodelling of PC	Down	0.526316	0.526316	5	-0.212729	0.385201	-2.73101	FALSE	Down	0.684211	0.684211	7	-0.950419	-0.520418	-24.4799	FALSE
Hydrolysis of LPC	Up	0.526316	0.526316	2	0.191512	0.560775	0.599536	FALSE	Up	0.263158	0.263158	1	0.50003	0.731577	11.9726	FALSE
Synthesis of PE	Down	0.526316	0.526316	2	0.36165	0.749374	-18.5857	FALSE	Up	0.210526	0.105263	7	0.550749	1.09594	2.98994	FALSE
Eukaryotic Translation Elongation	Up	0.526316	0.526316	11	0.0454237	0.288197	68.2984	FALSE	Up	0.684211	0.578947	42	-0.30816	-0.24426	31.8339	FALSE
Telomere Maintenance	Down	0.631579	0.526316	19	1.07066	0.335704	-15.8194	FALSE	Down	0.526316	0.526316	51	0.0584266	-0.0698738	-9.55507	FALSE
Gamma-carboxylation of protein precursors	Down	0.421053	0.526316	1	0.467073	0.674853	-14.2689	FALSE	Down	0.894737	0.894737	1	-0.887422	-0.776943	-8.90334	FALSE
Transport of gamma-carboxylated protein precursors from the endoplasmic reticulum to the Golgi apparatus	Down	0.421053	0.526316	1	0.467073	0.674853	-14.2689	FALSE	Down	0.894737	0.894737	1	-0.887422	-0.776943	-8.90334	FALSE
Removal of aminoterminal propeptides from gamma-carboxylated proteins	Down	0.421053	0.526316	1	0.467073	0.674853	-14.2689	FALSE	Down	0.789474	0.789474	2	-1.03967	-0.938233	-12.7071	FALSE
Gamma-carboxylation, transport, and amino-terminal cleavage of proteins	Down	0.421053	0.526316	1	0.467073	0.674853	-14.2689	FALSE	Down	0.789474	0.789474	2	-1.03967	-0.938233	-12.7071	FALSE
Signaling by EGFR in Cancer	Down	0.736842	0.526316	3	-0.132139	-0.675365	-12.9134	FALSE	Up	0.684211	0.789474	13	-0.645537	-1.5052	26.9033	FALSE
Toll Like Receptor 4 (TLR4) Cascade	Up	0.631579	0.526316	30	-0.0549014	-0.668227	1.5097	FALSE	Down	0.157895	0.157895	61	0.7804	0.0105425	-1.2561	FALSE
Pausing and recovery of Tat-mediated HIV elongation	Down	0.526316	0.526316	4	-0.388364	-0.434225	-2.39439	FALSE	Up	0.368421	0.578947	17	0.988765	0.889551	14.8099	FALSE
Abortive elongation of HIV-1 transcript in the absence of Tat	Up	0.526316	0.526316	2	0.0538592	-0.217506	6.40426	FALSE	Up	0.157895	0.263158	12	1.46077	1.08874	25.7045	FALSE
Tat-mediated HIV elongation arrest and recovery	Down	0.526316	0.526316	4	-0.388364	-0.434225	-2.39439	FALSE	Up	0.368421	0.578947	17	0.988765	0.889551	14.8099	FALSE
HIV elongation arrest and recovery	Down	0.526316	0.526316	4	-0.388364	-0.434225	-2.39439	FALSE	Up	0.578947	0.578947	18	0.880501	0.812307	14.3663	FALSE
Pausing and recovery of HIV elongation	Down	0.526316	0.526316	4	-0.388364	-0.434225	-2.39439	FALSE	Up	0.578947	0.578947	18	0.880501	0.812307	14.3663	FALSE
Influenza Viral RNA Transcription and Replication	Up	0.736842	0.526316	16	0.389412	-0.296929	43.793	FALSE	Up	0.684211	0.684211	74	0.895817	0.216312	14.2644	FALSE
NOD1/2 Signaling Pathway	Down	0.526316	0.526316	10	0.0426727	0.0350485	-12.0049	FALSE	Up	0.105263	0.105263	19	0.24758	0.0929896	10.0897	FALSE
Toll-like Receptor Cascades	Down	0.526316	0.526316	33	0.00456817	-0.461437	-0.746302	FALSE	Down	0.263158	0.157895	72	0.727215	0.221101	-1.65068	FALSE
TICAM1, RIP1-mediated IKK complex recruitment	Down	0.421053	0.526316	3	0.185872	0.188695	-42.6994	FALSE	Up	0.631579	0.736842	12	-0.745913	-0.983495	20.6282	FALSE
Interactions of Tat with host cellular proteins	Up	0.526316	0.526316	1	-0.188387	-0.0767664	11.3545	FALSE	Up	0.0526316	0.0526316	1	1.63385	1.71857	19.9514	FALSE
GRB2 events in EGFR signaling	Down	0.736842	0.526316	3	-0.132139	-0.675365	-12.9134	FALSE	Down	0.473684	0.578947	6	0.0525044	-0.696119	-3.7368	FALSE
SHC1 events in EGFR signaling	Down	0.736842	0.526316	3	-0.132139	-0.675365	-12.9134	FALSE	Down	0.473684	0.578947	6	0.0525044	-0.696119	-3.7368	FALSE
Digestion of dietary carbohydrate	Up	0.315789	0.526316	1	-0.612139	-0.352356	2.63322	FALSE	Up	0.421053	0.315789	1	-0.461505	-0.313132	3.29873	FALSE
Microtubule-dependent trafficking of connexons from Golgi to the plasma membrane	Down	0.736842	0.526316	2	-0.358243	-0.848811	-87.8476	FALSE	Down	0.789474	0.631579	8	-0.550123	-0.931737	-109.899	FALSE
Transport of connexons to the plasma membrane	Down	0.736842	0.526316	2	-0.358243	-0.848811	-87.8476	FALSE	Down	0.789474	0.631579	8	-0.550123	-0.931737	-109.899	FALSE
Neurophilin interactions with VEGF and VEGFR	Down	0.421053	0.526316	1	-0.336329	-0.0872869	-2.78096	FALSE	Down	0.684211	0.684211	1	-0.546245	-0.405488	-9.87976	FALSE
Downstream TCR signaling	Down	0.631579	0.526316	11	0.577268	-1.23934	-18.1435	FALSE	Up	0.210526	0.421053	36	0.180973	-1.36555	3.19222	FALSE
FCGR activation	Down	0.526316	0.526316	2	-0.370305	-0.534966	-6.76758	FALSE	Down	0.631579	0.631579	3	-0.216958	-0.316631	-10.071	FALSE
YAP1- and WWTR1 (TAZ)-stimulated gene expression	Down	0.421053	0.526316	6	-0.167749	0.226521	-12.9119	FALSE	Down	0.631579	0.315789	9	0.351055	0.754945	-5.24103	FALSE
PECAM1 interactions	Down	0.526316	0.526316	2	-0.370305	-0.534966	-6.76758	FALSE	Down	0.315789	0.000526316	6	0.810328	-0.0494807	-16.9469	FALSE
Epigenetic regulation of gene expression	Down	0.526316	0.526316	32	0.0916042	0.136586	-13.8748	FALSE	Down	0.105263	0.000526316	73	0.983361	1.25304	-11.7867	FALSE
Transcriptional activity of SMAD2/SMAD3:SMAD4 heterotrimer	Up	0.526316	0.526316	10	-0.568	-0.75364	14.8745	FALSE	Down	0.578947	0.578947	31	0.302729	0.207464	-6.12735	FALSE
Downregulation of SMAD2/3:SMAD4 transcriptional activity	Up	0.631579	0.526316	7	-0.907533	-1.11933	22.4754	FALSE	Down	0.368421	0.368421	20	-0.162203	-0.329674	-27.1836	FALSE
EGFR Transactivation by Gastrin	Down	0.526316	0.526316	1	0.44303	-0.509854	-14.4436	FALSE	Down	0.684211	0.789474	5	-0.235298	-1.06963	-1.61853	FALSE
Selenocysteine synthesis	Up	0.526316	0.526316	10	0.382686	0.542428	66.0761	FALSE	Up	0.578947	0.578947	43	-0.0634358	0.0493594	27.6737	FALSE
SHC-related events triggered by IGF1R	Down	0.526316	0.526316	1	0.44303	-0.509854	-14.4436	FALSE	Up	0.578947	0.684211	4	-0.110343	-1.02072	6.0039	FALSE
Cytosolic iron-sulfur cluster assembly	Up	0.421053	0.526316	3	-0.212873	0.0306334	3.85947	FALSE	Up	0.684211	0.684211	5	-0.830076	-0.530506	1.15273	FALSE
Scavenging by Class B Receptors	Down	0.421053	0.526316	1	-0.317582	-0.0492035	-7.87121	FALSE
Defects in cobalamin (B12) metabolism	Up	0.526316	0.526316	4	-1.3261	-0.837396	4.44702	FALSE	Up	0.0526316	0.0526316	4	0.356305	0.707445	12.5272	FALSE
Detoxification of Reactive Oxygen Species	Down	0.526316	0.526316	3	0.290149	0.678862	-59.6502	FALSE	Up	0.263158	0.368421	17	0.807477	1.55329	28.9337	FALSE
Loss of Function of TGFBR2 in Cancer	Down	0.526316	0.526316	2	-0.0797471	0.0799689	-9.07745	FALSE	Down	0.578947	0.578947	3	0.0365518	0.217282	-10.3967	FALSE
TGFBR2 Kinase Domain Mutants in Cancer	Down	0.526316	0.526316	2	-0.0797471	0.0799689	-9.07745	FALSE	Down	0.578947	0.578947	3	0.0365518	0.217282	-10.3967	FALSE
TGFBR1 LBD Mutants in Cancer	Down	0.526316	0.526316	2	-0.0797471	0.0799689	-9.07745	FALSE	Down	0.789474	0.789474	4	-0.133231	0.0748736	-5.71107	FALSE
L1CAM interactions	Down	0.421053	0.526316	18	0.409438	0.73192	-21.6971	FALSE	Down	0.578947	0.789474	48	0.201041	0.373394	-53.5413	FALSE
DSCAM interactions	Down	0.526316	0.526316	4	-0.07364	-0.2758	-8.83361	FALSE	Up	0.105263	0.315789	5	0.353136	0.164604	3.57756	FALSE
Alpha-oxidation of phytanate	Down	0.526316	0.526316	1	-0.256776	0.0108429	-5.11006	FALSE	Up	0.789474	0.789474	3	-0.946654	-0.689953	4.58227	FALSE
Prefoldin mediated transfer of substrate to CCT/TriC	Up	0.578947	0.526316	1	-0.363282	-0.662593	3.3297	FALSE	Down	0.789474	0.789474	12	0.0289078	-0.044714	-105.481	FALSE
Cooperation of Prefoldin and TriC/CCT in actin and tubulin folding	Down	0.736842	0.526316	2	-0.358243	-0.848811	-87.8476	FALSE	Down	0.578947	0.578947	14	0.121332	-0.0636081	-130.935	FALSE
Formation of tubulin folding intermediates by CCT/TriC	Down	0.736842	0.526316	2	-0.358243	-0.848811	-87.8476	FALSE	Down	0.684211	0.684211	11	-0.313948	-0.475006	-114.269	FALSE
Post-chaperonin tubulin folding pathway	Down	0.736842	0.526316	2	-0.358243	-0.848811	-87.8476	FALSE	Down	1	1	11	-1.13298	-1.32157	-81.0616	FALSE
Rap1 signalling	Up	0.526316	0.526316	2	-0.566271	-0.399294	6.30733	FALSE	Up	0.315789	0.315789	5	0.463111	0.693864	27.258	FALSE
Prostacyclin signalling through prostacyclin receptor	Down	0.526316	0.526316	5	0.00651345	-0.302586	-18.6802	FALSE	Down	0.842105	0.842105	5	-0.411906	-0.533999	-3.80112	FALSE
SEMA3A-Plexin repulsion signaling by inhibiting Integrin adhesion	Down	0.421053	0.526316	3	-0.779237	-0.586665	-6.25712	FALSE	Up	0.684211	0.789474	4	-0.299323	-0.0606763	19.678	FALSE
Sialic acid metabolism	Down	0.421053	0.526316	4	0.495782	0.954887	-11.9393	FALSE	Up	0.210526	0.210526	8	1.44982	1.98229	2.10158	FALSE
Trafficking of GluR2-containing AMPA receptors	Up	0.526316	0.526316	1	-0.252516	0.0099632	5.60685	FALSE	Down	0.736842	0.736842	4	-0.915435	-0.745952	-55.8743	FALSE
Platelet homeostasis	Down	0.526316	0.526316	17	0.643733	-0.393434	-6.83117	FALSE	Down	0.210526	0.000526316	20	1.92451	0.552828	-9.88378	FALSE
G alpha (z) signalling events	Down	0.631579	0.526316	8	-0.188707	-0.305236	-10.4958	FALSE	Down	0.947368	0.947368	12	-1.52737	-1.38649	-4.56505	FALSE
Adherens junctions interactions	Down	0.526316	0.526316	8	-0.432653	-0.198769	-5.70984	FALSE	Down	0.263158	0.263158	16	0.688771	0.901834	-34.2582	FALSE
Glucagon-type ligand receptors	Down	0.526316	0.526316	5	0.00651345	-0.302586	-18.6802	FALSE	Down	0.842105	0.842105	5	-0.411906	-0.533999	-3.80112	FALSE
Deadenylation of mRNA	Up	0.421053	0.526316	5	0.166782	0.635043	6.75448	FALSE	Down	0.736842	0.736842	15	-0.361471	0.227353	-8.75041	FALSE
Interleukin-1 family signaling	Down	0.526316	0.526316	26	0.0450636	-0.642422	-3.65169	FALSE	Down	0.526316	0.736842	55	-0.494761	-1.63184	-1.5375	FALSE
NrCAM interactions	Down	0.421053	0.526316	1	-0.336329	-0.0872869	-2.78096	FALSE	Down	0.578947	0.684211	5	-0.790726	-0.519042	-6.68532	FALSE
Defective B3GALTL causes PpS	Down	0.421053	0.526316	2	-0.381104	-0.0167029	-5.33163	FALSE	Up	1	0.789474	4	-1.00328	-0.729283	3.68499	FALSE
Positive epigenetic regulation of rRNA expression	Down	0.526316	0.526316	16	0.41448	-0.310551	-20.1569	FALSE	Down	0.421053	0.421053	33	0.976652	0.216094	-28.1762	FALSE
Signaling by LRP5 mutants	Down	0.421053	0.526316	3	0.508232	0.929707	-3.25591	FALSE	Up	0.368421	0.368421	2	0.234008	0.497439	112.057	FALSE
Synthesis of diphthamide-EEF2	Up	0.421053	0.526316	2	-0.0889625	0.309673	16.3959	FALSE	Up	0.105263	0.157895	4	0.298522	0.722295	22.6802	FALSE
VxPx cargo-targeting to cilium	Up	0.526316	0.526316	3	-0.768964	-0.333208	12.9322	FALSE	Up	0.578947	0.578947	13	-0.356125	0.25453	14.6344	FALSE
RHO GTPases activate CIT	Up	0.421053	0.526316	6	0.384543	0.786349	2.953	FALSE	Down	0.0526316	0.0526316	14	3.2171	3.67716	-16.5133	FALSE
RHO GTPases activate PAKs	Down	0.315789	0.526316	10	0.27502	0.628263	-22.7807	FALSE	Down	0.157895	0.263158	16	2.30555	2.75662	-4.94113	FALSE
Downstream signaling of activated FGFR1	Down	0.526316	0.526316	1	0.44303	-0.509854	-14.4436	FALSE	Down	0.105263	0.210526	11	-0.111222	-1.33855	-2.70875	FALSE
SHC-mediated cascade:FGFR1	Down	0.526316	0.526316	1	0.44303	-0.509854	-14.4436	FALSE	Up	0.473684	0.684211	5	-0.244456	-1.05439	3.975	FALSE
FRS-mediated FGFR1 signaling	Down	0.526316	0.526316	1	0.44303	-0.509854	-14.4436	FALSE	Down	0.210526	0.315789	8	0.324608	-0.908737	-5.78897	FALSE
Downstream signaling of activated FGFR2	Down	0.526316	0.526316	1	0.44303	-0.509854	-14.4436	FALSE	Down	0.105263	0.210526	11	-0.111222	-1.33855	-2.70875	FALSE
SHC-mediated cascade:FGFR2	Down	0.526316	0.526316	1	0.44303	-0.509854	-14.4436	FALSE	Up	0.473684	0.684211	5	-0.244456	-1.05439	3.975	FALSE
FRS-mediated FGFR2 signaling	Down	0.526316	0.526316	1	0.44303	-0.509854	-14.4436	FALSE	Down	0.210526	0.315789	8	0.324608	-0.908737	-5.78897	FALSE
FRS-mediated FGFR4 signaling	Down	0.526316	0.526316	1	0.44303	-0.509854	-14.4436	FALSE	Down	0.210526	0.315789	7	0.470211	-0.851945	-6.02445	FALSE
Downstream signaling of activated FGFR4	Down	0.526316	0.526316	1	0.44303	-0.509854	-14.4436	FALSE	Down	0.210526	0.315789	10	-0.0135813	-1.30387	-2.56557	FALSE
SHC-mediated cascade:FGFR4	Down	0.526316	0.526316	1	0.44303	-0.509854	-14.4436	FALSE	Up	0.578947	0.684211	4	-0.110343	-1.02072	6.0039	FALSE
Signaling by FGFR4 in disease	Down	0.526316	0.526316	1	0.44303	-0.509854	-14.4436	FALSE	Up	0.631579	0.736842	8	-0.810064	-1.64565	5.57896	FALSE
RHO GTPases Activate Rhotekin and Rhophilins	Up	0.526316	0.526316	3	-0.104087	0.312539	84.2271	FALSE	Down	0.315789	0.315789	5	0.421165	0.649172	-3.02044	FALSE
Diseases of metabolism	Down	0.315789	0.526316	38	-0.00671123	1.27352	-5.38741	FALSE	Up	0.578947	0.578947	71	-0.732492	0.408336	2.62992	FALSE
TNFs bind their physiological receptors	Down	0.526316	0.526316	1	-0.507718	-0.245718	-18.5896	FALSE	Down	0.578947	0.578947	6	-0.0700171	0.389671	-13.8354	FALSE
Surfactant metabolism	Up	0.526316	0.526316	5	0.0661906	0.525789	37.9648	FALSE	Up	0.0526316	0.0526316	7	1.249	1.77897	2.3595	FALSE
Diseases associated with surfactant metabolism	Up	0.526316	0.526316	1	0.0899956	0.174893	269.137	FALSE	Down	0.684211	0.684211	1	-0.819199	-0.697122	-5.85164	FALSE
Defective SFTPA2 causes IPF	Up	0.526316	0.526316	1	0.0899956	0.174893	269.137	FALSE
Deubiquitination	Down	0.526316	0.526316	42	0.0913194	-0.36586	-13.3751	FALSE	Down	0.736842	0.736842	131	-0.883568	-0.709421	-11.3609	FALSE
Defective CSF2RB causes SMDP5	Up	0.526316	0.526316	1	0.0899956	0.174893	269.137	FALSE
Defective CSF2RA causes SMDP4	Up	0.526316	0.526316	1	0.0899956	0.174893	269.137	FALSE
Nucleotide Excision Repair	Down	0.526316	0.526316	16	0.266711	0.385426	-6.35949	FALSE	Down	0.736842	0.736842	55	0.103331	0.112206	-5.4994	FALSE
tRNA processing in the mitochondrion	Up	0.526316	0.526316	1	-0.212974	0.0592669	18.6078	FALSE	Up	1	1	16	-1.86607	-1.29147	2231.31	FALSE
tRNA modification in the mitochondrion	Up	0.526316	0.526316	3	-0.480318	0.00582338	9.77278	FALSE	Up	0.789474	0.789474	6	-0.987212	-0.593535	16.3707	FALSE
TP53 Regulates Transcription of DNA Repair Genes	Down	0.631579	0.526316	8	0.0449553	0.0886681	-1.32663	FALSE	Up	0.789474	0.789474	30	-0.129779	-0.0709592	0.946546	FALSE
RAS signaling downstream of NF1 loss-of-function variants	Down	0.526316	0.526316	1	0.44303	-0.509854	-14.4436	FALSE	Down	0.947368	0.947368	5	-1.40653	-1.46752	-1.88425	FALSE
TP53 regulates transcription of several additional cell death genes whose specific roles in p53-dependent apoptosis remain uncertain	Down	0.526316	0.526316	2	0.275924	0.502497	-16.2224	FALSE	Up	0.578947	0.578947	8	-0.0188444	0.369211	18.3633	FALSE
FGFR2 alternative splicing	Down	0.631579	0.526316	2	0.26595	0.0272027	-7.58953	FALSE	Up	0.578947	0.578947	14	0.440467	0.177222	6.99424	FALSE
TP53 regulates transcription of additional cell cycle genes whose exact role in the p53 pathway remain uncertain	Down	0.526316	0.526316	6	0.178173	0.692912	-5.3049	FALSE	Down	0.736842	0.736842	16	-0.538402	0.026263	-3.98679	FALSE
Metabolism of vitamin K	Up	0.421053	0.526316	1	-0.210546	0.0719337	12.7878	FALSE
RNA polymerase II transcribes snRNA genes	Up	0.526316	0.526316	16	-0.606178	0.176462	10.7696	FALSE	Up	0.157895	0.157895	38	1.09125	1.66718	17.4624	FALSE
mRNA 3'-end processing	Down	0.421053	0.526316	8	0.460778	1.11565	-1.84792	FALSE	Down	0.157895	0.0526316	26	1.4364	2.26109	-15.5443	FALSE
tRNA processing	Up	0.526316	0.526316	18	0.250037	0.469277	3.87926	FALSE	Up	0.736842	0.736842	71	-0.653995	-0.312057	497.355	FALSE
Eukaryotic Translation Initiation	Up	0.526316	0.526316	16	-0.076096	0.396151	51.0603	FALSE	Up	1	1	54	-0.946207	-0.667915	23.2843	FALSE
Cap-dependent Translation Initiation	Up	0.526316	0.526316	16	-0.076096	0.396151	51.0603	FALSE	Up	1	1	54	-0.946207	-0.667915	23.2843	FALSE
RNA Polymerase II Transcription Termination	Down	0.421053	0.526316	8	0.460778	1.11565	-1.84792	FALSE	Down	0.157895	0.0526316	27	1.3471	2.18162	-14.8365	FALSE
RNA Polymerase I Transcription Termination	Up	0.526316	0.526316	6	-0.0110221	0.368094	8.47322	FALSE	Up	0.631579	0.631579	14	-0.127789	-0.220365	5.90957	FALSE
Response to elevated platelet cytosolic Ca2+	Down	0.315789	0.526316	28	0.227326	1.25116	-6.06208	FALSE	Down	0.789474	0.789474	52	0.0386294	1.22806	-34.266	FALSE
MET activates RAS signaling	Down	0.526316	0.526316	1	0.44303	-0.509854	-14.4436	FALSE	Up	0.578947	0.684211	4	-0.110343	-1.02072	6.0039	FALSE
VLDL assembly	Down	0.526316	0.526316	1	-0.141419	-0.00246116	-62.8035	FALSE	Down	0.368421	0.368421	1	0.00374639	0.113787	-49.3868	FALSE
rRNA processing in the mitochondrion	Up	0.526316	0.526316	1	-0.212974	0.0592669	18.6078	FALSE	Up	1	1	13	-1.6775	-1.1682	2705.13	FALSE
InlA-mediated entry of Listeria monocytogenes into host cells	Down	0.526316	0.526316	1	-0.403735	-0.438186	-19.9803	FALSE	Up	0.526316	0.684211	5	-0.930011	-1.3531	92.2809	FALSE
RUNX1 regulates estrogen receptor mediated transcription	Down	0.526316	0.526316	2	0.0393561	0.158934	-3.39878	FALSE	Down	0.210526	0.105263	3	0.540043	0.703773	-6.73592	FALSE
Digestion	Up	0.315789	0.526316	1	-0.612139	-0.352356	2.63322	FALSE	Down	0.000526316	0.000526316	2	0.845906	1.19985	-11.2659	TRUE
RUNX1 regulates genes involved in megakaryocyte differentiation and platelet function	Down	0.842105	0.526316	12	0.22805	-0.923624	-31.1466	FALSE	Up	0.105263	0.105263	24	0.991105	0.267723	10.5016	FALSE
RUNX1 regulates transcription of genes involved in WNT signaling	Down	0.526316	0.526316	2	0.0393561	0.158934	-3.39878	FALSE	Down	0.000526316	0.000526316	2	1.19495	1.31038	-12.2879	TRUE
RUNX3 Regulates Immune Response and Cell Migration	Down	0.421053	0.526316	3	0.180317	0.426403	-59.4605	FALSE	Down	0.000526316	0.000526316	1	1.11163	1.19817	-31.4261	TRUE
Cristae formation	Up	0.526316	0.526316	2	-0.487737	-0.123754	21.7434	FALSE	Up	0.947368	0.947368	17	-1.83673	-1.20287	251.15	FALSE
RUNX3 regulates YAP1-mediated transcription	Down	0.421053	0.526316	5	0.260949	0.700066	-16.6344	FALSE	Down	0.947368	0.736842	5	-1.23542	-0.930341	-6.0117	FALSE
Carboxyterminal post-translational modifications of tubulin	Down	0.631579	0.526316	3	-0.635143	-0.869374	-59.4905	FALSE	Down	0.684211	0.578947	16	-1.03205	-0.942758	-57.0424	FALSE
Post-translational protein phosphorylation	Down	0.526316	0.526316	20	-0.159867	0.867329	-24.4334	FALSE	Down	0.578947	0.473684	34	0.565572	1.5726	-11.8196	FALSE
Digestion and absorption	Up	0.315789	0.526316	1	-0.612139	-0.352356	2.63322	FALSE	Down	0.000526316	0.000526316	2	0.845906	1.19985	-11.2659	TRUE
Assembly of active LPL and LIPC lipase complexes	Down	0.526316	0.526316	1	-0.0812161	0.200737	-21.9555	FALSE	Down	1	1	4	-1.18943	-0.972578	-4.33602	FALSE
HDL clearance	Down	0.421053	0.526316	1	-0.317582	-0.0492035	-7.87121	FALSE	Up	0.684211	0.684211	1	-0.5764	-0.424597	54.477	FALSE
LDL remodeling	Down	0.526316	0.526316	1	-0.141419	-0.00246116	-62.8035	FALSE	Down	0.368421	0.368421	1	0.00374639	0.113787	-49.3868	FALSE
OAS antiviral response	Up	0.526316	0.526316	2	0.170421	0.511505	26.6916	FALSE	Up	0.947368	0.947368	3	-0.695001	-0.421181	10.5169	FALSE
Signaling by TGFB family members	Up	0.421053	0.526316	27	-0.0730536	0.46783	6.32338	FALSE	Down	0.684211	0.684211	66	0.0461021	0.578494	-7.78445	FALSE
Interleukin-18 signaling	Up	0.315789	0.526316	2	0.0791936	0.460523	0.165657	FALSE	Down	0.894737	0.894737	2	-0.907169	-0.727007	-6.32643	FALSE
RHOD GTPase cycle	Down	0.421053	0.526316	12	0.0752584	0.753245	-0.143714	FALSE	Down	0.0526316	0.0526316	32	3.36644	4.22833	-4.92436	FALSE
Interleukin-1 signaling	Down	0.631579	0.526316	20	0.231245	-0.708431	-10.0315	FALSE	Up	0.631579	0.736842	44	-0.68727	-1.87917	1.52755	FALSE
Regulation of MECP2 expression and activity	Up	0.526316	0.526316	10	-1.00493	-1.11198	4.30772	FALSE	Up	0.000526316	0.000526316	16	1.43343	1.37813	10.1968	TRUE
Activated NTRK2 signals through RAS	Down	0.526316	0.526316	1	0.44303	-0.509854	-14.4436	FALSE	Up	0.368421	0.578947	5	0.16245	-0.589538	6.27611	FALSE
Activated NTRK2 signals through FRS2 and FRS3	Down	0.526316	0.526316	1	0.44303	-0.509854	-14.4436	FALSE	Down	0.105263	0.105263	8	0.646295	-0.541237	-4.35078	FALSE
Activated NTRK3 signals through RAS	Down	0.526316	0.526316	1	0.44303	-0.509854	-14.4436	FALSE	Up	0.578947	0.684211	4	-0.110343	-1.02072	6.0039	FALSE
Interleukin receptor SHC signaling	Down	0.631579	0.526316	3	-0.165326	-0.290017	-2.60194	FALSE	Up	0.684211	0.578947	10	-0.323006	-0.791484	3.7665	FALSE
Regulation of IFNA/IFNB signaling	Down	0.421053	0.526316	1	0.352301	0.570888	-9.92824	FALSE	Down	0.000526316	0.000526316	7	2.40286	2.02001	-21.1057	TRUE
IKK complex recruitment mediated by RIP1	Down	0.421053	0.526316	3	0.185872	0.188695	-42.6994	FALSE	Up	0.736842	0.736842	12	-0.800486	-1.03488	20.4439	FALSE
Response of EIF2AK4 (GCN2) to amino acid deficiency	Up	0.526316	0.526316	11	0.0688457	0.208757	59.4492	FALSE	Up	0.894737	0.894737	48	-0.65213	-0.482055	17.4625	FALSE
Estrogen-stimulated signaling through PRKCZ	Down	0.526316	0.526316	1	0.44303	-0.509854	-14.4436	FALSE	Down	0.894737	1	4	-1.02798	-1.37346	-6.28246	FALSE
Infection with Mycobacterium tuberculosis	Up	0.526316	0.526316	3	0.118777	-0.0933477	11.6408	FALSE	Down	0.473684	0.368421	14	0.44531	0.522049	-13.0212	FALSE
Response of Mtb to phagocytosis	Up	0.526316	0.526316	3	0.118777	-0.0933477	11.6408	FALSE	Down	0.473684	0.368421	14	0.44531	0.522049	-13.0212	FALSE
Progressive trimming of alpha-1,2-linked mannose residues from Man9/8/7GlcNAc2 to produce Man5GlcNAc2	Up	0.526316	0.526316	1	-0.25945	-0.00708864	5.37034	FALSE	Up	0.684211	0.684211	2	-0.917399	-0.725222	7.30709	FALSE
RAS GTPase cycle mutants	Down	0.526316	0.526316	1	0.44303	-0.509854	-14.4436	FALSE	Down	0.526316	0.736842	2	-0.686679	-1.05368	-20.6132	FALSE
ADORA2B mediated anti-inflammatory cytokines production	Down	0.526316	0.526316	9	-0.218174	-0.326847	-11.9995	FALSE	Down	0.631579	0.631579	13	-0.750096	-0.609784	-8.03914	FALSE
Purinergic signaling in leishmaniasis infection	Down	0.421053	0.526316	3	0.622815	0.62344	-12.3816	FALSE	Up	0.315789	0.315789	7	0.866644	1.26549	11.216	FALSE
CD163 mediating an anti-inflammatory response	Up	0.421053	0.526316	4	-0.171816	-0.140434	2.86704	FALSE	Down	0.526316	0.526316	5	-0.303554	-0.278884	-33.5907	FALSE
Defective DNA double strand break response due to BRCA1 loss of function	Down	0.421053	0.526316	1	-0.369774	-0.288182	-2.7732	FALSE
Cell recruitment (pro-inflammatory response)	Down	0.421053	0.526316	3	0.622815	0.62344	-12.3816	FALSE	Up	0.315789	0.315789	7	0.866644	1.26549	11.216	FALSE
Translation of Replicase and Assembly of the Replication Transcription Complex	Up	0.315789	0.526316	2	0.0960412	0.303802	7.90865	FALSE	Up	0.368421	0.263158	9	0.133612	0.46599	10.2612	FALSE
Translation of Replicase and Assembly of the Replication Transcription Complex	Up	0.315789	0.526316	2	0.0960412	0.303802	7.90865	FALSE	Up	0.578947	0.578947	10	-0.0264092	0.335351	10.1894	FALSE
Defective DNA double strand break response due to BARD1 loss of function	Down	0.421053	0.526316	1	-0.369774	-0.288182	-2.7732	FALSE
Regulation of BACH1 activity	Down	0.631579	0.526316	3	-1.09398	-1.13276	-0.358936	FALSE	Up	0.578947	0.684211	6	-0.319984	-0.946126	72.9971	FALSE
Defective HPRT1 disrupts guanine and hypoxanthine salvage	Down	0.421053	0.526316	1	-0.417745	-0.166754	-15.298	FALSE	Down	0.631579	0.526316	1	-0.37856	-0.227079	-73.4125	FALSE
Signaling by RAS GAP mutants	Down	0.526316	0.526316	1	0.44303	-0.509854	-14.4436	FALSE	Down	0.526316	0.736842	2	-0.686679	-1.05368	-20.6132	FALSE
Signaling by RAS GTPase mutants	Down	0.526316	0.526316	1	0.44303	-0.509854	-14.4436	FALSE	Down	0.526316	0.736842	2	-0.686679	-1.05368	-20.6132	FALSE
SARS-CoV-2 modulates autophagy	Up	0.421053	0.526316	3	-0.222709	0.181281	12.6177	FALSE	Up	0.315789	0.421053	5	0.251904	0.637376	22.8317	FALSE
N-glycan antennae elongation in the medial/trans-Golgi	Down	0.526316	0.526316	11	0.0786836	0.82507	-11.1936	FALSE	Down	0.000526316	0.000526316	9	2.43534	3.08607	-13.9213	TRUE
Regulation of CDH11 Expression and Function	Down	0.526316	0.526316	6	-0.377672	-0.19846	-8.32161	FALSE	Up	0.105263	0.105263	11	0.812882	1.06809	2.08904	FALSE
Regulation of Homotypic Cell-Cell Adhesion	Down	0.526316	0.526316	6	-0.377672	-0.19846	-8.32161	FALSE	Up	0.105263	0.105263	11	0.812882	1.06809	2.08904	FALSE
Regulation of CDH11 gene transcription	Up	0.526316	0.526316	1	-0.298504	-0.0605511	18.4031	FALSE	Down	0.526316	0.526316	1	-0.176783	-0.00351916	-16.4907	FALSE
Regulation of Expression and Function of Type II Classical Cadherins	Down	0.526316	0.526316	6	-0.377672	-0.19846	-8.32161	FALSE	Up	0.105263	0.105263	11	0.812882	1.06809	2.08904	FALSE
Growth hormone receptor signaling	Up	0.421053	0.526316	4	0.234948	-0.144998	9.40638	FALSE	Down	0.789474	0.894737	10	-0.121831	0.0593721	-0.0406609	FALSE
Glycosphingolipid catabolism	Up	0.526316	0.526316	5	-0.437245	0.0286776	50.6579	FALSE	Down	0.421053	0.421053	12	0.54349	1.17609	-9.03526	FALSE
E2F-enabled inhibition of pre-replication complex formation	Down	0.473684	0.578947	2	-0.643973	-0.343485	-3.55155	FALSE	Down	0.421053	0.421053	8	0.454861	0.686306	-47.6039	FALSE
Signaling by ERBB2 in Cancer	Down	0.684211	0.578947	5	0.3572	-0.0837943	-13.0258	FALSE	Down	0.473684	0.684211	13	-0.797993	-1.32617	-5.25889	FALSE
SHC1 events in ERBB2 signaling	Down	0.684211	0.578947	5	0.3572	-0.0837943	-13.0258	FALSE	Down	0.578947	0.684211	10	-0.674207	-1.08376	-2.7129	FALSE
Inhibition of the proteolytic activity of APC/C required for the onset of anaphase by mitotic spindle checkpoint components	Up	0.473684	0.578947	2	0.214948	0.142408	6.35529	FALSE	Down	0.421053	0.421053	12	0.429637	0.563397	-26.8529	FALSE
Amplification of signal from the kinetochores	Down	0.684211	0.578947	21	0.264462	-0.195588	-1.50613	FALSE	Down	0.421053	0.315789	53	2.18311	1.78173	-16.5228	FALSE
Inactivation of APC/C via direct inhibition of the APC/C complex	Up	0.473684	0.578947	2	0.214948	0.142408	6.35529	FALSE	Down	0.421053	0.421053	12	0.429637	0.563397	-26.8529	FALSE
Amplification of signal from unattached kinetochores via a MAD2 inhibitory signal	Down	0.684211	0.578947	21	0.264462	-0.195588	-1.50613	FALSE	Down	0.421053	0.315789	53	2.18311	1.78173	-16.5228	FALSE
Degradation of the extracellular matrix	Down	0.473684	0.578947	28	0.219357	1.32485	-23.7949	FALSE	Down	0.578947	0.578947	42	-0.122064	0.892088	-27.9396	FALSE
PI Metabolism	Down	0.473684	0.578947	17	-0.518135	0.333897	-0.781428	FALSE	Up	0.894737	0.789474	44	-0.781325	0.114188	1.47845	FALSE
Phase II - Conjugation of compounds	Down	0.578947	0.578947	7	-0.408987	0.206581	-21.5811	FALSE	Down	0.315789	0.315789	27	0.872318	1.83561	-1.09508	FALSE
Transport of the SLBP independent Mature mRNA	Down	0.684211	0.578947	7	0.299912	-0.506788	-1.31643	FALSE	Down	0.000526316	0.000526316	25	2.52947	1.5162	-14.5052	TRUE
Transport of the SLBP Dependant Mature mRNA	Down	0.684211	0.578947	7	0.299912	-0.506788	-1.31643	FALSE	Down	0.000526316	0.000526316	25	2.52947	1.5162	-14.5052	TRUE
Transport of Mature mRNA Derived from an Intronless Transcript	Up	0.684211	0.578947	8	0.365423	-0.306003	0.242862	FALSE	Down	0.000526316	0.000526316	28	2.55603	1.70879	-12.9164	TRUE
Transport of Mature mRNAs Derived from Intronless Transcripts	Up	0.684211	0.578947	8	0.365423	-0.306003	0.242862	FALSE	Down	0.000526316	0.000526316	28	2.55603	1.70879	-12.9164	TRUE
Transport of Mature mRNA derived from an Intron-Containing Transcript	Down	0.578947	0.578947	11	0.0120305	-0.317825	-3.00652	FALSE	Down	0.000526316	0.000526316	41	2.29989	1.95126	-14.5263	TRUE
Early Phase of HIV Life Cycle	Down	0.421053	0.578947	3	0.335871	0.513462	-14.2497	FALSE	Down	0.842105	0.736842	7	-0.381109	-0.0203507	-109.977	FALSE
PKA activation in glucagon signalling	Down	0.578947	0.578947	3	-0.384098	-0.248997	-7.96314	FALSE	Down	0.736842	0.631579	5	-1.19344	-1.05	-5.33785	FALSE
Synthesis of PIPs at the plasma membrane	Down	0.684211	0.578947	14	-0.44942	0.277502	-1.52343	FALSE	Up	0.368421	0.368421	29	0.214137	0.895257	2.64175	FALSE
Transport of Ribonucleoproteins into the Host Nucleus	Up	0.578947	0.578947	6	0.523375	-0.445543	4.13799	FALSE	Down	0.000526316	0.105263	23	1.88813	0.82195	-13.2767	TRUE
APC/C:Cdc20 mediated degradation of Cyclin B	Up	0.473684	0.578947	2	0.214948	0.142408	6.35529	FALSE	Down	0.526316	0.526316	14	0.000102136	-0.224207	-9.59733	FALSE
Removal of the Flap Intermediate from the C-strand	Down	0.578947	0.578947	5	0.264335	0.229222	-24.4881	FALSE	Down	0.315789	0.210526	11	0.38653	0.439716	-4.94602	FALSE
Conversion from APC/C:Cdc20 to APC/C:Cdh1 in late anaphase	Down	0.578947	0.578947	3	-0.0575916	-0.136711	-2.42322	FALSE	Down	0.526316	0.526316	11	-0.266259	-0.193688	-23.1945	FALSE
Signaling by EGFR	Down	0.684211	0.578947	11	-0.541547	-0.463686	-8.02865	FALSE	Up	0.157895	0.473684	27	0.61806	-0.0367138	0.847232	FALSE
APC-Cdc20 mediated degradation of Nek2A	Up	0.473684	0.578947	2	0.214948	0.142408	6.35529	FALSE	Up	0.526316	0.526316	15	0.0951739	0.0317593	5.82896	FALSE
Nuclear import of Rev protein	Up	0.578947	0.578947	6	0.523375	-0.445543	4.13799	FALSE	Down	0.000526316	0.105263	25	2.11024	1.12749	-14.45	TRUE
Acetylcholine binding and downstream events	Down	0.263158	0.578947	1	-0.0853104	0.169013	-3.46094	FALSE
STING mediated induction of host immune responses	Down	0.578947	0.578947	3	0.0295514	0.326203	-6.14899	FALSE	Down	0.631579	0.631579	9	-0.270201	0.139708	-20.0078	FALSE
Synthesis of IP3 and IP4 in the cytosol	Down	0.473684	0.578947	4	0.0794826	0.23836	-10.1702	FALSE	Up	0.421053	0.315789	12	-0.451182	-0.0577978	10.536	FALSE
Metabolism of porphyrins	Down	0.578947	0.578947	3	-0.579732	-0.081369	-4.32902	FALSE	Down	0.210526	0.210526	12	0.868559	1.61619	-1.39138	FALSE
Heme biosynthesis	Down	0.578947	0.578947	3	-0.579732	-0.081369	-4.32902	FALSE	Up	0.000526316	0.000526316	8	1.83124	2.54816	0.0991215	TRUE
snRNP Assembly	Up	0.684211	0.578947	8	-0.0189994	-0.673583	5.15338	FALSE	Down	0.000526316	0.000526316	30	2.08762	1.29465	-9.6384	TRUE
NRAGE signals death through JNK	Down	0.473684	0.578947	11	-0.672879	0.00724397	-2.73132	FALSE	Up	0.473684	0.473684	28	0.169281	0.704199	6.03019	FALSE
Synthesis of bile acids and bile salts via 24-hydroxycholesterol	Down	0.578947	0.578947	1	-0.167468	0.0271495	-258.955	FALSE
Bile acid and bile salt metabolism	Down	0.473684	0.578947	5	-0.505665	-0.239989	-53.0548	FALSE	Down	0.578947	0.368421	7	-0.124559	0.206899	-4.5037	FALSE
Metabolism of non-coding RNA	Up	0.684211	0.578947	8	-0.0189994	-0.673583	5.15338	FALSE	Down	0.000526316	0.000526316	30	2.08762	1.29465	-9.6384	TRUE
ERK/MAPK targets	Down	0.789474	0.578947	9	0.0412618	-1.28495	-9.29676	FALSE	Down	0.0526316	0.0526316	12	2.83829	1.59221	-13.123	FALSE
Metabolism of Angiotensinogen to Angiotensins	Down	0.578947	0.578947	3	0.00816339	0.400678	-13.966	FALSE	Up	0.473684	0.368421	4	0.483285	0.887078	4.99401	FALSE
Regulation of pyruvate dehydrogenase (PDH) complex	Down	0.578947	0.578947	2	-0.438075	-0.375127	-2.56969	FALSE	Up	0.736842	0.736842	9	-1.70887	-1.28626	1.47203	FALSE
NRIF signals cell death from the nucleus	Down	0.578947	0.578947	4	0.503073	0.647411	-12.3917	FALSE	Up	0.631579	0.631579	8	-0.164181	-0.232505	52.3231	FALSE
Arachidonic acid metabolism	Down	0.578947	0.578947	9	-0.510077	0.253431	-37.7875	FALSE	Down	0.0526316	0.0526316	11	0.720752	1.34437	-33.1735	FALSE
Integrin cell surface interactions	Down	0.578947	0.578947	15	0.655403	1.34103	-25.635	FALSE	Down	0.368421	0.368421	22	0.396939	1.07098	-73.229	FALSE
Condensation of Prophase Chromosomes	Down	0.789474	0.578947	10	-0.166215	-0.874541	-46.7378	FALSE	Down	0.000526316	0.105263	18	1.54465	1.25966	-50.58	TRUE
DNA Damage/Telomere Stress Induced Senescence	Down	0.894737	0.578947	6	0.049912	-1.41103	-62.1149	FALSE	Down	1	1	29	-0.725198	-0.92028	-52.1855	FALSE
Initiation of Nuclear Envelope (NE) Reformation	Down	0.578947	0.578947	3	-0.0108551	-0.487961	-3.20984	FALSE	Down	0.526316	0.578947	15	0.801732	0.874519	-37.7488	FALSE
Scavenging by Class A Receptors	Down	0.578947	0.578947	4	0.238809	0.65726	-403.065	FALSE	Down	0.315789	0.315789	4	0.476118	0.779366	-325.432	FALSE
Chromatin modifying enzymes	Down	0.526316	0.578947	34	-0.0136147	0.0831275	-5.49011	FALSE	Down	0.789474	0.578947	114	-0.188094	0.695424	-5.87673	FALSE
Defects in vitamin and cofactor metabolism	Up	0.578947	0.578947	5	-1.04806	-0.500419	2.63403	FALSE	Up	0.368421	0.263158	7	-0.239636	0.194308	5.8845	FALSE
Loss of Function of SMAD4 in Cancer	Up	0.578947	0.578947	2	-0.743539	-0.704704	53.8736	FALSE	Down	0.526316	0.421053	2	-0.648993	-0.600887	-21.1299	FALSE
SMAD4 MH2 Domain Mutants in Cancer	Up	0.578947	0.578947	2	-0.743539	-0.704704	53.8736	FALSE	Down	0.526316	0.421053	2	-0.648993	-0.600887	-21.1299	FALSE
SMAD2/3 MH2 Domain Mutants in Cancer	Up	0.578947	0.578947	2	-0.743539	-0.704704	53.8736	FALSE	Down	0.526316	0.421053	2	-0.648993	-0.600887	-21.1299	FALSE
Regulation of HSF1-mediated heat shock response	Down	0.684211	0.578947	21	0.105034	0.2482	-12.524	FALSE	Down	0.0526316	0.105263	40	2.2125	1.70576	-10.3718	FALSE
Cellular response to heat stress	Down	0.684211	0.578947	23	-0.0427871	0.113798	-11.7917	FALSE	Down	0.263158	0.263158	48	1.77233	1.13656	-2.46841	FALSE
Amino acid transport across the plasma membrane	Down	0.578947	0.578947	1	-0.843017	-0.568078	-1.93004	FALSE	Up	0.368421	0.368421	8	0.489532	1.03821	17.9702	FALSE
Integrin signaling	Down	0.578947	0.578947	4	-0.474522	-0.364881	-3.19409	FALSE	Up	0.473684	0.578947	10	0.596121	0.228559	6.54441	FALSE
p130Cas linkage to MAPK signaling for integrins	Down	0.578947	0.578947	4	-0.474522	-0.364881	-3.19409	FALSE	Down	0.157895	0.263158	5	1.11447	1.10758	-6.91192	FALSE
Netrin-1 signaling	Down	0.526316	0.578947	13	-0.177151	0.0608771	-6.95229	FALSE	Down	0.421053	0.421053	22	0.7942	0.629167	-7.94539	FALSE
Peptide ligand-binding receptors	Down	0.421053	0.578947	13	0.8127	1.61118	-2.83252	FALSE	Up	0.684211	0.684211	16	0.156507	0.878078	831.16	FALSE
Signaling by ROBO receptors	Up	0.842105	0.578947	27	-0.0815296	-0.539673	19.3292	FALSE	Up	0.684211	0.789474	86	0.28596	-0.167756	7.5667	FALSE
PERK regulates gene expression	Down	0.368421	0.578947	4	-0.0944625	0.32535	-55.5323	FALSE	Down	1	1	14	-1.40392	-0.903483	-48.4906	FALSE
Regulation of Insulin-like Growth Factor (IGF) transport and uptake by Insulin-like Growth Factor Binding Proteins (IGFBPs)	Down	0.526316	0.578947	24	0.412162	1.56935	-23.1538	FALSE	Down	0.789474	0.684211	37	0.251831	1.2896	-11.2307	FALSE
CD28 dependent PI3K/Akt signaling	Up	0.526316	0.578947	3	-0.760281	-0.666198	5.66521	FALSE	Up	0.578947	0.578947	8	-0.720232	-0.69241	7.30443	FALSE
SUMOylation of transcription cofactors	Down	0.578947	0.578947	4	-0.333783	-0.0322338	-30.4438	FALSE	Down	0.684211	0.473684	31	-0.13763	0.146559	-8.01531	FALSE
Metabolism of proteins	Down	0.263158	0.578947	317	0.552289	3.22594	-2.05176	FALSE	Up	0.947368	0.631579	810	1.07061	4.37634	13.0947	FALSE
Sema3A PAK dependent Axon repulsion	Down	0.578947	0.578947	4	-0.955045	-0.904344	-4.49262	FALSE	Up	0.421053	0.526316	8	0.518442	0.698102	88.7661	FALSE
SUMOylation of SUMOylation proteins	Up	0.578947	0.578947	6	0.523375	-0.445543	4.13799	FALSE	Down	0.000526316	0.210526	27	1.56149	0.626444	-6.3728	TRUE
SUMOylation of intracellular receptors	Up	0.578947	0.578947	2	-0.274111	-0.257303	4.25034	FALSE	Up	0.684211	0.684211	13	-0.321899	0.0723255	3.01038	FALSE
Smooth Muscle Contraction	Down	0.473684	0.578947	9	0.467427	0.868797	-36.3105	FALSE	Up	0.0526316	0.0526316	18	2.33425	2.99579	11.4476	FALSE
Chromatin organization	Down	0.526316	0.578947	34	-0.0136147	0.0831275	-5.49011	FALSE	Down	0.789474	0.578947	114	-0.188094	0.695424	-5.87673	FALSE
Interleukin-3, Interleukin-5 and GM-CSF signaling	Down	0.578947	0.578947	7	-0.423699	-0.489124	-6.55326	FALSE	Up	0.368421	0.473684	20	0.704607	-0.102014	21.6789	FALSE
N-glycan trimming in the ER and Calnexin/Calreticulin cycle	Up	0.473684	0.578947	4	0.476104	0.939843	13.8906	FALSE	Up	0.631579	0.631579	21	0.0269163	0.500593	21.9457	FALSE
Defective GCLC causes HAGGSD	Down	0.578947	0.578947	1	-0.168458	0.0545461	-106.706	FALSE	Down	0.315789	0.315789	2	0.770669	1.04006	-53.8037	FALSE
Defective SLC16A1 causes symptomatic deficiency in lactate transport (SDLT)	Down	0.578947	0.578947	1	-0.412533	-0.205479	-92.8292	FALSE	Down	0.315789	0.315789	1	0.370868	0.542935	-25.0232	FALSE
Signaling by FGFR1	Down	0.894737	0.578947	4	0.186008	-1.03738	-14.3054	FALSE	Up	0.368421	0.473684	24	-0.216156	-1.21668	17.8181	FALSE
Infectious disease	Down	0.684211	0.578947	154	0.299457	0.37395	-10.6816	FALSE	Down	0.210526	0.210526	392	2.80022	3.08252	-11.9167	FALSE
DNA Double-Strand Break Repair	Down	0.684211	0.578947	33	-0.267367	-0.182669	-16.2367	FALSE	Down	0.842105	0.736842	81	-1.08345	-0.643346	-7.4836	FALSE
Homology Directed Repair	Down	0.578947	0.578947	30	-0.120317	-0.12575	-17.0952	FALSE	Down	0.631579	0.526316	63	-0.235594	0.0154803	-7.04371	FALSE
Global Genome Nucleotide Excision Repair (GG-NER)	Down	0.421053	0.578947	13	0.219237	0.398876	-5.37043	FALSE	Down	0.631579	0.526316	41	0.039924	0.22742	-7.67536	FALSE
Presynaptic nicotinic acetylcholine receptors	Down	0.263158	0.578947	1	-0.0853104	0.169013	-3.46094	FALSE
Postsynaptic nicotinic acetylcholine receptors	Down	0.263158	0.578947	1	-0.0853104	0.169013	-3.46094	FALSE
Highly sodium permeable postsynaptic acetylcholine nicotinic receptors	Down	0.263158	0.578947	1	-0.0853104	0.169013	-3.46094	FALSE
Highly calcium permeable postsynaptic nicotinic acetylcholine receptors	Down	0.263158	0.578947	1	-0.0853104	0.169013	-3.46094	FALSE
Highly calcium permeable nicotinic acetylcholine receptors	Down	0.263158	0.578947	1	-0.0853104	0.169013	-3.46094	FALSE
Signaling by MET	Down	0.578947	0.578947	20	-0.0527274	0.366244	-12.2469	FALSE	Down	0.368421	0.473684	39	1.12374	0.888991	-5.85451	FALSE
COPI-dependent Golgi-to-ER retrograde traffic	Down	0.578947	0.578947	29	-0.372992	0.684109	-10.0093	FALSE	Down	0.368421	0.368421	48	1.239	2.10285	-26.821	FALSE
Mitotic Prometaphase	Down	0.578947	0.578947	48	0.416782	0.761648	-10.6294	FALSE	Down	0.421053	0.315789	116	1.5161	1.86252	-22.8443	FALSE
Removal of the Flap Intermediate	Down	0.578947	0.578947	5	0.264335	0.229222	-24.4881	FALSE	Down	0.105263	0.105263	8	1.14079	1.1182	-15.6228	FALSE
DNA strand elongation	Down	0.578947	0.578947	10	0.135617	0.248654	-17.4597	FALSE	Down	0.315789	0.315789	19	0.20062	0.40975	-10.8059	FALSE
Cyclin A/B1/B2 associated events during G2/M transition	Down	0.526316	0.578947	11	0.302097	0.1941	-9.95711	FALSE	Down	0.421053	0.263158	16	1.67666	0.991472	-80.8268	FALSE
G2/M Transition	Down	0.684211	0.578947	39	0.341748	-0.145815	-18.5582	FALSE	Down	0.526316	0.526316	101	0.486285	-0.0841453	-25.8562	FALSE
Ethanol oxidation	Down	0.578947	0.578947	3	-0.0290908	0.417324	-11.1221	FALSE	Up	0.631579	0.631579	2	-0.788526	-0.57164	7.31989	FALSE
Platelet Aggregation (Plug Formation)	Down	0.578947	0.578947	5	-0.688526	-0.487889	-12.1993	FALSE	Up	0.473684	0.578947	11	0.479454	0.153771	7.07294	FALSE
Interferon gamma signaling	Down	0.578947	0.578947	13	-0.633809	-0.0984564	-17.5054	FALSE	Up	0.263158	0.263158	27	0.914011	1.18149	2.90013	FALSE
PTK6 Regulates RHO GTPases, RAS GTPase and MAP kinases	Down	0.578947	0.578947	4	-0.321805	-0.536321	-10.4174	FALSE	Down	0.894737	1	9	-0.652214	-0.647207	-29.3524	FALSE
Downregulation of ERBB2 signaling	Down	0.684211	0.578947	5	0.10524	0.216552	-8.45132	FALSE	Up	0.789474	0.789474	12	-1.06165	-1.12337	30.3298	FALSE
Aspartate and asparagine metabolism	Up	0.473684	0.578947	1	-0.369275	-0.105007	17.6837	FALSE	Down	0.684211	0.578947	4	-0.343074	0.00836259	-0.651628	FALSE
Fatty acid metabolism	Down	0.578947	0.578947	24	-0.554966	0.543877	-15.7835	FALSE	Down	0.789474	0.684211	49	-0.47763	0.711184	-4.95797	FALSE
RHOA GTPase cycle	Down	0.315789	0.578947	29	-0.579953	0.452526	-11.1599	FALSE	Down	0.473684	0.473684	71	0.664216	1.80046	-9.01472	FALSE
NR1H2 & NR1H3 regulate gene expression linked to lipogenesis	Up	0.578947	0.578947	2	-0.274111	-0.257303	4.25034	FALSE	Up	0.578947	0.578947	2	-0.14497	0.0416144	54.7183	FALSE
NR1H2 & NR1H3 regulate gene expression to limit cholesterol uptake	Up	0.578947	0.578947	2	-0.274111	-0.257303	4.25034	FALSE	Up	0.263158	0.263158	1	0.353482	0.487191	16.877	FALSE
NR1H2 & NR1H3 regulate gene expression linked to triglyceride lipolysis in adipose	Up	0.578947	0.578947	2	-0.274111	-0.257303	4.25034	FALSE	Up	0.263158	0.263158	1	0.353482	0.487191	16.877	FALSE
NGF-stimulated transcription	Up	0.473684	0.578947	6	0.241404	0.381075	9.88012	FALSE	Down	0.578947	0.578947	15	0.514885	0.652944	-6.92872	FALSE
HCMV Late Events	Down	0.789474	0.578947	13	0.205526	-1.30861	-26.5761	FALSE	Down	0.210526	0.210526	40	1.24619	0.233293	-9.33453	FALSE
SARS-CoV-1-host interactions	Down	0.578947	0.578947	11	-0.297377	-0.143854	-40.7272	FALSE	Down	0.421053	0.631579	47	0.834456	0.996439	-24.4025	FALSE
RND1 GTPase cycle	Up	0.578947	0.578947	7	-0.564835	-0.00239136	0.846898	FALSE	Down	0.473684	0.473684	26	0.16901	0.8648	-14.6252	FALSE
Signaling by ALK in cancer	Down	0.473684	0.578947	12	-0.160453	0.00407862	-6.7995	FALSE	Down	0.842105	0.842105	37	-0.539194	-0.225031	-16.3837	FALSE
Cellular response to chemical stress	Down	0.789474	0.578947	35	0.315275	0.0825346	-43.1858	FALSE	Up	1	0.894737	103	-0.174451	-0.10925	41.839	FALSE
Signaling by ALK fusions and activated point mutants	Down	0.473684	0.578947	12	-0.160453	0.00407862	-6.7995	FALSE	Down	0.842105	0.842105	37	-0.539194	-0.225031	-16.3837	FALSE
Aspirin ADME	Down	0.578947	0.578947	1	-0.412533	-0.205479	-92.8292	FALSE	Down	0.736842	0.631579	5	-1.01209	-0.712337	-12.4627	FALSE
KEAP1-NFE2L2 pathway	Down	0.789474	0.578947	23	0.168267	-0.465963	-45.2579	FALSE	Down	0.684211	0.684211	60	-0.247266	-1.00533	-1.66281	FALSE
Regulation of NPAS4 gene transcription	Up	0.578947	0.578947	1	-0.204823	-0.0196898	12.2176	FALSE	Up	0.368421	0.473684	2	0.468864	0.661653	35.4708	FALSE
NPAS4 regulates expression of target genes	Down	0.473684	0.578947	7	-0.252757	-0.205999	-3.52331	FALSE	Down	0.473684	0.578947	13	0.526432	0.568493	-9.88807	FALSE
Interleukin-6 signaling	Up	0.631579	0.631579	3	-0.910648	-0.812481	9.39808	FALSE	Down	0.210526	0.105263	4	1.55454	0.716638	-46.7319	FALSE
Recognition and association of DNA glycosylase with site containing an affected pyrimidine	Down	0.736842	0.631579	8	-0.0408692	-1.01231	-47.6443	FALSE	Down	0.368421	0.578947	19	-0.118144	-0.325398	-16.2013	FALSE
Cleavage of the damaged pyrimidine	Down	0.736842	0.631579	8	-0.0408692	-1.01231	-47.6443	FALSE	Down	0.368421	0.578947	19	-0.118144	-0.325398	-16.2013	FALSE
BH3-only proteins associate with and inactivate anti-apoptotic BCL-2 members	Up	0.631579	0.631579	1	-0.206863	-0.413713	18.8077	FALSE	Up	0.947368	0.947368	6	-0.773316	-0.450592	20.2323	FALSE
Formation of apoptosome	Down	0.631579	0.631579	5	-0.64588	-0.533171	-3.62467	FALSE	Down	0.736842	0.736842	7	-0.705422	-0.463849	-15.5084	FALSE
Presynaptic depolarization and calcium channel opening	Up	0.526316	0.631579	1	-0.846144	-0.588387	2.22753	FALSE	Up	0.421053	0.368421	2	-0.190342	0.0415576	7.09835	FALSE
Effects of PIP2 hydrolysis	Down	0.526316	0.631579	3	-0.185854	0.270156	-5.42988	FALSE	Down	0.473684	0.473684	8	-1.21739	-0.84475	-0.029631	FALSE
Signaling by ERBB4	Down	0.526316	0.631579	11	0.227803	0.197372	-14.5966	FALSE	Up	0.631579	0.631579	27	-0.842212	-1.14874	25.9255	FALSE
Voltage gated Potassium channels	Up	0.421053	0.631579	1	-0.648278	-0.360138	3.15362	FALSE	Up	0.368421	0.368421	3	-1.20111	-0.958142	2.64965	FALSE
Activation of AKT2	Up	0.526316	0.631579	1	-0.481335	-0.295226	2.94283	FALSE	Up	0.789474	0.789474	2	-0.726248	-0.686174	4.09435	FALSE
MTOR signalling	Up	0.421053	0.631579	6	-0.418837	0.00671909	12.1809	FALSE	Up	0.263158	0.263158	24	0.573564	1.25919	0.475342	FALSE
Synthesis of PIPs at the late endosome membrane	Up	0.526316	0.631579	3	-0.874548	-0.410163	5.21252	FALSE	Up	0.947368	0.947368	8	-1.62195	-1.25511	0.890681	FALSE
Signalling to RAS	Down	0.789474	0.631579	6	0.375112	0.0359464	-10.913	FALSE	Down	0.000526316	0.000526316	9	1.94194	1.51656	-10.8016	TRUE
Influenza Infection	Up	0.631579	0.631579	19	0.581401	-0.0382375	37.1047	FALSE	Up	0.526316	0.526316	86	1.22025	0.668635	10.7131	FALSE
Influenza Virus Induced Apoptosis	Down	0.631579	0.631579	1	-0.606211	-0.533595	-6.42167	FALSE	Up	1	1	2	-0.708946	-0.609947	47.0075	FALSE
Nucleotide-binding domain, leucine rich repeat containing receptor (NLR) signaling pathways	Down	0.631579	0.631579	11	-0.211544	-0.270361	-10.0882	FALSE	Up	0.526316	0.631579	24	-0.353119	-0.417183	29.8393	FALSE
Neurotoxicity of clostridium toxins	Up	0.631579	0.631579	1	-0.146052	-0.0922656	6.09563	FALSE	Up	0.684211	0.578947	3	-0.821735	-0.632544	13.9436	FALSE
p38MAPK events	Down	0.789474	0.631579	6	0.375112	0.0359464	-10.913	FALSE	Down	0.000526316	0.000526316	7	1.91832	1.92799	-23.2081	TRUE
Plasma lipoprotein assembly, remodeling, and clearance	Down	0.631579	0.631579	9	-0.194209	0.504046	-12.8745	FALSE	Up	0.631579	0.631579	27	-0.258759	0.197748	3.38564	FALSE
Retrograde neurotrophin signalling	Up	0.631579	0.631579	1	-0.250112	-0.102537	6.61547	FALSE	Down	0.526316	0.526316	7	0.403257	0.54453	-33.8665	FALSE
Chondroitin sulfate/dermatan sulfate metabolism	Down	0.526316	0.631579	10	-1.11802	-0.445409	-26.6447	FALSE	Down	0.578947	0.578947	17	-0.0372313	0.533654	-7.10683	FALSE
Serotonin Neurotransmitter Release Cycle	Up	0.631579	0.631579	1	-0.146052	-0.0922656	6.09563	FALSE	Up	0.684211	0.684211	4	-0.278538	0.00134252	16.3573	FALSE
Norepinephrine Neurotransmitter Release Cycle	Up	0.631579	0.631579	1	-0.146052	-0.0922656	6.09563	FALSE	Up	0.684211	0.684211	4	-0.278538	0.00134252	16.3573	FALSE
Cellular hexose transport	Down	0.631579	0.631579	1	-0.141598	0.14588	-10.3406	FALSE	Up	0.789474	0.684211	6	-0.973572	-0.581061	0.496931	FALSE
Gap junction assembly	Down	0.736842	0.631579	3	-0.60806	-0.847141	-61.5773	FALSE	Down	0.736842	0.736842	9	-0.565789	-0.866972	-99.9546	FALSE
Cholesterol biosynthesis	Down	0.526316	0.631579	2	-0.245953	0.146606	-22.9811	FALSE	Up	1	1	11	-2.39033	-1.95015	1.75216	FALSE
Regulated proteolysis of p75NTR	Down	0.526316	0.631579	5	0.0758429	0.128485	-8.09753	FALSE	Up	0.421053	0.421053	6	0.107006	0.335051	32.0842	FALSE
Vitamin B2 (riboflavin) metabolism	Up	0.631579	0.631579	3	-0.628583	-0.138237	7.03462	FALSE	Up	0.578947	0.578947	3	-0.258038	0.0648747	12.9781	FALSE
AKT phosphorylates targets in the cytosol	Down	0.631579	0.631579	4	-0.525533	-0.251312	-3.57597	FALSE	Down	0.210526	0.210526	8	1.12289	1.18919	-5.88944	FALSE
Signalling to STAT3	Up	0.631579	0.631579	1	-0.206863	-0.413713	18.8077	FALSE
Metabolism of nitric oxide: NOS3 activation and regulation	Down	0.631579	0.631579	3	-0.768371	-0.629938	-12.0693	FALSE	Up	0.526316	0.526316	9	-0.205589	0.188143	33.6017	FALSE
Keratan sulfate biosynthesis	Down	0.631579	0.631579	6	-0.148379	0.457996	-9.80362	FALSE	Down	0.578947	0.578947	9	0.316542	0.840634	-22.6758	FALSE
TCR signaling	Down	0.736842	0.631579	14	0.0870136	-1.42708	-14.2105	FALSE	Up	0.315789	0.526316	42	0.107757	-1.32403	2.26282	FALSE
Fcgamma receptor (FCGR) dependent phagocytosis	Down	0.631579	0.631579	22	-0.50982	-0.2536	-9.84441	FALSE	Down	0.368421	0.578947	43	0.935669	1.15584	-3.37074	FALSE
Regulation of actin dynamics for phagocytic cup formation	Down	0.631579	0.631579	17	-0.321298	0.0587978	-9.30937	FALSE	Down	0.263158	0.473684	30	2.09043	2.39934	-2.1965	FALSE
eNOS activation	Down	0.631579	0.631579	3	-0.768371	-0.629938	-12.0693	FALSE	Up	0.315789	0.315789	6	0.27156	0.595887	45.8005	FALSE
Dopamine Neurotransmitter Release Cycle	Up	0.631579	0.631579	1	-0.146052	-0.0922656	6.09563	FALSE	Up	0.684211	0.684211	4	-0.278538	0.00134252	16.3573	FALSE
MPS IX - Natowicz syndrome	Down	0.631579	0.631579	1	-0.448707	-0.201616	-17.4561	FALSE
Fc epsilon receptor (FCERI) signaling	Down	0.842105	0.631579	23	-0.0609997	-1.54566	-12.5202	FALSE	Down	0.421053	0.526316	60	-0.00622891	-1.4098	-0.434579	FALSE
Acetylcholine Neurotransmitter Release Cycle	Up	0.631579	0.631579	1	-0.146052	-0.0922656	6.09563	FALSE	Up	0.684211	0.684211	4	-0.278538	0.00134252	16.3573	FALSE
Insulin processing	Down	0.631579	0.631579	5	-0.797044	-0.393099	-7.80413	FALSE	Down	0.315789	0.368421	11	0.485656	1.02278	-2.21084	FALSE
FCERI mediated MAPK activation	Down	0.526316	0.631579	5	0.28869	-0.254857	-9.38036	FALSE	Down	0.368421	0.473684	15	0.421615	-0.140669	-12.2204	FALSE
FCERI mediated NF-kB activation	Down	0.736842	0.631579	11	0.15804	-1.50842	-16.6274	FALSE	Up	0.315789	0.421053	34	0.347268	-1.18452	4.22493	FALSE
POU5F1 (OCT4), SOX2, NANOG repress genes related to differentiation	Up	0.526316	0.631579	4	-0.088907	0.387727	10.3223	FALSE	Up	0.631579	0.526316	5	-0.456376	-0.0607758	75.1487	FALSE
DEx/H-box helicases activate type I IFN and inflammatory cytokines production	Up	0.631579	0.631579	3	-0.466014	-0.413031	1.41228	FALSE	Up	0.421053	0.421053	4	0.360471	0.60259	13.41	FALSE
Loss of Function of SMAD2/3 in Cancer	Up	0.526316	0.631579	4	-0.582151	-0.441755	22.3981	FALSE	Down	0.684211	0.684211	6	-0.566371	-0.353808	-13.3852	FALSE
Signaling by TGF-beta Receptor Complex in Cancer	Up	0.526316	0.631579	4	-0.582151	-0.441755	22.3981	FALSE	Down	0.684211	0.684211	7	-0.649	-0.413208	-10.2807	FALSE
SMAD2/3 Phosphorylation Motif Mutants in Cancer	Up	0.526316	0.631579	4	-0.582151	-0.441755	22.3981	FALSE	Down	0.684211	0.684211	6	-0.566371	-0.353808	-13.3852	FALSE
TGFBR2 MSI Frameshift Mutants in Cancer	Down	0.631579	0.631579	1	-0.606211	-0.533595	-6.42167	FALSE	Down	0.684211	0.684211	2	-0.278555	-0.167807	-5.52592	FALSE
TGFBR1 KD Mutants in Cancer	Up	0.526316	0.631579	4	-0.582151	-0.441755	22.3981	FALSE	Down	0.684211	0.684211	6	-0.566371	-0.353808	-13.3852	FALSE
Loss of Function of TGFBR1 in Cancer	Up	0.526316	0.631579	4	-0.582151	-0.441755	22.3981	FALSE	Down	0.684211	0.684211	7	-0.649	-0.413208	-10.2807	FALSE
Transcriptional regulation of white adipocyte differentiation	Down	0.315789	0.631579	14	0.153613	0.7567	-8.12395	FALSE	Up	0.894737	0.894737	39	-1.15609	-0.685499	1.44557	FALSE
Glucagon-like Peptide-1 (GLP1) regulates insulin secretion	Down	0.631579	0.631579	7	-0.0819305	-0.304754	-18.4982	FALSE	Down	0.842105	0.842105	11	-1.10301	-1.07817	-7.65841	FALSE
Olfactory Signaling Pathway	Up	0.631579	0.631579	1	-0.302946	-0.0152572	8.31196	FALSE	Down	0.526316	0.631579	3	-0.181	-0.122185	-23.395	FALSE
Nitric oxide stimulates guanylate cyclase	Up	0.631579	0.631579	1	-0.72855	-0.458777	6.01103	FALSE
Trafficking of AMPA receptors	Down	0.526316	0.631579	4	-0.389099	-0.163134	-3.20949	FALSE	Down	0.894737	0.894737	10	-0.587416	-0.300199	-27.8974	FALSE
Glutamate binding, activation of AMPA receptors and synaptic plasticity	Down	0.526316	0.631579	4	-0.389099	-0.163134	-3.20949	FALSE	Down	0.894737	0.894737	10	-0.587416	-0.300199	-27.8974	FALSE
cGMP effects	Up	0.631579	0.631579	1	-0.72855	-0.458777	6.01103	FALSE
G alpha (s) signalling events	Up	0.526316	0.631579	14	-0.643891	-0.352999	0.524768	FALSE	Up	0.789474	0.789474	26	-0.77548	-0.312871	2.24797	FALSE
Cation-coupled Chloride cotransporters	Down	0.631579	0.631579	1	-0.358732	-0.0946254	-3.5356	FALSE	Down	0.526316	0.526316	3	-0.745095	-0.467469	-5.23457	FALSE
Small interfering RNA (siRNA) biogenesis	Up	0.631579	0.631579	2	-0.630392	-0.555436	8.16126	FALSE	Down	0.947368	0.736842	7	-1.25832	-0.945382	-7.4369	FALSE
Post-transcriptional silencing by small RNAs	Up	0.631579	0.631579	3	-0.608655	-0.544176	8.87936	FALSE	Up	0.105263	0.210526	5	0.863548	0.881578	5.90574	FALSE
Zinc transporters	Up	0.526316	0.631579	3	0.261635	0.727074	33.6809	FALSE	Down	0.684211	0.684211	2	-0.500613	-0.270891	-18.4225	FALSE
CHL1 interactions	Down	0.526316	0.631579	1	-0.33879	-0.125069	-19.2977	FALSE	Down	0.473684	0.578947	4	0.15376	0.417841	-71.8482	FALSE
Neurofascin interactions	Down	0.631579	0.631579	2	-0.580286	-0.215709	-10.2842	FALSE	Down	0.842105	0.842105	3	-0.658147	-0.407647	-17.4343	FALSE
Signaling by Interleukins	Down	0.526316	0.631579	87	0.10438	0.192493	-8.28433	FALSE	Down	0.263158	0.263158	149	1.51421	1.10367	-18.0556	FALSE
activated TAK1 mediates p38 MAPK activation	Down	0.736842	0.631579	6	-0.716123	-0.937163	-0.562029	FALSE	Up	0.210526	0.315789	11	0.575023	0.191936	34.931	FALSE
Activation of the AP-1 family of transcription factors	Down	0.736842	0.631579	5	-0.363045	-0.79195	-8.29941	FALSE	Down	0.421053	0.421053	7	0.201421	0.11215	-41.8159	FALSE
HuR (ELAVL1) binds and stabilizes mRNA	Down	0.631579	0.631579	3	0.171315	0.339956	-43.6834	FALSE	Down	0.000526316	0.000526316	4	1.49613	1.7883	-69.5037	TRUE
KSRP (KHSRP) binds and destabilizes mRNA	Up	0.736842	0.631579	4	-0.31541	-0.360519	4.3912	FALSE	Up	0.421053	0.421053	7	0.269993	0.464528	10.0637	FALSE
Interleukin-2 family signaling	Up	0.631579	0.631579	6	-0.999713	-0.95269	0.291812	FALSE	Up	0.684211	0.684211	12	-0.484201	-0.833111	1.17923	FALSE
O-glycosylation of TSR domain-containing proteins	Down	0.631579	0.631579	3	-0.788315	-0.326244	-2.25912	FALSE	Up	0.789474	0.684211	5	-1.06498	-0.74456	5.46234	FALSE
Mitophagy	Up	0.421053	0.631579	2	-0.721161	-0.415914	3.62405	FALSE	Up	0.526316	0.526316	19	0.660093	1.05205	8.94581	FALSE
PINK1-PRKN Mediated Mitophagy	Up	0.421053	0.631579	2	-0.721161	-0.415914	3.62405	FALSE	Up	0.315789	0.421053	13	1.01669	1.36566	18.1923	FALSE
Toxicity of botulinum toxin type D (botD)	Up	0.631579	0.631579	1	-0.146052	-0.0922656	6.09563	FALSE	Up	0.684211	0.578947	3	-0.821735	-0.632544	13.9436	FALSE
Toxicity of botulinum toxin type B (botB)	Up	0.631579	0.631579	1	-0.146052	-0.0922656	6.09563	FALSE	Up	0.578947	0.578947	1	-0.017267	0.0408212	34.6271	FALSE
Toxicity of botulinum toxin type F (botF)	Up	0.631579	0.631579	1	-0.146052	-0.0922656	6.09563	FALSE	Up	0.684211	0.578947	3	-0.821735	-0.632544	13.9436	FALSE
Toxicity of tetanus toxin (tetX)	Up	0.631579	0.631579	1	-0.146052	-0.0922656	6.09563	FALSE	Up	0.578947	0.578947	1	-0.017267	0.0408212	34.6271	FALSE
Toxicity of botulinum toxin type G (botG)	Up	0.631579	0.631579	1	-0.146052	-0.0922656	6.09563	FALSE	Up	0.473684	0.473684	2	-0.381522	-0.23555	19.3207	FALSE
Mitochondrial translation initiation	Up	0.421053	0.631579	9	-0.577935	0.192646	10.3984	FALSE	Up	1	1	39	-0.243719	0.870935	378.131	FALSE
Mitochondrial translation	Up	0.526316	0.631579	10	-0.583874	0.236365	9.8317	FALSE	Up	0.894737	0.789474	44	-0.0877894	1.12241	335.127	FALSE
Mitochondrial translation elongation	Up	0.421053	0.631579	9	-0.577935	0.192646	10.3984	FALSE	Up	1	1	40	-0.198973	0.935254	369.069	FALSE
Mitochondrial translation termination	Up	0.526316	0.631579	10	-0.583874	0.236365	9.8317	FALSE	Up	0.789474	0.789474	41	-0.148579	1.00825	360.092	FALSE
Ion homeostasis	Up	0.631579	0.631579	11	0.140578	0.647274	1.35868	FALSE	Down	0.736842	0.736842	14	-1.12208	-0.690089	-4.98565	FALSE
Defective SLC12A6 causes agenesis of the corpus callosum, with peripheral neuropathy (ACCPN)	Down	0.631579	0.631579	1	-0.358732	-0.0946254	-3.5356	FALSE	Down	0.684211	0.684211	1	-0.247946	-0.0798147	-8.0557	FALSE
CD209 (DC-SIGN) signaling	Down	0.631579	0.631579	6	-0.696081	-1.18213	-0.171567	FALSE	Down	0.315789	0.421053	9	1.08525	0.267288	-1.58945	FALSE
Termination of translesion DNA synthesis	Down	0.631579	0.631579	8	0.020177	0.244825	-10.4959	FALSE	Up	0.421053	0.315789	18	0.376379	0.321238	19.7481	FALSE
Negative feedback regulation of MAPK pathway	Down	0.684211	0.631579	2	-0.0958643	-0.421808	-0.55193	FALSE	Down	0.315789	0.421053	4	-0.0211993	-0.0389022	-1.00234	FALSE
DNA Damage Recognition in GG-NER	Up	0.421053	0.631579	3	0.0867405	0.487717	9.40076	FALSE	Down	0.684211	0.684211	17	-0.485107	-0.319888	-10.2093	FALSE
Formation of Incision Complex in GG-NER	Up	0.631579	0.631579	6	-0.435374	-0.17679	4.42	FALSE	Up	0.526316	0.421053	20	0.235405	0.200043	18.3207	FALSE
GDP-fucose biosynthesis	Down	0.631579	0.631579	1	-0.633265	-0.356961	-11.178	FALSE	Down	0.473684	0.473684	3	0.312417	0.649228	-2.69225	FALSE
IL-6-type cytokine receptor ligand interactions	Down	0.631579	0.631579	2	-0.0528924	0.303416	-1.67715	FALSE	Down	0.000526316	0.000526316	4	1.61672	1.99319	-37.2905	TRUE
rRNA modification in the nucleus and cytosol	Up	0.526316	0.631579	22	-0.437334	0.827693	24.1629	FALSE	Up	0.210526	0.210526	24	1.49632	2.50478	11.4115	FALSE
Major pathway of rRNA processing in the nucleolus and cytosol	Up	0.631579	0.631579	40	-0.338677	1.01182	29.3036	FALSE	Up	0.789474	0.789474	86	0.771125	1.78238	10.8925	FALSE
Intra-Golgi traffic	Down	0.526316	0.631579	9	-0.111086	0.603221	-12.7023	FALSE	Up	0.894737	0.894737	25	-1.64783	-0.902746	0.791723	FALSE
PI5P Regulates TP53 Acetylation	Up	0.526316	0.631579	3	-0.381962	-0.0952798	7.89191	FALSE	Up	0.0526316	0.0526316	5	2.89948	2.82403	37.8443	FALSE
Lysine catabolism	Down	0.631579	0.631579	1	-0.13669	0.129429	-27.6451	FALSE	Down	0.526316	0.526316	3	-0.181735	0.114974	-31.6928	FALSE
mRNA Splicing - Minor Pathway	Down	0.631579	0.631579	2	0.104504	-0.122707	-12.3265	FALSE	Up	0.473684	0.473684	24	0.687082	0.878065	6.85922	FALSE
rRNA processing	Up	0.631579	0.631579	45	-0.427078	1.0461	31.8482	FALSE	Up	1	1	102	0.0431071	1.20223	357.431	FALSE
Recycling of eIF2:GDP	Up	0.526316	0.631579	1	-0.675013	-0.394462	4.69621	FALSE	Down	1	1	4	-1.2431	-0.994845	-24.1604	FALSE
RNA Polymerase I Promoter Opening	Down	1	0.631579	6	0.354459	-1.27167	-63.4326	FALSE	Down	0.894737	0.894737	11	-0.523789	-1.22347	-19.6818	FALSE
Chromosome Maintenance	Down	0.631579	0.631579	26	0.580756	0.147593	-13.8485	FALSE	Down	0.526316	0.526316	65	0.594138	0.769629	-10.907	FALSE
Depyrimidination	Down	0.736842	0.631579	8	-0.0408692	-1.01231	-47.6443	FALSE	Down	0.368421	0.578947	19	-0.118144	-0.325398	-16.2013	FALSE
Base-Excision Repair, AP Site Formation	Down	0.736842	0.631579	8	-0.0408692	-1.01231	-47.6443	FALSE	Down	0.368421	0.578947	20	-0.0776264	-0.238827	-15.6863	FALSE
RNA Polymerase III Transcription	Up	0.631579	0.631579	12	-0.721818	0.16164	7.16634	FALSE	Up	0.210526	0.210526	22	0.875096	1.52013	7.53717	FALSE
RNA Polymerase III Abortive And Retractive Initiation	Up	0.631579	0.631579	12	-0.721818	0.16164	7.16634	FALSE	Up	0.210526	0.210526	22	0.875096	1.52013	7.53717	FALSE
Transcription from mitochondrial promoters	Up	0.631579	0.631579	2	-0.296118	0.0888389	7.20587	FALSE	Down	0.736842	0.736842	3	-0.609962	-0.323278	-4.65482	FALSE
Insulin receptor recycling	Up	0.631579	0.631579	7	-0.398707	0.0375146	6.85815	FALSE	Up	0.0526316	0.0526316	19	2.44302	3.14812	45.7065	FALSE
Advanced glycosylation endproduct receptor signaling	Down	0.789474	0.631579	1	-0.46831	-0.966185	-11.7797	FALSE	Up	0.842105	0.842105	5	-1.60954	-1.48247	74.8759	FALSE
Threonine catabolism	Up	0.421053	0.631579	1	-0.155822	0.131675	10.9052	FALSE	Up	0.684211	0.684211	1	-0.483182	-0.321598	5.74646	FALSE
PTK6 Expression	Up	0.631579	0.631579	1	-0.29784	-0.0859474	39.2643	FALSE	Down	0.789474	0.789474	3	-0.546941	-0.326922	-23.813	FALSE
PTK6 Activates STAT3	Up	0.631579	0.631579	1	-0.206863	-0.413713	18.8077	FALSE	Down	1	0.894737	2	-0.916945	-0.766027	-34.0854	FALSE
Interaction between PHLDA1 and AURKA	Up	0.631579	0.631579	1	-0.535941	-0.256345	10.1554	FALSE	Down	0.684211	0.684211	2	-0.477466	-0.266735	-150.538	FALSE
Interleukin-20 family signaling	Up	0.631579	0.631579	1	-0.206863	-0.413713	18.8077	FALSE	Down	0.263158	0.105263	4	1.53956	0.719689	-45.8296	FALSE
Cargo recognition for clathrin-mediated endocytosis	Down	0.421053	0.631579	21	-0.46364	0.389287	-6.01746	FALSE	Down	0.315789	0.421053	45	0.674743	1.38239	-1.13663	FALSE
rRNA processing in the nucleus and cytosol	Up	0.631579	0.631579	44	-0.399797	1.04899	32.1491	FALSE	Up	0.789474	0.789474	89	0.687268	1.73352	14.5094	FALSE
InlB-mediated entry of Listeria monocytogenes into host cell	Up	0.631579	0.631579	4	-0.404736	-0.0816285	2.31911	FALSE	Up	0.315789	0.473684	8	0.57761	0.359764	49.4858	FALSE
MET activates STAT3	Up	0.631579	0.631579	1	-0.206863	-0.413713	18.8077	FALSE
Listeria monocytogenes entry into host cells	Down	0.526316	0.631579	5	-0.542563	-0.268973	-2.14076	FALSE	Up	0.421053	0.526316	11	-0.040417	-0.264571	38.4617	FALSE
Receptor Mediated Mitophagy	Up	0.421053	0.631579	2	-0.721161	-0.415914	3.62405	FALSE	Down	0.263158	0.263158	9	0.614716	0.972351	-1.9408	FALSE
RUNX3 regulates CDKN1A transcription	Up	0.631579	0.631579	3	-0.0076122	0.0504865	29.4557	FALSE	Up	0.631579	0.736842	4	-0.413057	-0.492679	2.7987	FALSE
Regulation of PTEN mRNA translation	Up	0.631579	0.631579	6	-0.444829	-0.219908	0.408272	FALSE	Up	0.421053	0.421053	9	0.264452	0.431162	3.55759	FALSE
Competing endogenous RNAs (ceRNAs) regulate PTEN translation	Up	0.631579	0.631579	6	-0.444829	-0.219908	0.408272	FALSE	Up	0.421053	0.315789	7	0.517955	0.642054	1.14975	FALSE
Neddylation	Down	0.526316	0.631579	40	-0.155448	0.29139	-4.70768	FALSE	Down	0.315789	0.210526	114	1.01562	1.77173	-1.31804	FALSE
Nucleotide catabolism	Down	0.631579	0.631579	7	-0.243569	0.490777	-0.828654	FALSE	Down	0.000526316	0.000526316	13	2.06492	2.87523	-14.8722	TRUE
Interleukin-35 Signalling	Up	0.526316	0.631579	2	-0.532989	-0.490464	11.4357	FALSE	Down	0.368421	0.368421	2	0.263172	0.360528	-17.1988	FALSE
Interleukin-9 signaling	Up	0.631579	0.631579	1	-0.206863	-0.413713	18.8077	FALSE	Down	0.473684	0.473684	2	0.298252	0.352314	-22.9645	FALSE
RHOG GTPase cycle	Down	0.631579	0.631579	19	-0.91064	-0.069946	-5.83236	FALSE	Down	0.0526316	0.0526316	44	2.01676	2.87054	-3.2642	FALSE
TICAM1,TRAF6-dependent induction of TAK1 complex	Up	0.631579	0.631579	3	-0.50596	-0.486759	0.80445	FALSE	Up	0.631579	0.631579	8	-0.216837	-0.432967	61.7827	FALSE
Interleukin-27 signaling	Up	0.631579	0.631579	1	-0.206863	-0.413713	18.8077	FALSE	Down	0.368421	0.368421	2	0.263172	0.360528	-17.1988	FALSE
Interleukin-21 signaling	Up	0.631579	0.631579	1	-0.206863	-0.413713	18.8077	FALSE	Down	0.473684	0.473684	2	0.298252	0.352314	-22.9645	FALSE
Transferrin endocytosis and recycling	Down	0.631579	0.631579	7	-0.411996	0.0101459	-9.91358	FALSE	Up	0.0526316	0.0526316	20	2.25458	2.97399	25.1451	FALSE
TRAF6 mediated NF-kB activation	Up	0.421053	0.631579	4	-0.0263547	0.101518	7.1393	FALSE	Up	0.421053	0.421053	12	0.369458	0.638387	18.6649	FALSE
TRAF6-mediated induction of TAK1 complex within TLR4 complex	Up	0.631579	0.631579	3	-0.50596	-0.486759	0.80445	FALSE	Up	0.210526	0.315789	9	0.310545	0.112641	48.7016	FALSE
Protein localization	Up	0.631579	0.631579	23	-0.909204	0.251385	1.69742	FALSE	Up	0.947368	0.947368	74	-2.16145	-0.958661	8.16136	FALSE
Assembly and cell surface presentation of NMDA receptors	Down	0.842105	0.631579	3	-0.450122	-0.885467	-60.1993	FALSE	Down	0.894737	0.789474	14	-1.0513	-1.16353	-65.1015	FALSE
Activation of AMPK downstream of NMDARs	Down	0.526316	0.631579	6	-0.471257	-0.724976	-28.3103	FALSE	Down	0.315789	0.421053	12	0.096256	-0.149135	-64.7702	FALSE
Regulation of the apoptosome activity	Down	0.631579	0.631579	5	-0.64588	-0.533171	-3.62467	FALSE	Down	0.736842	0.736842	7	-0.705422	-0.463849	-15.5084	FALSE
Suppression of apoptosis	Down	0.789474	0.631579	1	-0.46831	-0.966185	-11.7797	FALSE	Down	0.894737	0.789474	4	-1.51843	-1.39949	-2.66857	FALSE
Signaling by MAP2K mutants	Down	0.789474	0.631579	1	-0.46831	-0.966185	-11.7797	FALSE	Down	0.526316	0.631579	2	-0.318135	-0.448545	-11.4649	FALSE
Parasite infection	Down	0.526316	0.631579	16	-0.495916	-0.264933	-9.12514	FALSE	Down	0.473684	0.473684	28	1.18974	1.3933	-25.1639	FALSE
Leishmania phagocytosis	Down	0.526316	0.631579	16	-0.495916	-0.264933	-9.12514	FALSE	Down	0.473684	0.473684	28	1.18974	1.3933	-25.1639	FALSE
FCGR3A-mediated phagocytosis	Down	0.526316	0.631579	16	-0.495916	-0.264933	-9.12514	FALSE	Down	0.473684	0.473684	28	1.18974	1.3933	-25.1639	FALSE
Pexophagy	Up	0.631579	0.631579	2	-0.43925	-0.169123	21.8115	FALSE	Up	0.789474	0.894737	4	-0.240325	-0.532934	64.7837	FALSE
Signaling by membrane-tethered fusions of PDGFRA or PDGFRB	Up	0.631579	0.631579	1	-0.181033	0.0803504	13.1128	FALSE	Down	0.578947	0.578947	1	-0.451966	-0.298547	-22.9662	FALSE
Transcriptional regulation of testis differentiation	Down	0.631579	0.631579	1	-0.73988	-0.477408	-16.633	FALSE	Down	0.473684	0.473684	4	0.0950554	0.446204	-15.9621	FALSE
Inactivation of CSF3 (G-CSF) signaling	Up	0.631579	0.631579	1	-0.206863	-0.413713	18.8077	FALSE	Up	0.421053	0.526316	12	0.399878	0.198233	23.1525	FALSE
SARS-CoV-2 activates/modulates innate and adaptive immune responses	Up	0.631579	0.631579	18	-0.195221	-0.368829	1.05351	FALSE	Up	0.000526316	0.000526316	61	2.30094	1.56905	8.09722	TRUE
Negative regulation of FLT3	Up	0.631579	0.631579	1	-0.146729	0.0698425	3.75537	FALSE	Up	0.578947	0.578947	6	0.167377	0.0626736	70.0925	FALSE
Regulation of HMOX1 expression and activity	Up	0.526316	0.631579	1	-0.639413	-0.379056	7.36279	FALSE	Down	0.894737	0.789474	3	-0.702664	-0.473958	-11.5155	FALSE
IFNG signaling activates MAPKs	Down	0.578947	0.631579	3	-0.0649325	-0.192246	-5.58512	FALSE	Down	0.157895	0.263158	5	0.810782	0.946294	-2.28487	FALSE
IRAK2 mediated activation of TAK1 complex upon TLR7/8 or 9 stimulation	Up	0.631579	0.631579	3	-0.50596	-0.486759	0.80445	FALSE	Up	0.105263	0.315789	8	0.510878	0.249734	54.3589	FALSE
Expression and translocation of olfactory receptors	Up	0.631579	0.631579	1	-0.302946	-0.0152572	8.31196	FALSE	Up	0.578947	0.578947	1	0.197638	0.373847	36.0562	FALSE
Cobalamin (Cbl) metabolism	Up	0.526316	0.631579	3	-0.979485	-0.563856	6.59639	FALSE	Up	0.0526316	0.0526316	4	0.356305	0.707445	12.5272	FALSE
Early SARS-CoV-2 Infection Events	Down	0.526316	0.631579	5	-0.511152	-0.202454	-38.9552	FALSE	Up	0.368421	0.368421	19	0.546809	0.986334	4.33392	FALSE
NFE2L2 regulating anti-oxidant/detoxification enzymes	Down	0.631579	0.631579	2	-0.571251	-0.229463	-49.6717	FALSE	Up	0.789474	0.684211	13	-0.295335	-0.352483	16.8582	FALSE
Chromatin modifications during the maternal to zygotic transition (MZT)	Down	0.789474	0.631579	9	-0.0785142	-0.893723	-41.6419	FALSE	Down	0.368421	0.473684	14	0.0120974	-0.438729	-20.3996	FALSE
Replacement of protamines by nucleosomes in the male pronucleus	Down	0.736842	0.631579	4	0.57942	-0.733625	-84.6508	FALSE	Down	0.315789	0.421053	8	0.0720634	-0.619393	-25.2618	FALSE
Signaling by the B Cell Receptor (BCR)	Down	0.947368	0.631579	16	-0.689516	-2.18248	-16.2591	FALSE	Up	0.789474	1	46	-0.896317	-2.28486	7.70587	FALSE
ISG15 antiviral mechanism	Up	0.631579	0.684211	17	-0.556828	-0.81601	7.80752	FALSE	Up	0.0526316	0.0526316	46	3.02728	2.53654	11.1369	FALSE
Endosomal/Vacuolar pathway	Down	0.631579	0.684211	3	-0.771391	-0.434812	-20.9785	FALSE	Up	0.473684	0.473684	2	0.359204	0.537546	2.98606	FALSE
Mitochondrial protein import	Up	0.631579	0.684211	9	-0.700958	0.0995073	0.18898	FALSE	Up	0.947368	0.947368	30	-2.12497	-1.26617	11.2167	FALSE
RORA activates gene expression	Down	0.684211	0.684211	3	-0.131113	-0.0835236	-12.6776	FALSE	Up	0.473684	0.263158	11	0.367138	0.116255	2.75904	FALSE
BMAL1:CLOCK,NPAS2 activates circadian gene expression	Down	0.789474	0.684211	7	-0.991785	-0.559968	-6.95777	FALSE	Down	0.263158	0.263158	16	0.857591	1.17627	-70.4176	FALSE
Translocation of SLC2A4 (GLUT4) to the plasma membrane	Down	0.684211	0.684211	16	-0.315649	-0.0556641	-60.1721	FALSE	Down	0.473684	0.368421	35	-0.0512235	0.243672	-40.0373	FALSE
Tetrahydrobiopterin (BH4) synthesis, recycling, salvage and regulation	Down	0.578947	0.684211	3	-0.398804	-0.288744	-16.4326	FALSE	Up	0.315789	0.315789	3	0.236156	0.426645	17.2005	FALSE
DAG and IP3 signaling	Down	0.684211	0.684211	6	-0.896553	-0.89432	-11.2078	FALSE	Down	0.947368	0.947368	16	-1.991	-1.80197	-1.62309	FALSE
Signaling by Activin	Up	0.736842	0.684211	5	-0.601021	-0.555968	19.7184	FALSE	Down	0.631579	0.631579	5	-0.708074	-0.570369	-0.473616	FALSE
Methylation	Down	0.684211	0.684211	1	-0.458734	-0.254224	-3.44675	FALSE	Up	0.789474	0.789474	6	-0.565189	-0.177826	49.708	FALSE
Mitochondrial biogenesis	Up	0.421053	0.684211	20	-0.648548	-0.127299	1.1254	FALSE	Up	1	1	48	-1.57798	-0.87086	89.6088	FALSE
Heparan sulfate/heparin (HS-GAG) metabolism	Down	0.631579	0.684211	4	-0.744505	-0.410173	-54.4278	FALSE	Down	0.578947	0.578947	18	-0.249089	0.312098	-1.87325	FALSE
Gamma carboxylation, hypusinylation, hydroxylation, and arylsulfatase activation	Up	0.684211	0.684211	12	-1.36439	-0.424462	5.70504	FALSE	Down	0.684211	0.684211	24	0.0124798	0.796054	-21.6579	FALSE
Nef and signal transduction	Up	0.894737	0.684211	1	-0.776708	-0.970474	2.16209	FALSE	Up	1	1	1	-0.986027	-1.01799	82.0978	FALSE
Collagen biosynthesis and modifying enzymes	Down	0.578947	0.684211	9	-0.719405	-0.0610027	-10.3209	FALSE	Down	0.789474	0.684211	19	-0.46536	0.243498	-30.3953	FALSE
DDX58/IFIH1-mediated induction of interferon-alpha/beta	Up	0.684211	0.684211	8	-0.710122	-0.309073	0.646656	FALSE	Up	0.421053	0.421053	35	0.364743	0.477374	29.9876	FALSE
Prolonged ERK activation events	Down	0.684211	0.684211	3	-0.44991	-0.578161	-12.1039	FALSE	Up	0.263158	0.368421	7	0.259451	0.442953	1.25116	FALSE
Frs2-mediated activation	Down	0.684211	0.684211	2	-0.446662	-0.661244	-16.6542	FALSE	Down	0.368421	0.368421	6	0.255727	0.382125	-0.267609	FALSE
Polymerase switching on the C-strand of the telomere	Down	0.684211	0.684211	4	0.381378	0.24388	-26.0978	FALSE	Down	0.526316	0.421053	19	0.192683	0.614731	-4.29581	FALSE
Extension of Telomeres	Up	0.631579	0.684211	13	0.0441776	0.308904	5.36942	FALSE	Down	0.315789	0.315789	33	0.643331	1.12902	-13.5275	FALSE
Signalling to ERKs	Down	0.684211	0.684211	9	0.0465214	-0.304451	-11.31	FALSE	Down	0.000526316	0.000526316	17	2.13209	2.02992	-3.5961	TRUE
Signaling by VEGF	Down	0.684211	0.684211	27	-0.58165	-0.458047	-8.47772	FALSE	Down	0.473684	0.578947	50	0.338742	0.504902	-11.7532	FALSE
RHO GTPase Effectors	Down	0.789474	0.684211	66	0.178798	-0.200671	-23.1921	FALSE	Down	0.105263	0.105263	142	2.93097	2.88997	-16.6166	FALSE
Metabolism of water-soluble vitamins and cofactors	Up	0.578947	0.684211	23	-1.19359	0.0496219	2.2633	FALSE	Down	0.631579	0.526316	47	-0.472524	0.747566	-7.84502	FALSE
A tetrasaccharide linker sequence is required for GAG synthesis	Down	0.631579	0.684211	4	-0.744505	-0.410173	-54.4278	FALSE	Down	0.368421	0.368421	9	0.756075	1.09286	-9.06894	FALSE
HS-GAG biosynthesis	Down	0.578947	0.684211	3	-0.738312	-0.509421	-70.1978	FALSE	Up	0.473684	0.473684	12	0.268127	0.695116	2.84594	FALSE
HS-GAG degradation	Down	0.578947	0.684211	3	-0.738312	-0.509421	-70.1978	FALSE	Down	0.473684	0.473684	9	0.219555	0.509816	-3.86453	FALSE
Synthesis of 5-eicosatetraenoic acids	Down	0.578947	0.684211	2	-1.10653	-0.746692	-48.541	FALSE	Down	0.0526316	0.0526316	3	2.89956	3.38763	-113.426	FALSE
Synthesis of 12-eicosatetraenoic acid derivatives	Down	0.578947	0.684211	2	-1.10653	-0.746692	-48.541	FALSE	Down	0.0526316	0.0526316	3	2.75463	3.21926	-112.081	FALSE
Phosphate bond hydrolysis by NUDT proteins	Up	0.473684	0.684211	1	-0.392637	-0.114024	2.74119	FALSE	Up	0.473684	0.473684	2	0.429213	0.739192	21.4245	FALSE
Activation of gene expression by SREBF (SREBP)	Down	0.789474	0.684211	5	-0.446178	-0.19192	-18.917	FALSE	Up	1	0.894737	19	-1.22338	-0.944069	5.44886	FALSE
Peptide hormone metabolism	Down	0.684211	0.684211	11	-0.553483	0.129423	-0.947461	FALSE	Down	0.421053	0.315789	26	-0.0799419	0.679203	-1.92749	FALSE
Nuclear Envelope Breakdown	Up	0.789474	0.684211	11	-0.397099	-0.769398	6.34551	FALSE	Down	0.210526	0.315789	37	1.54094	0.929932	-20.0176	FALSE
RMTs methylate histone arginines	Down	0.684211	0.684211	6	-0.28832	-0.516452	-41.1072	FALSE	Down	0.736842	0.631579	16	-0.407718	-0.19878	-21.6726	FALSE
SUMOylation of transcription factors	Down	0.684211	0.684211	2	-0.533821	-0.33799	-1.23128	FALSE	Up	0.473684	0.473684	13	0.331101	0.657429	7.60295	FALSE
Nuclear Pore Complex (NPC) Disassembly	Up	0.578947	0.684211	9	0.126668	-0.406213	3.27684	FALSE	Down	0.210526	0.315789	26	1.64618	0.640928	-22.618	FALSE
Defective MTRR causes HMAE	Down	0.684211	0.684211	1	-0.458734	-0.254224	-3.44675	FALSE	Down	0.263158	0.263158	1	0.68849	0.853176	-12.2563	FALSE
Defective MTR causes HMAG	Down	0.684211	0.684211	1	-0.458734	-0.254224	-3.44675	FALSE	Down	0.263158	0.263158	1	0.68849	0.853176	-12.2563	FALSE
Notch-HLH transcription pathway	Down	0.578947	0.684211	6	-0.429237	-0.452479	-3.57703	FALSE	Up	0.0526316	0.0526316	14	3.30738	3.06999	8.79669	FALSE
Defective B4GALT7 causes EDS, progeroid type	Down	0.578947	0.684211	3	-0.738312	-0.509421	-70.1978	FALSE	Down	0.368421	0.368421	7	0.710097	0.941799	-4.73698	FALSE
Defective B3GAT3 causes JDSSDHD	Down	0.578947	0.684211	3	-0.738312	-0.509421	-70.1978	FALSE	Down	0.368421	0.368421	7	0.710097	0.941799	-4.73698	FALSE
Defective EXT2 causes exostoses 2	Down	0.578947	0.684211	3	-0.738312	-0.509421	-70.1978	FALSE	Down	0.473684	0.473684	8	0.870777	1.16829	-1.52821	FALSE
Defective EXT1 causes exostoses 1, TRPS2 and CHDS	Down	0.578947	0.684211	3	-0.738312	-0.509421	-70.1978	FALSE	Down	0.473684	0.473684	8	0.870777	1.16829	-1.52821	FALSE
Diseases of glycosylation	Down	0.578947	0.684211	21	0.0040192	0.900671	-13.1405	FALSE	Down	0.578947	0.578947	39	0.369427	1.29727	-5.03762	FALSE
Nuclear Receptor transcription pathway	Up	0.631579	0.684211	4	-0.286403	-0.0119828	9.14908	FALSE	Up	0.684211	0.684211	14	0.0380567	0.618922	7.06128	FALSE
GPCR downstream signalling	Up	0.631579	0.684211	60	-0.198867	0.300935	3.00444	FALSE	Up	0.789474	0.684211	115	-0.796717	-0.302344	113.511	FALSE
Acetylcholine regulates insulin secretion	Down	0.684211	0.684211	3	-0.00142702	0.259618	-8.38044	FALSE	Up	0.157895	0.263158	3	0.697832	0.973349	18.2971	FALSE
Circadian Clock	Down	0.684211	0.684211	13	-1.09316	-0.736151	-5.11945	FALSE	Down	0.368421	0.263158	39	0.492911	0.615707	-16.532	FALSE
NCAM1 interactions	Up	0.421053	0.684211	5	-0.53588	-0.0667958	1.93846	FALSE	Down	0.263158	0.263158	9	0.642242	1.16839	-36.7177	FALSE
Arachidonate production from DAG	Down	0.631579	0.684211	2	-1.0425	-0.6608	-5.04935	FALSE	Up	0.0526316	0.0526316	2	0.487703	0.785932	19.8015	FALSE
GP1b-IX-V activation signalling	Up	0.684211	0.684211	3	-0.411569	-0.131446	6.94681	FALSE	Up	0.631579	0.631579	6	-0.615067	-0.699066	31.6483	FALSE
Proton-coupled monocarboxylate transport	Down	0.631579	0.684211	2	-0.775283	-0.446892	-58.7122	FALSE	Down	0.842105	0.736842	3	-0.36081	-0.0921455	-23.447	FALSE
Fatty Acids bound to GPR40 (FFAR1) regulate insulin secretion	Down	0.684211	0.684211	3	-0.00142702	0.259618	-8.38044	FALSE	Down	0.0526316	0.157895	2	0.876303	1.07445	-13.6331	FALSE
VEGFA-VEGFR2 Pathway	Down	0.684211	0.684211	25	-0.375455	-0.350307	-9.33665	FALSE	Down	0.368421	0.473684	46	0.606433	0.689333	-13.4605	FALSE
Defective B3GALT6 causes EDSP2 and SEMDJL1	Down	0.578947	0.684211	3	-0.738312	-0.509421	-70.1978	FALSE	Down	0.368421	0.368421	8	0.699553	0.980666	-7.00486	FALSE
Localization of the PINCH-ILK-PARVIN complex to focal adhesions	Down	0.684211	0.684211	1	-0.611979	-0.377432	-20.2143	FALSE	Down	0.473684	0.368421	4	0.0285499	0.297886	-86.4492	FALSE
MAPK targets/ Nuclear events mediated by MAP kinases	Down	0.789474	0.684211	11	-0.10324	-1.27221	-8.67509	FALSE	Down	0.0526316	0.0526316	18	2.50368	1.54988	-25.7843	FALSE
RA biosynthesis pathway	Down	0.684211	0.684211	3	-0.878702	-0.437963	-89.7348	FALSE	Down	0.000526316	0.105263	3	1.13436	1.56052	-14.4345	TRUE
Metabolism of lipids	Down	0.421053	0.684211	116	-0.907398	1.60177	-6.27029	FALSE	Down	0.947368	0.736842	272	-1.17958	1.33512	-5.26161	FALSE
Defective OPLAH causes OPLAHD	Down	0.684211	0.684211	1	-0.265496	-0.00789791	-14.3732	FALSE	Down	0.789474	0.736842	1	-0.511203	-0.364094	-13.8976	FALSE
Activation of SMO	Down	0.578947	0.684211	3	-1.07564	-0.675967	-2.8429	FALSE	Up	0.894737	0.894737	5	-1.05427	-0.771321	6.04798	FALSE
RHO GTPases Activate WASPs and WAVEs	Down	0.578947	0.684211	11	-0.0394417	0.150867	-11.4993	FALSE	Down	0.368421	0.368421	18	1.58881	1.69581	-25.1964	FALSE
Defective ABCD4 causes MAHCJ	Down	0.578947	0.684211	1	-0.955673	-0.698164	-2.00109	FALSE
Sensing of DNA Double Strand Breaks	Down	0.684211	0.684211	1	-0.637741	-0.560367	-5.35359	FALSE	Down	0.789474	0.789474	4	-0.0572046	0.0105385	-15.3535	FALSE
Recruitment and ATM-mediated phosphorylation of repair and signaling proteins at DNA double strand breaks	Down	0.789474	0.684211	12	-0.319008	-0.904707	-30.9883	FALSE	Up	0.894737	0.894737	32	-1.72826	-1.95745	7.98208	FALSE
DNA Double Strand Break Response	Down	0.789474	0.684211	12	-0.319008	-0.904707	-30.9883	FALSE	Up	0.894737	0.894737	33	-1.67136	-1.89134	5.92637	FALSE
Post-translational protein modification	Down	0.473684	0.684211	242	-0.05762	2.13267	-7.36934	FALSE	Down	0.210526	0.105263	613	1.75581	4.43931	-8.21443	FALSE
Deposition of new CENPA-containing nucleosomes at the centromere	Down	0.789474	0.684211	11	-0.0148622	-0.846675	-38.4159	FALSE	Down	0.315789	0.526316	23	0.752746	0.729585	-21.4137	FALSE
Fanconi Anemia Pathway	Down	0.473684	0.684211	7	-0.879616	-0.174624	-3.64071	FALSE	Up	0.526316	0.526316	15	0.32542	0.520567	24.6954	FALSE
tRNA processing in the nucleus	Down	0.684211	0.684211	9	0.451465	-0.0896326	-0.584716	FALSE	Down	0.315789	0.315789	33	1.4711	0.904585	-13.7801	FALSE
G2 Phase	Down	0.631579	0.684211	1	-0.870099	-0.753034	-2.63947	FALSE	Down	0.947368	0.842105	3	-0.69864	-0.687237	-142.104	FALSE
DNA replication initiation	Up	0.684211	0.684211	1	-0.46154	-0.302418	11.5636	FALSE	Down	0.526316	0.421053	5	-0.137552	0.115223	-6.72578	FALSE
Polymerase switching	Down	0.684211	0.684211	4	0.381378	0.24388	-26.0978	FALSE	Down	0.421053	0.421053	10	0.444224	0.610916	-8.62235	FALSE
Leading Strand Synthesis	Down	0.684211	0.684211	4	0.381378	0.24388	-26.0978	FALSE	Down	0.421053	0.421053	10	0.444224	0.610916	-8.62235	FALSE
G2/M DNA damage checkpoint	Down	0.684211	0.684211	20	-0.137708	-0.55386	-57.1018	FALSE	Down	0.736842	0.736842	41	-1.28263	-1.41057	-14.6208	FALSE
G1/S DNA Damage Checkpoints	Down	0.894737	0.684211	10	0.177313	-1.12645	-22.2882	FALSE	Down	0.368421	0.736842	26	0.259372	-1.22056	-13.0884	FALSE
Mitotic Spindle Checkpoint	Down	0.789474	0.684211	23	0.316087	-0.144897	-0.822527	FALSE	Down	0.526316	0.421053	63	1.96641	1.62459	-18.0009	FALSE
Pyruvate metabolism	Up	0.684211	0.684211	6	-0.66295	-0.223523	39.2391	FALSE	Down	0.842105	0.842105	14	-1.54368	-0.990361	-12.3705	FALSE
Citric acid cycle (TCA cycle)	Down	0.578947	0.684211	5	-0.43561	0.126225	-27.0457	FALSE	Down	0.947368	0.842105	12	-1.12674	-0.565034	-7.16855	FALSE
Ketone body metabolism	Down	0.684211	0.684211	2	-0.786114	-0.384636	-2.74821	FALSE	Down	0.421053	0.315789	4	0.145341	0.531497	-2.14133	FALSE
Purine catabolism	Up	0.473684	0.684211	1	-0.392637	-0.114024	2.74119	FALSE	Down	0.000526316	0.000526316	7	2.0795	2.68341	-40.4166	TRUE
RNA Polymerase III Transcription Initiation From Type 1 Promoter	Up	0.684211	0.684211	9	-0.293633	0.451231	6.25059	FALSE	Up	0.105263	0.210526	18	1.34368	1.90435	9.7003	FALSE
Synthesis of Ketone Bodies	Down	0.684211	0.684211	1	-0.534074	-0.250275	-2.61604	FALSE	Up	0.315789	0.210526	3	0.363255	0.710133	0.640502	FALSE
mitochondrial fatty acid beta-oxidation of saturated fatty acids	Down	0.578947	0.684211	1	-1.09458	-0.824641	-1.78694	FALSE	Up	0.894737	0.894737	4	-0.921269	-0.632951	3.76847	FALSE
Beta oxidation of decanoyl-CoA to octanoyl-CoA-CoA	Down	0.578947	0.684211	1	-1.09458	-0.824641	-1.78694	FALSE	Up	0.789474	0.684211	3	-0.794851	-0.546166	12.9654	FALSE
Beta oxidation of octanoyl-CoA to hexanoyl-CoA	Down	0.578947	0.684211	1	-1.09458	-0.824641	-1.78694	FALSE	Up	0.789474	0.684211	3	-0.794851	-0.546166	12.9654	FALSE
Nucleosome assembly	Down	0.789474	0.684211	11	-0.0148622	-0.846675	-38.4159	FALSE	Down	0.315789	0.526316	23	0.752746	0.729585	-21.4137	FALSE
MET activates RAP1 and RAC1	Down	0.578947	0.684211	3	-0.833996	-0.559778	-7.53103	FALSE	Up	0.157895	0.368421	6	1.15826	1.23323	26.8731	FALSE
Collagen chain trimerization	Down	0.684211	0.684211	7	-0.44984	0.135202	-3.98192	FALSE	Down	0.684211	0.684211	9	-0.0143076	0.43703	-72.3624	FALSE
Regulation of PTEN localization	Up	0.684211	0.684211	2	-0.681185	-0.398637	4.65773	FALSE	Up	0.684211	0.789474	6	-0.207244	-0.358612	75.1808	FALSE
Mitochondrial calcium ion transport	Down	0.684211	0.684211	3	-0.341576	0.144728	-10.6024	FALSE	Down	0.0526316	0.0526316	13	1.60845	2.43835	-11.6983	FALSE
LDL clearance	Down	0.263158	0.684211	4	0.404227	0.938585	-11.209	FALSE	Down	0.210526	0.105263	12	1.46862	1.9364	-34.4249	FALSE
Plasma lipoprotein clearance	Down	0.684211	0.684211	6	-0.19819	0.437066	-6.15284	FALSE	Up	0.421053	0.421053	17	0.933336	1.21954	11.0589	FALSE
Metabolism of cofactors	Down	0.684211	0.684211	4	-0.22335	-0.0482458	-33.3724	FALSE	Up	0.526316	0.631579	6	0.0414833	0.383204	8.98016	FALSE
Signaling by Receptor Tyrosine Kinases	Down	0.631579	0.684211	101	-0.00209318	0.517302	-7.21993	FALSE	Up	0.157895	0.157895	218	2.75924	3.242	0.576266	FALSE
Extra-nuclear estrogen signaling	Down	0.578947	0.684211	20	0.262852	-0.0456087	-4.87123	FALSE	Down	0.157895	0.473684	35	0.535614	0.574449	-3.20935	FALSE
Activated NTRK2 signals through FYN	Up	0.894737	0.684211	1	-0.776708	-0.970474	2.16209	FALSE	Up	0.578947	0.789474	3	-0.666672	-0.684452	31.3694	FALSE
NTRK2 activates RAC1	Up	0.894737	0.684211	1	-0.776708	-0.970474	2.16209	FALSE	Up	0.578947	0.789474	2	-0.284321	-0.208457	44.7313	FALSE
FOXO-mediated transcription	Down	0.684211	0.684211	10	-0.814312	-0.814089	-59.3619	FALSE	Up	1	0.684211	25	-0.194197	-0.397807	25.2188	FALSE
Diseases of Cellular Senescence	Down	0.684211	0.684211	1	-0.447767	-0.279305	-10.961	FALSE	Down	0.210526	0.210526	2	1.60229	1.77008	-10.9104	FALSE
Evasion of Oncogene Induced Senescence Due to p16INK4A Defects	Down	0.684211	0.684211	1	-0.447767	-0.279305	-10.961	FALSE	Down	0.210526	0.210526	2	1.60229	1.77008	-10.9104	FALSE
Evasion of Oncogene Induced Senescence Due to Defective p16INK4A binding to CDK4 and CDK6	Down	0.684211	0.684211	1	-0.447767	-0.279305	-10.961	FALSE	Down	0.210526	0.210526	2	1.60229	1.77008	-10.9104	FALSE
Evasion of Oxidative Stress Induced Senescence Due to p16INK4A Defects	Down	0.684211	0.684211	1	-0.447767	-0.279305	-10.961	FALSE	Down	0.210526	0.210526	2	1.60229	1.77008	-10.9104	FALSE
Evasion of Oxidative Stress Induced Senescence Due to Defective p16INK4A binding to CDK4 and CDK6	Down	0.684211	0.684211	1	-0.447767	-0.279305	-10.961	FALSE	Down	0.210526	0.210526	2	1.60229	1.77008	-10.9104	FALSE
Signaling by cytosolic PDGFRA and PDGFRB fusion proteins	Down	0.578947	0.684211	1	-0.45436	-0.230675	-4.42176	FALSE	Down	0.473684	0.473684	1	0.170636	0.333245	-11.4958	FALSE
Diseases of cellular response to stress	Down	0.684211	0.684211	1	-0.447767	-0.279305	-10.961	FALSE	Down	0.210526	0.210526	2	1.60229	1.77008	-10.9104	FALSE
Maturation of nucleoprotein	Down	0.684211	0.684211	2	-0.0440457	0.255917	-13.5035	FALSE	Down	0.789474	0.789474	6	-0.655634	-0.479204	-0.315193	FALSE
Aberrant regulation of mitotic exit in cancer due to RB1 defects	Down	0.684211	0.684211	4	-0.407155	-0.40861	-2.44008	FALSE	Down	0.526316	0.526316	12	-0.202701	-0.115366	-21.7842	FALSE
SARS-CoV-1 activates/modulates innate immune responses	Down	0.684211	0.684211	4	-0.928577	-0.643062	-2.34276	FALSE	Up	0.105263	0.210526	19	1.1146	1.32819	15.3179	FALSE
SARS-CoV-2 Infection	Down	0.578947	0.684211	46	0.00947628	0.440264	-19.7224	FALSE	Down	0.315789	0.315789	135	1.85675	1.98047	-0.235014	FALSE
Attachment and Entry	Down	0.578947	0.684211	3	-0.738312	-0.509421	-70.1978	FALSE	Down	0.263158	0.368421	8	1.12822	1.35748	-2.95775	FALSE
Maturation of nucleoprotein	Down	0.684211	0.684211	2	-0.0440457	0.255917	-13.5035	FALSE	Down	0.421053	0.421053	8	0.105085	0.431056	-7.31122	FALSE
FLT3 signaling through SRC family kinases	Up	0.894737	0.684211	1	-0.776708	-0.970474	2.16209	FALSE
Sensory Perception	Down	0.684211	0.684211	18	-0.813121	-0.18154	-34.9706	FALSE	Down	0.684211	0.684211	43	0.392373	1.13152	-28.0598	FALSE
Nuclear events stimulated by ALK signaling in cancer	Up	0.684211	0.684211	6	-0.381105	-0.620976	4.89826	FALSE	Down	0.736842	0.842105	12	-0.120971	-0.133464	-1.45312	FALSE
Reactions specific to the complex N-glycan synthesis pathway	Up	0.684211	0.684211	5	-0.471853	0.0134868	2.77016	FALSE	Down	0.684211	0.684211	4	0.096246	0.450364	-4.258	FALSE
Retinoid metabolism and transport	Down	0.684211	0.684211	4	-0.723131	-0.427597	-117.387	FALSE	Up	0.578947	0.578947	8	0.585343	0.846661	0.158418	FALSE
Uptake of dietary cobalamins into enterocytes	Down	0.578947	0.684211	1	-0.955673	-0.698164	-2.00109	FALSE
Epithelial-Mesenchymal Transition (EMT) during gastrulation	Down	0.684211	0.684211	2	-0.356099	-0.19261	-63.0871	FALSE	Down	0.736842	0.736842	3	-0.767692	-0.566184	-4.64767	FALSE
Formation of definitive endoderm	Up	0.684211	0.684211	3	-0.840193	-0.828375	29.2557	FALSE	Down	0.736842	0.631579	7	-0.913818	-0.696717	-7.01389	FALSE
Viral Infection Pathways	Down	0.473684	0.684211	114	0.20934	0.136792	-11.3827	FALSE	Down	0.315789	0.210526	316	2.62723	2.64146	-7.41679	FALSE
PKR-mediated signaling	Down	0.684211	0.684211	13	-0.0360598	-0.438031	-24.1649	FALSE	Down	0.421053	0.210526	39	0.684366	0.420507	-28.8988	FALSE
Translesion synthesis by Y family DNA polymerases bypasses lesions on DNA template	Down	0.736842	0.736842	9	-0.343907	-0.0449498	-8.83384	FALSE	Up	0.315789	0.421053	22	0.115542	0.205743	16.8928	FALSE
Displacement of DNA glycosylase by APEX1	Up	0.631579	0.736842	4	-0.416918	0.0762734	5.98524	FALSE	Down	0.000526316	0.000526316	7	1.12043	1.64602	-13.9311	TRUE
Resolution of AP sites via the single-nucleotide replacement pathway	Up	0.736842	0.736842	2	-0.583741	-0.227164	21.7499	FALSE	Down	0.578947	0.578947	3	-0.289643	-0.00684367	-3.18413	FALSE
Neurotransmitter uptake and metabolism In glial cells	Up	0.631579	0.736842	1	-0.701305	-0.451365	2.95673	FALSE	Down	0.578947	0.578947	2	-0.443945	-0.269502	-19.9424	FALSE
Prolactin receptor signaling	Down	0.894737	0.736842	2	-1.08265	-1.41496	-4.22234	FALSE	Down	0.263158	0.157895	6	1.11804	0.0156122	-13.4981	FALSE
Downregulation of ERBB4 signaling	Up	0.631579	0.736842	2	-0.942825	-0.645425	10.3781	FALSE	Up	0.315789	0.578947	6	0.274335	0.062254	78.6692	FALSE
Cytokine Signaling in Immune system	Down	0.631579	0.736842	134	-0.167333	0.194069	-8.50455	FALSE	Down	0.0526316	0.0526316	273	2.50304	2.5699	-14.2913	FALSE
Hydrolysis of LPE	Up	0.526316	0.736842	1	-0.42876	-0.154433	13.494	FALSE	Up	0.263158	0.263158	1	0.50003	0.731577	11.9726	FALSE
Synthesis of PI	Down	0.736842	0.736842	3	-0.46157	-0.0422377	-10.0609	FALSE	Down	0.894737	0.894737	4	-1.1595	-0.878113	-4.45698	FALSE
Peptide chain elongation	Up	0.736842	0.736842	9	-0.280972	-0.203673	74.3435	FALSE	Up	0.578947	0.578947	40	-0.210343	-0.200009	29.0514	FALSE
Gap junction trafficking and regulation	Down	0.736842	0.736842	5	-0.830875	-0.806682	-37.1738	FALSE	Down	0.421053	0.473684	16	0.371587	0.0349578	-93.1312	FALSE
Glycosaminoglycan metabolism	Down	0.736842	0.736842	18	-1.03171	-0.0755097	-18.1928	FALSE	Down	0.578947	0.578947	46	0.26911	1.35358	-14.4553	FALSE
Respiratory electron transport, ATP synthesis by chemiosmotic coupling, and heat production by uncoupling proteins.	Down	0.736842	0.736842	13	-1.08053	-0.153568	-22.0798	FALSE	Up	1	0.894737	73	-3.00275	-1.63857	253.794	FALSE
MyD88:MAL(TIRAP) cascade initiated on plasma membrane	Down	0.631579	0.736842	27	-0.312959	-0.982507	-3.75229	FALSE	Up	0.368421	0.368421	49	0.82905	0.107437	2.44601	FALSE
MyD88-independent TLR4 cascade	Down	0.842105	0.736842	23	-0.789398	-1.62925	-8.00978	FALSE	Down	0.157895	0.157895	54	0.9549	0.0224571	-0.859734	FALSE
mTORC1-mediated signalling	Up	0.736842	0.736842	2	-0.747648	-0.489786	34.4294	FALSE	Up	0.789474	0.894737	16	0.073719	0.590018	2.2295	FALSE
Toll Like Receptor 9 (TLR9) Cascade	Down	0.736842	0.736842	25	-0.488881	-1.24373	-3.36348	FALSE	Up	0.157895	0.263158	50	0.757462	0.0696245	3.05176	FALSE
Toll Like Receptor 10 (TLR10) Cascade	Down	0.631579	0.736842	24	-0.355843	-1.144	-2.84717	FALSE	Up	0.368421	0.368421	46	0.901525	0.0955431	3.06104	FALSE
Toll Like Receptor 3 (TLR3) Cascade	Down	0.842105	0.736842	23	-0.789398	-1.62925	-8.00978	FALSE	Up	0.263158	0.263158	54	0.510743	-0.156249	0.499236	FALSE
Toll Like Receptor 5 (TLR5) Cascade	Down	0.631579	0.736842	24	-0.355843	-1.144	-2.84717	FALSE	Up	0.368421	0.368421	46	0.901525	0.0955431	3.06104	FALSE
Toll Like Receptor TLR1:TLR2 Cascade	Up	0.631579	0.736842	28	-0.290312	-0.931751	5.99375	FALSE	Up	0.368421	0.368421	49	0.82905	0.107437	2.44601	FALSE
Toll Like Receptor 7/8 (TLR7/8) Cascade	Down	0.736842	0.736842	25	-0.488881	-1.24373	-3.36348	FALSE	Up	0.368421	0.473684	46	0.884091	0.0744019	3.37457	FALSE
Toll Like Receptor TLR6:TLR2 Cascade	Down	0.631579	0.736842	27	-0.312959	-0.982507	-3.75229	FALSE	Up	0.368421	0.368421	49	0.82905	0.107437	2.44601	FALSE
Toll Like Receptor 2 (TLR2) Cascade	Up	0.631579	0.736842	28	-0.290312	-0.931751	5.99375	FALSE	Up	0.368421	0.368421	49	0.82905	0.107437	2.44601	FALSE
Gap junction trafficking	Down	0.736842	0.736842	5	-0.830875	-0.806682	-37.1738	FALSE	Down	0.421053	0.473684	15	0.578099	0.266083	-99.6496	FALSE
Gap junction degradation	Down	0.631579	0.736842	2	-0.56901	-0.237946	-0.568519	FALSE	Down	0.368421	0.368421	7	1.21518	1.14072	-82.5041	FALSE
Pre-NOTCH Transcription and Translation	Down	0.842105	0.736842	16	-0.425147	-1.16529	-19.6448	FALSE	Down	0.0526316	0.0526316	27	1.88494	1.13901	-6.88483	FALSE
Pre-NOTCH Expression and Processing	Down	0.842105	0.736842	17	-0.545197	-1.2048	-17.1857	FALSE	Down	0.0526316	0.157895	31	1.39973	0.775844	-7.09459	FALSE
Viral mRNA Translation	Up	0.736842	0.736842	9	-0.280972	-0.203673	74.3435	FALSE	Up	0.894737	0.684211	41	-0.28425	-0.255259	28.5196	FALSE
VEGF ligand-receptor interactions	Up	0.736842	0.736842	1	-0.808734	-0.541262	7.29879	FALSE	Up	0.789474	0.789474	3	-0.676374	-0.403914	13.8015	FALSE
VEGF binds to VEGFR leading to receptor dimerization	Up	0.736842	0.736842	1	-0.808734	-0.541262	7.29879	FALSE	Up	0.789474	0.789474	3	-0.676374	-0.403914	13.8015	FALSE
Formation of annular gap junctions	Up	0.631579	0.736842	1	-0.850306	-0.578668	3.54622	FALSE	Down	0.263158	0.263158	6	1.23592	1.09046	-93.1598	FALSE
Pregnenolone biosynthesis	Down	0.631579	0.736842	1	-0.840907	-0.569412	-134.862	FALSE	Down	0.473684	0.368421	2	0.384288	0.678416	-5.22303	FALSE
Signaling by BMP	Up	0.526316	0.736842	4	-1.30965	-0.800762	15.5516	FALSE	Down	0.736842	0.315789	15	-0.0217396	0.547189	-2.03366	FALSE
CS/DS degradation	Down	0.736842	0.736842	3	-0.879278	-0.495599	-11.9228	FALSE	Down	0.578947	0.578947	1	-0.577513	-0.45416	-8.89311	FALSE
Calcineurin activates NFAT	Down	0.526316	0.736842	3	-0.433386	-0.379159	-6.85575	FALSE	Up	0.578947	0.473684	7	-0.654882	-0.418762	15.1201	FALSE
Astrocytic Glutamate-Glutamine Uptake And Metabolism	Up	0.631579	0.736842	1	-0.701305	-0.451365	2.95673	FALSE	Down	0.578947	0.578947	2	-0.443945	-0.269502	-19.9424	FALSE
Glutamate Neurotransmitter Release Cycle	Up	0.736842	0.736842	4	-1.16546	-0.745281	1.33808	FALSE	Up	0.368421	0.473684	6	0.473402	0.894784	20.8138	FALSE
Basigin interactions	Down	0.736842	0.736842	5	-1.48862	-0.932626	-21.8364	FALSE	Down	0.842105	0.842105	13	-0.819147	-0.325181	-3.55967	FALSE
Hyaluronan uptake and degradation	Down	0.631579	0.736842	2	-0.0960682	0.193895	-17.3013	FALSE	Down	0.526316	0.421053	4	0.193307	0.544477	-68.7717	FALSE
Abacavir transmembrane transport	Up	0.631579	0.736842	1	-0.667968	-0.427153	4.15793	FALSE	Up	0.789474	0.684211	1	-0.684334	-0.562111	15.3011	FALSE
Abacavir ADME	Up	0.631579	0.736842	1	-0.667968	-0.427153	4.15793	FALSE	Up	0.631579	0.631579	2	-0.522122	-0.306924	14.7925	FALSE
TRIF-mediated programmed cell death	Down	0.736842	0.736842	1	-0.70114	-0.614197	-15.755	FALSE	Up	0.789474	0.789474	2	-0.931877	-0.81938	6.26362	FALSE
ECM proteoglycans	Down	0.736842	0.736842	12	-0.52917	0.140336	-3.20818	FALSE	Down	0.894737	0.894737	19	-0.0254022	0.517669	-75.6031	FALSE
Defective MMADHC causes MMAHCD	Up	0.736842	0.736842	2	-0.875245	-0.510817	11.618	FALSE	Up	0.0526316	0.0526316	2	0.343607	0.618843	33.4611	FALSE
Negative regulation of TCF-dependent signaling by WNT ligand antagonists	Up	0.736842	0.736842	4	0.0298418	0.537334	5.88769	FALSE	Up	0.000526316	0.000526316	4	1.78237	2.29149	45.7898	TRUE
Diseases associated with N-glycosylation of proteins	Up	0.736842	0.736842	3	-0.528144	-0.204904	2.74882	FALSE	Up	0.684211	0.684211	6	-0.664823	-0.337221	5.88777	FALSE
P2Y receptors	Up	0.631579	0.736842	1	-0.563521	-0.300507	3.64334	FALSE	Down	0.789474	0.789474	1	-0.857808	-0.733655	-2.90394	FALSE
Nucleotide-like (purinergic) receptors	Up	0.631579	0.736842	1	-0.563521	-0.300507	3.64334	FALSE	Down	0.0526316	0.157895	2	0.768412	1.03043	-31.572	FALSE
Reduction of cytosolic Ca++ levels	Up	0.736842	0.736842	4	-0.0787532	0.0961878	15.9672	FALSE	Up	0.894737	0.894737	3	-0.679339	-0.582152	38.2059	FALSE
Platelet calcium homeostasis	Up	0.736842	0.736842	4	-0.0787532	0.0961878	15.9672	FALSE	Up	1	0.894737	6	-0.827077	-0.634578	15.0144	FALSE
Calcitonin-like ligand receptors	Up	0.631579	0.736842	1	-0.546432	-0.283728	17.0213	FALSE	Up	0.789474	0.789474	2	-0.470476	-0.237795	99.596	FALSE
Ras activation upon Ca2+ influx through NMDA receptor	Down	0.842105	0.736842	3	-0.380279	-1.14879	-9.20037	FALSE	Up	0.894737	1	9	-1.1396	-1.14776	5.37547	FALSE
Signal transduction by L1	Down	0.842105	0.736842	2	-0.651913	-1.02653	-8.38321	FALSE	Down	0.421053	0.736842	12	0.326159	0.324966	-7.14975	FALSE
Cell-extracellular matrix interactions	Up	0.736842	0.736842	4	-0.775559	-0.277418	12.9592	FALSE	Down	0.368421	0.368421	13	1.02659	1.48997	-49.8955	FALSE
Transcriptional regulation of pluripotent stem cells	Up	0.631579	0.736842	9	-1.08262	-0.519023	14.7789	FALSE	Up	0.684211	0.684211	8	-0.819832	-0.368289	42.7052	FALSE
Defective ALG3 causes CDG-1d	Up	0.736842	0.736842	1	-0.565872	-0.443837	17.4756	FALSE
Diseases of Immune System	Down	0.631579	0.736842	6	-0.45447	-0.340951	-8.01109	FALSE	Up	1	1	11	-1.741	-1.53843	1.60782	FALSE
Diseases associated with the TLR signaling cascade	Down	0.631579	0.736842	6	-0.45447	-0.340951	-8.01109	FALSE	Up	1	1	11	-1.741	-1.53843	1.60782	FALSE
TICAM1 deficiency - HSE	Down	0.736842	0.736842	1	-0.70114	-0.614197	-15.755	FALSE	Up	0.684211	0.578947	2	-0.624011	-0.460924	7.81695	FALSE
TRAF3 deficiency - HSE	Down	0.736842	0.736842	1	-0.70114	-0.614197	-15.755	FALSE	Up	0.789474	0.789474	3	-0.898833	-0.709991	6.34939	FALSE
Defective SLC1A3 causes episodic ataxia 6 (EA6)	Up	0.631579	0.736842	1	-0.701305	-0.451365	2.95673	FALSE
Fructose metabolism	Down	0.631579	0.736842	1	-0.840907	-0.569412	-134.862	FALSE	Down	0.0526316	0.0526316	1	1.2177	1.49153	-24.1911	FALSE
Fructose biosynthesis	Down	0.631579	0.736842	1	-0.840907	-0.569412	-134.862	FALSE	Down	0.0526316	0.0526316	1	1.2177	1.49153	-24.1911	FALSE
Defective ABCB4 causes PFIC3, ICP3 and GBD1	Up	0.631579	0.736842	1	-0.667968	-0.427153	4.15793	FALSE
MAP3K8 (TPL2)-dependent MAPK1/3 activation	Down	0.894737	0.736842	2	-1.08265	-1.41496	-4.22234	FALSE	Up	0.789474	1	10	-0.707925	-1.34123	40.7757	FALSE
Respiratory electron transport	Down	0.736842	0.736842	13	-1.08053	-0.153568	-22.0798	FALSE	Up	1	1	59	-2.4052	-1.15993	241.466	FALSE
Interleukin-6 family signaling	Up	0.736842	0.736842	5	-0.738837	-0.437448	4.96799	FALSE	Down	0.000526316	0.000526316	7	2.03149	1.68607	-44.1703	TRUE
Translation initiation complex formation	Up	0.631579	0.736842	8	-0.6528	-0.277044	41.5852	FALSE	Down	1	1	27	-0.838015	-0.598622	-15.868	FALSE
Activation of the mRNA upon binding of the cap-binding complex and eIFs, and subsequent binding to 43S	Up	0.631579	0.736842	8	-0.6528	-0.277044	41.5852	FALSE	Down	1	1	28	-0.963614	-0.703529	-17.0048	FALSE
RNA Polymerase III Chain Elongation	Up	0.736842	0.736842	6	-0.692197	-0.110528	10.0556	FALSE	Up	0.894737	0.894737	13	-0.808001	-0.601895	11.9852	FALSE
DNA Damage Bypass	Down	0.736842	0.736842	10	-0.248116	0.120183	-9.31871	FALSE	Up	0.421053	0.421053	25	0.0349664	0.224928	13.0365	FALSE
Abasic sugar-phosphate removal via the single-nucleotide replacement pathway	Up	0.736842	0.736842	2	-0.583741	-0.227164	21.7499	FALSE	Up	0.368421	0.368421	2	-0.213426	0.021886	0.441438	FALSE
RNA Polymerase III Transcription Termination	Up	0.736842	0.736842	7	-0.859964	-0.214107	10.0096	FALSE	Up	0.894737	0.894737	15	-0.800231	-0.509297	10.5408	FALSE
RNA Polymerase III Transcription Initiation From Type 3 Promoter	Up	0.736842	0.736842	8	-0.967095	-0.271797	10.0425	FALSE	Up	0.894737	0.789474	15	-1.11632	-0.856514	9.64766	FALSE
Clathrin-mediated endocytosis	Down	0.631579	0.736842	27	-0.580822	0.430905	-9.0324	FALSE	Down	1	1	74	-0.0716856	0.892882	-11.6012	FALSE
Invadopodia formation	Down	0.736842	0.736842	1	-0.636933	-0.364567	-8.26859	FALSE	Down	0.0526316	0.0526316	2	2.11711	2.52762	-49.1609	FALSE
RUNX3 regulates p14-ARF	Up	0.631579	0.736842	4	-0.200075	-0.00494775	23.4517	FALSE	Up	0.421053	0.526316	6	0.297025	0.044671	11.5689	FALSE
Glycogen metabolism	Up	0.631579	0.736842	3	-0.26689	-0.144344	2.35822	FALSE	Up	0.000526316	0.105263	15	0.215531	0.589519	0.628154	TRUE
Interleukin-15 signaling	Up	0.736842	0.736842	2	-0.592775	-0.665766	12.6669	FALSE	Up	0.473684	0.473684	6	0.262611	-0.134903	3.15994	FALSE
Signaling by NTRK2 (TRKB)	Down	0.842105	0.736842	3	-0.805652	-1.3398	-3.32824	FALSE	Up	0.315789	0.421053	14	-0.283065	-1.34855	5.38776	FALSE
TLR3-mediated TICAM1-dependent programmed cell death	Down	0.736842	0.736842	1	-0.70114	-0.614197	-15.755	FALSE	Up	0.684211	0.684211	3	-0.948111	-0.778967	6.06059	FALSE
TICAM1-dependent activation of IRF3/IRF7	Down	0.736842	0.736842	1	-0.70114	-0.614197	-15.755	FALSE	Up	0.684211	0.684211	8	-0.659504	-0.716601	58.5788	FALSE
Interleukin-23 signaling	Down	0.631579	0.736842	2	-0.246272	-0.29428	-21.9979	FALSE	Down	0.368421	0.368421	1	0.00374639	0.113787	-49.3868	FALSE
Loss of phosphorylation of MECP2 at T308	Down	0.736842	0.736842	2	-0.66735	-0.764875	-2.32129	FALSE	Up	0.473684	0.578947	2	0.0566591	0.0679875	64.9634	FALSE
Signaling by NTRK3 (TRKC)	Up	0.736842	0.736842	3	-0.468157	-0.770929	2.31448	FALSE	Up	0.105263	0.210526	10	0.630778	-0.0878925	9.29395	FALSE
Nonsense-Mediated Decay (NMD)	Up	0.736842	0.736842	16	-0.0736993	0.0267197	46.5915	FALSE	Up	0.684211	0.578947	56	0.384221	0.516831	19.6452	FALSE
Activation of IRF3, IRF7 mediated by TBK1, IKBKE	Down	0.736842	0.736842	1	-0.70114	-0.614197	-15.755	FALSE	Up	0.263158	0.263158	9	0.295055	-0.360689	44.2989	FALSE
TRIF(TICAM1)-mediated TLR4 signaling	Down	0.842105	0.736842	23	-0.789398	-1.62925	-8.00978	FALSE	Down	0.157895	0.157895	54	0.9549	0.0224571	-0.859734	FALSE
FLT3 Signaling	Down	0.736842	0.736842	5	-0.898091	-1.22396	-1.25038	FALSE	Up	0.473684	0.473684	18	0.525979	-0.44186	18.9502	FALSE
Insertion of tail-anchored proteins into the endoplasmic reticulum membrane	Up	0.736842	0.736842	5	-0.444317	-0.0269999	7.29295	FALSE	Up	0.526316	0.736842	14	-0.146543	0.479494	1.68856	FALSE
Late endosomal microautophagy	Up	0.736842	0.736842	4	-1.43501	-1.05909	2.60316	FALSE	Down	0.789474	0.789474	15	-0.463472	-0.244809	-50.4027	FALSE
Protein hydroxylation	Up	0.736842	0.736842	4	-1.13341	-0.590728	15.1372	FALSE	Down	0.789474	0.789474	9	-0.382374	-0.0426851	-35.3666	FALSE
STAT5 Activation	Up	0.736842	0.736842	1	-0.631447	-0.527822	6.52615	FALSE	Down	0.210526	0.105263	4	0.913243	-0.126775	-9.24604	FALSE
N-glycan trimming and elongation in the cis-Golgi	Up	0.736842	0.736842	2	-1.04584	-0.666371	1.967	FALSE	Up	0.684211	0.684211	4	-0.933388	-0.637989	5.12396	FALSE
Leishmania infection	Down	0.736842	0.736842	34	-0.505535	-0.406312	-9.95187	FALSE	Down	0.631579	0.631579	61	0.493276	0.850404	-13.1073	FALSE
Anti-inflammatory response favouring Leishmania parasite infection	Down	0.842105	0.736842	16	-0.693963	-0.892845	-9.86327	FALSE	Down	0.736842	0.842105	25	-1.13575	-1.10327	-8.85455	FALSE
Leishmania parasite growth and survival	Down	0.842105	0.736842	16	-0.693963	-0.892845	-9.86327	FALSE	Down	0.736842	0.842105	25	-1.13575	-1.10327	-8.85455	FALSE
Sealing of the nuclear envelope (NE) by ESCRT-III	Down	0.736842	0.736842	4	-0.677305	-0.778906	-46.2536	FALSE	Down	0.473684	0.473684	15	0.0324981	0.0098993	-59.3592	FALSE
Signaling by CSF3 (G-CSF)	Up	0.736842	0.736842	2	-0.592775	-0.665766	12.6669	FALSE	Up	0.315789	0.526316	16	0.727668	-0.0121287	15.5787	FALSE
Diseases of mitotic cell cycle	Up	0.631579	0.736842	11	-0.290215	-0.136235	5.77317	FALSE	Down	0.526316	0.526316	24	0.0419295	0.207708	-10.891	FALSE
RND2 GTPase cycle	Up	0.631579	0.736842	11	-0.0767745	0.64358	4.1698	FALSE	Down	0.0526316	0.0526316	25	0.896898	1.61337	-9.09116	FALSE
STAT5 activation downstream of FLT3 ITD mutants	Up	0.736842	0.736842	1	-0.631447	-0.527822	6.52615	FALSE	Up	0.421053	0.105263	6	0.740402	-0.0946081	3.77987	FALSE
SARS-CoV-2-host interactions	Down	0.736842	0.736842	29	-0.34809	-0.241116	-16.2723	FALSE	Up	0.105263	0.105263	93	1.58449	1.24607	2.09246	FALSE
Azathioprine ADME	Up	0.631579	0.736842	4	-0.858866	-0.331387	5.90023	FALSE	Up	0.789474	0.789474	14	-0.553302	0.00333804	12.1659	FALSE
TRAF6 mediated IRF7 activation in TLR7/8 or 9 signaling	Down	0.736842	0.736842	2	-0.42861	-0.463957	-6.98745	FALSE	Up	0.210526	0.315789	4	0.367706	-0.152703	99.086	FALSE
TRAF6 mediated induction of NFkB and MAP kinases upon TLR7/8 or 9 activation	Down	0.736842	0.736842	25	-0.488881	-1.24373	-3.36348	FALSE	Up	0.368421	0.473684	46	0.884091	0.0744019	3.37457	FALSE
MyD88 dependent cascade initiated on endosome	Down	0.736842	0.736842	25	-0.488881	-1.24373	-3.36348	FALSE	Up	0.368421	0.473684	46	0.884091	0.0744019	3.37457	FALSE
Atorvastatin ADME	Up	0.631579	0.736842	1	-0.667968	-0.427153	4.15793	FALSE	Down	0.578947	0.473684	1	-0.707987	-0.580643	-2.48306	FALSE
Prednisone ADME	Up	0.631579	0.736842	1	-0.667968	-0.427153	4.15793	FALSE
MyD88 cascade initiated on plasma membrane	Down	0.631579	0.736842	24	-0.355843	-1.144	-2.84717	FALSE	Up	0.368421	0.368421	46	0.901525	0.0955431	3.06104	FALSE
Nonsense Mediated Decay (NMD) enhanced by the Exon Junction Complex (EJC)	Up	0.736842	0.736842	16	-0.0736993	0.0267197	46.5915	FALSE	Up	0.684211	0.578947	56	0.384221	0.516831	19.6452	FALSE
Regulation of CDH11 mRNA translation by microRNAs	Up	0.736842	0.736842	4	-0.591362	-0.524084	3.50803	FALSE	Up	0.105263	0.210526	5	0.863548	0.881578	5.90574	FALSE
Regulation of NPAS4 mRNA translation	Up	0.736842	0.736842	4	-0.591362	-0.524084	3.50803	FALSE	Up	0.105263	0.210526	5	0.863548	0.881578	5.90574	FALSE
Zygotic genome activation (ZGA)	Down	0.631579	0.736842	3	-0.652065	-0.262332	-30.5401	FALSE	Up	0.789474	0.789474	6	-0.110511	-0.697776	6.76812	FALSE
Parasitic Infection Pathways	Down	0.736842	0.736842	34	-0.505535	-0.406312	-9.95187	FALSE	Down	0.631579	0.631579	61	0.493276	0.850404	-13.1073	FALSE
PKA-mediated phosphorylation of CREB	Down	0.578947	0.789474	4	-0.541131	-0.587013	-7.22025	FALSE	Up	0.947368	0.947368	7	-1.39027	-1.28205	10.9125	FALSE
Calmodulin induced events	Down	0.684211	0.789474	5	-0.606092	-0.674085	-6.75673	FALSE	Down	0.947368	0.947368	12	-1.70144	-1.49294	-0.181765	FALSE
Ca-dependent events	Down	0.684211	0.789474	5	-0.606092	-0.674085	-6.75673	FALSE	Up	0.947368	0.947368	13	-1.85384	-1.68708	0.703294	FALSE
CaM pathway	Down	0.684211	0.789474	5	-0.606092	-0.674085	-6.75673	FALSE	Down	0.947368	0.947368	12	-1.70144	-1.49294	-0.181765	FALSE
G-protein mediated events	Down	0.684211	0.789474	9	-0.732856	-0.580318	-10.2654	FALSE	Down	0.947368	0.947368	18	-1.7376	-1.48088	-2.6747	FALSE
PLC beta mediated events	Down	0.684211	0.789474	9	-0.732856	-0.580318	-10.2654	FALSE	Down	0.947368	0.947368	17	-1.59819	-1.35807	-3.14252	FALSE
Antiviral mechanism by IFN-stimulated genes	Down	0.842105	0.789474	32	-0.386233	-0.746079	-4.001	FALSE	Down	0.0526316	0.0526316	85	2.45476	1.92762	-6.99469	FALSE
Apoptosis induced DNA fragmentation	Down	0.789474	0.789474	2	-0.107675	-0.276349	-40.2521	FALSE	Up	0.842105	0.736842	4	-0.782249	-0.59174	5.0217	FALSE
Common Pathway of Fibrin Clot Formation	Up	0.736842	0.789474	1	-0.661832	-0.554205	6.61937	FALSE	Down	1	1	3	-0.505691	-0.22948	-30.0432	FALSE
Inositol phosphate metabolism	Down	0.684211	0.789474	10	-0.880594	-0.239183	-4.40848	FALSE	Up	0.210526	0.421053	24	0.442156	1.26981	4.06123	FALSE
Budding and maturation of HIV virion	Down	0.789474	0.789474	2	-1.21665	-0.897362	-1.07059	FALSE	Up	0.684211	0.684211	14	-0.151224	0.0701142	33.7858	FALSE
PKA activation	Down	0.684211	0.789474	3	-0.656103	-0.788247	-5.97186	FALSE	Up	0.947368	0.947368	6	-1.38864	-1.31774	13.3733	FALSE
Phosphorylation of the APC/C	Up	0.789474	0.789474	3	-0.442602	-0.415038	10.0255	FALSE	Down	0.526316	0.526316	13	0.181248	0.181146	-46.0678	FALSE
GAB1 signalosome	Down	0.789474	0.789474	3	-0.741249	-0.598912	-14.837	FALSE	Down	0.315789	0.315789	9	0.790895	-0.01835	-34.767	FALSE
EGFR downregulation	Down	0.736842	0.789474	8	-1.09468	-0.715354	-4.82056	FALSE	Up	0.473684	0.473684	15	0.423037	0.433015	24.2466	FALSE
Organelle biogenesis and maintenance	Down	0.789474	0.789474	53	-1.62234	-0.646377	-6.11104	FALSE	Up	1	1	146	-2.21786	-0.909977	21.2253	FALSE
Synthesis of IP2, IP, and Ins in the cytosol	Down	0.789474	0.789474	2	-1.03018	-0.631783	-1.08037	FALSE	Down	0.894737	0.789474	8	-1.09574	-0.649962	-2.80271	FALSE
Cobalamin (Cbl, vitamin B12) transport and metabolism	Up	0.684211	0.789474	5	-1.55612	-1.01204	2.46491	FALSE	Up	0.368421	0.263158	6	-0.255724	0.127981	8.82076	FALSE
Metabolism of folate and pterines	Up	0.473684	0.789474	2	-0.331425	0.0382238	3.49119	FALSE	Down	0.894737	0.684211	7	-1.57374	-1.19173	-5.83821	FALSE
Metabolism of vitamins and cofactors	Down	0.684211	0.789474	31	-1.42186	-0.174117	-17.1633	FALSE	Down	0.736842	0.631579	62	-0.23415	1.03959	-4.62129	FALSE
Nicotinamide salvaging	Up	0.789474	0.789474	4	-0.505624	-0.0335606	2.72132	FALSE	Down	0.526316	0.421053	7	0.0649942	0.540506	-4.80169	FALSE
Membrane Trafficking	Down	0.368421	0.789474	129	-0.169376	2.11298	-25.6786	FALSE	Down	0.263158	0.157895	297	1.82405	4.32001	-11.7257	FALSE
NADE modulates death signalling	Down	0.789474	0.789474	3	-0.39538	-0.0890202	-7.34411	FALSE	Up	0.000526316	0.000526316	3	1.33411	1.63756	78.925	TRUE
EGFR interacts with phospholipase C-gamma	Down	0.789474	0.789474	2	-0.475106	-0.466629	-12.1484	FALSE	Down	0.526316	0.526316	3	0.177343	0.0615255	-12.2514	FALSE
Hyaluronan biosynthesis and export	Up	0.789474	0.789474	1	-0.945571	-0.678771	3.298	FALSE	Up	0.684211	0.684211	3	-0.0463989	0.271188	3.49423	FALSE
Transcriptional activation of mitochondrial biogenesis	Down	0.631579	0.789474	14	-0.501874	0.0751657	-0.319553	FALSE	Up	0.894737	0.789474	27	-1.0335	-0.596348	2.6647	FALSE
Synthesis of Prostaglandins (PG) and Thromboxanes (TX)	Down	0.684211	0.789474	4	-0.67719	-0.181147	-54.663	FALSE	Down	0.789474	0.789474	4	-0.378914	-0.0434333	-41.3863	FALSE
Binding and Uptake of Ligands by Scavenger Receptors	Down	0.578947	0.789474	5	0.0715702	0.565867	-324.026	FALSE	Down	0.315789	0.315789	6	0.341075	0.72267	-207.738	FALSE
Cellular responses to stress	Down	0.789474	0.789474	136	-0.339858	-0.0707859	-14.9374	FALSE	Up	0.473684	0.473684	387	1.12055	2.05795	3.87389	FALSE
Cellular Senescence	Down	0.684211	0.789474	36	-0.350012	-0.934177	-16.0121	FALSE	Down	0.315789	0.421053	89	0.207462	0.446716	-21.3107	FALSE
Nuclear Envelope (NE) Reassembly	Down	0.789474	0.789474	13	-0.257513	-1.01636	-13.2111	FALSE	Down	0.000526316	0.000526316	46	2.37823	1.71429	-38.3489	TRUE
Regulation of innate immune responses to cytosolic DNA	Down	0.684211	0.789474	4	-0.339085	0.156934	-3.43683	FALSE	Up	0.578947	0.578947	8	0.0840244	0.128515	50.2246	FALSE
Loss of Nlp from mitotic centrosomes	Down	0.789474	0.789474	14	-0.928749	-0.619746	-10.4736	FALSE	Down	0.789474	0.684211	42	-0.528056	-0.0459837	-6.91533	FALSE
Recruitment of mitotic centrosome proteins and complexes	Down	0.789474	0.789474	17	-0.907214	-0.441709	-10.3319	FALSE	Down	0.789474	0.684211	47	-0.602233	-0.0205094	-7.10605	FALSE
Loss of proteins required for interphase microtubule organization from the centrosome	Down	0.789474	0.789474	14	-0.928749	-0.619746	-10.4736	FALSE	Down	0.789474	0.684211	42	-0.528056	-0.0459837	-6.91533	FALSE
Centrosome maturation	Down	0.789474	0.789474	17	-0.907214	-0.441709	-10.3319	FALSE	Down	0.789474	0.684211	47	-0.602233	-0.0205094	-7.10605	FALSE
ATF6 (ATF6-alpha) activates chaperones	Down	0.789474	0.789474	3	-0.147124	0.198421	-104.58	FALSE	Down	0.947368	0.947368	7	-0.910756	-0.536427	-82.795	FALSE
ATF6 (ATF6-alpha) activates chaperone genes	Down	0.789474	0.789474	3	-0.147124	0.198421	-104.58	FALSE	Down	0.947368	0.947368	5	-0.667378	-0.346986	-116.087	FALSE
CRMPs in Sema3A signaling	Down	0.578947	0.789474	3	-0.963793	-0.79635	-2.57417	FALSE	Down	0.526316	0.526316	4	-0.348545	-0.0478125	-6.01075	FALSE
Free fatty acids regulate insulin secretion	Down	0.789474	0.789474	4	-0.420025	-0.0599547	-8.9797	FALSE	Down	0.578947	0.578947	4	0.155824	0.44633	-17.5899	FALSE
Caspase activation via Dependence Receptors in the absence of ligand	Down	0.684211	0.789474	5	-0.428043	0.0353242	-4.13738	FALSE	Down	0.526316	0.526316	5	-0.258452	0.0473929	-6.1046	FALSE
Intracellular metabolism of fatty acids regulates insulin secretion	Down	0.789474	0.789474	1	-0.837578	-0.569582	-10.7775	FALSE	Down	0.789474	0.684211	2	-0.655934	-0.443239	-21.5466	FALSE
Zinc efflux and compartmentalization by the SLC30 family	Down	0.684211	0.789474	1	-0.877476	-0.598811	-19.2167	FALSE
Depolymerization of the Nuclear Lamina	Up	0.789474	0.789474	1	-0.62644	-0.412903	22.943	FALSE	Down	0.526316	0.526316	10	0.494777	0.77019	-61.1141	FALSE
CREB1 phosphorylation through NMDA receptor-mediated activation of RAS signaling	Down	1	0.789474	5	-0.631377	-1.44167	-9.05184	FALSE	Up	1	1	12	-1.1806	-1.23759	2.05429	FALSE
RSK activation	Down	0.894737	0.789474	2	-0.53255	-0.872503	-8.82905	FALSE	Down	0.578947	0.578947	3	-0.387352	-0.487211	-7.90923	FALSE
Synthesis of UDP-N-acetyl-glucosamine	Down	0.789474	0.789474	3	-1.02459	-0.546717	-6.72395	FALSE	Down	0.000526316	0.000526316	5	1.67805	2.2392	-27.7816	TRUE
Interleukin-17 signaling	Down	1	0.789474	18	-0.985648	-1.93841	-5.18409	FALSE	Down	0.0526316	0.0526316	37	1.73667	0.772068	-2.69199	FALSE
Other interleukin signaling	Down	0.368421	0.789474	6	-0.467598	-0.0453451	-42.3502	FALSE	Down	0.631579	0.421053	8	0.356657	0.668522	-9.69667	FALSE
MAP kinase activation	Down	0.894737	0.789474	17	-0.909594	-1.95871	-5.25181	FALSE	Down	0.0526316	0.0526316	35	1.79492	0.739517	-2.64508	FALSE
Defective GALNT12 causes CRCS1	Up	0.789474	0.789474	4	-0.460258	-0.0184314	16.6949	FALSE
O-linked glycosylation	Down	0.684211	0.789474	20	-1.04321	0.061794	-2.05923	FALSE	Down	0.736842	0.736842	22	-0.268414	0.577515	-16.5422	FALSE
Phase 3 - rapid repolarisation	Down	0.789474	0.789474	1	-1.0219	-0.796676	-3.62808	FALSE	Down	0.368421	0.368421	1	-0.226341	-0.103497	-5.67959	FALSE
Anchoring of the basal body to the plasma membrane	Down	0.789474	0.789474	15	-0.786098	-0.413539	-10.89	FALSE	Down	0.789474	0.789474	52	-1.2889	-0.651625	-5.50844	FALSE
ARL13B-mediated ciliary trafficking of INPP5E	Down	0.789474	0.789474	1	-0.853204	-0.609337	-2.68719	FALSE	Down	0.684211	0.578947	2	-0.518335	-0.311693	-10.5823	FALSE
Signaling by Overexpressed Wild-Type EGFR in Cancer	Down	0.789474	0.789474	2	-0.475106	-0.466629	-12.1484	FALSE	Down	0.578947	0.578947	2	0.246989	0.237798	-23.2182	FALSE
Inhibition of Signaling by Overexpressed EGFR	Down	0.789474	0.789474	2	-0.475106	-0.466629	-12.1484	FALSE	Down	0.578947	0.578947	2	0.246989	0.237798	-23.2182	FALSE
Vesicle-mediated transport	Down	0.473684	0.789474	133	-0.362553	1.96518	-25.1382	FALSE	Down	0.368421	0.263158	302	1.78669	4.30109	-11.1747	FALSE
RHO GTPases Activate Formins	Up	0.789474	0.789474	25	-0.0186749	-0.501496	3.01967	FALSE	Down	0.315789	0.210526	77	1.98822	1.63991	-29.1421	FALSE
TP53 Regulates Transcription of Genes Involved in G1 Cell Cycle Arrest	Down	0.526316	0.789474	5	-1.36409	-0.91258	-4.18695	FALSE	Down	0.473684	0.578947	9	0.0572431	0.13396	-51.6681	FALSE
Metabolism of fat-soluble vitamins	Down	0.684211	0.789474	5	-0.740947	-0.350284	-91.352	FALSE	Up	0.473684	0.578947	9	0.431383	0.707357	3.14612	FALSE
Intra-Golgi and retrograde Golgi-to-ER traffic	Down	0.578947	0.789474	51	-0.482535	0.967442	-9.13691	FALSE	Down	0.368421	0.368421	106	0.760632	2.22643	-15.1765	FALSE
Mitotic Prophase	Down	0.894737	0.789474	25	-0.245472	-1.32697	-19.4817	FALSE	Down	0.000526316	0.000526316	61	2.4331	1.48427	-23.4134	TRUE
Pentose phosphate pathway	Down	0.789474	0.789474	5	-0.120911	0.442918	-130.141	FALSE	Down	0.105263	0.210526	5	0.866917	1.33231	-40.5159	FALSE
Metabolism of carbohydrates	Down	0.789474	0.789474	47	-0.375483	0.0971158	-25.3005	FALSE	Down	0.000526316	0.000526316	124	2.09632	2.70715	-28.709	TRUE
Pyruvate metabolism and Citric Acid (TCA) cycle	Up	0.578947	0.789474	11	-0.783309	-0.0799817	9.10963	FALSE	Down	0.947368	0.947368	25	-1.98346	-1.21425	-9.50343	FALSE
Formation of the ternary complex, and subsequently, the 43S complex	Up	0.789474	0.789474	7	-0.51791	-0.170855	38.0134	FALSE	Down	0.894737	0.789474	24	-0.658315	-0.4751	-18.9792	FALSE
DNA Repair	Down	0.789474	0.789474	57	-0.306059	0.183556	-9.4707	FALSE	Down	0.842105	0.842105	158	-0.974414	-0.092771	-7.70252	FALSE
Gene expression (Transcription)	Down	0.526316	0.789474	236	-0.545122	0.823161	-7.48271	FALSE	Up	0.157895	0.0526316	643	0.819042	2.97096	3.90634	FALSE
Chk1/Chk2(Cds1) mediated inactivation of Cyclin B:Cdk1 complex	Down	0.789474	0.789474	4	-0.306688	-0.175577	-195.527	FALSE	Down	0.736842	0.736842	5	-0.407212	-0.407852	-48.467	FALSE
RNA Polymerase III Transcription Initiation	Up	0.631579	0.789474	11	-0.579121	0.257995	6.93293	FALSE	Up	0.210526	0.210526	20	0.959398	1.55013	8.17566	FALSE
Utilization of Ketone Bodies	Down	0.578947	0.789474	1	-0.577659	-0.293682	-2.88039	FALSE	Up	0.210526	0.210526	2	0.352188	0.635521	3.44465	FALSE
Gastrin-CREB signalling pathway via PKC and MAPK	Down	1	0.789474	3	-0.179042	-1.00676	-10.7006	FALSE	Down	0.894737	1	8	-0.604218	-1.27875	-4.13779	FALSE
AURKA Activation by TPX2	Down	0.789474	0.789474	14	-0.928749	-0.619746	-10.4736	FALSE	Down	0.526316	0.526316	45	-0.205476	0.354653	-18.5063	FALSE
Reelin signalling pathway	Up	0.684211	0.789474	2	-1.07924	-1.075	2.39775	FALSE	Down	0.0526316	0.0526316	1	2.75416	2.93361	-37.9073	FALSE
MET activates PTK2 signaling	Down	0.789474	0.789474	6	-0.76271	-0.365615	-16.1812	FALSE	Down	0.368421	0.368421	14	0.930554	1.301	-40.813	FALSE
MET promotes cell motility	Down	0.789474	0.789474	9	-1.10426	-0.621711	-13.2978	FALSE	Down	0.263158	0.263158	21	1.28149	1.65904	-17.3042	FALSE
Processing of SMDT1	Down	0.473684	0.789474	2	-0.258275	0.148356	-10.8723	FALSE	Up	0.0526316	0.0526316	9	1.47006	2.18328	3.12013	FALSE
Cellular responses to stimuli	Down	0.789474	0.789474	136	-0.339858	-0.0707859	-14.9374	FALSE	Up	0.684211	0.473684	391	1.14048	2.1141	3.77187	FALSE
Chylomicron clearance	Down	0.789474	0.789474	1	-0.827408	-0.588191	-5.46354	FALSE	Up	0.789474	0.789474	3	-0.836399	-0.620828	10.276	FALSE
NOTCH4 Intracellular Domain Regulates Transcription	Up	0.789474	0.789474	3	-0.507059	-0.488726	35.2123	FALSE	Up	0.0526316	0.0526316	8	3.95494	3.50653	0.649151	FALSE
Biosynthesis of D-series resolvins	Down	0.684211	0.789474	2	-1.20769	-0.857719	-31.247	FALSE	Down	0.263158	0.263158	1	0.789906	0.999082	-176.894	FALSE
Biosynthesis of E-series 18(S)-resolvins	Down	0.684211	0.789474	2	-1.20769	-0.857719	-31.247	FALSE	Down	0.263158	0.263158	1	0.789906	0.999082	-176.894	FALSE
Biosynthesis of aspirin-triggered D-series resolvins	Down	0.684211	0.789474	2	-1.20769	-0.857719	-31.247	FALSE	Down	0.263158	0.263158	1	0.789906	0.999082	-176.894	FALSE
Biosynthesis of E-series 18(R)-resolvins	Down	0.684211	0.789474	2	-1.20769	-0.857719	-31.247	FALSE	Down	0.263158	0.263158	1	0.789906	0.999082	-176.894	FALSE
Interferon Signaling	Down	0.578947	0.789474	47	-0.760468	-0.58945	-8.16231	FALSE	Down	0.157895	0.157895	116	2.08142	1.86311	-6.36815	FALSE
O-linked glycosylation of mucins	Down	0.684211	0.789474	14	-0.473431	0.428294	-0.765717	FALSE	Down	0.210526	0.210526	12	0.696754	1.39452	-28.3595	FALSE
Class I peroxisomal membrane protein import	Down	0.631579	0.789474	3	-0.677611	-0.30452	-0.968988	FALSE	Down	0.736842	0.736842	8	-0.986918	-0.589151	-3.60451	FALSE
Lipophagy	Up	0.736842	0.789474	4	-1.0294	-0.742953	4.46481	FALSE	Down	0.000526316	0.000526316	3	1.23012	1.43231	-43.4699	TRUE
Chaperone Mediated Autophagy	Up	0.736842	0.789474	5	-1.28048	-0.831256	1.18783	FALSE	Down	0.789474	0.894737	9	-0.814855	-0.78083	-43.3077	FALSE
FOXO-mediated transcription of cell cycle genes	Up	0.789474	0.789474	5	-1.55667	-1.2621	27.1474	FALSE	Up	0.789474	0.736842	10	-0.820039	-0.674823	14.518	FALSE
NR1H2 & NR1H3 regulate gene expression to control bile acid homeostasis	Up	0.789474	0.789474	3	-0.435162	-0.381789	1.81478	FALSE	Down	0.578947	0.578947	4	0.147579	0.251337	-3.17746	FALSE
Aggrephagy	Down	0.894737	0.789474	7	-0.386787	-0.503772	-26.0626	FALSE	Down	0.473684	0.578947	18	0.428154	0.0681047	-86.3694	FALSE
EML4 and NUDC in mitotic spindle formation	Down	0.789474	0.789474	27	0.0713398	-0.275043	-7.18256	FALSE	Down	0.421053	0.315789	62	1.87508	1.39576	-28.2177	FALSE
Defects of contact activation system (CAS) and kallikrein/kinin system (KKS)	Down	0.789474	0.789474	1	-0.590547	-0.361192	-48.2201	FALSE	Up	0.578947	0.473684	2	-0.187611	0.049529	6.28317	FALSE
Aberrant regulation of mitotic G1/S transition in cancer due to RB1 defects	Up	0.631579	0.789474	6	-0.767897	-0.639676	14.5535	FALSE	Up	0.421053	0.421053	11	0.508065	0.623735	0.699833	FALSE
Defective binding of RB1 mutants to E2F1,(E2F2, E2F3)	Up	0.631579	0.789474	6	-0.767897	-0.639676	14.5535	FALSE	Up	0.421053	0.421053	11	0.508065	0.623735	0.699833	FALSE
Defective factor IX causes hemophilia B	Down	0.789474	0.789474	1	-0.590547	-0.361192	-48.2201	FALSE
Diseases of hemostasis	Down	0.789474	0.789474	1	-0.590547	-0.361192	-48.2201	FALSE	Up	0.578947	0.473684	2	-0.187611	0.049529	6.28317	FALSE
Defective F9 activation	Down	0.789474	0.789474	1	-0.590547	-0.361192	-48.2201	FALSE
SARS-CoV Infections	Down	0.684211	0.789474	66	-0.476263	0.159656	-11.2877	FALSE	Down	0.315789	0.315789	184	1.91103	2.16663	-9.04534	FALSE
Translation of Structural Proteins	Down	0.789474	0.789474	4	-0.722099	-0.291658	-7.82537	FALSE	Up	1	1	11	-1.03334	-1.03534	31.3723	FALSE
Cytoprotection by HMOX1	Down	0.578947	0.789474	10	-0.0264853	0.369379	-28.4259	FALSE	Up	1	1	34	-0.782348	-0.196884	129.715	FALSE
SARS-CoV-1 modulates host translation machinery	Up	0.789474	0.789474	3	-0.218765	-0.258879	75.3702	FALSE	Down	0.789474	0.684211	18	-0.0206212	-0.000370016	-32.466	FALSE
SARS-CoV-2 modulates host translation machinery	Up	0.789474	0.789474	5	-0.766816	-0.564482	48.502	FALSE	Down	0.789474	0.789474	22	-0.491925	-0.355543	-23.9674	FALSE
NFE2L2 regulating TCA cycle genes	Down	0.684211	0.789474	2	-0.174821	0.110333	-24.873	FALSE	Down	0.631579	0.526316	3	0.0275963	0.276938	-41.6302	FALSE
CaMK IV-mediated phosphorylation of CREB	Down	0.894737	0.842105	2	-0.779014	-1.04645	-6.57876	FALSE	Up	0.736842	0.736842	5	-1.14357	-1.07075	8.03841	FALSE
Neurotransmitter release cycle	Up	0.631579	0.842105	5	-1.0729	-0.573476	0.340995	FALSE	Up	0.368421	0.368421	7	0.854272	1.33985	22.8913	FALSE
RAF-independent MAPK1/3 activation	Up	0.736842	0.842105	5	-1.27505	-1.15106	7.09903	FALSE	Down	0.105263	0.105263	8	1.47237	0.812833	-16.8367	FALSE
MAPK1 (ERK2) activation	Up	0.842105	0.842105	2	-0.969038	-0.702542	4.69329	FALSE	Down	0.157895	0.157895	3	1.79968	0.675702	-27.7679	FALSE
Synthesis of PA	Down	0.842105	0.842105	8	-1.71497	-0.951307	-7.38878	FALSE	Down	0.842105	0.631579	11	-1.1161	-0.576379	-5.60288	FALSE
L13a-mediated translational silencing of Ceruloplasmin expression	Up	0.736842	0.842105	14	-0.617481	-0.25289	55.4044	FALSE	Up	1	1	50	-0.752532	-0.555207	25.0827	FALSE
Keratan sulfate/keratin metabolism	Down	0.526316	0.842105	7	-0.0191273	0.603866	-10.8526	FALSE	Down	0.789474	0.684211	11	-0.080294	0.464785	-19.0883	FALSE
FGFR1 ligand binding and activation	Up	0.736842	0.842105	1	-0.678698	-0.40581	10.3123	FALSE	Up	0.0526316	0.0526316	3	1.68463	2.03456	19.0371	FALSE
FGFR1b ligand binding and activation	Up	0.736842	0.842105	1	-0.678698	-0.40581	10.3123	FALSE	Up	0.0526316	0.0526316	2	2.29371	2.71544	30.626	FALSE
FGFR1c ligand binding and activation	Up	0.736842	0.842105	1	-0.678698	-0.40581	10.3123	FALSE	Up	0.0526316	0.0526316	3	1.68463	2.03456	19.0371	FALSE
Chondroitin sulfate biosynthesis	Down	0.842105	0.842105	2	-0.797513	-0.401832	-0.17284	FALSE	Down	0.736842	0.631579	8	-1.18034	-0.733074	-1.35485	FALSE
Generation of second messenger molecules	Up	0.842105	0.842105	3	-0.917413	-0.709695	0.210414	FALSE	Down	0.210526	0.210526	5	0.153982	0.113212	-5.73132	FALSE
Hyaluronan metabolism	Down	0.842105	0.842105	3	-0.624365	-0.233574	-10.4349	FALSE	Down	0.473684	0.473684	7	0.115751	0.58912	-37.8006	FALSE
Downregulation of TGF-beta receptor signaling	Up	0.842105	0.842105	7	-0.845046	-0.676082	12.3106	FALSE	Up	0.736842	0.631579	18	-0.748425	-0.543863	17.7312	FALSE
NOTCH2 intracellular domain regulates transcription	Up	0.842105	0.842105	1	-1.10861	-0.866231	2.57305	FALSE	Up	0.0526316	0.0526316	3	4.59075	4.3832	25.8503	FALSE
Mucopolysaccharidoses	Down	0.736842	0.842105	2	-1.29811	-0.943441	-9.31098	FALSE	Down	0.736842	0.842105	3	-1.14715	-0.939761	-3.4041	FALSE
Oncogene Induced Senescence	Down	0.842105	0.842105	10	-0.70034	-0.716447	-4.95976	FALSE	Up	0.000526316	0.000526316	21	0.938987	1.08344	33.8527	TRUE
FCERI mediated Ca+2 mobilization	Down	0.842105	0.842105	4	-0.79574	-0.670025	-13.5077	FALSE	Up	0.684211	0.684211	13	-0.427137	-0.680587	11.1739	FALSE
XBP1(S) activates chaperone genes	Down	0.842105	0.842105	9	-0.731659	-0.0859151	-17.0402	FALSE	Down	0.473684	0.368421	29	0.306743	1.21217	-0.0171316	FALSE
IRE1alpha activates chaperones	Down	0.842105	0.842105	10	-0.381642	0.279812	-40.8141	FALSE	Down	0.578947	0.473684	31	0.134486	1.06256	-13.2687	FALSE
Unfolded Protein Response (UPR)	Down	0.842105	0.842105	14	-0.856127	-0.0521222	-30.8269	FALSE	Down	0.894737	0.789474	49	-0.789596	0.303913	-14.1459	FALSE
Unblocking of NMDA receptors, glutamate binding and activation	Down	0.894737	0.842105	2	-0.779014	-1.04645	-6.57876	FALSE	Up	0.894737	0.789474	7	-1.13691	-0.951684	13.6563	FALSE
CREB1 phosphorylation through the activation of CaMKII/CaMKK/CaMKIV cascasde	Down	0.894737	0.842105	2	-0.779014	-1.04645	-6.57876	FALSE	Up	0.736842	0.736842	5	-1.14357	-1.07075	8.03841	FALSE
Regulation of cytoskeletal remodeling and cell spreading by IPP complex components	Down	0.631579	0.842105	2	-0.451301	-0.0862393	-5.37627	FALSE	Down	0.000526316	0.000526316	6	1.32888	1.86506	-33.0376	TRUE
Interleukin-1 processing	Up	0.842105	0.842105	2	-0.944374	-0.91912	1.29859	FALSE	Up	0.736842	0.736842	2	-0.849439	-0.77568	0.606518	FALSE
JNK (c-Jun kinases) phosphorylation and activation mediated by activated human TAK1	Up	0.842105	0.842105	4	-0.731399	-0.700047	1.52467	FALSE	Up	0.105263	0.210526	12	0.676691	0.427696	31.7532	FALSE
Defective ALG1 causes CDG-1k	Up	0.842105	0.842105	1	-1.09946	-0.826709	1.87021	FALSE	Up	0.473684	0.473684	1	-0.671617	-0.535642	3.27541	FALSE
SUMOylation of immune response proteins	Up	0.842105	0.842105	1	-0.836557	-1.00752	9.07909	FALSE	Up	0.684211	0.789474	8	-0.736193	-0.573467	2.37358	FALSE
VEGFR2 mediated cell proliferation	Down	0.789474	0.842105	4	-0.776782	-1.22946	-15.0425	FALSE	Up	0.894737	1	9	-1.51659	-1.78857	6.1282	FALSE
B-WICH complex positively regulates rRNA expression	Down	0.842105	0.842105	13	-0.386153	-0.899569	-25.3342	FALSE	Down	0.631579	0.631579	27	0.212034	-0.507776	-35.3414	FALSE
IkBA variant leads to EDA-ID	Up	0.842105	0.842105	1	-0.836557	-1.00752	9.07909	FALSE	Up	0.736842	0.736842	4	-1.34858	-1.39054	2.15158	FALSE
CLEC7A (Dectin-1) induces NFAT activation	Down	0.842105	0.842105	4	-0.79574	-0.670025	-13.5077	FALSE	Up	1	0.894737	8	-0.900706	-0.677916	7.77446	FALSE
CLEC7A (Dectin-1) signaling	Down	0.842105	0.842105	17	-0.440831	-1.60948	-11.6867	FALSE	Up	0.210526	0.421053	43	0.311876	-0.915362	3.69564	FALSE
RHO GTPases activate KTN1	Up	0.842105	0.842105	3	-1.07459	-0.694381	6.38778	FALSE	Up	0.631579	0.631579	6	-0.190275	-0.073727	30.3378	FALSE
CLEC7A/inflammasome pathway	Up	0.842105	0.842105	1	-0.836557	-1.00752	9.07909	FALSE	Up	0.526316	0.526316	2	-0.978132	-0.905586	7.19558	FALSE
MAP2K and MAPK activation	Down	0.842105	0.842105	7	-0.959711	-1.28796	-5.68396	FALSE	Down	0.789474	0.894737	19	-0.62019	-0.624952	-22.6617	FALSE
Inflammasomes	Up	0.842105	0.842105	1	-0.836557	-1.00752	9.07909	FALSE	Up	0.842105	0.842105	5	-1.25627	-1.09527	104.888	FALSE
Complex I biogenesis	Down	0.842105	0.842105	7	-1.53069	-0.796956	-5.04126	FALSE	Up	1	1	32	-1.99937	-1.06112	200.17	FALSE
Signaling by moderate kinase activity BRAF mutants	Down	0.842105	0.842105	10	-1.11363	-1.44675	-5.88841	FALSE	Down	0.789474	0.894737	19	-0.873633	-0.957634	-16.0419	FALSE
Signaling by high-kinase activity BRAF mutants	Down	0.842105	0.842105	7	-0.959711	-1.28796	-5.68396	FALSE	Down	0.736842	0.894737	16	-0.702786	-0.81389	-28.9224	FALSE
Signaling by RAS mutants	Down	0.842105	0.842105	10	-1.11363	-1.44675	-5.88841	FALSE	Down	0.789474	0.894737	19	-0.873633	-0.957634	-16.0419	FALSE
Paradoxical activation of RAF signaling by kinase inactive BRAF	Down	0.842105	0.842105	10	-1.11363	-1.44675	-5.88841	FALSE	Down	0.789474	0.894737	19	-0.873633	-0.957634	-16.0419	FALSE
TP53 Regulates Transcription of Genes Involved in Cytochrome C Release	Up	0.842105	0.842105	2	-0.862854	-0.472418	32.7132	FALSE	Up	0.421053	0.526316	13	-0.02891	0.181926	4.81656	FALSE
Transcriptional activation of p53 responsive genes	Down	0.736842	0.842105	1	-0.960776	-0.709519	-2.34018	FALSE	Up	0.631579	0.631579	3	-0.742723	-0.761826	14.8062	FALSE
Transcriptional activation of cell cycle inhibitor p21	Down	0.736842	0.842105	1	-0.960776	-0.709519	-2.34018	FALSE	Up	0.631579	0.631579	3	-0.742723	-0.761826	14.8062	FALSE
Glycogen breakdown (glycogenolysis)	Down	0.842105	0.842105	2	-0.462247	-0.488437	-8.58472	FALSE	Down	0.578947	0.578947	9	-0.208959	0.258857	-44.0741	FALSE
mRNA Splicing - Major Pathway	Up	0.736842	0.842105	24	-1.04327	0.0965795	1.46104	FALSE	Down	0.157895	0.157895	95	2.91692	4.54885	-5.41345	FALSE
mRNA Splicing	Up	0.736842	0.842105	24	-1.04327	0.0965795	1.46104	FALSE	Down	0.157895	0.157895	99	2.57829	4.23239	-4.9866	FALSE
Processing of Capped Intron-Containing Pre-mRNA	Up	0.736842	0.842105	37	-0.11558	0.688727	1.72579	FALSE	Down	0.0526316	0.0526316	137	3.60156	4.86501	-5.72181	FALSE
Formation of a pool of free 40S subunits	Up	0.736842	0.842105	13	-0.508733	-0.170478	54.5442	FALSE	Up	0.789474	0.789474	45	-0.484032	-0.361609	29.6505	FALSE
Eukaryotic Translation Termination	Up	0.842105	0.842105	11	-0.64238	-0.423892	63.7901	FALSE	Up	0.578947	0.578947	43	-0.469014	-0.395628	30.3901	FALSE
5-Phosphoribose 1-diphosphate biosynthesis	Up	0.736842	0.842105	1	-0.9184	-0.633034	10.7361	FALSE
The NLRP3 inflammasome	Up	0.842105	0.842105	1	-0.836557	-1.00752	9.07909	FALSE	Up	0.842105	0.842105	4	-1.37468	-1.23999	120.036	FALSE
Transcriptional Regulation by VENTX	Up	0.842105	0.842105	9	-0.936167	-0.932559	14.1905	FALSE	Down	0.421053	0.421053	20	-0.426295	-0.372646	-3.15479	FALSE
Regulation of RUNX1 Expression and Activity	Up	0.842105	0.842105	7	-0.688577	-0.522346	16.4276	FALSE	Up	0.000526316	0.000526316	11	2.22857	1.77615	0.0590134	TRUE
Glutamate and glutamine metabolism	Up	0.842105	0.842105	3	-0.863024	-0.385441	5.07128	FALSE	Down	0.0526316	0.0526316	6	2.34176	3.01614	-19.0094	FALSE
Rab regulation of trafficking	Up	0.736842	0.842105	21	-1.30067	-0.14149	0.978384	FALSE	Up	0.421053	0.315789	57	0.0914106	1.39016	2.00792	FALSE
Interleukin-37 signaling	Up	0.631579	0.842105	6	-0.328386	-0.043896	17.6145	FALSE	Down	0.368421	0.105263	9	0.608561	0.382417	-15.1483	FALSE
Regulation of expression of SLITs and ROBOs	Up	0.947368	0.842105	20	-0.26941	-0.97341	27.244	FALSE	Up	0.684211	0.684211	69	0.183137	-0.438852	9.69522	FALSE
Activated NTRK2 signals through CDK5	Up	0.842105	0.842105	1	-1.06175	-0.840266	2.29676	FALSE	Up	0.315789	0.526316	3	-0.152168	-0.0184259	32.1463	FALSE
Negative regulation of NMDA receptor-mediated neuronal transmission	Down	0.894737	0.842105	2	-0.779014	-1.04645	-6.57876	FALSE	Up	0.789474	0.684211	9	-1.14695	-0.865456	9.71732	FALSE
Long-term potentiation	Down	0.894737	0.842105	2	-0.779014	-1.04645	-6.57876	FALSE	Up	0.894737	0.894737	9	-1.58673	-1.4448	11.3127	FALSE
Transcriptional Regulation by NPAS4	Up	0.947368	0.842105	12	-0.593596	-0.465599	0.132213	FALSE	Down	0.000526316	0.000526316	20	1.00446	1.10836	-1.40373	TRUE
Amino acids regulate mTORC1	Up	0.631579	0.842105	12	-1.11152	-0.495027	9.49061	FALSE	Up	0.0526316	0.0526316	34	2.04534	2.97803	23.4795	FALSE
Signaling downstream of RAS mutants	Down	0.842105	0.842105	10	-1.11363	-1.44675	-5.88841	FALSE	Down	0.789474	0.894737	19	-0.873633	-0.957634	-16.0419	FALSE
Signaling by RAF1 mutants	Down	0.894737	0.842105	9	-1.21362	-1.62918	-5.88281	FALSE	Down	0.684211	0.789474	17	-1.00199	-1.17336	-26.516	FALSE
FLT3 signaling in disease	Down	0.947368	0.842105	2	-0.133232	-0.733747	-3.95872	FALSE	Up	0.631579	0.736842	16	0.0671196	-1.02707	22.5169	FALSE
Signaling by FLT3 fusion proteins	Down	0.947368	0.842105	2	-0.133232	-0.733747	-3.95872	FALSE	Down	0.789474	0.789474	11	-0.537775	-1.10497	-2.5332	FALSE
Signaling by FLT3 ITD and TKD mutants	Down	0.947368	0.842105	2	-0.133232	-0.733747	-3.95872	FALSE	Up	0.421053	0.526316	11	0.149616	-1.01052	0.716461	FALSE
Cellular response to starvation	Up	0.842105	0.842105	22	-1.01504	-0.420127	33.2628	FALSE	Up	0.578947	0.578947	81	0.486432	1.23663	16.6964	FALSE
Drug ADME	Down	0.736842	0.842105	8	-0.950016	-0.24492	-10.6984	FALSE	Up	1	1	27	-1.14623	-0.364618	6.65738	FALSE
Nonsense Mediated Decay (NMD) independent of the Exon Junction Complex (EJC)	Up	0.842105	0.842105	12	-0.752481	-0.501559	64.0233	FALSE	Up	0.578947	0.578947	44	0.149076	0.166101	25.7337	FALSE
Regulation of NFE2L2 gene expression	Up	0.842105	0.842105	1	-0.836557	-1.00752	9.07909	FALSE	Down	0.368421	0.368421	5	0.202911	-0.509262	-2.1163	FALSE
Z-decay: degradation of maternal mRNAs by zygotically expressed factors	Up	0.842105	0.842105	2	-1.12488	-0.825838	34.097	FALSE	Up	0.578947	0.526316	7	-0.494999	-0.145505	3.10909	FALSE
Translesion Synthesis by POLH	Down	0.842105	0.894737	4	-0.714516	-0.597436	-20.6057	FALSE	Up	0.526316	0.631579	10	0.144396	-0.136677	36.8857	FALSE
Resolution of AP sites via the multiple-nucleotide patch replacement pathway	Down	0.894737	0.894737	10	0.00883247	0.237336	-9.77467	FALSE	Down	0.315789	0.315789	16	0.424432	0.588644	-7.22845	FALSE
The citric acid (TCA) cycle and respiratory electron transport	Down	0.894737	0.894737	24	-1.32555	-0.167171	-7.78467	FALSE	Up	0.947368	0.947368	96	-3.51251	-1.96059	189.99	FALSE
Metabolism	Down	0.631579	0.894737	296	-0.384313	2.70297	-7.15385	FALSE	Up	0.947368	0.947368	790	-1.42729	2.17078	16.8516	FALSE
Collagen formation	Down	0.894737	0.894737	14	-1.40538	-0.542854	-7.84513	FALSE	Down	0.684211	0.473684	28	-0.0401414	0.834869	-28.7856	FALSE
Elastic fibre formation	Up	0.894737	0.894737	9	-1.28399	-0.549575	1.09418	FALSE	Down	0.368421	0.368421	13	0.696015	1.26996	-20.2816	FALSE
The activation of arylsulfatases	Down	0.894737	0.894737	1	-1.38709	-1.13261	-1.16584	FALSE	Down	0.315789	0.421053	5	0.713982	1.17	-26.5856	FALSE
Unwinding of DNA	Down	0.789474	0.894737	3	-1.15863	-0.761283	-8.40424	FALSE	Down	0.526316	0.526316	6	-0.578891	-0.225737	-8.09613	FALSE
Pre-NOTCH Processing in the Endoplasmic Reticulum	Down	0.789474	0.894737	2	-0.873986	-0.562272	-26.958	FALSE	Up	0.0526316	0.0526316	2	2.71596	2.99431	20.1707	FALSE
Pre-NOTCH Processing in Golgi	Down	0.894737	0.894737	3	-1.0296	-0.635976	-10.5855	FALSE	Up	0.263158	0.263158	6	0.751126	1.07608	1.04992	FALSE
Mineralocorticoid biosynthesis	Up	0.894737	0.894737	1	-0.821831	-0.632962	51.9696	FALSE
Nicotinate metabolism	Up	0.789474	0.894737	6	-0.946829	-0.32927	2.94527	FALSE	Down	0.000526316	0.105263	11	1.54976	2.24006	-37.6388	TRUE
Assembly of collagen fibrils and other multimeric structures	Down	0.894737	0.894737	11	-1.08884	-0.326902	-3.83995	FALSE	Down	0.473684	0.473684	18	0.357303	1.03377	-49.1382	FALSE
Metabolism of amine-derived hormones	Up	0.894737	0.894737	1	-0.821831	-0.632962	51.9696	FALSE
Glycoprotein hormones	Up	0.894737	0.894737	1	-0.821831	-0.632962	51.9696	FALSE	Up	0.684211	0.684211	1	-0.45358	-0.300277	21.8198	FALSE
Peptide hormone biosynthesis	Up	0.894737	0.894737	1	-0.821831	-0.632962	51.9696	FALSE	Up	0.684211	0.684211	1	-0.45358	-0.300277	21.8198	FALSE
Thyroxine biosynthesis	Up	0.894737	0.894737	1	-0.821831	-0.632962	51.9696	FALSE
Synthesis of Leukotrienes (LT) and Eoxins (EX)	Down	0.789474	0.894737	1	-0.864416	-0.620116	-10.4567	FALSE	Down	0.684211	0.684211	1	-0.690969	-0.577305	-2.47911	FALSE
Synthesis of 15-eicosatetraenoic acid derivatives	Down	0.894737	0.894737	3	-1.61241	-1.17663	-23.4958	FALSE	Down	0.0526316	0.0526316	2	3.8281	4.30934	-182.298	FALSE
MPS VI - Maroteaux-Lamy syndrome	Down	0.894737	0.894737	1	-1.38709	-1.13261	-1.16584	FALSE
Senescence-Associated Secretory Phenotype (SASP)	Down	0.894737	0.894737	15	-0.645132	-1.71341	-25.0526	FALSE	Down	0.789474	0.894737	39	-0.516328	-0.939457	-18.6859	FALSE
Formation of Senescence-Associated Heterochromatin Foci (SAHF)	Down	1	0.894737	1	-0.884971	-1.17482	-55.633	FALSE	Down	0.947368	0.947368	10	-0.803155	-0.451057	-83.648	FALSE
Regulation of PLK1 Activity at G2/M Transition	Down	0.789474	0.894737	16	-1.25154	-1.07998	-9.69223	FALSE	Down	0.894737	0.894737	56	-0.530225	-0.204192	-2.6587	FALSE
Activation of NIMA Kinases NEK9, NEK6, NEK7	Up	0.736842	0.894737	4	-0.986295	-0.523774	5.50741	FALSE	Down	0.526316	0.526316	5	-0.0884498	-0.0714889	-77.0711	FALSE
Laminin interactions	Down	0.684211	0.894737	7	-1.1201	-0.558127	-9.87542	FALSE	Down	0.684211	0.684211	13	-0.147754	0.375369	-85.2002	FALSE
Non-integrin membrane-ECM interactions	Down	0.789474	0.894737	11	-1.09339	-0.522695	-30.6371	FALSE	Down	0.789474	0.684211	26	0.191162	0.81282	-25.4519	FALSE
SUMO is proteolytically processed	Up	0.894737	0.894737	1	-0.969681	-0.687107	5.42551	FALSE	Up	0.473684	0.473684	3	-0.19539	0.0681164	33.843	FALSE
Processing and activation of SUMO	Up	0.894737	0.894737	1	-0.969681	-0.687107	5.42551	FALSE	Up	0.421053	0.421053	6	0.838639	1.16516	4.05231	FALSE
Hormone ligand-binding receptors	Up	0.894737	0.894737	1	-0.821831	-0.632962	51.9696	FALSE
Recruitment of NuMA to mitotic centrosomes	Down	0.789474	0.894737	19	-0.974368	-0.693206	-18.4915	FALSE	Down	0.684211	0.684211	51	-0.452145	-0.0199165	-22.3324	FALSE
CD28 co-stimulation	Down	0.736842	0.894737	6	-0.78848	-0.701126	-1.20074	FALSE	Up	0.315789	0.526316	16	-0.499973	-0.672742	7.61705	FALSE
CD28 dependent Vav1 pathway	Down	1	0.894737	3	-0.94931	-1.00915	-2.1136	FALSE	Up	0.421053	0.526316	5	0.184706	-0.0823391	18.7301	FALSE
Diseases associated with O-glycosylation of proteins	Down	0.789474	0.894737	11	-0.892867	-0.140333	-2.21189	FALSE	Up	0.368421	0.368421	10	0.521334	1.04234	0.288654	FALSE
Netrin mediated repulsion signals	Down	0.789474	0.894737	1	-0.604691	-0.340928	-4.42299	FALSE	Down	0.000526316	0.000526316	2	1.54641	0.164107	-31.5422	TRUE
Regulation of insulin secretion	Down	0.894737	0.894737	13	-0.566821	-0.471997	-14.8288	FALSE	Down	0.947368	0.842105	20	-0.825278	-0.512046	-2.00669	FALSE
Regulation of commissural axon pathfinding by SLIT and ROBO	Down	0.736842	0.894737	2	-1.25223	-0.882705	-0.838198	FALSE	Down	0.789474	0.789474	3	-1.22259	-1.15055	-0.191132	FALSE
Inactivation of CDC42 and RAC1	Up	1	0.894737	1	-1.4346	-1.16105	1.10457	FALSE	Up	0.631579	0.631579	4	-1.17386	-1.05263	23.7119	FALSE
mRNA decay by 5' to 3' exoribonuclease	Down	0.789474	0.894737	2	-0.954046	-0.57885	-3.51016	FALSE	Up	0.894737	0.894737	10	-0.507202	0.0242394	1.15157	FALSE
Type I hemidesmosome assembly	Down	0.894737	0.894737	4	-0.688526	-0.193587	-30.1852	FALSE	Down	0.473684	0.368421	5	-0.0512706	0.31501	-39.6899	FALSE
Defective GALNT3 causes HFTC	Up	0.842105	0.894737	4	-0.524833	-0.104708	16.2321	FALSE
Defective LFNG causes SCDO3	Down	0.789474	0.894737	2	-0.873986	-0.562272	-26.958	FALSE	Up	0.0526316	0.0526316	2	2.71596	2.99431	20.1707	FALSE
Uptake and function of anthrax toxins	Down	1	0.894737	2	-1.14324	-1.29381	-3.13459	FALSE	Up	0.684211	0.684211	6	-0.206682	-0.042565	2.28744	FALSE
Signaling by Retinoic Acid	Down	0.789474	0.894737	5	-0.714225	-0.343456	-51.2824	FALSE	Up	0.736842	0.736842	12	-0.487209	0.114498	82.9535	FALSE
Phase 0 - rapid depolarisation	Down	0.789474	0.894737	3	-1.12458	-1.19413	-3.64333	FALSE	Up	0.578947	0.684211	6	-0.0303195	0.280798	20.4433	FALSE
Phase 2 - plateau phase	Down	0.894737	0.894737	2	-1.32091	-0.979388	-0.700273	FALSE	Up	0.368421	0.368421	5	0.504078	0.947316	3.38946	FALSE
Cilium Assembly	Down	0.789474	0.894737	33	-1.5511	-0.720054	-10.4968	FALSE	Down	0.894737	0.894737	98	-1.6027	-0.501218	-12.2686	FALSE
Dectin-2 family	Up	0.842105	0.894737	4	-1.19848	-0.973567	18.7201	FALSE	Up	0.578947	0.578947	1	-0.106826	-0.154904	15.2346	FALSE
Trafficking of myristoylated proteins to the cilium	Down	0.789474	0.894737	1	-1.03707	-0.751216	-4.72523	FALSE	Up	0.368421	0.368421	3	0.663482	1.06401	4.00952	FALSE
APEX1-Independent Resolution of AP Sites via the Single Nucleotide Replacement Pathway	Up	0.894737	0.894737	2	-1.24708	-0.87658	0.743894	FALSE	Down	0.526316	0.526316	3	-0.662357	-0.414086	-5.92366	FALSE
PCNA-Dependent Long Patch Base Excision Repair	Down	0.789474	0.894737	9	-0.0205147	0.14488	-9.68951	FALSE	Down	0.315789	0.315789	13	0.438177	0.484109	-8.67741	FALSE
RPIA deficiency: failed conversion of R5P to RU5P	Down	0.789474	0.894737	1	-0.994977	-0.724121	-13.0221	FALSE	Down	0.421053	0.315789	1	0.260049	0.460688	-29.5109	FALSE
RPIA deficiency: failed conversion of RU5P to R5P	Down	0.789474	0.894737	1	-0.994977	-0.724121	-13.0221	FALSE	Down	0.421053	0.315789	1	0.260049	0.460688	-29.5109	FALSE
Pentose phosphate pathway disease	Down	0.789474	0.894737	1	-0.994977	-0.724121	-13.0221	FALSE	Down	0.421053	0.315789	1	0.260049	0.460688	-29.5109	FALSE
Signaling by BRAF and RAF1 fusions	Down	0.842105	0.894737	13	-2.00085	-2.05205	-5.48661	FALSE	Down	0.736842	0.894737	29	-0.827439	-0.593372	-17.7649	FALSE
Oncogenic MAPK signaling	Down	0.789474	0.894737	16	-1.4022	-1.32213	-5.02998	FALSE	Down	0.684211	0.789474	37	-0.910441	-0.52051	-12.847	FALSE
Regulation of TP53 Activity through Methylation	Down	0.894737	0.894737	4	-0.396883	-0.0810721	-0.625992	FALSE	Up	0.473684	0.473684	11	-0.371965	-0.645874	41.9379	FALSE
COPI-independent Golgi-to-ER retrograde traffic	Down	0.894737	0.894737	8	-0.848481	-0.730546	-25.2365	FALSE	Down	0.105263	0.105263	24	1.1214	1.32976	-38.7044	FALSE
Base Excision Repair	Down	0.894737	0.894737	18	-0.0206628	-0.497976	-26.6056	FALSE	Down	0.315789	0.631579	37	0.189178	0.204463	-11.887	FALSE
Resolution of Abasic Sites (AP sites)	Down	0.894737	0.894737	14	-0.466104	-0.00410066	-8.27269	FALSE	Down	0.105263	0.105263	23	0.947346	1.37011	-9.96187	FALSE
DNA Damage Reversal	Up	0.631579	0.894737	1	-1.08697	-0.798261	1.50942	FALSE	Up	0.157895	0.157895	5	0.672383	1.18143	14.9311	FALSE
Reversal of alkylation damage by DNA dioxygenases	Up	0.631579	0.894737	1	-1.08697	-0.798261	1.50942	FALSE	Up	0.157895	0.157895	5	0.672383	1.18143	14.9311	FALSE
RNA Polymerase III Transcription Initiation From Type 2 Promoter	Up	0.789474	0.894737	8	-0.48718	0.206522	4.54586	FALSE	Up	0.000526316	0.210526	17	1.31327	1.83705	12.0836	TRUE
mitochondrial fatty acid beta-oxidation of unsaturated fatty acids	Down	0.684211	0.894737	2	-1.07023	-0.682216	-2.98153	FALSE	Down	0.315789	0.315789	3	0.094369	0.422426	-8.68666	FALSE
Mitochondrial Fatty Acid Beta-Oxidation	Up	0.684211	0.894737	5	-1.35594	-0.789872	4.30879	FALSE	Up	0.789474	0.684211	10	-0.468833	0.0832065	8.97284	FALSE
Signaling by PTK6	Up	0.894737	0.894737	11	-0.38469	-0.544936	10.2168	FALSE	Up	1	1	30	-1.63971	-1.52338	2.24139	FALSE
PTK6 Regulates Cell Cycle	Up	1	0.894737	2	-0.959127	-0.841147	60.4293	FALSE	Up	0.368421	0.368421	4	0.502309	0.464095	9.93963	FALSE
Phosphate bond hydrolysis by NTPDase proteins	Down	0.684211	0.894737	3	-0.406038	0.0834007	-0.42936	FALSE	Up	0.526316	0.315789	3	-0.153698	0.165428	1.56237	FALSE
Protein ubiquitination	Down	0.894737	0.894737	15	-0.860969	-0.920318	-10.5141	FALSE	Down	0.526316	0.631579	42	0.300569	0.816516	-6.64347	FALSE
Golgi-to-ER retrograde transport	Down	0.578947	0.894737	35	-0.659535	0.476353	-9.0419	FALSE	Down	0.0526316	0.0526316	65	1.84966	2.86588	-20.3	FALSE
Deregulated CDK5 triggers multiple neurodegenerative pathways in Alzheimer's disease models	Down	0.789474	0.894737	8	-0.420369	0.198836	-16.7555	FALSE	Down	0.842105	0.842105	12	-0.350391	0.00468291	-6.01072	FALSE
Neurodegenerative Diseases	Down	0.789474	0.894737	8	-0.420369	0.198836	-16.7555	FALSE	Down	0.842105	0.842105	12	-0.350391	0.00468291	-6.01072	FALSE
E3 ubiquitin ligases ubiquitinate target proteins	Down	0.894737	0.894737	12	-0.508176	-0.794776	-11.7614	FALSE	Down	0.421053	0.421053	29	0.437335	0.672744	-5.15901	FALSE
SLIT2:ROBO1 increases RHOA activity	Up	1	0.894737	1	-1.4346	-1.16105	1.10457	FALSE	Down	0.684211	0.684211	3	-0.324261	-0.271438	-11.6819	FALSE
Signaling by Non-Receptor Tyrosine Kinases	Up	0.894737	0.894737	11	-0.38469	-0.544936	10.2168	FALSE	Up	1	1	30	-1.63971	-1.52338	2.24139	FALSE
Biosynthesis of DHA-derived SPMs	Down	0.894737	0.894737	3	-1.69501	-1.26728	-11.9665	FALSE	Down	0.578947	0.578947	2	0.104164	0.339892	-74.2711	FALSE
Biosynthesis of specialized proresolving mediators (SPMs)	Down	0.894737	0.894737	3	-1.69501	-1.26728	-11.9665	FALSE	Down	0.578947	0.578947	2	0.104164	0.339892	-74.2711	FALSE
Biosynthesis of EPA-derived SPMs	Down	0.894737	0.894737	3	-1.69501	-1.26728	-11.9665	FALSE	Down	0.263158	0.263158	1	0.789906	0.999082	-176.894	FALSE
Biosynthesis of protectins	Down	0.789474	0.894737	1	-0.864416	-0.620116	-10.4567	FALSE
NR1H2 and NR1H3-mediated signaling	Up	0.736842	0.894737	7	-0.731908	-0.64611	2.78235	FALSE	Up	0.684211	0.578947	19	0.1373	0.282015	5.19395	FALSE
NR1H3 & NR1H2 regulate gene expression linked to cholesterol transport and efflux	Up	0.736842	0.894737	7	-0.731908	-0.64611	2.78235	FALSE	Up	0.526316	0.578947	18	0.272703	0.390704	0.340308	FALSE
TYSND1 cleaves peroxisomal proteins	Up	0.578947	0.894737	2	-0.85659	-0.49131	0.811642	FALSE	Up	0.842105	0.736842	5	-1.01244	-0.686863	1.10353	FALSE
Negative regulators of DDX58/IFIH1 signaling	Down	0.789474	0.894737	4	-0.97791	-0.538614	-5.84599	FALSE	Up	0.210526	0.210526	21	1.15318	1.51436	18.4306	FALSE
Selective autophagy	Down	0.894737	0.894737	14	-1.17591	-0.933517	-8.43334	FALSE	Down	0.315789	0.421053	38	1.15765	1.37663	-51.2974	FALSE
FCGR3A-mediated IL10 synthesis	Down	0.684211	0.894737	7	-0.924798	-0.987965	-10.8399	FALSE	Up	0.842105	0.842105	13	-1.45357	-1.44395	1.58133	FALSE
SARS-CoV-1 Infection	Down	0.684211	0.894737	17	-0.556537	-0.152987	-27.2637	FALSE	Down	0.789474	0.789474	66	0.328083	0.737596	-16.594	FALSE
Potential therapeutics for SARS	Up	0.631579	0.894737	16	-0.479912	0.0313076	3.45014	FALSE	Down	0.473684	0.421053	40	0.904981	1.22357	-5.91378	FALSE
Maturation of protein 3a	Down	0.789474	0.894737	2	-0.977156	-0.668383	-2.14729	FALSE	Up	0.421053	0.421053	1	-0.615627	-0.507151	4.88064	FALSE
Aberrant regulation of mitotic cell cycle due to RB1 defects	Up	0.894737	0.894737	10	-0.852318	-0.753919	7.75607	FALSE	Down	0.526316	0.526316	23	0.204945	0.348022	-11.031	FALSE
Maturation of protein 3a	Down	0.789474	0.894737	2	-0.977156	-0.668383	-2.14729	FALSE	Up	0.421053	0.421053	1	-0.615627	-0.507151	4.88064	FALSE
Cardiogenesis	Up	0.894737	0.894737	2	-0.514947	-0.17744	3.58215	FALSE	Up	0.684211	0.578947	8	-0.32942	-0.0249953	15.5899	FALSE
Defective Intrinsic Pathway for Apoptosis	Down	0.789474	0.894737	8	-0.420369	0.198836	-16.7555	FALSE	Down	0.842105	0.842105	13	-0.562898	-0.252088	-3.57742	FALSE
Paracetamol ADME	Up	0.894737	0.894737	2	-1.36446	-0.980152	0.673312	FALSE	Up	0.578947	0.578947	5	-0.671294	-0.33671	3.29828	FALSE
Drug-mediated inhibition of CDK4/CDK6 activity	Up	0.894737	0.894737	2	-0.641939	-0.473992	57.0748	FALSE	Up	0.315789	0.315789	4	0.63663	0.838384	19.974	FALSE
Transport of RCbl within the body	Down	0.789474	0.894737	2	-1.26083	-0.909591	-3.73232	FALSE	Up	0.684211	0.684211	2	-0.946818	-0.778808	1.40791	FALSE
Termination of O-glycan biosynthesis	Up	0.894737	0.894737	4	-0.908394	-0.491396	14.9858	FALSE	Up	0.421053	0.421053	1	-0.615627	-0.507151	4.88064	FALSE
Class I MHC mediated antigen processing & presentation	Down	0.736842	0.894737	76	-1.04962	0.059542	-8.27441	FALSE	Down	0.421053	0.421053	171	1.01467	2.20522	-1.92947	FALSE
Factors involved in megakaryocyte development and platelet production	Down	0.684211	0.894737	29	-0.734363	0.124501	-7.18489	FALSE	Down	0.315789	0.421053	60	1.34346	1.96612	-28.2563	FALSE
MAPK3 (ERK1) activation	Down	0.947368	0.947368	3	-1.0616	-1.13145	-0.797719	FALSE	Down	0.000526316	0.000526316	4	2.46543	1.38816	-52.4003	TRUE
Cam-PDE 1 activation	Down	0.947368	0.947368	1	-0.828691	-1.14664	-8.25489	FALSE	Up	0.578947	0.578947	1	-0.732839	-0.879916	106.929	FALSE
ZBP1(DAI) mediated induction of type I IFNs	Up	0.736842	0.947368	6	-0.379383	-0.212187	0.950835	FALSE	Up	0.684211	0.684211	13	-0.875643	-0.638694	19.6296	FALSE
Golgi Cisternae Pericentriolar Stack Reorganization	Down	0.947368	0.947368	4	-1.09306	-1.01262	-0.767085	FALSE	Down	0.736842	0.736842	8	0.0552365	0.169848	-57.4116	FALSE
Macroautophagy	Down	0.842105	0.947368	21	-1.07591	-0.515804	-2.25301	FALSE	Down	0.263158	0.263158	71	1.85679	2.68074	-23.5007	FALSE
Triglyceride catabolism	Down	0.947368	0.947368	3	-1.14497	-0.787046	-2.0107	FALSE	Up	0.526316	0.526316	4	0.0450588	0.306529	33.2858	FALSE
Telomere Extension By Telomerase	Up	0.947368	0.947368	5	-0.974331	-0.411171	44.5402	FALSE	Down	0.684211	0.684211	14	0.275045	0.771168	-16.9677	FALSE
RIP-mediated NFkB activation via ZBP1	Up	0.947368	0.947368	5	-0.869809	-0.779583	2.71552	FALSE	Up	0.631579	0.631579	11	-1.04104	-0.842728	21.7758	FALSE
Synthesis of IPs in the ER lumen	Up	0.947368	0.947368	1	-0.934886	-0.646372	12.0783	FALSE
p75NTR signals via NF-kB	Down	0.947368	0.947368	4	-1.06952	-0.924314	-0.887762	FALSE	Up	0.631579	0.684211	7	-0.325781	-0.48944	71.6328	FALSE
p75NTR negatively regulates cell cycle via SC1	Up	0.947368	0.947368	3	-0.702287	-0.833696	20.1968	FALSE	Up	0.000526316	0.000526316	3	4.92344	4.73021	142.537	TRUE
NF-kB is activated and signals survival	Up	0.947368	0.947368	2	-1.42155	-1.36309	7.66212	FALSE	Up	0.684211	0.789474	6	-0.39826	-0.593382	85.1246	FALSE
Chemokine receptors bind chemokines	Down	0.947368	0.947368	6	-0.767104	-0.14996	-32.1965	FALSE	Down	0.894737	0.894737	2	-1.17821	-1.01332	-7.44062	FALSE
CREB1 phosphorylation through the activation of Adenylate Cyclase	Down	0.842105	0.947368	2	-0.547689	-0.675555	-9.61016	FALSE	Up	0.947368	0.842105	4	-0.868955	-0.835753	22.2485	FALSE
TAK1-dependent IKK and NF-kappa-B activation	Up	0.842105	0.947368	7	-0.891881	-0.824103	5.74201	FALSE	Up	0.631579	0.736842	20	-1.00196	-1.13988	32.4014	FALSE
Ionotropic activity of kainate receptors	Down	0.947368	0.947368	1	-0.828691	-1.14664	-8.25489	FALSE	Up	0.684211	0.684211	4	-0.96551	-0.884142	23.0078	FALSE
Activation of Ca-permeable Kainate Receptor	Down	0.947368	0.947368	1	-0.828691	-1.14664	-8.25489	FALSE	Up	0.684211	0.684211	4	-0.96551	-0.884142	23.0078	FALSE
VEGFR2 mediated vascular permeability	Down	0.842105	0.947368	6	-0.685959	-0.606203	-14.0482	FALSE	Up	0.368421	0.578947	14	-0.0468827	0.0444536	33.9376	FALSE
TET1,2,3 and TDG demethylate DNA	Up	0.947368	0.947368	2	-0.992247	-0.628438	5.11484	FALSE	Up	0.631579	0.526316	3	-0.962726	-0.722022	5.42487	FALSE
C-type lectin receptors (CLRs)	Down	0.947368	0.947368	25	-0.861268	-1.90016	-5.44255	FALSE	Up	0.105263	0.421053	51	0.844866	-0.62169	2.61375	FALSE
RHO GTPases activate IQGAPs	Down	0.947368	0.947368	6	-1.06385	-1.36137	-39.5483	FALSE	Down	0.578947	0.578947	15	-0.685632	-1.12022	-87.6831	FALSE
Diseases of carbohydrate metabolism	Down	0.947368	0.947368	4	-1.31966	-0.808802	-1.84997	FALSE	Up	0.789474	0.789474	13	-1.31849	-1.08661	33.0911	FALSE
Nonhomologous End-Joining (NHEJ)	Down	0.947368	0.947368	10	-0.996314	-1.57782	-33.5846	FALSE	Down	0.736842	0.631579	28	-1.57752	-1.53914	-13.2746	FALSE
Interleukin-4 and Interleukin-13 signaling	Down	0.947368	0.947368	18	-0.28002	0.493136	-14.3517	FALSE	Down	0.894737	0.789474	31	-0.2388	0.33168	-74.9109	FALSE
Protein-protein interactions at synapses	Up	0.736842	0.947368	8	-1.14615	-0.39012	4.08822	FALSE	Up	1	0.894737	24	-1.29296	-0.492337	4.24109	FALSE
VLDLR internalisation and degradation	Up	0.947368	0.947368	1	-0.976336	-0.757377	15.7902	FALSE	Up	0.421053	0.631579	8	0.651308	0.442182	26.5002	FALSE
Synthesis of active ubiquitin: roles of E1 and E2 enzymes	Up	0.947368	0.947368	4	-1.08336	-0.687576	0.940374	FALSE	Up	0.736842	0.631579	20	-0.242182	0.101072	15.9199	FALSE
Protein methylation	Down	1	0.947368	2	-1.41032	-1.43092	-4.86668	FALSE	Up	0.421053	0.421053	4	0.0318328	0.286376	17.8743	FALSE
Triglyceride metabolism	Down	0.947368	0.947368	3	-1.14497	-0.787046	-2.0107	FALSE	Up	0.526316	0.526316	7	-0.545066	-0.186426	16.5268	FALSE
Autophagy	Down	0.842105	0.947368	22	-1.04973	-0.448635	-2.35394	FALSE	Down	0.368421	0.368421	75	1.53825	2.39311	-16.4659	FALSE
Regulation of NPAS4 gene expression	Up	0.842105	0.947368	5	-0.62053	-0.477561	5.24994	FALSE	Up	0.105263	0.105263	7	0.980449	1.09874	14.3529	FALSE
POLB-Dependent Long Patch Base Excision Repair	Down	0.894737	1	5	-0.122217	0.252757	-0.983819	FALSE	Down	0.631579	0.526316	6	-0.188801	0.179758	-1.67033	FALSE
Adaptive Immune System	Down	0.842105	1	131	-0.938638	-0.0366739	-9.03461	FALSE	Down	0.000526316	0.000526316	286	2.73482	3.65026	-4.46388	TRUE
Intrinsic Pathway of Fibrin Clot Formation	Down	0.894737	1	2	-1.27279	-0.911297	-25.1111	FALSE	Down	1	0.789474	3	-1.28894	-1.06474	-3.70166	FALSE
Formation of Fibrin Clot (Clotting Cascade)	Down	0.894737	1	3	-1.42134	-1.06404	-14.5343	FALSE	Down	1	0.894737	6	-1.24234	-0.87945	-16.9881	FALSE
Acyl chain remodelling of PG	Up	0.947368	1	1	-1.0581	-0.774915	21.0212	FALSE	Up	0.789474	0.789474	3	-0.91499	-0.65968	2.27396	FALSE
Synthesis of PG	Down	1	1	2	-1.36636	-1.06743	-4.24435	FALSE	Up	0.526316	0.421053	4	-1.01122	-0.734125	5.00601	FALSE
Glycerophospholipid biosynthesis	Down	0.842105	1	26	-1.58807	-0.229898	-3.75801	FALSE	Down	0.631579	0.526316	48	-1.52999	-0.387467	-2.74338	FALSE
Phospholipid metabolism	Down	0.842105	1	43	-1.56066	0.0311769	-2.58122	FALSE	Down	0.894737	0.684211	91	-1.57761	-0.139384	-0.85232	FALSE
Glutathione conjugation	Down	0.789474	1	4	-0.843232	-0.3257	-33.6545	FALSE	Down	0.842105	0.842105	9	-0.600748	-0.0988068	-12.5887	FALSE
Mitochondrial transcription termination	Up	0.789474	1	1	-1.00665	-0.726732	2.93263	FALSE	Up	0.263158	0.263158	1	0.0897413	0.289498	5.59334	FALSE
Immune System	Down	0.421053	1	343	-0.16524	2.42232	-14.3341	FALSE	Down	0.105263	0.0526316	724	3.78398	6.35844	-8.25032	FALSE
Glutathione synthesis and recycling	Down	0.789474	1	4	-0.843232	-0.3257	-33.6545	FALSE	Down	0.736842	0.631579	5	-0.0129131	0.371763	-28.0532	FALSE
Phosphorylation of Emi1	Down	1	1	2	-1.04251	-0.960568	-1.30711	FALSE	Down	0.526316	0.526316	4	0.170563	0.0817302	-84.3304	FALSE
Cytosolic sensors of pathogen-associated DNA	Up	0.842105	1	17	-1.26953	-0.547082	3.43404	FALSE	Up	0.684211	0.578947	42	-0.448469	-0.287893	16.1593	FALSE
Synthesis of pyrophosphates in the cytosol	Down	0.684211	1	2	-0.952171	-0.547441	-2.96418	FALSE	Down	0.000526316	0.000526316	4	2.37481	2.97752	-8.50331	TRUE
Axonal growth inhibition (RHOA activation)	Up	1	1	1	-1.17381	-0.920175	6.24514	FALSE	Up	0.631579	0.421053	6	0.54743	0.845189	63.2457	FALSE
Ceramide signalling	Up	1	1	1	-1.17381	-0.920175	6.24514	FALSE	Up	0.000526316	0.0526316	1	1.83059	2.07161	263.305	TRUE
p75NTR regulates axonogenesis	Up	1	1	1	-1.17381	-0.920175	6.24514	FALSE	Up	0.631579	0.421053	6	0.54743	0.845189	63.2457	FALSE
alpha-linolenic (omega3) and linoleic (omega6) acid metabolism	Down	0.789474	1	1	-0.865182	-0.617334	-2.19237	FALSE	Down	0.421053	0.421053	5	-0.317055	0.0460393	-7.72469	FALSE
alpha-linolenic acid (ALA) metabolism	Down	0.789474	1	1	-0.865182	-0.617334	-2.19237	FALSE	Down	0.421053	0.421053	5	-0.317055	0.0460393	-7.72469	FALSE
Hypusine synthesis from eIF5A-lysine	Up	0.947368	1	2	-1.26154	-0.858123	5.40441	FALSE	Down	0.842105	0.842105	2	-0.447892	-0.202801	-59.1696	FALSE
NFG and proNGF binds to p75NTR	Up	1	1	1	-1.17381	-0.920175	6.24514	FALSE	Up	0.000526316	0.0526316	1	1.83059	2.07161	263.305	TRUE
p75NTR recruits signalling complexes	Down	1	1	3	-0.751984	-0.485615	-4.21005	FALSE	Up	0.473684	0.368421	6	-0.0527578	-0.218057	81.6872	FALSE
Axonal growth stimulation	Up	1	1	1	-1.17381	-0.920175	6.24514	FALSE	Up	0.000526316	0.000526316	3	1.51144	1.65713	105.836	TRUE
Molecules associated with elastic fibres	Up	0.684211	1	8	-0.948915	-0.270335	1.57777	FALSE	Down	0.473684	0.578947	10	0.625915	1.14293	-18.8622	FALSE
TGF-beta receptor signaling activates SMADs	Up	0.842105	1	12	-1.3867	-0.890936	10.6181	FALSE	Up	0.736842	0.736842	28	-0.633084	-0.228032	3.44721	FALSE
Visual phototransduction	Down	0.894737	1	7	-1.61546	-1.40743	-68.262	FALSE	Down	0.578947	0.578947	16	0.106432	0.457144	-3.86806	FALSE
Anchoring fibril formation	Up	0.842105	1	2	-1.17716	-0.848248	8.80667	FALSE	Down	0.578947	0.578947	4	-0.99462	-0.754023	-4.46001	FALSE
Crosslinking of collagen fibrils	Up	0.947368	1	2	-1.54869	-1.18865	12.6523	FALSE	Up	0.421053	0.315789	3	-0.382449	-0.128521	1.14818	FALSE
Antagonism of Activin by Follistatin	Up	0.947368	1	1	-1.1459	-0.859605	10.7984	FALSE	Up	0.684211	0.684211	1	-0.45358	-0.300277	21.8198	FALSE
The phototransduction cascade	Down	1	1	3	-1.63266	-1.65614	-2.76206	FALSE	Down	0.421053	0.421053	7	-0.296155	-0.104262	-12.0027	FALSE
Inactivation, recovery and regulation of the phototransduction cascade	Down	1	1	3	-1.63266	-1.65614	-2.76206	FALSE	Down	0.421053	0.421053	7	-0.296155	-0.104262	-12.0027	FALSE
Syndecan interactions	Down	0.947368	1	4	-0.976479	-0.674257	-56.8573	FALSE	Down	0.473684	0.473684	15	0.791558	1.20752	-34.6512	FALSE
HDMs demethylate histones	Up	1	1	4	-1.8508	-1.30507	7.46359	FALSE	Down	0.578947	0.578947	14	-0.180251	0.487929	-1.66567	FALSE
ATF4 activates genes in response to endoplasmic reticulum stress	Up	0.789474	1	3	-0.679567	-0.283993	10.8833	FALSE	Down	1	0.894737	10	-0.969022	-0.529574	-16.6151	FALSE
Beta-oxidation of pristanoyl-CoA	Down	0.789474	1	1	-0.865182	-0.617334	-2.19237	FALSE	Down	0.105263	0.210526	2	0.151197	0.389425	-2.23413	FALSE
Butyrate Response Factor 1 (BRF1) binds and destabilizes mRNA	Up	0.894737	1	3	-0.799325	-0.36697	11.0364	FALSE	Down	0.526316	0.526316	6	0.00184618	0.373815	-6.48984	FALSE
Tristetraprolin (TTP, ZFP36) binds and destabilizes mRNA	Up	0.894737	1	3	-0.799325	-0.36697	11.0364	FALSE	Down	0.526316	0.526316	7	-0.173267	0.232836	-89.5083	FALSE
Interconversion of nucleotide di- and triphosphates	Down	0.894737	1	6	-0.561579	0.118408	-19.1676	FALSE	Down	0.631579	0.631579	17	-0.722654	0.0191771	-21.8125	FALSE
Defective C1GALT1C1 causes TNPS	Up	0.842105	1	4	-1.24452	-0.788436	16.3741	FALSE	Down	0.578947	0.578947	1	-0.0314796	0.148925	-8.35859	FALSE
Cargo trafficking to the periciliary membrane	Up	0.736842	1	5	-1.44099	-0.86656	6.27684	FALSE	Down	0.789474	0.578947	26	-0.604322	0.280316	-2.30889	FALSE
Constitutive Signaling by AKT1 E17K in Cancer	Up	1	1	4	-0.620455	-0.382999	1.16855	FALSE	Down	0.368421	0.368421	13	0.756266	0.922852	-1.60343	FALSE
Metalloprotease DUBs	Down	1	1	6	-0.657007	-1.00782	-54.4901	FALSE	Up	0.578947	0.473684	16	-0.38637	-0.924799	6.3177	FALSE
Interleukin-10 signaling	Down	0.947368	1	12	-1.48191	-0.783852	-12.3319	FALSE	Down	0.578947	0.578947	8	0.0917694	0.493096	-37.3043	FALSE
Neurexins and neuroligins	Up	0.736842	1	6	-1.27304	-0.590672	2.76836	FALSE	Up	1	0.894737	15	-0.969036	-0.336051	4.64586	FALSE
Mitotic Metaphase/Anaphase Transition	Up	1	1	1	-1.07059	-0.920262	17.366	FALSE	Down	0.315789	0.421053	1	0.341325	0.361464	-30.3062	FALSE
Platelet Adhesion to exposed collagen	Down	0.842105	1	3	-0.984986	-0.841047	-21.7852	FALSE	Down	0.473684	0.473684	5	-0.0315491	0.149713	-50.2302	FALSE
RAB GEFs exchange GTP for GDP on RABs	Up	0.842105	1	16	-1.86895	-0.841035	3.09311	FALSE	Up	0.421053	0.421053	45	-0.14966	0.96799	2.92775	FALSE
Biosynthesis of DPA-derived SPMs	Up	0.947368	1	1	-1.22791	-0.981997	26.5946	FALSE	Up	0.736842	0.736842	1	-0.642597	-0.518403	28.3514	FALSE
Biosynthesis of DPAn-3 SPMs	Up	0.947368	1	1	-1.22791	-0.981997	26.5946	FALSE	Up	0.736842	0.736842	1	-0.642597	-0.518403	28.3514	FALSE
Biosynthesis of electrophilic ω-3 PUFA oxo-derivatives	Up	0.947368	1	1	-1.22791	-0.981997	26.5946	FALSE
Activated NTRK3 signals through PI3K	Up	1	1	1	-1.15788	-0.978337	2.02265	FALSE	Up	0.263158	0.473684	4	-0.473241	-0.726228	7.68191	FALSE
Estrogen-dependent nuclear events downstream of ESR-membrane signaling	Up	0.894737	1	10	-0.279018	-0.328087	4.35171	FALSE	Down	0.0526316	0.0526316	12	2.61938	2.67067	-19.1343	FALSE
Antigen processing: Ubiquitination & Proteasome degradation	Down	0.947368	1	62	-1.70492	-0.717606	-4.34617	FALSE	Up	0.315789	0.210526	146	1.54031	2.60062	0.366537	FALSE
Kinesins	Down	1	1	18	-1.18867	-0.445495	-12.2286	FALSE	Down	0.157895	0.263158	26	1.58434	2.04184	-50.4285	FALSE
Antigen activates B Cell Receptor (BCR) leading to generation of second messengers	Down	1	1	5	-1.96242	-1.93335	-7.68738	FALSE	Up	0.368421	0.368421	11	0.00865093	-0.341416	11.8047	FALSE
SLBP independent Processing of Histone Pre-mRNAs									Down	0.0526316	0.0526316	2	2.11671	1.99526	-23.1379	FALSE
Activation of BIM and translocation to mitochondria									Up	0.894737	0.894737	3	-0.531326	-0.49495	35.4945	FALSE
Activation and oligomerization of BAK protein									Up	0.631579	0.631579	1	-0.651939	-0.524734	6.04777	FALSE
Release of apoptotic factors from the mitochondria									Up	0.000526316	0.000526316	1	3.20399	3.44568	28.5142	TRUE
phospho-PLA2 pathway									Up	0.578947	0.578947	1	-0.790142	-0.911166	11.324	FALSE
ALKBH3 mediated reversal of alkylation damage									Up	0.894737	0.789474	3	-1.20082	-0.954658	5.46603	FALSE
Activation, translocation and oligomerization of BAX									Up	0.000526316	0.105263	2	1.80457	2.06542	17.281	TRUE
Disinhibition of SNARE formation									Up	0.315789	0.315789	1	0.322885	0.497171	16.2639	FALSE
Cross-presentation of particulate exogenous antigens (phagosomes)									Down	0.894737	0.789474	2	-0.706829	-0.536889	-34.8316	FALSE
Erythrocytes take up carbon dioxide and release oxygen									Up	0.684211	0.684211	3	-1.17797	-0.927242	2.96547	FALSE
Methionine salvage pathway									Down	0.000526316	0.000526316	3	0.422348	0.795486	-23.5818	TRUE
PI3K events in ERBB4 signaling									Up	0.684211	0.684211	4	-1.02355	-1.13222	4.13285	FALSE
Ca2+ activated K+ channels									Down	0.631579	0.631579	1	-0.728825	-0.588229	-7.14596	FALSE
Classical Kir channels									Up	1	1	1	-1.00714	-0.900901	3.01952	FALSE
HCN channels									Up	0.894737	0.789474	1	-0.807039	-0.673125	7.74283	FALSE
Mitochondrial iron-sulfur cluster biogenesis									Down	0.526316	0.421053	6	-0.173032	0.305939	-0.798811	FALSE
NR1D1 (REV-ERBA) represses gene expression									Up	0.789474	0.684211	1	-0.741319	-0.693985	4.24798	FALSE
Elevation of cytosolic Ca2+ levels									Down	0.842105	0.842105	3	-0.490325	-0.315278	-8.17711	FALSE
Activation of BMF and translocation to mitochondria									Up	0.684211	0.684211	2	-0.487501	-0.349624	6.39097	FALSE
Extrinsic Pathway of Fibrin Clot Formation									Down	0.894737	0.842105	1	-0.822122	-0.689496	-9.59708	FALSE
O2/CO2 exchange in erythrocytes									Up	0.684211	0.684211	3	-1.17797	-0.927242	2.96547	FALSE
Acyl chain remodeling of CL									Down	0.684211	0.578947	2	-0.618236	-0.406118	-4.4442	FALSE
Acyl chain remodeling of DAG and TAG									Down	0.736842	0.631579	2	-1.11228	-0.929523	-0.42853	FALSE
Synthesis of PS									Up	0.736842	0.736842	1	-0.728676	-0.590903	12.0439	FALSE
PI and PC transport between ER and Golgi membranes									Up	0.368421	0.368421	1	-0.733351	-0.59737	10.9303	FALSE
Amino Acid conjugation									Down	0.578947	0.578947	1	-0.593196	-0.478282	-25.5015	FALSE
Conjugation of carboxylic acids									Down	0.578947	0.578947	1	-0.593196	-0.478282	-25.5015	FALSE
Cysteine formation from homocysteine									Down	0.894737	0.894737	1	-0.931305	-0.811554	-5.20265	FALSE
Formation of ATP by chemiosmotic coupling									Up	0.842105	0.842105	13	-1.85378	-1.31683	328.631	FALSE
Nef mediated downregulation of CD28 cell surface expression									Up	0.631579	0.631579	1	-0.656082	-0.598209	13.9769	FALSE
Inhibition of TSC complex formation by PKB									Down	0.368421	0.157895	1	-0.2009	-0.0498482	-3.90061	FALSE
Mitochondrial Uncoupling									Up	0.578947	0.526316	1	-0.496847	-0.34254	8.23078	FALSE
Terminal pathway of complement									Up	0.631579	0.631579	1	-0.664483	-0.529646	16.6184	FALSE
[truncated: 272 more rows]

## Sheet: Colo357_siSOX9_genes_PADOG
Identifier	logFC	AveExpr	t	P.Value	adj.P.Val	B
ABHD17C	-44.9135	64.3884	-24.6694	1.67234e-06	0.00198331	0.537421
CDC42EP4	-29.8095	115.872	-23.7259	2.0373e-06	0.00198331	0.523957
ATP13A2	-19.4079	30.3531	-17.7706	8.7609e-06	0.00385862	0.387985
GIT1	-36.915	61.0771	-16.7478	1.18015e-05	0.00385862	0.350431
TNFRSF10B	-38.2579	66.247	-16.6669	1.20923e-05	0.00385862	0.347187
ST14	-66.5356	106.54	-16.5393	1.25678e-05	0.00385862	0.341991
APOBEC3B	-40.954	51.8194	-16.2068	1.39164e-05	0.00385862	0.327922
F11R	-46.8464	47.609	-15.7907	1.58546e-05	0.00385862	0.309189
KCNK1	-15.972	35.7152	-15.284	1.8669e-05	0.00403873	0.284504
IGSF3	-21.4283	32.9724	-14.9377	2.09373e-05	0.00407649	0.266348
FZD6	-23.6225	35.725	-13.0744	4.06956e-05	0.0050468	0.146298
CKS1B	-39.205	95.8845	-13.0218	4.15193e-05	0.0050468	0.142257
SPTSSA	-59.6352	79.9807	-12.984	4.21237e-05	0.0050468	0.139326
SMC1A	-58.3274	105.737	-12.9482	4.27062e-05	0.0050468	0.136529
TSPAN15	-13.9213	58.5097	-12.8602	4.41779e-05	0.0050468	0.129574
CD9	-33.191	80.523	-12.7517	4.60772e-05	0.0050468	0.120826
LPAR1	16.488	48.3425	12.6093	4.87201e-05	0.0050468	0.109054
DPM2	-14.0047	37.4835	-12.5364	5.01416e-05	0.0050468	0.1029
PSME3	-115.703	94.1299	-12.5177	5.05145e-05	0.0050468	0.101306
APRT	42.9592	224.595	12.4524	5.18418e-05	0.0050468	0.0956954
FSCN1	-143.913	118.853	-12.3247	5.45608e-05	0.00505856	0.0845011
LASP1	-90.7554	159.469	-11.9101	6.46377e-05	0.0055765	0.0460699
CAPG	-73.7035	121.038	-11.8151	6.72513e-05	0.0055765	0.0367838
CERK	-22.5648	38.9195	-11.7629	6.87396e-05	0.0055765	0.0316067
COPG1	-34.4177	190.534	-11.4917	7.71353e-05	0.00598381	0.00376504
EPHB3	-12.7511	30.9976	-11.4033	8.01305e-05	0.00598381	-0.0056585
MAGT1	-22.754	43.7621	-11.1844	8.81667e-05	0.00598381	-0.0297887
LPCAT3	12.7949	64.0639	11.16	8.91227e-05	0.00598381	-0.0325561
ECE1	-21.9082	40.7283	-11.1478	8.96039e-05	0.00598381	-0.033941
KRT6A	-26.3381	24.2766	-11.0833	9.22005e-05	0.00598381	-0.0413271
ATAD2	-19.3627	98.8148	-11.0018	9.56168e-05	0.00600535	-0.0508266
HIPK3	-9.48374	28.3548	-10.6912	0.000110075	0.00623939	-0.088587
RBBP8	17.7934	73.4656	10.6892	0.000110174	0.00623939	-0.088833
SZRD1	-18.7336	121.867	-10.5496	0.00011752	0.00623939	-0.106686
APH1A	-55.1125	127.011	-10.5003	0.000120255	0.00623939	-0.113131
RAB11FIP1	-19.705	28.6022	-10.4156	0.000125128	0.00623939	-0.124361
AIMP2	26.7192	97.551	10.325	0.0001306	0.00623939	-0.136613
FAAH2	-10.6211	20.6441	-10.2477	0.000135497	0.00623939	-0.147271
PLAU	-69.9495	106.242	-10.2427	0.000135824	0.00623939	-0.147973
ZNF384	9.77925	42.2963	10.2309	0.000136594	0.00623939	-0.149621
ARFGEF1	-8.62198	18.7634	-10.1594	0.000141362	0.00623939	-0.159684
EIF5	36.6065	144.181	10.1565	0.000141562	0.00623939	-0.160102
ZSCAN21	11.557	30.0882	10.1142	0.000144478	0.00623939	-0.166131
H2BC12	28.1384	41.9208	10.1045	0.000145158	0.00623939	-0.167523
TOR1B	9.54634	24.9258	10.0621	0.000148178	0.00623939	-0.173657
JAGN1	-12.205	56.7332	-10.0345	0.000150178	0.00623939	-0.177671
DYNC2I2	-20.8582	100.224	-10.0108	0.000151925	0.00623939	-0.181145
PKMYT1	-12.5817	38.0898	-9.98542	0.000153822	0.00623939	-0.184886
MMP14	-55.7786	134.665	-9.91274	0.00015941	0.00628008	-0.195718
CDC6	-31.8265	61.372	-9.88914	0.000161276	0.00628008	-0.199275
MARCHF7	7.6257	59.5759	9.68787	0.000178293	0.00648999	-0.230427
FTH1	-1589.28	5641.62	-9.59021	0.000187313	0.00648999	-0.246082
C3	-39.7419	43.8148	-9.58339	0.000187963	0.00648999	-0.247189
MGAT4B	-80.3239	180.268	-9.56774	0.000189465	0.00648999	-0.249737
PITPNA	-21.2739	40.3271	-9.56511	0.000189719	0.00648999	-0.250165
PLXND1	-21.6278	36.4419	-9.55964	0.000190248	0.00648999	-0.251058
DEGS1	-43.0824	70.5621	-9.55686	0.000190517	0.00648999	-0.251512
DHTKD1	-25.3382	42.8675	-9.52366	0.000193772	0.00648999	-0.256962
IREB2	-21.1934	37.1901	-9.4463	0.000201615	0.00648999	-0.269828
SWAP70	-7.75038	9.58711	-9.412	0.000205212	0.00648999	-0.275607
IRS2	28.575	67.7295	9.34418	0.000212553	0.00648999	-0.28718
FKBP9	-23.2386	78.1208	-9.27527	0.000220331	0.00648999	-0.299132
KLHDC10	-9.81555	17.8414	-9.24526	0.000223824	0.00648999	-0.304401
SLPI	-514.703	850.374	-9.21032	0.000227974	0.00648999	-0.310582
SPG21	28.6765	95.5461	9.18361	0.000231209	0.00648999	-0.315344
WNT7B	12.7253	63.5785	9.17799	0.000231895	0.00648999	-0.316349
GOLT1B	16.2532	34.4959	9.17692	0.000232027	0.00648999	-0.316541
DCAF7	-41.3555	93.0014	-9.17508	0.000232253	0.00648999	-0.316871
KRT8	-190.357	822.139	-9.16071	0.000234025	0.00648999	-0.319451
SLC11A2	-8.28059	15.3976	-9.14619	0.000235831	0.00648999	-0.322067
SPINT1	-52.293	295.032	-9.13952	0.000236666	0.00648999	-0.32327
UBE2Q1	-9.24484	66.3313	-9.10379	0.000241203	0.00652252	-0.329758
MYBL2	-64.3172	305.761	-8.96487	0.000259847	0.00678255	-0.355527
AP1S1	-184.425	374.022	-8.96342	0.00026005	0.00678255	-0.3558
FGD1	-11.1895	14.3338	-8.92526	0.000265472	0.00678255	-0.363036
LRG1	-9.75536	19.5655	-8.90864	0.000267875	0.00678255	-0.366208
EIF2AK1	-46.7545	75.6898	-8.88046	0.000272009	0.00678255	-0.371618
LMNB2	-85.3502	174.281	-8.86355	0.000274526	0.00678255	-0.374882
SRD5A1	-14.4327	53.19	-8.85822	0.000275326	0.00678255	-0.375915
CEACAM5	-15.9065	16.4438	-8.83449	0.000278918	0.00678255	-0.380526
SECISBP2	-8.33015	15.0334	-8.80733	0.000283097	0.00678255	-0.385835
BLOC1S6	-16.3198	24.7215	-8.79094	0.000285654	0.00678255	-0.389057
SHOC2	-13.8804	34.3077	-8.7494	0.00029226	0.00685578	-0.39728
ELOVL7	-9.7478	9.78053	-8.71301	0.000298196	0.00691177	-0.404555
TST	-24.7786	55.727	-8.67535	0.000304491	0.00693862	-0.412154
LITAF	30.6484	224.865	8.66363	0.000306482	0.00693862	-0.414533
CTNNBIP1	-9.05772	13.9436	-8.60071	0.000317438	0.00701968	-0.427427
SERINC5	-14.3938	27.075	-8.59006	0.00031934	0.00701968	-0.429631
BIRC2	-106.779	509.212	-8.55712	0.000325301	0.00701968	-0.43648
TNKS2	-10.2035	54.6363	-8.55447	0.000325786	0.00701968	-0.437033
IL4R	-19.4728	85.9467	-8.54196	0.00032809	0.00701968	-0.439652
DYNC1LI2	-17.6269	37.8151	-8.51196	0.000333692	0.00706195	-0.445965
CPSF7	12.6907	77.753	8.44895	0.000345832	0.00716405	-0.45938
GTF2H1	8.09895	27.8879	8.44872	0.000345876	0.00716405	-0.459429
MYL12B	-185.161	416.414	-8.30947	0.000374614	0.00761526	-0.489848
SPTAN1	-13.5111	75.1669	-8.29929	0.000376823	0.00761526	-0.492114
RBBP4	-20.3088	44.8794	-8.27807	0.000381479	0.00761526	-0.496858
CEACAM6	-26.6211	26.2472	-8.24711	0.000388396	0.00761526	-0.503826
PPP2R5A	-16.1592	95.6294	-8.2081	0.000397322	0.00761526	-0.512683
RAD54L	-14.0559	44.433	-8.11908	0.000418617	0.00761526	-0.533229
TFDP1	-22.0566	121.184	-8.11298	0.000420124	0.00761526	-0.534654
SLC39A6	103.822	316.831	8.08055	0.000428251	0.00761526	-0.54227
EEF1A2	-6.48075	13.6047	-8.02839	0.000441716	0.00761526	-0.554653
MLX	20.1455	60.0648	7.99454	0.000450721	0.00761526	-0.562778
CMBL	-33.8185	179.532	-7.97697	0.000455479	0.00761526	-0.567023
ASAP2	-23.2799	80.1928	-7.97163	0.000456938	0.00761526	-0.568317
PPIL1	26.5081	96.7113	7.93836	0.000466151	0.00761526	-0.576423
SNTA1	-10.2001	21.5775	-7.93369	0.000467462	0.00761526	-0.577566
SMCO4	-25.6284	42.4582	-7.93013	0.000468464	0.00761526	-0.578439
ERGIC1	24.2931	71.811	7.92265	0.000470577	0.00761526	-0.580273
FCHSD2	-6.00594	24.7676	-7.912	0.000473605	0.00761526	-0.582893
S100A9	-37.6476	84.8257	-7.89699	0.000477914	0.00761526	-0.586598
FUT2	-6.49836	13.5065	-7.88124	0.000482483	0.00761526	-0.5905
DESI2	10.7393	83.4277	7.86777	0.000486434	0.00761526	-0.593851
ACTN4	-105.43	568.89	-7.8451	0.000493168	0.00761526	-0.599517
CASP7	-16.9832	27.5451	-7.82865	0.000498123	0.00761526	-0.603649
CNOT11	-17.9254	71.866	-7.79891	0.000507234	0.00761526	-0.611166
MYH14	-64.5686	175.187	-7.79482	0.000508502	0.00761526	-0.612204
CDR2L	-68.1752	145.11	-7.79294	0.000509085	0.00761526	-0.612681
LGMN	-10.8831	39.137	-7.78874	0.000510394	0.00761526	-0.61375
MIEN1	13.5134	80.7046	7.77772	0.000513845	0.00761526	-0.616557
ALPG	-63.8461	63.4145	-7.75549	0.000520889	0.00761526	-0.622244
NSD1	-9.74122	43.9965	-7.73962	0.000525988	0.00761526	-0.626325
ECI2	-8.34288	22.3228	-7.7067	0.000536755	0.00761526	-0.634844
PIK3CB	-12.8179	39.9874	-7.69942	0.000539171	0.00761526	-0.636739
PALM	-27.3298	49.9994	-7.69498	0.00054065	0.00761526	-0.637894
MSN	-74.7829	266.253	-7.69362	0.000541107	0.00761526	-0.638251
CAPN1	-26.2113	107.358	-7.69053	0.000542138	0.00761526	-0.639056
CMPK1	-41.5658	145.892	-7.67482	0.000547433	0.00761526	-0.643167
DAZAP2	24.61	107.721	7.67407	0.000547684	0.00761526	-0.643361
RALGAPA2	-14.3345	31.7717	-7.66606	0.000550409	0.00761526	-0.645464
CPM	24.8583	56.1454	7.66532	0.00055066	0.00761526	-0.645658
TRMT61A	8.35508	23.1683	7.66062	0.000552267	0.00761526	-0.646894
ZFAND2A	10.141	32.3615	7.6509	0.000555606	0.00761526	-0.649454
VAMP3	-14.0385	72.7868	-7.62614	0.000564223	0.00761526	-0.656008
PGD	-562.364	1198.36	-7.62276	0.000565412	0.00761526	-0.656906
CLDN3	-49.5044	63.9177	-7.6214	0.000565891	0.00761526	-0.657268
MAP3K1	-9.18621	16.9668	-7.61583	0.000567857	0.00761526	-0.658749
SRI	60.5659	206.048	7.60986	0.000569975	0.00761526	-0.66034
PDE4D	13.3316	36.0614	7.58922	0.000577363	0.00761526	-0.665857
TCF3	-17.9106	74.7675	-7.58904	0.000577427	0.00761526	-0.665905
ZDHHC7	-18.7429	56.2092	-7.58503	0.000578879	0.00761526	-0.666982
TMSB10	-1685.51	5313.25	-7.58315	0.000579557	0.00761526	-0.667485
PSMG1	34.2677	128.699	7.58011	0.000580661	0.00761526	-0.668302
ABL1	-7.97708	42.5116	-7.57869	0.000581178	0.00761526	-0.668685
GMCL1	-9.29488	30.6243	-7.57787	0.000581475	0.00761526	-0.668904
PELI2	10.956	49.8008	7.55922	0.00058831	0.00761526	-0.673934
LIG1	-15.0928	63.0422	-7.55258	0.000590765	0.00761526	-0.675729
PICALM	76.8597	305.445	7.54479	0.000593661	0.00761526	-0.67784
CNIH1	12.7758	73.0953	7.54446	0.000593786	0.00761526	-0.677931
KRT7	-340.065	543.808	-7.54306	0.000594305	0.00761526	-0.678309
NET1	-20.8511	100.427	-7.5425	0.000594514	0.00761526	-0.678461
NUP58	-18.0151	38.9164	-7.51381	0.000605347	0.00764189	-0.686279
SUN1	-28.3718	104.857	-7.50812	0.000607523	0.00764189	-0.687837
SGK1	75.9986	119.089	7.50591	0.000608369	0.00764189	-0.688441
NSRP1	11.1118	50.9179	7.44882	0.000630754	0.00785684	-0.704208
SUZ12	-22.3842	64.9463	-7.43392	0.000636758	0.00785684	-0.708364
ZBTB42	-5.48134	5.51011	-7.39538	0.000652595	0.00785684	-0.719186
ZNF622	19.7568	95.268	7.39374	0.000653279	0.00785684	-0.719649
ADIRF	-96.9873	413.638	-7.39266	0.000653731	0.00785684	-0.719955
NAT10	12.3199	75.2002	7.38667	0.000656241	0.00785684	-0.721649
FGFBP1	-7.33909	6.926	-7.37551	0.000660943	0.00785684	-0.72481
NCK2	-9.66902	17.1536	-7.36569	0.000665117	0.00785684	-0.727601
TOMM34	-31.8682	73.7344	-7.36478	0.000665504	0.00785684	-0.72786
WTAP	-9.74345	46.2257	-7.36401	0.000665834	0.00785684	-0.72808
GPX3	-71.1024	166.517	-7.32973	0.000680663	0.00795956	-0.737882
SOX15	-25.948	78.2411	-7.31418	0.000687515	0.00795956	-0.742357
TMOD3	-11.6805	51.9971	-7.30201	0.000692936	0.00795956	-0.745873
TMEM94	-12.7941	43.1695	-7.29907	0.000694257	0.00795956	-0.746726
SLC4A4	-6.33139	15.2365	-7.29704	0.000695166	0.00795956	-0.747313
PODXL	-21.286	26.4696	-7.28709	0.000699653	0.00795956	-0.750201
TNFRSF21	-96.8572	200.427	-7.27938	0.000703155	0.00795956	-0.752444
PPP2R5D	-15.2501	50.6457	-7.26627	0.000709152	0.00798104	-0.756266
SPCS3	-16.0545	40.667	-7.24612	0.000718494	0.00803969	-0.762171
ACVR1B	-8.17373	22.9176	-7.23622	0.000723138	0.00804542	-0.765085
SEC14L4	6.08103	15.0193	7.20128	0.000739806	0.0081841	-0.775425
SMG7	-16.0968	58.8157	-7.18346	0.000748479	0.00820397	-0.780735
RIOK3	12.1008	55.0511	7.16977	0.000755226	0.00820397	-0.784833
FOXA1	-9.95876	33.2172	-7.1658	0.000757197	0.00820397	-0.786026
USP10	15.5151	119.454	7.16327	0.000758457	0.00820397	-0.786786
ERBB2	-9.55778	30.3747	-7.14504	0.0007676	0.00825661	-0.792277
HSBP1	-11.3948	25.7258	-7.13674	0.000771804	0.00825661	-0.794785
LIMCH1	24.3745	59.8587	7.11002	0.000785528	0.0083015	-0.8029
BUD23	-32.0165	53.5455	-7.1002	0.000790644	0.0083015	-0.805896
BASP1	264.799	475.604	7.0929	0.000794469	0.0083015	-0.808127
MED10	17.4714	70.8311	7.08542	0.000798418	0.0083015	-0.810422
KCNK15	-19.8874	24.9775	-7.08376	0.000799294	0.0083015	-0.810929
PLCB3	-10.5364	36.0676	-7.07945	0.000801583	0.0083015	-0.812254
NEMP1	-6.72858	26.898	-7.05216	0.000816242	0.00835721	-0.820671
CD24	-7.80484	24.3738	-7.03642	0.000824841	0.00835721	-0.825554
ARRDC1	-6.29967	26.2357	-7.02664	0.00083024	0.00835721	-0.8286
RNF139	21.8255	67.9589	7.01383	0.00083737	0.00835721	-0.832599
KREMEN1	-13.7635	20.5389	-7.0133	0.000837668	0.00835721	-0.832765
ABHD11	-31.2393	100.781	-7.00833	0.000840454	0.00835721	-0.834321
DNA2	-7.11565	33.8972	-6.9963	0.00084725	0.00835721	-0.838097
UPP1	18.9085	36.8725	6.98946	0.000851138	0.00835721	-0.840247
NAB1	-34.1823	86.748	-6.98422	0.000854138	0.00835721	-0.841901
B3GNT3	-16.3533	65.8801	-6.9778	0.000857821	0.00835721	-0.843925
PNKD	-11.5544	73.3929	-6.97528	0.000859277	0.00835721	-0.844723
PI4K2B	-14.0451	23.5838	-6.97075	0.000861893	0.00835721	-0.846155
OPN3	129.901	335.579	6.96925	0.000862763	0.00835721	-0.84663
IRF6	-57.0231	174.011	-6.94846	0.000874912	0.00843294	-0.853231
SLC37A1	-9.62137	18.128	-6.93289	0.000884144	0.00847995	-0.8582
CKB	-72.1521	221.543	-6.9131	0.000896044	0.00855195	-0.864545
RAP2B	-22.0439	27.6208	-6.89968	0.000904225	0.00856827	-0.868869
EIF2AK4	-9.89982	34.134	-6.89588	0.000906556	0.00856827	-0.870096
ARNT	-9.01574	34.2927	-6.88346	0.000914226	0.00859903	-0.874115
DGKA	-6.19095	22.5128	-6.87228	0.000921194	0.00862291	-0.877743
MRPL45	6.6122	19.0852	6.85013	0.000935188	0.00870015	-0.884966
ATP6V0E1	36.0481	182.876	6.84323	0.000939602	0.00870015	-0.887227
ASRGL1	-7.67266	14.4269	-6.8322	0.0009467	0.00870015	-0.890845
KDELR3	-12.1822	33.3776	-6.83124	0.00094732	0.00870015	-0.89116
MAP7	17.4196	108.146	6.81982	0.000954744	0.00872717	-0.894921
POLR2D	6.76837	32.3848	6.79955	0.000968094	0.00880784	-0.901625
DOCK6	7.35447	29.1856	6.76914	0.000988539	0.00895202	-0.911755
DCLK2	7.15831	8.6016	6.75316	0.000999484	0.00895423	-0.917111
ADA	-18.5653	33.6113	-6.74948	0.00100202	0.00895423	-0.918345
KITLG	8.27802	45.1396	6.74868	0.00100258	0.00895423	-0.918617
NIPSNAP1	-19.4554	76.0851	-6.73272	0.00101369	0.00896667	-0.923996
SSU72	-17.2159	46.8972	-6.72889	0.00101638	0.00896667	-0.925289
SH3BP1	-5.84178	14.6484	-6.72689	0.00101779	0.00896667	-0.925967
PPP2R1A	-41.3106	231.735	-6.7081	0.00103112	0.00903122	-0.93234
LSR	-31.8065	151.062	-6.70257	0.00103508	0.00903122	-0.934221
TCEAL8	11.3119	42.6428	6.69249	0.00104235	0.00903122	-0.937659
EPN3	-5.70895	16.7472	-6.69068	0.00104367	0.00903122	-0.938279
EPS8L1	-7.31815	9.41302	-6.66885	0.00105964	0.00903576	-0.945759
TNFAIP2	-50.3358	125.838	-6.66333	0.00106373	0.00903576	-0.947659
ERGIC2	-16.7357	47.1258	-6.65624	0.00106901	0.00903576	-0.950104
VILL	-10.6624	12.9905	-6.65424	0.0010705	0.00903576	-0.950794
SNTB2	-6.37198	9.34843	-6.6512	0.00107277	0.00903576	-0.951842
PIP4K2C	17.2604	47.8169	6.64662	0.00107622	0.00903576	-0.953427
SLC17A5	15.0069	36.257	6.646	0.00107668	0.00903576	-0.95364
WFDC2	-11.4994	35.6553	-6.62522	0.00109245	0.00912879	-0.960851
PUSL1	-12.1517	31.3307	-6.59893	0.0011128	0.0091984	-0.970031
PAK1IP1	70.1698	205.694	6.59629	0.00111487	0.0091984	-0.970957
DTX4	-7.87258	16.0238	-6.57846	0.00112894	0.0091984	-0.977224
CLIP2	-23.2707	107.72	-6.56843	0.00113696	0.0091984	-0.980766
CDKN2AIPNL	-12.1912	35.9021	-6.56646	0.00113854	0.0091984	-0.981461
POLDIP3	-25.6126	103.1	-6.5582	0.00114521	0.0091984	-0.984388
ERAP1	-9.59366	30.6176	-6.5504	0.00115153	0.0091984	-0.987153
RARS2	5.31312	36.7771	6.54919	0.00115252	0.0091984	-0.987583
RCN1	-16.6791	45.4374	-6.53236	0.00116634	0.0091984	-0.993577
BCR	-8.10506	34.9069	-6.53196	0.00116667	0.0091984	-0.99372
PTK2	-18.3313	65.616	-6.53182	0.00116679	0.0091984	-0.99377
HSPA5	-254.779	682.834	-6.5193	0.0011772	0.0091984	-0.998248
SKAP2	10.6452	27.1479	6.51539	0.00118047	0.0091984	-0.99965
RALB	-30.6142	55.6751	-6.51103	0.00118413	0.0091984	-1.00121
CTSH	-6.59177	14.2913	-6.50926	0.00118562	0.0091984	-1.00185
TMEM30B	-7.7535	10.5383	-6.5003	0.0011932	0.0091984	-1.00507
LIFR	14.9773	46.0342	6.49288	0.00119953	0.0091984	-1.00775
ULBP2	-6.4317	15.5627	-6.48815	0.00120357	0.0091984	-1.00946
SRPRA	32.1692	61.7693	6.48788	0.00120381	0.0091984	-1.00956
TASOR2	12.5823	44.9779	6.4877	0.00120396	0.0091984	-1.00962
CD46	39.5113	208.98	6.47698	0.0012132	0.0091984	-1.0135
TMX2	33.9592	136.804	6.47647	0.00121365	0.0091984	-1.01369
CCDC120	-6.2621	16.6188	-6.47423	0.00121558	0.0091984	-1.0145
HSPA13	-34.4229	71.5289	-6.47313	0.00121654	0.0091984	-1.0149
ALPP	-148.585	194.093	-6.47043	0.00121889	0.0091984	-1.01588
GNG12	14.3913	97.0199	6.46472	0.00122387	0.00920032	-1.01795
ESCO1	6.54311	39.3279	6.44921	0.00123754	0.00924744	-1.02361
CAPN2	-30.7117	87.4572	-6.44684	0.00123964	0.00924744	-1.02447
XPO1	-11.5292	68.9323	-6.43823	0.00124731	0.00926915	-1.02762
LMAN1	-18.0311	75.3263	-6.42037	0.00126342	0.00934074	-1.03419
KIF3B	12.5317	67.8449	6.41204	0.00127101	0.00934074	-1.03725
BTBD3	96.6133	267.293	6.40712	0.00127552	0.00934074	-1.03907
KLK1	-4.71217	9.21996	-6.40234	0.00127991	0.00934074	-1.04084
KLK13	-6.60123	8.83498	-6.40124	0.00128093	0.00934074	-1.04125
SNRPA1	-14.0832	80.3879	-6.38433	0.00129666	0.00942013	-1.04752
AHR	36.3023	80.8586	6.36837	0.0013117	0.00949002	-1.05347
MMP15	-53.8847	90.4396	-6.36322	0.0013166	0.00949002	-1.0554
NOB1	34.1887	134.933	6.35872	0.0013209	0.00949002	-1.05708
LRRC45	-7.53765	18.9942	-6.33092	0.00134783	0.00953137	-1.06754
NUCB2	-7.39227	22.6369	-6.32973	0.001349	0.00953137	-1.06799
MANF	-43.63	135.496	-6.3292	0.00134951	0.00953137	-1.06819
TYW1	6.94454	30.3931	6.32593	0.00135273	0.00953137	-1.06942
ZNF202	15.1026	39.9554	6.32388	0.00135475	0.00953137	-1.0702
CDC23	-7.62609	29.4805	-6.32258	0.00135603	0.00953137	-1.07069
NUCB1	-65.8339	248.756	-6.31552	0.00136302	0.00954605	-1.07336
GNB2	-86.3745	373.785	-6.30213	0.0013764	0.00960517	-1.07845
TBC1D13	-8.13548	21.3937	-6.27888	0.00139999	0.00969789	-1.08733
DCAKD	-9.22543	44.2103	-6.27726	0.00140164	0.00969789	-1.08795
B4GALT3	-15.765	38.2412	-6.27411	0.00140488	0.00969789	-1.08915
COL6A2	-5.79365	11.3105	-6.26953	0.00140961	0.00969789	-1.09091
MAPK14	-10.8394	36.3816	-6.26172	0.0014177	0.00971644	-1.09392
FAM91A1	12.5414	76.281	6.25732	0.00142228	0.00971644	-1.09561
PDLIM1	-26.4105	210.862	-6.24338	0.00143692	0.00974884	-1.10099
ITGB6	-8.4197	14.7201	-6.23924	0.00144131	0.00974884	-1.10259
NF2	-9.17581	22.3759	-6.23265	0.00144831	0.00974884	-1.10515
SEC24D	-5.71544	24.8543	-6.22995	0.00145119	0.00974884	-1.1062
COPA	-23.3681	135.421	-6.22453	0.00145701	0.00974884	-1.1083
SORBS3	-19.8185	49.131	-6.21895	0.00146301	0.00974884	-1.11048
TK1	-71.6766	312.45	-6.21376	0.00146863	0.00974884	-1.1125
RRP12	14.8872	49.8531	6.20988	0.00147284	0.00974884	-1.11401
ALDH2	-12.8668	54.6052	-6.20803	0.00147485	0.00974884	-1.11474
YY1AP1	6.81655	43.04	6.20215	0.00148128	0.00974884	-1.11703
INAVA	-22.7271	46.8977	-6.20138	0.00148213	0.00974884	-1.11734
CNOT8	-12.729	57.1275	-6.19684	0.00148711	0.00974884	-1.11912
CRCP	13.2609	42.6874	6.18927	0.00149546	0.00976494	-1.12208
COASY	-44.39	122.62	-6.17828	0.00150769	0.00976494	-1.12641
SMARCD2	-31.198	123.356	-6.17774	0.0015083	0.00976494	-1.12662
CXCL2	-29.3623	53.9682	-6.17341	0.00151315	0.00976494	-1.12833
CABLES2	-8.17796	29.6329	-6.17208	0.00151464	0.00976494	-1.12885
WDR26	9.53105	50.5345	6.16516	0.00152244	0.00977644	-1.13159
RAB11B	-14.513	94.4477	-6.16161	0.00152647	0.00977644	-1.13299
ABCB10	-13.1991	26.1022	-6.1506	0.00153901	0.00982443	-1.13735
CSTB	-62.7208	225.348	-6.1408	0.00155028	0.00986406	-1.14125
PPIH	-4.85273	18.5811	-6.12951	0.00156339	0.00991505	-1.14575
MBOAT1	-8.73264	10.6276	-6.12023	0.00157426	0.00995157	-1.14946
POM121C	10.9053	45.3025	6.11576	0.00157953	0.00995257	-1.15126
CGN	-11.2242	33.6359	-6.10522	0.00159203	0.00997774	-1.15549
IPMK	-7.39324	13.8004	-6.10377	0.00159377	0.00997774	-1.15607
PIGZ	-5.96986	5.24884	-6.07908	0.00162355	0.010122	-1.16604
CLDN23	-6.73615	10.0854	-6.07214	0.00163204	0.010122	-1.16885
KRT13	-24.361	40.7478	-6.07184	0.00163241	0.010122	-1.16898
PARP4	-11.3238	67.2492	-6.06405	0.00164201	0.0101491	-1.17214
H1-10	-255.352	1127.93	-6.05985	0.0016472	0.0101491	-1.17385
FBXO7	-15.5961	44.6623	-6.02742	0.00168802	0.0103461	-1.18712
DERL1	11.3897	84.6602	6.02601	0.00168981	0.0103461	-1.1877
BAG1	6.24913	44.0397	6.01791	0.00170021	0.0103597	-1.19103
SHROOM3	-5.56456	26.676	-6.01572	0.00170304	0.0103597	-1.19194
MGAT2	-11.0994	66.9576	-6.00892	0.00171183	0.0103597	-1.19474
TRAF4	34.1896	163.525	6.00778	0.00171332	0.0103597	-1.19522
ANXA2	-85.7512	362.754	-5.99396	0.00173138	0.0104005	-1.20094
KIFBP	-9.84899	23.1517	-5.99063	0.00173576	0.0104005	-1.20232
PALLD	31.4008	123.84	5.99039	0.00173608	0.0104005	-1.20242
MRPL48	-9.87928	26.2774	-5.97888	0.00175134	0.0104084	-1.20721
ERLEC1	-15.5426	90.0308	-5.97596	0.00175524	0.0104084	-1.20843
POLR1B	10.0387	31.8737	5.97424	0.00175754	0.0104084	-1.20914
CASP3	-24.8712	84.4959	-5.97053	0.00176251	0.0104084	-1.21069
VSNL1	-6.05721	7.08281	-5.95982	0.00177697	0.0104084	-1.21517
HDAC1	43.0285	124.738	5.95429	0.00178448	0.0104084	-1.21749
HID1	-6.15273	20.7124	-5.9505	0.00178966	0.0104084	-1.21908
PDGFA	-18.6913	79.6532	-5.94804	0.00179303	0.0104084	-1.22012
RHOBTB3	5.6464	27.8671	5.94802	0.00179305	0.0104084	-1.22012
PTP4A2	-34.3708	164.433	-5.94106	0.00180262	0.0104084	-1.22305
UNG	-33.0261	42.1556	-5.93757	0.00180744	0.0104084	-1.22452
CEP131	-5.95381	27.0821	-5.93602	0.00180959	0.0104084	-1.22518
SOX13	-8.99518	36.5598	-5.93595	0.00180968	0.0104084	-1.2252
IRF2	-24.0079	71.7746	-5.93097	0.00181659	0.0104084	-1.22731
GRHL3	-6.84977	6.51408	-5.93025	0.00181759	0.0104084	-1.22761
TRAM1	-41.8326	91.2858	-5.91371	0.00184079	0.0105103	-1.23461
GALNT12	-5.93877	14.4371	-5.89973	0.00186067	0.0105644	-1.24056
PLBD1	-12.2949	49.2689	-5.89942	0.00186112	0.0105644	-1.24069
WDR82	13.2863	96.4704	5.8929	0.00187049	0.0105648	-1.24347
RNASEL	-5.00149	8.14579	-5.89182	0.00187204	0.0105648	-1.24393
ADD3	-34.7988	75.5787	-5.87887	0.00189081	0.0105759	-1.24947
IL1R2	-7.32814	17.581	-5.87803	0.00189203	0.0105759	-1.24983
LATS1	4.69287	27.5957	5.87559	0.00189561	0.0105759	-1.25088
ATL3	-8.04644	25.3857	-5.8755	0.00189573	0.0105759	-1.25092
ZPR1	7.03064	16.3719	5.86758	0.00190736	0.0105981	-1.25432
TAF11	7.54013	46.9879	5.86205	0.00191553	0.0105981	-1.2567
MCFD2	13.5755	93.4646	5.86078	0.00191742	0.0105981	-1.25725
POGLUT3	-9.05072	19.4008	-5.85803	0.00192149	0.0105981	-1.25843
MIF4GD	-8.85098	24.9657	-5.8483	0.00193602	0.0106481	-1.26263
PPRC1	16.099	79.5172	5.81258	0.00199044	0.0109166	-1.27815
CPD	-22.9972	112.681	-5.79542	0.00201723	0.0109458	-1.28566
RCL1	6.59944	18.4984	5.79226	0.00202221	0.0109458	-1.28705
CLDN4	-221.104	343.495	-5.79173	0.00202305	0.0109458	-1.28729
MDH1	-15.6495	103.735	-5.78827	0.00202853	0.0109458	-1.28881
ANKIB1	7.19503	66.6933	5.78029	0.00204121	0.0109458	-1.29232
TBRG1	6.58599	25.6079	5.78027	0.00204123	0.0109458	-1.29233
RYR1	-5.16031	6.98921	-5.77967	0.00204219	0.0109458	-1.29259
AP1M2	-7.00643	14.2237	-5.77877	0.00204362	0.0109458	-1.29299
IPO8	-12.3154	54.9173	-5.77706	0.00204636	0.0109458	-1.29374
PRKAA1	12.6308	49.0466	5.76383	0.00206766	0.0110294	-1.29959
KPNA3	22.252	64.3415	5.75515	0.00208177	0.0110369	-1.30344
LONP2	6.00032	31.3399	5.75322	0.00208492	0.0110369	-1.30429
LCP1	5.45887	8.45619	5.75125	0.00208815	0.0110369	-1.30517
HGD	51.7528	150.911	5.74507	0.0020983	0.0110369	-1.30792
TMEM9B	-12.9457	21.4233	-5.73888	0.00210853	0.0110369	-1.31068
PDIA4	-110.531	374.354	-5.73806	0.00210989	0.0110369	-1.31104
ARMT1	-7.91353	31.8671	-5.73633	0.00211277	0.0110369	-1.31181
GABARAPL1	26.0231	71.8544	5.73336	0.00211771	0.0110369	-1.31314
NEK7	-8.44954	25.879	-5.7243	0.00213286	0.0110369	-1.31719
PSME2	-13.3811	88.7271	-5.72276	0.00213543	0.0110369	-1.31788
FA2H	-49.4458	122.278	-5.72191	0.00213688	0.0110369	-1.31826
RTKN	-12.1613	34.0376	-5.72178	0.00213709	0.0110369	-1.31832
CHML	21.7344	33.8219	5.71818	0.00214316	0.011039	-1.31993
TMBIM6	-40.0213	318.494	-5.71406	0.00215013	0.0110428	-1.32178
MYL12A	-48.9965	142.005	-5.7023	0.00217017	0.0110428	-1.32707
CHST14	-12.6216	27.4948	-5.69475	0.00218316	0.0110428	-1.33047
PPP4R2	-8.30971	39.1363	-5.68384	0.00220208	0.0110428	-1.33541
FAM83E	-18.8895	28.8434	-5.68305	0.00220347	0.0110428	-1.33577
ATP6V1D	10.0923	21.1132	5.68243	0.00220454	0.0110428	-1.33605
SHTN1	5.442	49.1639	5.67954	0.00220959	0.0110428	-1.33736
APMAP	-36.4712	159.348	-5.67914	0.00221029	0.0110428	-1.33754
SMPD4	9.39557	33.0859	5.67895	0.00221063	0.0110428	-1.33762
SCAMP4	-7.43219	21.8463	-5.6767	0.00221458	0.0110428	-1.33865
SLC35D1	-7.50257	13.412	-5.67638	0.00221513	0.0110428	-1.33879
CCNB1IP1	14.4687	44.7027	5.6724	0.00222214	0.0110428	-1.3406
FOXQ1	-7.39679	12.62	-5.66691	0.00223183	0.0110428	-1.3431
BRD8	-12.8654	34.5098	-5.66651	0.00223255	0.0110428	-1.34328
FBXO28	-9.70633	28.0611	-5.66324	0.00223835	0.0110428	-1.34477
RXRA	-7.28952	50.2226	-5.66113	0.0022421	0.0110428	-1.34573
TFB2M	11.4791	46.6622	5.65938	0.00224522	0.0110428	-1.34653
FN3K	-11.1085	36.1586	-5.65895	0.00224598	0.0110428	-1.34672
LDHA	323.553	947.942	5.64965	0.00226265	0.0110499	-1.35097
COX4I1	-35.6971	171.004	-5.64495	0.00227113	0.0110499	-1.35312
SPC24	-8.34599	48.2023	-5.64291	0.00227481	0.0110499	-1.35405
UNC13D	-4.57389	19.3383	-5.63994	0.0022802	0.0110499	-1.35541
COX8A	-228.52	609.211	-5.63756	0.00228454	0.0110499	-1.35651
UHMK1	-31.822	68.9542	-5.63515	0.00228891	0.0110499	-1.35761
CRTC3	6.37244	36.7174	5.63236	0.00229402	0.0110499	-1.3589
UBXN4	-17.479	86.9824	-5.62869	0.00230075	0.0110499	-1.36059
CTSZ	-6.8877	28.6611	-5.62805	0.00230191	0.0110499	-1.36088
GCNT3	-8.96655	41.5851	-5.62356	0.00231017	0.0110499	-1.36294
GALNT3	-7.79018	20.7759	-5.62226	0.00231257	0.0110499	-1.36354
HAUS4	-9.04333	24.7926	-5.62065	0.00231554	0.0110499	-1.36428
EML4	8.73111	60.3895	5.61541	0.00232527	0.0110692	-1.36671
CYP4F12	-4.41913	8.28284	-5.59408	0.0023653	0.011231	-1.37659
JUP	-82.3649	511.246	-5.59118	0.00237081	0.011231	-1.37793
MED8	12.1478	59.029	5.58342	0.0023856	0.0112737	-1.38154
VAPA	-7.81523	63.5889	-5.58038	0.00239143	0.0112739	-1.38296
SUPV3L1	6.73892	46.514	5.57314	0.00240538	0.0113122	-1.38634
TACC2	6.72808	36.4388	5.56668	0.00241789	0.0113437	-1.38936
IMP3	-36.6319	84.1747	-5.55849	0.00243389	0.0113913	-1.3932
MEOX1	-6.37812	7.80923	-5.55432	0.00244207	0.011392	-1.39516
NES	-5.55884	10.6805	-5.55247	0.00244573	0.011392	-1.39603
BAP1	-15.5077	68.26	-5.54931	0.00245197	0.0113938	-1.39752
S100P	-362.539	1054.4	-5.5301	0.00249029	0.0115443	-1.40658
ETNK1	-8.69124	18.2851	-5.52684	0.00249686	0.0115472	-1.40812
SERPINB1	-16.5585	51.1576	-5.51012	0.00253089	0.0116473	-1.41606
MTA2	-15.8864	89.4688	-5.51	0.00253115	0.0116473	-1.41612
NABP2	34.487	115.281	5.50742	0.00253645	0.0116473	-1.41735
BRD3	-10.7985	27.7103	-5.50067	0.00255036	0.0116826	-1.42056
JAG1	-21.023	86.501	-5.49186	0.00256869	0.0116826	-1.42477
RPP25	-7.30774	19.8839	-5.48946	0.0025737	0.0116826	-1.42592
F2RL1	-21.9373	62.8407	-5.48733	0.00257817	0.0116826	-1.42694
RUFY1	-7.96796	33.7992	-5.48403	0.0025851	0.0116826	-1.42852
CNST	8.31552	26.0095	5.48357	0.00258605	0.0116826	-1.42874
WSB2	36.3982	133.589	5.48353	0.00258614	0.0116826	-1.42876
COL6A1	-8.77952	25.8854	-5.47886	0.00259599	0.0117	-1.431
PPP3CA	-16.0716	22.7697	-5.46787	0.00261935	0.0117587	-1.43628
GTF3A	19.8885	133.498	5.46427	0.00262706	0.0117587	-1.43802
RNF182	5.86706	8.16742	5.4633	0.00262913	0.0117587	-1.43848
POLQ	-7.12909	25.5482	-5.46141	0.00263318	0.0117587	-1.43939
TGFBR1	-11.7332	40.4753	-5.45648	0.0026438	0.0117791	-1.44178
GSTCD	-5.68473	16.0118	-5.44603	0.00266648	0.011853	-1.44683
MPP5	-5.13267	9.79162	-5.43778	0.00268453	0.0119061	-1.45083
LRP5	-18.6557	100.773	-5.42598	0.00271062	0.0119737	-1.45657
ANKEF1	-7.32883	16.3249	-5.42384	0.00271539	0.0119737	-1.45762
CHAF1B	-6.75712	24.1214	-5.42257	0.00271822	0.0119737	-1.45824
NCAPG2	-15.136	58.614	-5.41009	0.00274622	0.0120132	-1.46433
EARS2	9.78705	35.4377	5.40987	0.00274672	0.0120132	-1.46444
WWTR1	10.8635	59.1237	5.40837	0.00275009	0.0120132	-1.46517
ARF6	-16.2511	103.166	-5.40759	0.00275186	0.0120132	-1.46556
SLC26A2	-5.5004	7.04053	-5.40042	0.00276815	0.0120262	-1.46908
GAS6	-14.2689	42.4011	-5.39985	0.00276944	0.0120262	-1.46935
ANKRD28	-15.3435	28.538	-5.39813	0.00277337	0.0120262	-1.4702
RRAS	-18.9251	68.7849	-5.38527	0.00280291	0.0121242	-1.47653
BECN1	11.4587	46.821	5.38289	0.00280843	0.0121242	-1.4777
POLD1	-11.3693	80.0244	-5.37928	0.00281679	0.0121334	-1.47948
TTC3	-11.0147	42.6919	-5.376	0.00282443	0.0121362	-1.4811
SLC30A9	-6.29886	16.8391	-5.37366	0.00282991	0.0121362	-1.48226
FUCA1	-19.5487	53.7686	-5.36619	0.00284742	0.0121745	-1.48596
TIMP2	-37.9092	79.3448	-5.36427	0.00285195	0.0121745	-1.48691
FBXO6	-12.2591	38.0132	-5.36188	0.00285759	0.0121745	-1.4881
SELENOP	-16.3244	30.8939	-5.35237	0.00288018	0.0122285	-1.49282
YTHDF3	11.2964	41.9074	5.35126	0.00288284	0.0122285	-1.49337
NRAS	-14.4436	59.2882	-5.34819	0.00289017	0.012233	-1.4949
FBXL14	-5.39423	17.4317	-5.3421	0.0029048	0.0122626	-1.49794
GOLM1	-40.6996	80.4496	-5.33781	0.00291518	0.0122626	-1.50008
IGFBP6	-34.5061	124.928	-5.33744	0.00291607	0.0122626	-1.50027
INPP1	-12.9724	53.9442	-5.33336	0.00292595	0.0122665	-1.5023
KIFAP3	-5.715	8.8445	-5.33025	0.00293353	0.0122665	-1.50386
CHAF1A	-14.0458	61.7548	-5.32928	0.0029359	0.0122665	-1.50435
FBLN1	-26.0015	126.814	-5.32288	0.00295157	0.0122779	-1.50756
SEPTIN2	-16.7195	121.098	-5.3213	0.00295544	0.0122779	-1.50835
KLK6	-21.202	47.5917	-5.31858	0.00296215	0.0122779	-1.50972
ENTPD2	-7.87224	14.6197	-5.31388	0.00297377	0.0122779	-1.51208
MARCHF5	8.32603	51.9604	5.31301	0.00297593	0.0122779	-1.51252
KEAP1	-22.1602	136.962	-5.30996	0.0029835	0.0122779	-1.51405
CA12	-66.2521	117.711	-5.30818	0.00298792	0.0122779	-1.51495
MVP	-21.1463	94.8349	-5.30583	0.00299379	0.0122779	-1.51614
ATP9A	-25.7907	81.979	-5.3052	0.00299537	0.0122779	-1.51645
PERP	-40.0534	165.742	-5.29395	0.00302361	0.0123676	-1.52213
PDXK	-13.8791	82.11	-5.2892	0.00303563	0.0123907	-1.52454
CPOX	-16.6698	44.4031	-5.28502	0.00304627	0.0124081	-1.52666
KRT5	-93.2825	180.177	-5.27166	0.00308053	0.0124654	-1.53345
SMG5	25.8538	135.917	5.27075	0.00308287	0.0124654	-1.53391
KCNK5	-14.1186	32.6194	-5.2685	0.0030887	0.0124654	-1.53506
EPS8	-14.0389	87.0106	-5.26661	0.0030936	0.0124654	-1.53602
ARFGAP2	-5.17356	26.7451	-5.26616	0.00309477	0.0124654	-1.53625
BYSL	21.3858	95.4139	5.26462	0.00309875	0.0124654	-1.53703
RUNX3	-11.6932	29.0422	-5.25011	0.00313675	0.0125923	-1.54446
TJP3	-16.3267	71.6393	-5.23915	0.0031658	0.0126397	-1.55008
ADNP2	5.12964	32.4802	5.23758	0.00316997	0.0126397	-1.55088
PANX2	-26.7862	176.996	-5.23471	0.00317764	0.0126397	-1.55236
TUBG2	6.99408	25.6464	5.23365	0.00318047	0.0126397	-1.5529
GALNT7	-8.527	41.7521	-5.23345	0.00318102	0.0126397	-1.55301
UTP25	6.13397	17.9087	5.21069	0.00324268	0.0128585	-1.56476
RAB30	22.7643	42.6298	5.20811	0.00324977	0.0128604	-1.5661
RFC5	-11.8512	55.184	-5.20319	0.00326331	0.0128804	-1.56865
CD109	-13.5662	58.6723	-5.19929	0.0032741	0.0128804	-1.57068
MDGA1	-4.17764	7.30967	-5.19909	0.00327467	0.0128804	-1.57078
DHX37	13.0708	31.3208	5.188	0.00330558	0.0129757	-1.57656
COL18A1	-12.009	33.4739	-5.16951	0.00335785	0.0131544	-1.58622
GTF3C4	-8.40776	26.6152	-5.16534	0.00336979	0.0131747	-1.58841
ESCO2	-4.67183	11.6516	-5.15519	0.00339901	0.0132575	-1.59374
IFNAR1	-9.92824	23.6987	-5.15327	0.0034046	0.0132575	-1.59476
HGS	5.99543	34.216	5.14773	0.0034207	0.0132936	-1.59767
AAR2	5.84051	20.135	5.14533	0.00342772	0.0132944	-1.59894
EPS8L3	-23.3492	108.525	-5.14169	0.00343836	0.013295	-1.60086
SLC31A1	-11.4841	47.0576	-5.13923	0.00344559	0.013295	-1.60216
NRBF2	11.735	51.2243	5.13829	0.00344836	0.013295	-1.60266
COX5A	-54.8469	431.794	-5.1188	0.0035063	0.0134916	-1.613
RAF1	10.6759	67.3144	5.11124	0.00352909	0.0135526	-1.61702
REEP5	-11.1457	55.1166	-5.1079	0.0035392	0.0135646	-1.6188
NCEH1	-18.1805	36.4774	-5.10335	0.00355304	0.0135909	-1.62123
EZH2	-4.14765	24.5241	-5.09914	0.00356591	0.0135996	-1.62348
WIPF2	7.27003	50.3205	5.09804	0.00356927	0.0135996	-1.62407
YAP1	-105.853	624.023	-5.0937	0.0035826	0.0136037	-1.62639
RAB7A	40.7068	119.317	5.09314	0.00358433	0.0136037	-1.62669
EPCAM	-172.464	541.296	-5.08551	0.00360791	0.0136665	-1.63078
CCDC43	-16.3284	63.9641	-5.08251	0.00361722	0.0136752	-1.63239
YWHAG	-85.9511	806.914	-5.06899	0.00365961	0.0137803	-1.63968
HEXB	-17.1464	63.2272	-5.0685	0.00366115	0.0137803	-1.63994
ALDH3A1	-113.666	288.36	-5.06511	0.00367186	0.0137803	-1.64177
HLCS	-4.61795	12.1472	-5.0595	0.00368968	0.0137803	-1.6448
MYD88	-8.41085	22.2308	-5.05678	0.00369835	0.0137803	-1.64627
PFKL	-25.5351	114.221	-5.05604	0.00370074	0.0137803	-1.64667
APAF1	-4.24029	8.56675	-5.05419	0.00370665	0.0137803	-1.64767
NT5C3A	-21.8774	51.287	-5.05361	0.0037085	0.0137803	-1.64799
APLP2	-27.1529	179.528	-5.05354	0.00370871	0.0137803	-1.64802
SLC29A1	9.65698	50.5917	5.04559	0.0037343	0.0138164	-1.65234
BSPRY	-12.3436	17.4232	-5.04367	0.00374053	0.0138164	-1.65338
STX17	-4.93414	17.1736	-5.04262	0.00374392	0.0138164	-1.65395
WDR43	28.5705	128.661	5.04173	0.00374681	0.0138164	-1.65444
NCAPH	-5.43917	33.5375	-5.03234	0.00377738	0.0139027	-1.65954
PTPRU	-19.6119	59.1304	-5.02415	0.00380433	0.0139755	-1.66402
RLIM	-4.60021	20.4542	-5.01151	0.00384631	0.014072	-1.67093
VPS54	-12.3527	33.4744	-5.01144	0.00384656	0.014072	-1.67097
BZW2	30.67	182.545	5.00973	0.00385227	0.014072	-1.67191
TSPAN1	-38.579	107.424	-5.00539	0.00386684	0.0140988	-1.67429
NLRX1	-10.1536	50.2558	-4.99848	0.00389015	0.0141218	-1.67809
NAXD	11.2976	50.0887	4.99568	0.00389966	0.0141218	-1.67963
NAA10	-5.89576	13.8474	-4.99509	0.00390166	0.0141218	-1.67995
MPHOSPH6	7.96803	30.6908	4.99494	0.00390216	0.0141218	-1.68004
PRDM2	4.14683	11.1864	4.99053	0.00391721	0.014144	-1.68247
RNF145	18.2127	141.923	4.98888	0.00392283	0.014144	-1.68338
TUSC3	22.488	108.603	4.9854	0.00393477	0.0141608	-1.6853
CBFB	-13.1888	44.5485	-4.97378	0.0039749	0.0142741	-1.69173
ARGLU1	-10.1576	50.8565	-4.9704	0.00398665	0.0142741	-1.6936
KIFC2	-10.9504	44.858	-4.96994	0.00398825	0.0142741	-1.69386
CUX1	9.38361	52.343	4.95617	0.00403663	0.0144208	-1.70151
SFN	-680.137	1830.37	-4.94707	0.00406895	0.0145021	-1.70659
SEC31A	11.7954	45.9813	4.94153	0.00408877	0.0145021	-1.70968
YES1	-15.6972	71.3743	-4.93996	0.00409442	0.0145021	-1.71056
TLK1	4.84488	26.66	4.93964	0.00409558	0.0145021	-1.71074
EGF	-5.53721	14.651	-4.93867	0.00409906	0.0145021	-1.71128
NUP35	7.03303	26.5267	4.93728	0.00410408	0.0145021	-1.71206
ARL6IP6	-6.99752	14.7717	-4.92899	0.00413407	0.0145567	-1.71671
DTL	-13.6825	46.26	-4.92726	0.00414036	0.0145567	-1.71768
POLR1C	5.16127	18.0724	4.92546	0.00414695	0.0145567	-1.71869
ATMIN	8.25507	56.4367	4.92302	0.00415585	0.0145567	-1.72006
ZNF48	6.0305	22.3599	4.92146	0.00416158	0.0145567	-1.72094
IDH1	-84.1918	305.492	-4.92069	0.0041644	0.0145567	-1.72137
RNF121	7.0344	28.7856	4.91848	0.00417249	0.0145589	-1.72261
OBSL1	-4.39936	10.4296	-4.91385	0.00418956	0.0145879	-1.72522
SYMPK	11.1579	63.0307	4.91216	0.0041958	0.0145879	-1.72618
NPC1	10.6144	29.168	4.89775	0.0042495	0.0147284	-1.73432
TMEM131	5.51129	22.9213	4.89726	0.00425135	0.0147284	-1.7346
YBX3	70.4449	173.411	4.88675	0.00429104	0.0148166	-1.74056
TEX19	-18.5646	28.036	-4.88649	0.00429203	0.0148166	-1.74071
H2AJ	-15.6221	40.8707	-4.88356	0.00430317	0.0148288	-1.74237
SLC16A13	-4.43456	16.8679	-4.87734	0.00432696	0.0148609	-1.74591
C11orf68	-5.96691	26.4312	-4.87713	0.00432774	0.0148609	-1.74603
DERA	-13.8398	47.3756	-4.87072	0.00435243	0.0149087	-1.74969
SH3BP5	14.3986	54.2075	4.86953	0.004357	0.0149087	-1.75036
NUMB	-4.10084	26.6535	-4.86734	0.00436549	0.0149116	-1.75162
ZBTB33	-6.03819	17.5526	-4.86367	0.00437973	0.014934	-1.75371
AGFG1	-27.6943	91.2361	-4.85818	0.00440112	0.0149807	-1.75685
MARCKSL1	-33.4918	91.3084	-4.85491	0.00441397	0.0149982	-1.75873
FGFR3	-6.49071	14.9533	-4.85188	0.00442584	0.0150124	-1.76046
FZD7	-10.9397	36.6299	-4.8461	0.00444867	0.0150479	-1.76378
EIF4G3	5.05588	33.9603	4.84532	0.00445175	0.0150479	-1.76423
CAMSAP2	6.83869	49.587	4.84181	0.00446569	0.0150688	-1.76625
MED6	4.53363	14.1492	4.83525	0.0044919	0.015131	-1.77003
KIF13B	-6.23817	23.5943	-4.82859	0.00451866	0.0151949	-1.77387
PPP1R26	-12.116	43.1115	-4.82395	0.00453739	0.0152069	-1.77655
SLK	-10.6079	104.245	-4.82384	0.00453784	0.0152069	-1.77661
SMOX	106.482	395.564	4.81671	0.00456684	0.0152777	-1.78074
SERPINB2	-6.09485	4.81231	-4.81315	0.00458138	0.0153001	-1.7828
GPAA1	-59.9893	271.006	-4.81013	0.00459381	0.0153153	-1.78456
GBE1	24.2441	79.0213	4.80768	0.00460386	0.0153226	-1.78598
QPCT	5.83359	7.50779	4.80012	0.00463517	0.0154005	-1.79038
MAPK13	-12.3856	46.5955	-4.79091	0.00467358	0.0155016	-1.79575
LLGL1	-5.56088	21.3821	-4.7834	0.00470518	0.0155799	-1.80013
HACD2	-13.1754	55.5326	-4.77571	0.00473783	0.0156333	-1.80464
TRMT6	11.1834	43.1222	4.77489	0.00474133	0.0156333	-1.80512
PHKB	-8.91456	29.7581	-4.77229	0.00475244	0.0156333	-1.80664
KCTD5	-7.13251	24.956	-4.7703	0.00476094	0.0156333	-1.80781
IDH2	-12.9709	31.0836	-4.76962	0.00476384	0.0156333	-1.80821
CDCP1	-36.2289	86.6994	-4.76831	0.00476947	0.0156333	-1.80898
CDC42SE1	-16.2151	65.906	-4.76358	0.00478982	0.0156616	-1.81176
EZR	-36.9531	270.217	-4.76091	0.00480135	0.0156616	-1.81333
DPYSL2	-12.1814	37.1543	-4.75971	0.00480656	0.0156616	-1.81404
S100A10	-143.792	860.793	-4.75885	0.00481028	0.0156616	-1.81454
FLAD1	12.4297	45.6872	4.75544	0.00482511	0.0156721	-1.81655
UBA3	-11.1675	39.2416	-4.7544	0.00482961	0.0156721	-1.81716
LLGL2	-16.3981	65.1461	-4.75253	0.00483778	0.0156725	-1.81827
DPH2	27.8111	38.0727	4.74566	0.00486785	0.0157437	-1.82232
E2F8	-4.89783	14.7455	-4.73688	0.00490663	0.0157963	-1.82752
NUAK1	-5.18935	5.84818	-4.7365	0.00490833	0.0157963	-1.82775
ELF2	-3.68391	11.2185	-4.73562	0.00491222	0.0157963	-1.82827
MFF	-16.9358	67.4081	-4.73465	0.00491658	0.0157963	-1.82885
LRRC59	70.5377	275.736	4.73228	0.00492712	0.0158037	-1.83025
HOOK1	-5.78589	15.7539	-4.72953	0.0049394	0.0158037	-1.83188
EIF3L	19.203	101.272	4.72867	0.00494324	0.0158037	-1.83239
FAM217B	-5.06959	13.8138	-4.72493	0.00496002	0.0158314	-1.83462
ONECUT3	-6.3258	17.3142	-4.72116	0.00497696	0.0158595	-1.83686
ZZZ3	5.90922	26.6191	4.71921	0.00498576	0.0158616	-1.83802
TAB3	3.85901	13.3155	4.71214	0.00501785	0.0159376	-1.84224
CCL28	-5.75265	4.86704	-4.70651	0.00504356	0.0159932	-1.8456
TAF13	20.1153	40.7112	4.69782	0.00508358	0.0160776	-1.8508
COBL	8.20044	26.4557	4.69714	0.00508669	0.0160776	-1.85121
CDK2AP1	6.43385	47.3146	4.6934	0.00510402	0.0160974	-1.85345
PLCE1	-7.81094	17.1295	-4.69223	0.0051095	0.0160974	-1.85415
PTGES	-60.4055	182.827	-4.68677	0.00513492	0.0161513	-1.85743
TSC22D4	-11.9955	43.128	-4.68318	0.00515175	0.0161782	-1.85959
MKRN1	-7.08735	48.243	-4.6779	0.00517663	0.0162053	-1.86277
SYS1	4.63384	15.2488	4.67573	0.00518686	0.0162053	-1.86408
BAHCC1	-4.21399	18.6663	-4.6729	0.00520031	0.0162053	-1.86579
DSN1	-17.264	46.2246	-4.67145	0.00520717	0.0162053	-1.86666
RRBP1	-39.542	252.435	-4.67141	0.00520735	0.0162053	-1.86668
COA7	7.85981	36.616	4.67044	0.00521198	0.0162053	-1.86727
SAR1A	5.80589	52.4871	4.66594	0.00523347	0.0162053	-1.86999
EMC10	-15.2067	58.2703	-4.66418	0.00524188	0.0162053	-1.87106
JMY	6.52658	18.2621	4.66355	0.00524487	0.0162053	-1.87143
SLC44A2	39.1564	41.2276	4.66325	0.00524632	0.0162053	-1.87162
NPNT	-24.8257	47.6354	-4.66088	0.0052577	0.0162053	-1.87305
CTR9	-6.76338	38.3935	-4.66035	0.00526027	0.0162053	-1.87337
NANS	-9.78945	44.2354	-4.65693	0.00527671	0.0162303	-1.87544
MAP3K11	-5.93879	28.4239	-4.65256	0.00529786	0.0162529	-1.87809
PSIP1	-4.8713	21.8536	-4.65196	0.00530077	0.0162529	-1.87846
APCDD1	-5.83779	8.70406	-4.64939	0.00531327	0.0162656	-1.88002
RRP1B	-23.039	73.9311	-4.64583	0.00533062	0.0162911	-1.88218
FANCL	-7.68581	25.9984	-4.64315	0.00534372	0.0162911	-1.88381
RAD51AP1	-9.09932	43.46	-4.64224	0.00534821	0.0162911	-1.88437
KIF21A	-7.65079	29.1734	-4.64084	0.00535505	0.0162911	-1.88522
ARHGAP12	-5.45169	19.4645	-4.63261	0.00539566	0.016389	-1.89024
DONSON	-5.3037	29.3405	-4.62854	0.00541587	0.0164248	-1.89272
PVR	24.2312	77.9789	4.62219	0.00544758	0.0164614	-1.89661
MSLN	-44.9934	118.515	-4.62186	0.00544922	0.0164614	-1.89681
RWDD1	5.7675	22.374	4.61987	0.00545922	0.0164614	-1.89803
LYNX1	-11.3515	27.2649	-4.61936	0.00546178	0.0164614	-1.89834
CIAO2B	24.7375	143.281	4.61586	0.00547939	0.016489	-1.90049
RFWD3	-8.02755	36.5363	-4.61255	0.00549609	0.0164935	-1.90252
COMMD2	-5.55792	14.6696	-4.6122	0.00549785	0.0164935	-1.90273
HSPA14	-10.9859	31.0241	-4.6015	0.00555232	0.0165566	-1.90931
PDE3A	20.1729	93.6925	4.60096	0.00555511	0.0165566	-1.90964
FOXRED2	8.93569	54.544	4.59944	0.00556293	0.0165566	-1.91058
RAB3D	-6.35654	25.3517	-4.59929	0.0055637	0.0165566	-1.91067
ISG20L2	12.8714	44.1606	4.59888	0.00556577	0.0165566	-1.91092
DHX8	-6.70618	41.9004	-4.59808	0.00556988	0.0165566	-1.91141
ARHGEF40	-4.01531	9.92576	-4.59246	0.00559884	0.0166173	-1.91488
PSAP	269.137	1430.6	4.58971	0.00561309	0.0166199	-1.91658
PARP2	-10.5411	43.2186	-4.58859	0.0056189	0.0166199	-1.91727
DHFR	-6.13156	40.2493	-4.58715	0.0056264	0.0166199	-1.91816
SORL1	-5.21975	12.8986	-4.58571	0.00563388	0.0166199	-1.91905
COPS7A	11.5848	69.3832	4.5825	0.00565063	0.0166253	-1.92104
ARHGAP5	14.777	48.3152	4.58209	0.00565277	0.0166253	-1.92129
FXYD3	-5.58471	7.90522	-4.57902	0.00566883	0.0166268	-1.92319
MESD	-7.54765	32.4332	-4.57808	0.00567379	0.0166268	-1.92378
PLEKHN1	-6.51539	11.9108	-4.57637	0.00568276	0.0166268	-1.92484
RPN2	-81.6533	677.817	-4.57548	0.00568743	0.0166268	-1.92539
ENTPD4	-3.7785	24.2932	-4.56742	0.00573009	0.0167193	-1.93039
ORC6	-5.19713	20.831	-4.56626	0.00573626	0.0167193	-1.93112
GAS8	-4.09297	18.2782	-4.55878	0.00577618	0.016788	-1.93577
ZNF655	5.4328	20.3335	4.55482	0.00579745	0.016788	-1.93824
FOXM1	-19.795	147.032	-4.55421	0.00580074	0.016788	-1.93862
LMO7	-6.05488	18.8092	-4.55417	0.00580093	0.016788	-1.93864
MUL1	9.81584	40.5105	4.55336	0.0058053	0.016788	-1.93915
UBE4A	-19.4989	77.7221	-4.5522	0.00581157	0.016788	-1.93987
VPS18	26.8888	62.4694	4.54873	0.00583035	0.0168173	-1.94204
PANK2	5.26819	19.3872	4.54139	0.00587028	0.0169075	-1.94664
MNS1	-4.8532	10.1573	-4.53583	0.00590071	0.01697	-1.95012
CENPF	16.2529	137.281	4.53029	0.00593124	0.0169994	-1.95359
ERMP1	-14.8107	44.6515	-4.52848	0.00594127	0.0169994	-1.95473
HERPUD2	-10.6693	27.3117	-4.52774	0.0059454	0.0169994	-1.9552
KRT19	-342.058	1136.81	-4.52714	0.0059487	0.0169994	-1.95557
TRIOBP	-8.64132	26.5751	-4.52608	0.00595459	0.0169994	-1.95624
UBQLN2	-11.1406	28.5941	-4.52036	0.00598644	0.017016	-1.95984
SIAH2	10.4895	55.8969	4.51993	0.00598886	0.017016	-1.96011
HSPB1	224.013	526.387	4.51948	0.00599139	0.017016	-1.9604
STX5	-11.0971	48.6823	-4.51876	0.00599538	0.017016	-1.96085
MYO1D	-6.84011	18.0815	-4.514	0.00602207	0.0170417	-1.96385
PRKX	-10.9654	33.7244	-4.51268	0.00602952	0.0170417	-1.96468
HIRIP3	-6.91808	25.3678	-4.51248	0.00603068	0.0170417	-1.96481
WWP2	5.4417	19.2189	4.50727	0.00606007	0.0170958	-1.9681
PDIK1L	-4.80395	13.7137	-4.50599	0.00606737	0.0170958	-1.96891
SPR	-34.9113	97.1513	-4.50194	0.00609041	0.0171359	-1.97148
TNK2	-8.66433	40.6668	-4.50018	0.00610045	0.0171393	-1.97259
RNF4	4.58567	18.4562	4.49856	0.00610969	0.0171406	-1.97362
MYO6	-4.68326	21.2119	-4.49434	0.00613388	0.0171837	-1.97629
VAT1	23.2152	66.7708	4.49271	0.00614324	0.0171852	-1.97733
CD2BP2	9.84593	51.4784	4.48964	0.00616095	0.0171963	-1.97928
SHANK3	-4.0628	7.66775	-4.48811	0.00616981	0.0171963	-1.98025
ACTR2	-70.1445	366.604	-4.48743	0.00617371	0.0171963	-1.98068
TACC1	-5.82843	15.2235	-4.48032	0.00621505	0.0172867	-1.98521
SPPL2A	4.43317	32.1524	4.47224	0.0062624	0.017329	-1.99036
KAT2B	-3.4181	4.86924	-4.47093	0.00627014	0.017329	-1.9912
NFATC2IP	-6.41996	22.7142	-4.46987	0.00627635	0.017329	-1.99187
COX7A2L	11.0946	57.2453	4.46897	0.0062817	0.017329	-1.99245
DNAJC10	-6.87767	30.1598	-4.46887	0.0062823	0.017329	-1.99251
NPM3	46.3298	233.773	4.46739	0.00629103	0.017329	-1.99346
DAG1	-11.5191	78.1054	-4.46588	0.00629995	0.017329	-1.99442
ZNF687	9.87973	46.2364	4.46563	0.00630146	0.017329	-1.99458
ALDH9A1	-15.5733	105.276	-4.46376	0.00631258	0.0173351	-1.99578
CPPED1	4.86823	19.1334	4.4542	0.00636964	0.0174433	-2.00191
YKT6	11.4687	61.0063	4.45416	0.0063699	0.0174433	-2.00193
MICU2	-10.2984	32.87	-4.45035	0.0063928	0.0174814	-2.00438
MEST	-21.2971	60.6286	-4.44654	0.00641578	0.0175041	-2.00682
IFNGR1	-15.6515	89.8796	-4.446	0.00641906	0.0175041	-2.00717
TNPO2	8.41075	51.532	4.4421	0.00644276	0.0175327	-2.00968
CDIPT	-16.1468	57.862	-4.44039	0.00645316	0.0175327	-2.01078
ST6GALNAC1	-40.1994	58.2365	-4.43872	0.00646335	0.0175327	-2.01186
SMARCC2	-6.96346	47.7275	-4.43836	0.00646557	0.0175327	-2.01209
ZBTB24	4.04044	13.8391	4.43597	0.00648018	0.0175479	-2.01364
NKIRAS2	7.70784	38.624	4.43161	0.00650694	0.0175728	-2.01645
PRKAA2	4.57191	20.0454	4.43153	0.00650743	0.0175728	-2.0165
CASP9	5.89431	15.4067	4.42325	0.00655859	0.0176864	-2.02185
BMP2	56.8635	54.8669	4.41975	0.00658034	0.0177205	-2.02412
TMA16	7.89933	40.6702	4.41253	0.00662556	0.0178176	-2.0288
LAMP2	-4.47348	28.8164	-4.41092	0.00663567	0.0178202	-2.02985
WDR3	9.27408	24.9714	4.4065	0.00666356	0.0178704	-2.03272
KLHL5	-7.01087	15.2959	-4.39867	0.00671327	0.0179608	-2.03782
MBOAT2	-3.99914	16.0849	-4.39829	0.00671571	0.0179608	-2.03806
ARV1	7.71314	39.0963	4.39475	0.00673835	0.0179967	-2.04037
WNK1	9.5552	62.3196	4.39092	0.0067629	0.0180375	-2.04287
FBXO2	-31.3037	118.466	-4.38524	0.0067996	0.0181106	-2.04659
FKBP3	-21.497	123.035	-4.38071	0.00682897	0.0181639	-2.04955
MRPL58	20.2894	110.303	4.376	0.00685967	0.0182207	-2.05264
CSNK1E	-6.15619	35.8275	-4.36632	0.00692333	0.018343	-2.05899
IQGAP3	-31.0569	91.0809	-4.36599	0.00692553	0.018343	-2.05921
SELENOI	-28.4801	116.871	-4.36471	0.00693397	0.018343	-2.06005
B4GALT5	-27.1225	148.028	-4.36289	0.00694606	0.01835	-2.06125
NUP54	13.5245	37.6333	4.35789	0.00697931	0.0183866	-2.06455
RPLP0P6	120.186	338.73	4.35779	0.00697995	0.0183866	-2.06461
NBDY	17.4438	54.7302	4.35655	0.00698823	0.0183866	-2.06543
PUS1	6.04167	33.1586	4.3513	0.00702344	0.0184328	-2.06889
TMED7	-9.71981	63.0024	-4.34471	0.00706784	0.0184328	-2.07324
PGM3	-4.27426	24.5134	-4.34422	0.0070712	0.0184328	-2.07357
RAB11FIP4	-4.04754	8.07236	-4.34144	0.00709007	0.0184328	-2.07541
CDC25B	-56.0269	254.031	-4.34118	0.00709178	0.0184328	-2.07558
RAD23B	27.1586	229.421	4.34077	0.00709461	0.0184328	-2.07586
LIMS1	9.4618	34.3718	4.33995	0.0071002	0.0184328	-2.0764
LYPD5	-3.31617	4.88978	-4.33934	0.0071043	0.0184328	-2.0768
SPATS2L	-7.29287	29.8817	-4.33817	0.00711233	0.0184328	-2.07758
WASF2	23.0594	137.534	4.3381	0.00711275	0.0184328	-2.07762
IL1RAP	-3.26874	7.78141	-4.33736	0.00711781	0.0184328	-2.07811
AFMID	7.60866	22.2417	4.33713	0.00711938	0.0184328	-2.07827
PCNA	-72.3944	450.842	-4.33293	0.00714811	0.0184826	-2.08105
PTPN14	5.87427	25.7151	4.3276	0.00718482	0.0185529	-2.0846
EXOSC5	40.1296	93.9282	4.32063	0.00723304	0.0186526	-2.08923
AHCTF1	8.97663	59.0717	4.31735	0.00725587	0.0186633	-2.09141
CNP	-6.13812	39.9921	-4.31729	0.00725635	0.0186633	-2.09146
KIF15	-7.77855	32.907	-4.31352	0.00728269	0.0186807	-2.09397
FAAP24	6.51295	12.1321	4.31339	0.00728361	0.0186807	-2.09406
PLAT	-5.36431	11.526	-4.31175	0.00729508	0.0186807	-2.09515
GTF3C2	-15.5588	65.3238	-4.30968	0.00730963	0.0186807	-2.09653
POLD3	-8.77621	23.8733	-4.30879	0.00731595	0.0186807	-2.09713
TMEM97	-37.0117	142.667	-4.30811	0.00732069	0.0186807	-2.09758
LRRC8B	-5.1269	12.1002	-4.28591	0.00747913	0.019055	-2.11247
NXPE3	-6.25972	28.185	-4.28483	0.00748696	0.019055	-2.11319
ITPRIP	29.213	87.8859	4.28254	0.00750352	0.0190723	-2.11473
ACBD5	-5.0811	12.4729	-4.27445	0.00756245	0.019197	-2.12018
MAPKAP1	11.8907	40.0761	4.27002	0.00759494	0.0192544	-2.12317
RSL1D1	18.7309	134.83	4.26494	0.00763242	0.0193242	-2.12661
FCGRT	-14.1663	52.0587	-4.25981	0.00767047	0.0193953	-2.13008
TMEM243	8.68303	17.8544	4.25552	0.00770247	0.019421	-2.13299
GTF2E1	6.24759	26.7847	4.2552	0.00770488	0.019421	-2.13321
TTK	17.0963	53.6672	4.25268	0.00772375	0.019421	-2.13492
TMPRSS4	-7.01919	11.8811	-4.25143	0.00773316	0.019421	-2.13577
MZT2B	-28.4581	174.069	-4.25038	0.00774102	0.019421	-2.13648
ALDH5A1	-3.64733	17.9228	-4.24993	0.0077444	0.019421	-2.13678
MSI2	4.36584	15.37	4.24913	0.00775043	0.019421	-2.13733
ARPC1A	-33.8035	131.97	-4.24553	0.00777756	0.0194639	-2.13977
TMEM45B	-12.4355	19.848	-4.24327	0.00779469	0.0194714	-2.14131
FANCA	-3.76047	20.4116	-4.24166	0.00780692	0.0194714	-2.14241
SCAND1	-12.3317	75.4653	-4.24117	0.00781057	0.0194714	-2.14274
MAGEF1	-41.4803	108.881	-4.23815	0.00783357	0.0194918	-2.14479
RINT1	-6.9294	20.4666	-4.23633	0.00784746	0.0194918	-2.14603
NBL1	-21.4644	86.0949	-4.23616	0.00784877	0.0194918	-2.14615
TKT	-72.2137	515.962	-4.22556	0.00793021	0.0196689	-2.15339
LMF2	-21.9555	101.773	-4.22187	0.00795881	0.0196972	-2.15591
CENPN	15.7623	82.4647	4.21675	0.00799865	0.0196972	-2.15942
PREP	3.41996	24.2754	4.21575	0.00800644	0.0196972	-2.1601
CARS2	4.801	12.4315	4.21523	0.00801053	0.0196972	-2.16046
PDRG1	14.4773	47.1581	4.21376	0.008022	0.0196972	-2.16147
NOP56	60.3445	254.914	4.2133	0.00802561	0.0196972	-2.16178
RNF10	15.5678	96.8516	4.21328	0.00802581	0.0196972	-2.1618
CHRNA4	-3.46094	3.79775	-4.21307	0.00802742	0.0196972	-2.16194
CCDC137	26.9799	83.0256	4.21241	0.00803265	0.0196972	-2.1624
CPNE3	-11.3921	47.9492	-4.21037	0.00804867	0.0197116	-2.1638
PADI2	-8.24893	9.61483	-4.20619	0.0080816	0.0197452	-2.16667
ZNF263	4.15938	25.3624	4.20497	0.00809126	0.0197452	-2.16751
DAP3	17.764	105.397	4.20363	0.00810183	0.0197452	-2.16843
SNX6	-10.2346	58.6327	-4.20336	0.00810397	0.0197452	-2.16861
ADCY7	-4.6313	16.8387	-4.20189	0.00811568	0.0197452	-2.16963
MAP3K6	-6.75769	30.9913	-4.19959	0.00813394	0.0197452	-2.17121
AGPAT5	8.50137	37.1384	4.19896	0.00813892	0.0197452	-2.17164
ATF2	-5.24957	33.6669	-4.19839	0.00814349	0.0197452	-2.17204
CBR1	74.1134	476.18	4.19403	0.00817832	0.0197452	-2.17504
NCSTN	-18.175	67.1942	-4.19176	0.00819653	0.0197452	-2.17661
CHCHD3	16.3592	71.6161	4.1903	0.00820827	0.0197452	-2.17762
FBXO9	4.41372	21.6092	4.19029	0.00820833	0.0197452	-2.17762
PTPRS	19.3644	78.4255	4.19007	0.00821013	0.0197452	-2.17778
INPP5K	4.24668	14.8955	4.18956	0.00821419	0.0197452	-2.17812
POLR3D	10.674	23.414	4.18953	0.00821447	0.0197452	-2.17815
BLM	-3.51411	18.8222	-4.18643	0.00823947	0.0197558	-2.18029
BOD1	26.7543	96.5723	4.18592	0.00824359	0.0197558	-2.18064
CLP1	5.03225	17.1988	4.18521	0.00824933	0.0197558	-2.18113
CLDN7	-106.194	201.527	-4.1818	0.00827692	0.0197799	-2.18349
POM121	7.84023	40.0801	4.18022	0.00828977	0.0197799	-2.18458
MDFI	-7.43563	25.4588	-4.18021	0.00828986	0.0197799	-2.18459
SBF1	10.6259	95.5223	4.17775	0.0083099	0.0198034	-2.18629
PES1	18.5306	106.38	4.17436	0.0083376	0.0198451	-2.18864
USP37	-4.90031	16.7491	-4.1645	0.00841877	0.0200139	-2.19549
MRRF	4.73144	17.3531	4.15451	0.00850201	0.0201871	-2.20245
MECP2	3.61231	13.4988	4.1491	0.00854742	0.0202702	-2.20622
SNAI2	20.1594	22.6365	4.14685	0.00856642	0.0202905	-2.20779
SEPTIN8	-6.20686	23.5065	-4.14208	0.00860686	0.0203616	-2.21113
REXO4	9.17309	51.1043	4.13911	0.00863213	0.0203745	-2.21321
NMU	-28.2472	92.1242	-4.13818	0.00864006	0.0203745	-2.21386
MATK	8.42868	17.9595	4.13775	0.00864374	0.0203745	-2.21416
DDI2	-4.30318	13.5768	-4.12539	0.00874993	0.0205563	-2.22283
PNO1	28.1432	71.0843	4.12457	0.00875707	0.0205563	-2.22341
PITPNM3	-4.04846	12.1188	-4.12343	0.00876692	0.0205563	-2.22421
GOLT1A	18.9431	39.0016	4.12328	0.00876824	0.0205563	-2.22431
NOTCH3	-56.489	259.54	-4.12266	0.00877363	0.0205563	-2.22475
MOV10	-12.606	56.8837	-4.12028	0.00879436	0.0205801	-2.22643
IL18R1	-6.70308	34.2964	-4.11486	0.00884168	0.020666	-2.23024
VPS41	6.60562	29.2521	4.10995	0.00888477	0.0207418	-2.2337
HLA-A	-56.9916	122.363	-4.10702	0.00891063	0.0207772	-2.23577
TNFRSF10D	10.1181	41.7807	4.10492	0.00892923	0.0207918	-2.23726
OGDH	-27.6451	160.32	-4.10269	0.00894906	0.0207918	-2.23884
SMC2	-9.52756	41.7035	-4.10236	0.00895197	0.0207918	-2.23907
DEK	-16.8113	93.7752	-4.09878	0.0089838	0.0207918	-2.2416
LGALS1	72.4123	322.625	4.09818	0.00898918	0.0207918	-2.24202
SOWAHC	41.4711	154.582	4.098	0.0089908	0.0207918	-2.24215
EMP1	-5.31565	10.2287	-4.0979	0.00899165	0.0207918	-2.24222
NUDC	65.1864	203.268	4.0941	0.00902571	0.0208371	-2.24492
P4HB	-62.8035	298.626	-4.09252	0.00903984	0.0208371	-2.24603
SLC45A3	-10.3406	23.5093	-4.09214	0.0090433	0.0208371	-2.2463
CC2D1A	-5.3619	24.91	-4.08958	0.00906638	0.0208655	-2.24812
TUBA1B	-179.025	699.857	-4.08838	0.0090772	0.0208658	-2.24897
HSPG2	-12.4835	60.752	-4.08542	0.00910393	0.0208922	-2.25107
GPRC5A	-25.8062	115.871	-4.0839	0.00911772	0.0208922	-2.25215
VAMP2	6.09563	24.5513	4.08257	0.0091298	0.0208922	-2.2531
PPP6R1	20.5469	109.191	4.08237	0.0091316	0.0208922	-2.25324
SOCS4	3.75537	18.4096	4.08112	0.00914303	0.0208938	-2.25413
CRK	-3.00326	5.78816	-4.07926	0.00915994	0.0209079	-2.25545
COMMD6	5.85019	18.8323	4.07524	0.0091967	0.0209481	-2.25832
STRADB	-9.86123	17.0097	-4.07498	0.0091991	0.0209481	-2.2585
MPZ	3.18551	4.05639	4.07355	0.00921228	0.0209536	-2.25953
PPCS	-6.01373	31.0826	-4.0714	0.00923198	0.0209739	-2.26105
SPOCK1	7.17063	13.159	4.06831	0.00926047	0.0210141	-2.26326
SIRPA	-8.48366	23.2746	-4.06329	0.00930704	0.0210821	-2.26685
RIN2	-4.93364	22.0798	-4.06177	0.00932115	0.0210821	-2.26793
SDSL	10.9052	25.4126	4.06158	0.00932292	0.0210821	-2.26807
PAK6	-3.19458	13.22	-4.0596	0.0093414	0.0210986	-2.26949
SGPP2	-10.1759	34.4015	-4.05848	0.00935185	0.0210986	-2.27029
EPS15	-5.96787	26.8227	-4.05365	0.00939708	0.0211761	-2.27374
PRAG1	-6.12763	17.5712	-4.05204	0.00941224	0.0211857	-2.2749
HDAC7	-3.8544	22.9364	-4.0489	0.00944188	0.0211995	-2.27715
EXOC4	3.41722	19.4349	4.04782	0.0094521	0.0211995	-2.27793
CDC42EP1	41.377	182.605	4.04709	0.00945902	0.0211995	-2.27845
TNRC6A	10.3156	27.3044	4.04678	0.00946194	0.0211995	-2.27868
CRKL	-21.5286	107.478	-4.04537	0.00947523	0.0212049	-2.27968
PLK2	11.9257	39.1574	4.04406	0.00948776	0.0212086	-2.28063
SUCLA2	-8.58719	35.3281	-4.04279	0.00949978	0.0212111	-2.28154
GCKR	-7.99172	24.9508	-4.03705	0.00955454	0.0212707	-2.28567
SPINT2	-60.8593	282.187	-4.03681	0.00955691	0.0212707	-2.28584
AKR1C3	-258.955	1226.57	-4.03656	0.00955927	0.0212707	-2.28602
GCLM	-106.706	322.946	-4.03443	0.00957967	0.0212918	-2.28755
KIF5B	15.9672	106.57	4.03155	0.00960747	0.0213292	-2.28963
MORC3	-3.40038	16.206	-4.02891	0.00963286	0.0213407	-2.29153
TMEM65	-3.37079	8.42547	-4.02874	0.00963455	0.0213407	-2.29166
SLC25A24	-5.85621	19.5431	-4.02718	0.00964961	0.0213498	-2.29278
TCIRG1	-7.04136	32.836	-4.02502	0.00967064	0.021372	-2.29435
SACM1L	-5.73763	16.7319	-4.0196	0.00972337	0.0214447	-2.29826
ADGRL2	4.74812	16.0096	4.01887	0.00973056	0.0214447	-2.29879
ZDHHC5	7.8143	67.3822	4.01806	0.00973847	0.0214447	-2.29938
UBE2E2	5.01418	25.3552	4.01526	0.00976592	0.0214447	-2.3014
VAC14	3.15546	19.2205	4.01471	0.00977134	0.0214447	-2.3018
AQR	-4.96395	26.1478	-4.01463	0.00977211	0.0214447	-2.30186
TMEM165	7.78831	37.1435	4.01367	0.00978149	0.0214447	-2.30255
MGAT3	-9.78336	28.6774	-4.01264	0.00979165	0.0214447	-2.3033
MARS2	8.69188	25.034	4.01006	0.00981718	0.0214765	-2.30517
KANK1	13.1128	27.6088	4.00742	0.0098433	0.0215094	-2.30709
RAB5B	10.1033	42.0203	4.00089	0.00990821	0.0216081	-2.31183
APEX1	48.0226	244.815	4.00064	0.00991069	0.0216081	-2.31201
AP1S3	-4.88079	9.66224	-3.99954	0.00992174	0.0216081	-2.31281
AGO2	19.2692	94.5585	3.99649	0.00995229	0.0216504	-2.31503
ZNF593	26.221	85.8889	3.99497	0.00996752	0.0216593	-2.31613
CDK9	11.3545	42.2252	3.99162	0.0100013	0.0217085	-2.31858
CC2D1B	-5.55363	21.5044	-3.98969	0.0100208	0.0217266	-2.31998
WNT10B	4.43309	8.87686	3.98403	0.0100783	0.0218249	-2.32411
ARL4A	5.6356	17.7488	3.98217	0.0100972	0.0218249	-2.32547
FAM13A	-4.94882	8.6015	-3.98124	0.0101066	0.0218249	-2.32615
RESF1	6.66201	32.8572	3.98043	0.010115	0.0218249	-2.32674
USO1	-13.0454	99.2148	-3.97972	0.0101222	0.0218249	-2.32726
GLIS3	-4.10244	18.9634	-3.97692	0.0101509	0.0218625	-2.32931
ST6GALNAC2	-12.7754	23.0237	-3.97413	0.0101796	0.0219003	-2.33135
ZKSCAN5	5.0262	28.3204	3.97149	0.0102068	0.0219345	-2.33328
ELL2	29.6232	68.8633	3.96883	0.0102344	0.0219484	-2.33524
ZEB1	4.19767	8.36743	3.96688	0.0102546	0.0219484	-2.33667
RPLP0	343.502	1051.01	3.96646	0.010259	0.0219484	-2.33698
THSD4	4.23995	17.1286	3.96596	0.0102642	0.0219484	-2.33734
RMND5A	11.9656	66.6703	3.96543	0.0102696	0.0219484	-2.33773
RPL10A	133.926	1091.21	3.96351	0.0102896	0.0219619	-2.33914
PCYOX1	-8.45555	49.6829	-3.96067	0.0103193	0.0219619	-2.34123
TAX1BP3	-5.75555	10.2157	-3.95945	0.0103321	0.0219619	-2.34212
ZNF281	9.55837	39.5776	3.95918	0.0103349	0.0219619	-2.34232
FAM20C	-5.87818	13.9512	-3.95661	0.0103619	0.0219619	-2.34421
SRF	12.2176	41.4804	3.9563	0.0103651	0.0219619	-2.34443
TCAF1	-4.85904	12.8955	-3.95559	0.0103726	0.0219619	-2.34496
GRAMD4	-9.34334	51.7516	-3.95387	0.0103908	0.0219619	-2.34623
IL32	-25.4351	75.5215	-3.95326	0.0103971	0.0219619	-2.34667
TRIM28	-100.636	518.875	-3.95291	0.0104009	0.0219619	-2.34693
HHEX	-5.68046	16.2947	-3.9526	0.0104041	0.0219619	-2.34716
STAT3	18.8077	101.872	3.95192	0.0104113	0.0219619	-2.34766
BTBD1	16.8476	105.04	3.94634	0.0104705	0.0220436	-2.35177
DHX38	7.70201	51.4115	3.94571	0.0104772	0.0220436	-2.35224
XYLT2	-7.11784	23.1028	-3.94472	0.0104878	0.0220436	-2.35297
VKORC1L1	12.7878	31.6043	3.94401	0.0104953	0.0220436	-2.3535
BTN3A2	-4.1034	19.2367	-3.93957	0.0105428	0.0220945	-2.35677
TRMT10C	18.6078	92.0184	3.93879	0.0105511	0.0220945	-2.35735
AXIN1	6.39126	38.8548	3.93852	0.0105541	0.0220945	-2.35755
FAT1	29.0156	126.207	3.93751	0.0105649	0.0220945	-2.3583
TRIM44	-6.27207	24.5154	-3.9323	0.0106211	0.0221862	-2.36215
ADCY6	-5.02938	20.8462	-3.92972	0.010649	0.0221862	-2.36406
FN3KRP	-9.14559	49.2999	-3.92947	0.0106518	0.0221862	-2.36425
USP28	-9.11995	35.8091	-3.92922	0.0106544	0.0221862	-2.36443
POLR1A	5.65607	31.5034	3.92452	0.0107056	0.022264	-2.36792
IMP4	32.4133	83.7581	3.92138	0.0107399	0.022264	-2.37025
CHCHD5	-3.64168	13.9244	-3.92073	0.010747	0.022264	-2.37073
C4BPA	35.0395	101.751	3.92062	0.0107482	0.022264	-2.37081
VANGL1	-4.3505	20.0262	-3.92056	0.0107489	0.022264	-2.37086
MTMR2	10.8604	55.7188	3.91719	0.0107859	0.0223168	-2.37336
SUCO	-4.16505	20.5551	-3.91385	0.0108228	0.0223666	-2.37585
UBALD1	5.77154	24.7664	3.91293	0.0108329	0.0223666	-2.37654
LETM1	-10.0626	27.3479	-3.91001	0.0108653	0.0224096	-2.37871
CDC34	20.4036	114.372	3.9084	0.0108832	0.0224125	-2.37991
ABI1	-6.22414	47.5149	-3.90781	0.0108897	0.0224125	-2.38035
EI24	-20.143	87.1612	-3.90334	0.0109396	0.0224914	-2.38368
CTSD	-41.5317	130.289	-3.90061	0.0109702	0.0225306	-2.38572
MED29	-9.03226	56.4434	-3.89884	0.01099	0.0225335	-2.38704
ATP2C1	-13.2403	68.332	-3.89842	0.0109948	0.0225335	-2.38735
CKAP4	-26.6635	57.577	-3.89683	0.0110126	0.0225464	-2.38854
MMP7	-4.51158	8.67088	-3.89376	0.0110473	0.0225936	-2.39084
DDX18	10.8677	60.3479	3.88584	0.0111374	0.022754	-2.39677
TMEM183A	12.1866	63.5537	3.88428	0.0111551	0.0227611	-2.39794
DSG2	-9.64564	46.0297	-3.88348	0.0111643	0.0227611	-2.39854
RGS2	19.0952	20.8525	3.87945	0.0112106	0.0228317	-2.40157
PPP2R5C	-4.34489	24.2051	-3.87765	0.0112313	0.02285	-2.40292
ZDHHC9	-12.9837	69.8095	-3.8747	0.0112654	0.022882	-2.40513
WDR1	12.7134	52.3605	3.87425	0.0112706	0.022882	-2.40548
CASP2	-3.4063	13.4817	-3.87278	0.0112876	0.0228919	-2.40658
FLNB	-17.9249	90.4058	-3.8718	0.011299	0.0228919	-2.40732
NAA60	5.04932	27.7722	3.86975	0.0113228	0.0228987	-2.40886
DLGAP4	10.4125	48.0329	3.86949	0.0113259	0.0228987	-2.40906
PEX16	4.81361	19.5387	3.86608	0.0113656	0.0229551	-2.41162
C12orf66	3.14469	9.07316	3.85971	0.0114403	0.0230512	-2.41643
EIF3C	9.06893	6.84815	3.85949	0.011443	0.0230512	-2.4166
SH3GL2	6.61547	16.7016	3.859	0.0114486	0.0230512	-2.41696
HSF1	22.437	138.691	3.85486	0.0114975	0.0231257	-2.42009
PICK1	5.60685	23.7607	3.85384	0.0115097	0.0231263	-2.42087
FBXL3	-4.37045	12.15	-3.84743	0.0115859	0.0232555	-2.42572
AP1G1	-6.26989	37.0992	-3.84635	0.0115988	0.0232574	-2.42653
PECR	-5.11006	22.7056	-3.84468	0.0116188	0.0232697	-2.4278
PCTP	-3.00011	4.78528	-3.84384	0.0116289	0.0232697	-2.42843
SOX7	-21.3902	88.3127	-3.84105	0.0116625	0.023313	-2.43056
MAN1A1	5.37034	11.2025	3.83894	0.0116878	0.0233397	-2.43215
CBLB	4.12881	13.4724	3.83064	0.0117885	0.0234602	-2.43846
JADE2	8.21706	27.0574	3.82936	0.0118042	0.0234602	-2.43944
AFF4	5.86468	42.3694	3.8293	0.0118048	0.0234602	-2.43948
GRPEL1	6.08823	36.6839	3.82906	0.0118078	0.0234602	-2.43967
SHLD2	10.7865	53.3036	3.82683	0.011835	0.0234602	-2.44136
OPLAH	-14.3732	69.7938	-3.82595	0.0118458	0.0234602	-2.44203
NPRL3	5.23429	34.8397	3.82529	0.0118539	0.0234602	-2.44254
LIMK1	-11.6297	34.8913	-3.82522	0.0118548	0.0234602	-2.44259
TFRC	-158.934	624.67	-3.82507	0.0118566	0.0234602	-2.44271
SLC26A11	-4.31405	13.6273	-3.82195	0.0118949	0.0235121	-2.44508
CHAC2	-11.5874	37.7784	-3.81963	0.0119235	0.0235446	-2.44685
TEAD1	10.8843	52.7853	3.81587	0.0119701	0.0235672	-2.44972
LCN2	-63.0566	139.344	-3.8152	0.0119783	0.0235672	-2.45023
RBM3	-16.9209	98.5289	-3.81518	0.0119785	0.0235672	-2.45024
METTL23	8.85827	41.9416	3.81471	0.0119845	0.0235672	-2.45061
CCDC12	-5.36386	23.5705	-3.81383	0.0119954	0.0235672	-2.45128
CAMK2D	-4.90264	18.7765	-3.80982	0.0120453	0.023622	-2.45434
PSMB10	-5.80685	10.8308	-3.80955	0.0120487	0.023622	-2.45455
NOP10	130.518	519.526	3.80867	0.0120597	0.023622	-2.45523
EFNB2	5.36442	13.7672	3.80701	0.0120805	0.0236365	-2.4565
LRRC1	9.82241	29.9393	3.80614	0.0120914	0.0236365	-2.45716
RRP1	13.4556	70.023	3.80392	0.0121192	0.0236531	-2.45886
MBP	-3.00028	6.96506	-3.80353	0.0121242	0.0236531	-2.45916
FAM177A1	-3.94653	13.9529	-3.80185	0.0121454	0.0236707	-2.46045
ATP2B4	-10.6017	55.3509	-3.80078	0.0121588	0.0236732	-2.46127
DHX36	3.56861	15.4421	3.79909	0.0121801	0.023691	-2.46256
LHFPL2	3.2496	16.0375	3.79156	0.0122758	0.0238455	-2.46835
BRMS1	12.2905	54.1375	3.79092	0.012284	0.0238455	-2.46884
NCS1	11.8605	31.9511	3.78706	0.0123334	0.0239007	-2.47181
BCOR	-3.83396	21.0832	-3.78678	0.012337	0.0239007	-2.47203
TEPSIN	3.65544	16.0622	3.78559	0.0123523	0.0239064	-2.47294
RPS6KA3	-5.87835	26.2846	-3.78441	0.0123674	0.023912	-2.47385
KLHL13	-4.15605	7.95461	-3.78292	0.0123866	0.0239181	-2.475
NSMF	15.8479	71.0187	3.78226	0.0123952	0.0239181	-2.4755
RYK	5.94939	35.1247	3.78128	0.0124078	0.0239188	-2.47626
DPH3	4.98073	16.7355	3.77675	0.0124665	0.0240081	-2.47975
EFNB1	-27.654	78.0411	-3.77246	0.0125223	0.0240919	-2.48306
RGS19	-11.1909	38.6353	-3.76858	0.0125732	0.0241395	-2.48607
EDN2	-4.8695	8.06528	-3.76822	0.0125779	0.0241395	-2.48635
TIMM9	15.6341	70.417	3.76773	0.0125843	0.0241395	-2.48672
MRPS12	34.2131	138.422	3.76554	0.0126131	0.024171	-2.48842
CCSER2	3.32401	25.117	3.76364	0.0126381	0.024195	-2.48989
TOPBP1	-10.4932	60.2934	-3.76244	0.012654	0.0242017	-2.49082
MTMR3	4.13138	18.8708	3.75963	0.0126911	0.024223	-2.493
ARL8B	14.1975	58.8103	3.75791	0.0127139	0.024223	-2.49433
PIGS	7.41437	45.4115	3.75683	0.0127284	0.024223	-2.49517
EPAS1	39.2643	149.946	3.75646	0.0127332	0.024223	-2.49545
COPZ1	17.691	120.513	3.75584	0.0127415	0.024223	-2.49594
MDM2	-8.8589	38.2514	-3.7555	0.012746	0.024223	-2.4962
ILF3	18.4031	190.76	3.75503	0.0127522	0.024223	-2.49656
FANCG	-3.7663	16.4299	-3.75251	0.0127859	0.0242351	-2.49852
TMEM120B	4.84057	11.9248	3.75221	0.0127899	0.0242351	-2.49875
ANXA5	-47.6452	287.696	-3.75176	0.0127959	0.0242351	-2.4991
SYPL1	20.7838	100.878	3.74714	0.012858	0.0242843	-2.5027
SDC1	-195.669	652.986	-3.74695	0.0128604	0.0242843	-2.50284
ERBB3	-9.78175	27.1241	-3.74552	0.0128798	0.0242843	-2.50395
OR51B5	8.31196	11.941	3.74549	0.0128802	0.0242843	-2.50398
SH3BP4	6.96684	65.9324	3.74519	0.0128843	0.0242843	-2.50421
THUMPD2	4.32414	18.3265	3.73831	0.0129773	0.0244249	-2.50957
DMKN	-7.36302	40.1648	-3.73664	0.0130001	0.0244249	-2.51087
HAUS5	-4.01032	23.4969	-3.73535	0.0130177	0.0244249	-2.51188
CKS2	111.367	426.591	3.73507	0.0130216	0.0244249	-2.5121
MYL9	16.3604	29.0413	3.73506	0.0130216	0.0244249	-2.5121
ASB13	7.42941	34.5445	3.72545	0.0131536	0.0246272	-2.51961
PPP1R3D	-3.26744	12.8805	-3.72536	0.0131548	0.0246272	-2.51967
LRRC20	-4.07432	11.3527	-3.72372	0.0131775	0.0246461	-2.52096
FANCI	-8.73036	51.8541	-3.72073	0.0132189	0.0246935	-2.5233
UNKL	-8.41948	25.1544	-3.72006	0.0132282	0.0246935	-2.52382
PRCC	16.3192	87.8718	3.71579	0.0132877	0.0247588	-2.52717
RPL32	-66.8037	418.998	-3.71573	0.0132886	0.0247588	-2.52722
SCARB1	-7.87121	23.7795	-3.71405	0.0133121	0.0247789	-2.52854
MBD2	-5.73204	31.369	-3.70931	0.0133786	0.0248465	-2.53226
HMG20B	40.8258	228.716	3.70834	0.0133923	0.0248465	-2.53302
STARD10	-6.68671	12.3096	-3.70824	0.0133937	0.0248465	-2.5331
SLC51B	6.21893	8.19206	3.70742	0.0134053	0.0248465	-2.53374
TASP1	6.26213	18.4073	3.70619	0.0134227	0.0248465	-2.53471
TDRD7	-7.0231	20.077	-3.70602	0.013425	0.0248465	-2.53484
TAB2	14.3093	69.2992	3.70415	0.0134515	0.0248546	-2.53632
PIK3C2B	-6.0974	27.696	-3.70391	0.0134549	0.0248546	-2.5365
AKAP12	9.97202	32.5319	3.70291	0.013469	0.024857	-2.53729
MAP1LC3B	4.35862	25.4215	3.70164	0.013487	0.0248652	-2.53829
ACSS2	-17.9975	82.1188	-3.70081	0.013499	0.0248652	-2.53894
NINL	-3.83288	10.3074	-3.69892	0.0135258	0.0248885	-2.54043
SMS	27.0284	164.873	3.69812	0.0135372	0.0248885	-2.54106
TRIM21	-5.22079	20.6531	-3.69439	0.0135906	0.0249586	-2.544
RASA1	-4.00823	20.6473	-3.69366	0.013601	0.0249586	-2.54457
AOPEP	6.52121	14.7703	3.6908	0.0136421	0.0249971	-2.54683
KNL1	-4.85084	37.294	-3.6898	0.0136566	0.0249971	-2.54762
TRIP12	5.37996	53.3836	3.68953	0.0136604	0.0249971	-2.54783
GGA3	5.59728	37.6667	3.68779	0.0136855	0.0250194	-2.5492
CBX6	-15.588	65.8525	-3.68123	0.0137807	0.0251698	-2.55439
KIF16B	-3.3198	16.653	-3.67708	0.0138412	0.0252543	-2.55768
CBX1	30.4565	139	3.67548	0.0138646	0.0252543	-2.55894
MCM4	-18.8536	85.5845	-3.6754	0.0138659	0.0252543	-2.55901
NRP2	-2.78096	8.33463	-3.67377	0.0138898	0.0252743	-2.5603
RTCB	-27.8149	132.521	-3.66994	0.0139461	0.0253037	-2.56333
ADAMTSL4	-14.9032	58.5092	-3.66882	0.0139628	0.0253037	-2.56423
CENPU	-19.2323	68.9817	-3.66861	0.0139659	0.0253037	-2.56439
ITGA2	-19.2977	79.8954	-3.66848	0.0139677	0.0253037	-2.56449
MUC13	175.936	534.598	3.66796	0.0139754	0.0253037	-2.56491
TEAD4	12.6265	63.0485	3.66738	0.013984	0.0253037	-2.56537
RPRD1B	-7.89671	31.8601	-3.66452	0.0140265	0.025357	-2.56764
H2AX	-319.967	646.299	-3.6609	0.0140803	0.0254308	-2.57052
IPP	-3.78244	10.0568	-3.65986	0.0140959	0.0254354	-2.57135
RNMT	6.63704	34.0237	3.65874	0.0141126	0.0254419	-2.57224
NUTF2	18.8411	105.214	3.65761	0.0141295	0.0254488	-2.57313
AGPS	3.81565	35.6297	3.65252	0.0142061	0.025563	-2.57719
MTPN	25.2794	173.939	3.6516	0.01422	0.0255644	-2.57793
FDPS	-53.6753	263.613	-3.65067	0.0142339	0.0255659	-2.57866
DNER	7.80388	9.61298	3.64012	0.0143944	0.0258248	-2.58709
CD82	-4.54201	17.4179	-3.63945	0.0144046	0.0258248	-2.58762
RNF126	13.9767	83.2644	3.6382	0.0144237	0.0258353	-2.58862
SPP1	-153.5	433.697	-3.6362	0.0144545	0.0258666	-2.59022
SPTLC1	-12.2995	46.3714	-3.63338	0.014498	0.0259039	-2.59248
NOP16	25.5993	66.1035	3.63312	0.0145019	0.0259039	-2.59269
LRRFIP2	-2.87487	17.1819	-3.62916	0.0145631	0.02597	-2.59586
PPME1	12.713	50.3767	3.6286	0.0145719	0.02597	-2.59631
GNAS	-14.2287	107.556	-3.62814	0.014579	0.02597	-2.59668
SLC12A6	-3.5356	9.50394	-3.62564	0.0146179	0.0260157	-2.59869
RAB14	-12.0319	79.8727	-3.61866	0.014727	0.0261858	-2.60429
TUBB6	3.3297	11.1373	3.61586	0.0147711	0.0262403	-2.60655
EME1	-9.11822	39.7711	-3.61436	0.0147947	0.0262583	-2.60775
ADPGK	-5.45279	28.5812	-3.61173	0.0148364	0.0263083	-2.60987
NCOA1	-3.05636	15.5825	-3.60987	0.0148658	0.0263365	-2.61137
AGPAT3	-9.29444	39.7243	-3.60779	0.0148989	0.0263711	-2.61305
DENND4B	-8.09487	50.0394	-3.60693	0.0149126	0.0263713	-2.61374
KLK7	-2.97947	3.99467	-3.60521	0.01494	0.0263958	-2.61512
SLC25A13	17.6837	141.971	3.60298	0.0149756	0.0264171	-2.61692
ALDH18A1	-20.365	145.843	-3.60274	0.0149794	0.0264171	-2.61712
BARD1	-2.7732	10.8223	-3.60191	0.0149928	0.0264171	-2.61779
IGSF8	-17.4025	66.9013	-3.59901	0.0150393	0.0264752	-2.62013
IRF2BP2	-30.5952	171.499	-3.5961	0.0150863	0.0265305	-2.62248
MUC1	-95.7991	143.718	-3.59537	0.015098	0.0265305	-2.62307
RPF1	14.2696	65.198	3.59411	0.0151184	0.0265424	-2.62409
MAPK9	-6.50558	40.605	-3.59272	0.0151408	0.0265578	-2.62521
RFK	10.5198	42.1406	3.59078	0.0151724	0.0265892	-2.62679
DHX57	4.14822	19.9909	3.58411	0.0152812	0.0267382	-2.63219
KCMF1	8.5819	64.9447	3.58389	0.0152849	0.0267382	-2.63237
TEX2	-6.56507	27.0519	-3.58067	0.0153377	0.0268065	-2.63498
RRS1	14.0217	54.4262	3.57953	0.0153565	0.0268153	-2.63591
DBP	-5.49023	13.9455	-3.57838	0.0153754	0.0268243	-2.63685
FAM50A	10.2994	65.3563	3.57555	0.0154222	0.0268738	-2.63914
CALU	29.2252	103.515	3.57499	0.0154314	0.0268738	-2.6396
SDR16C5	-3.58888	3.32647	-3.5715	0.0154893	0.0269408	-2.64243
SLC39A14	16.4375	88.789	3.57101	0.0154975	0.0269408	-2.64284
TMEM126B	16.2958	101.991	3.56684	0.0155671	0.0270179	-2.64623
PAPOLA	12.336	70.9848	3.56668	0.0155697	0.0270179	-2.64636
USP3	5.26869	31.3105	3.56359	0.0156215	0.0270837	-2.64888
POLR3H	8.97804	28.7039	3.56245	0.0156407	0.0270929	-2.64981
RBM15B	7.32295	48.7425	3.56135	0.0156592	0.0270947	-2.65071
ZNF426	-2.77408	10.239	-3.56039	0.0156754	0.0270947	-2.65149
SNU13	34.2323	165.965	3.55991	0.0156835	0.0270947	-2.65188
YME1L1	-11.4462	84.5081	-3.55763	0.015722	0.0271001	-2.65374
SLAIN2	3.38018	12.6292	3.55758	0.0157229	0.0271001	-2.65378
SEC22C	-3.02461	19.9181	-3.55725	0.0157283	0.0271001	-2.65405
ATXN10	-19.049	67.582	-3.55495	0.0157674	0.0271434	-2.65593
CAPNS1	-34.8927	219.635	-3.55325	0.0157963	0.0271584	-2.65732
ADPRM	2.74119	5.63254	3.55279	0.0158041	0.0271584	-2.65769
EIF3F	2.79717	23.5855	3.54985	0.0158542	0.0272205	-2.6601
CNTNAP1	-4.57667	14.2582	-3.54684	0.0159056	0.0272292	-2.66256
NCAPD3	-5.8475	22.4905	-3.54666	0.0159087	0.0272292	-2.66271
TLN2	-8.16859	26.0635	-3.54595	0.0159209	0.0272292	-2.66329
NBAS	-4.87325	24.5607	-3.5457	0.0159254	0.0272292	-2.6635
UBASH3B	21.4219	53.2003	3.54525	0.015933	0.0272292	-2.66387
CXCL3	-12.8068	24.0242	-3.54466	0.0159431	0.0272292	-2.66435
MMGT1	-4.77776	16.2229	-3.54077	0.0160101	0.0273197	-2.66754
ITPKC	-14.0786	51.9049	-3.53935	0.0160347	0.0273376	-2.6687
LONRF1	-4.46225	8.98701	-3.5383	0.0160529	0.0273408	-2.66956
PDCD11	12.9079	63.7771	3.53762	0.0160646	0.0273408	-2.67012
CDH1	-19.9803	98.7613	-3.52895	0.0162158	0.0275739	-2.67724
PBK	-29.65	142.768	-3.52413	0.0163004	0.0276831	-2.68121
CAND1	-5.48448	45.8783	-3.52368	0.0163084	0.0276831	-2.68158
TWNK	19.8521	49.8509	3.51428	0.0164752	0.0279417	-2.68933
BSG	-92.8292	642.501	-3.51005	0.0165509	0.0280457	-2.69283
HDAC6	-3.30223	13.5122	-3.50791	0.0165892	0.0280691	-2.69459
STK4	-3.5162	15.1036	-3.50709	0.016604	0.0280691	-2.69527
PI3	-100.462	144.862	-3.50615	0.0166209	0.0280691	-2.69605
NOP14	8.55297	42.393	3.50607	0.0166223	0.0280691	-2.69612
IL6	6.03121	8.90231	3.50364	0.0166662	0.028111	-2.69813
PPP2R1B	-10.3551	22.3921	-3.5031	0.016676	0.028111	-2.69858
NDUFS1	-4.73786	33.9063	-3.50223	0.0166918	0.0281132	-2.6993
CSGALNACT1	5.1478	13.2002	3.49981	0.0167356	0.0281627	-2.7013
HPRT1	-15.298	84.126	-3.49885	0.016753	0.028166	-2.70209
B3GNT9	5.33211	10.4037	3.49811	0.0167665	0.028166	-2.70271
DECR1	-4.17611	21.9396	-3.49626	0.0168003	0.0281688	-2.70424
PPM1D	-2.76857	11.5068	-3.49618	0.0168017	0.0281688	-2.70431
MAPK1IP1L	14.5094	60.768	3.49563	0.0168116	0.0281688	-2.70476
NFATC3	3.75928	15.1673	3.49253	0.0168684	0.0282397	-2.70733
NFYB	-2.87713	15.852	-3.48646	0.01698	0.0284021	-2.71238
AIFM2	-19.8723	87.1107	-3.4855	0.0169978	0.0284075	-2.71318
SDCBP	-15.9917	76.0123	-3.48274	0.0170489	0.028439	-2.71547
CMC2	3.22157	14.8239	3.48156	0.0170708	0.028439	-2.71645
DDX49	10.7896	34.0003	3.4808	0.0170848	0.028439	-2.71708
STAMBPL1	4.77525	13.9411	3.48077	0.0170855	0.028439	-2.71711
FAM117B	-2.7208	7.39027	-3.48054	0.0170897	0.028439	-2.7173
C11orf24	13.404	72.0605	3.47868	0.0171243	0.0284722	-2.71885
GPCPD1	13.494	50.1341	3.47518	0.0171896	0.02853	-2.72176
SNAPC4	3.02563	13.6095	3.47465	0.0171996	0.02853	-2.72221
SIK2	4.26419	21.954	3.47447	0.017203	0.02853	-2.72236
IL17RE	-4.03288	13.4314	-3.46951	0.0172962	0.0286602	-2.72649
NDUFS2	-7.66894	52.7835	-3.46844	0.0173165	0.0286693	-2.72739
CTSS	-2.95064	5.57926	-3.46695	0.0173446	0.0286915	-2.72863
BAG2	7.83256	35.1907	3.46433	0.0173942	0.0287492	-2.73082
PHLDB2	7.6638	13.1803	3.46296	0.0174201	0.0287675	-2.73196
EHD2	-19.9994	91.2638	-3.4616	0.017446	0.0287858	-2.7331
PRKCI	-10.4644	74.9618	-3.45951	0.0174858	0.0288271	-2.73485
IL1R1	-3.28825	10.0009	-3.4567	0.0175396	0.0288754	-2.7372
USP12	-5.52817	29.0183	-3.45643	0.0175448	0.0288754	-2.73743
ATG9A	5.98484	27.0437	3.4488	0.0176916	0.0290925	-2.74382
POLR3K	18.9416	58.3697	3.44468	0.0177715	0.0291803	-2.74728
NPEPPS	-6.35984	39.8322	-3.4445	0.017775	0.0291803	-2.74743
TEX10	4.03156	14.4092	3.44158	0.0178318	0.0292061	-2.74988
RNF144B	3.28343	7.4547	3.44072	0.0178486	0.0292061	-2.75061
USH1C	-6.60441	26.4709	-3.44065	0.0178501	0.0292061	-2.75067
NADK2	8.66477	37.8165	3.44062	0.0178507	0.0292061	-2.7507
TMOD1	-5.21599	7.81115	-3.43927	0.0178771	0.0292247	-2.75183
CDK6	-10.961	31.899	-3.43435	0.0179737	0.029358	-2.75597
NIPA1	-5.07732	16.9431	-3.43267	0.0180068	0.0293738	-2.75739
HYAL1	-17.4561	50.5178	-3.43233	0.0180135	0.0293738	-2.75768
HELZ2	-27.6869	42.4598	-3.43018	0.018056	0.0294184	-2.75949
TMCO3	-3.06794	11.7172	-3.4293	0.0180733	0.029422	-2.76022
DHRS1	-2.58481	9.76805	-3.42524	0.018154	0.0295286	-2.76365
BLZF1	4.39078	16.7722	3.42246	0.0182094	0.029571	-2.76599
PAK1	-4.98667	23.5511	-3.42174	0.0182238	0.029571	-2.7666
TEF	-6.41966	22.2638	-3.42165	0.0182256	0.029571	-2.76668
STRN	-4.42176	18.4647	-3.42018	0.018255	0.0295829	-2.76792
POLG2	4.936	20.1855	3.41977	0.0182633	0.0295829	-2.76827
FLNA	58.3847	357.543	3.4187	0.0182847	0.0295929	-2.76917
VMA21	-7.36089	20.127	-3.41713	0.0183164	0.0296196	-2.7705
TP53BP1	6.39635	28.3024	3.41526	0.018354	0.0296558	-2.77208
GGH	-3.80286	19.902	-3.41308	0.0183979	0.0296751	-2.77392
FERMT2	4.20451	10.9227	3.41272	0.0184052	0.0296751	-2.77423
CNOT6L	-3.76726	11.5253	-3.4124	0.0184117	0.0296751	-2.7745
MAPKBP1	4.59672	22.3466	3.41156	0.0184288	0.0296781	-2.77522
MTR	-3.44675	13.7698	-3.41078	0.0184445	0.0296788	-2.77587
RRM2	-69.8895	160.061	-3.40983	0.0184639	0.0296856	-2.77668
CCND1	125.111	382.564	3.40791	0.0185028	0.0297081	-2.77831
AGPAT2	-31.3933	151.584	-3.40665	0.0185286	0.0297081	-2.77938
PRSS8	-13.9964	25.8553	-3.40478	0.0185666	0.0297081	-2.78096
POLE3	11.5636	91.0466	3.40476	0.0185671	0.0297081	-2.78098
ATP6V1G1	14.1155	55.909	3.40475	0.0185672	0.0297081	-2.78098
SMTN	4.77364	20.6393	3.40375	0.0185878	0.0297081	-2.78184
ZDHHC2	-4.526	15.6806	-3.40337	0.0185954	0.0297081	-2.78215
MAST2	4.14606	29.1253	3.40315	0.0186	0.0297081	-2.78234
GBP3	-2.84854	10.3895	-3.40111	0.0186417	0.0297503	-2.78407
GNG4	-5.36593	11.647	-3.39945	0.0186758	0.0297803	-2.78548
ANKH	4.61123	17.0896	3.39274	0.0188144	0.0299554	-2.79119
AHNAK	-16.7626	101.382	-3.39168	0.0188365	0.0299554	-2.79209
MAN2A1	-3.40128	14.7023	-3.39165	0.0188369	0.0299554	-2.79211
MAPK3	-11.7797	54.8906	-3.39021	0.0188669	0.0299554	-2.79334
PPP2R2A	8.73811	50.7317	3.39011	0.018869	0.0299554	-2.79342
ILF2	-101.12	413.995	-3.38899	0.0188923	0.0299554	-2.79437
ARHGEF3	-2.73036	5.56411	-3.38894	0.0188933	0.0299554	-2.79442
FAAH	-3.27561	8.18638	-3.38642	0.0189459	0.0300144	-2.79656
PRKAG2	-3.11473	8.84146	-3.38256	0.0190268	0.0301181	-2.79986
PEA15	27.2229	89.7976	3.38148	0.0190496	0.0301296	-2.80078
SSH3	-12.4159	69.6744	-3.38048	0.0190707	0.0301385	-2.80163
KIRREL1	9.30422	31.5829	3.37815	0.0191197	0.0301914	-2.80362
TRIM32	6.3929	22.7995	3.37697	0.0191447	0.0302064	-2.80463
EIF4G2	66.588	397.798	3.37339	0.0192204	0.0302773	-2.80768
ATXN1L	-3.40056	23.3604	-3.37338	0.0192207	0.0302773	-2.80769
ZNF317	7.97728	40.6279	3.3721	0.019248	0.0302958	-2.80879
HSF2	4.48468	24.4967	3.37124	0.0192662	0.0303	-2.80952
DAPK3	8.78241	36.1756	3.36854	0.0193239	0.0303296	-2.81183
IGFBP4	-13.5077	64.3333	-3.36834	0.019328	0.0303296	-2.812
KIF1B	-3.97793	24.4725	-3.3681	0.0193332	0.0303296	-2.81221
MAP2	-7.63099	31.4798	-3.36744	0.0193474	0.0303296	-2.81277
THEM4	2.94283	12.1927	3.36223	0.0194593	0.0304663	-2.81724
E2F7	-6.80534	15.5658	-3.36192	0.0194659	0.0304663	-2.8175
MYBBP1A	22.5975	94.4022	3.35992	0.0195091	0.0305067	-2.81922
CMIP	7.59305	44.8025	3.3582	0.0195463	0.0305067	-2.82069
DCTN5	2.9758	16.9697	3.35803	0.0195499	0.0305067	-2.82084
RALBP1	-8.85706	33.9032	-3.35782	0.0195544	0.0305067	-2.82101
LARP1	36.2517	249.733	3.35525	0.0196103	0.0305694	-2.82322
ENTR1	18.2095	84.1814	3.35373	0.0196433	0.0305964	-2.82453
ADAP1	-4.20067	14.2723	-3.35227	0.019675	0.0306213	-2.82578
HOXB2	-3.20714	9.00951	-3.35096	0.0197037	0.0306249	-2.82691
GOLGA3	-5.90938	34.8994	-3.35073	0.0197088	0.0306249	-2.82711
WASF1	-5.89999	43.8091	-3.3498	0.019729	0.0306318	-2.8279
SNAP29	-4.18304	20.5888	-3.34781	0.0197726	0.0306751	-2.82961
ALYREF	-34.0429	225.737	-3.34682	0.0197944	0.0306845	-2.83047
BROX	-11.0472	46.1131	-3.34596	0.0198133	0.0306893	-2.83121
CDC25C	-6.03183	17.6263	-3.34393	0.0198579	0.030734	-2.83295
RGS10	8.86348	34.5831	3.34286	0.0198815	0.0307461	-2.83387
ME1	34.4457	233.52	3.34086	0.0199258	0.0307901	-2.8356
NDUFB9	7.37306	53.7153	3.33993	0.0199463	0.0307973	-2.83639
MMACHC	3.00201	8.34362	3.32719	0.0202308	0.0312118	-2.84739
MRPS33	2.87499	17.3417	3.32576	0.0202629	0.0312367	-2.84862
IL1A	-6.48191	8.50094	-3.3243	0.020296	0.0312629	-2.84989
ARNTL2	-4.20493	9.11888	-3.32306	0.020324	0.0312812	-2.85096
KXD1	15.6075	63.6164	3.32176	0.0203534	0.0313018	-2.85209
EPB41L5	-4.25393	11.499	-3.31822	0.0204337	0.0313744	-2.85515
INTS14	11.9032	41.245	3.31806	0.0204375	0.0313744	-2.85529
EIF3H	8.91394	78.9812	3.31755	0.0204489	0.0313744	-2.85573
IFI35	-25.5933	93.4898	-3.31645	0.0204741	0.0313883	-2.85668
LPCAT2	2.5251	12.5533	3.31177	0.0205812	0.0315276	-2.86074
ABCA7	-3.96918	16.1712	-3.30741	0.0206815	0.0316118	-2.86452
TNFRSF1B	-18.5896	38.4004	-3.30554	0.0207246	0.0316118	-2.86614
TXLNA	-10.5061	75.4441	-3.30506	0.0207358	0.0316118	-2.86657
RERE	4.88071	23.7445	3.30498	0.0207376	0.0316118	-2.86663
LXN	-7.42965	23.2492	-3.30485	0.0207406	0.0316118	-2.86674
LRRK1	-2.81329	7.8921	-3.30456	0.0207474	0.0316118	-2.867
SET	-93.7148	366.383	-3.30445	0.0207498	0.0316118	-2.86709
ARHGEF18	3.66669	26.2532	3.30358	0.0207701	0.031618	-2.86785
TNNC1	-17.4127	37.5651	-3.30275	0.0207894	0.0316226	-2.86857
SMC3	-15.0016	122.806	-3.30031	0.0208461	0.0316841	-2.87069
DNAJC13	-9.38808	44.6349	-3.29723	0.0209179	0.0317685	-2.87337
TSC22D1	50.266	125.091	3.29557	0.0209568	0.0318027	-2.87482
SNX9	-3.43669	19.514	-3.29384	0.0209972	0.0318161	-2.87632
LIPH	-6.41049	12.8461	-3.29379	0.0209983	0.0318161	-2.87636
RIMKLB	27.545	155.431	3.29217	0.0210365	0.0318492	-2.87778
COL17A1	-20.7515	64.9352	-3.28179	0.0212822	0.0321961	-2.88683
C19orf25	3.08702	12.9953	3.28052	0.0213124	0.0322168	-2.88794
KIAA1191	27.0081	160.79	3.2796	0.0213344	0.032225	-2.88874
TGDS	-4.28121	12.1057	-3.27619	0.0214162	0.0323236	-2.89173
ODC1	84.0498	275.744	3.27377	0.0214742	0.032386	-2.89385
POF1B	-6.23685	17.343	-3.27204	0.0215159	0.0323963	-2.89536
TBX1	-5.05331	22.3933	-3.2718	0.0215217	0.0323963	-2.89557
FNIP1	3.19194	15.5519	3.27086	0.0215444	0.0323963	-2.89639
KRR1	2.43169	16.7137	3.27046	0.021554	0.0323963	-2.89674
GEMIN6	5.40183	18.4323	3.27004	0.0215643	0.0323963	-2.89711
KMT2E	5.88234	32.3309	3.26786	0.0216171	0.0324472	-2.89902
PFKM	15.1245	51.6786	3.26727	0.0216315	0.0324472	-2.89954
FECH	-4.83139	17.9601	-3.26461	0.021696	0.0325189	-2.90187
ESRRA	16.3606	124.338	3.25663	0.0218913	0.0327864	-2.90888
BACE1	-4.44692	10.8681	-3.25589	0.0219095	0.0327884	-2.90953
GPD1L	-8.41169	38.2458	-3.25338	0.0219714	0.0328558	-2.91173
DTYMK	-13.6839	75.1435	-3.25183	0.0220099	0.0328881	-2.9131
OLFM1	-12.3041	27.7213	-3.24952	0.022067	0.03292	-2.91513
BRD4	6.50211	53.7065	3.24923	0.0220743	0.03292	-2.91539
BDH2	-2.61604	3.8381	-3.24892	0.0220819	0.03292	-2.91566
PHLDA1	10.1554	49.3242	3.24491	0.0221819	0.0330437	-2.91919
ARF4	38.2707	187.336	3.24393	0.0222063	0.0330547	-2.92005
SH3BP5L	5.51884	37.3217	3.24117	0.0222753	0.0331322	-2.92249
MEGF6	-12.2844	24.4174	-3.2383	0.0223476	0.0331505	-2.92502
CHD1	4.25318	32.9594	3.23803	0.0223543	0.0331505	-2.92526
C19orf53	31.1811	184.972	3.23775	0.0223613	0.0331505	-2.9255
COX7C	35.5728	283.385	3.23768	0.0223631	0.0331505	-2.92557
MTARC1	-3.17424	8.83438	-3.2373	0.0223728	0.0331505	-2.92591
DUSP6	10.6655	26.3924	3.23619	0.0224006	0.0331599	-2.92688
ZNF513	12.1144	28.6088	3.23472	0.0224379	0.0331599	-2.92818
FBXO21	-10.4556	37.3072	-3.23435	0.0224472	0.0331599	-2.92851
SKP1	-5.94897	38.5484	-3.23435	0.0224472	0.0331599	-2.92851
MCPH1	2.56586	10.9781	3.23051	0.0225447	0.0332786	-2.9319
RNF144A	-2.58849	4.53633	-3.22785	0.0226123	0.0333401	-2.93425
SFXN5	-3.12067	6.38305	-3.22715	0.0226303	0.0333401	-2.93488
CXCL1	-127.402	214.75	-3.22686	0.0226377	0.0333401	-2.93513
TNS2	-4.45395	8.86012	-3.22527	0.0226784	0.0333748	-2.93654
CALCB	17.0213	37.6232	3.22237	0.0227527	0.0334439	-2.93911
GJB3	-9.03683	31.9722	-3.22209	0.0227597	0.0334439	-2.93935
IL12A	4.0637	4.86928	3.22137	0.0227784	0.0334461	-2.93999
ATP2A2	22.1595	186.053	3.22046	0.0228017	0.0334551	-2.9408
ZC3H15	30.7287	190.341	3.21896	0.0228404	0.0334604	-2.94213
NPTX1	-14.921	55.8247	-3.21867	0.022848	0.0334604	-2.94239
EPC2	2.8977	14.7385	3.21778	0.0228708	0.0334604	-2.94317
GATAD1	-6.26206	26.1663	-3.21766	0.0228741	0.0334604	-2.94328
MYO1C	-11.3689	85.9859	-3.2163	0.0229093	0.0334867	-2.94449
DDAH1	6.95826	21.8878	3.21189	0.0230235	0.0336285	-2.94839
G3BP2	10.5332	41.6638	3.21062	0.0230567	0.0336433	-2.94953
CUTC	20.2168	111.5	3.21018	0.0230682	0.0336433	-2.94992
RABEPK	7.52168	27.4891	3.20649	0.0231647	0.0337588	-2.9532
UBQLN4	-13.0957	69.7566	-3.20442	0.0232191	0.0338024	-2.95504
SPINK13	13.8084	31.7531	3.20403	0.0232294	0.0338024	-2.95539
HSH2D	-3.76491	4.17204	-3.20148	0.0232964	0.0338746	-2.95765
EIF4EBP2	-12.6865	49.3471	-3.1996	0.023346	0.0339214	-2.95932
MTHFD1L	13.114	76.0611	3.19857	0.0233734	0.0339358	-2.96024
ATXN7L3	14.2216	74.8451	3.19592	0.0234436	0.0339978	-2.9626
SNX11	3.61248	19.8674	3.19564	0.023451	0.0339978	-2.96285
ZNRF3	7.53467	24.7244	3.19428	0.0234873	0.0340251	-2.96407
DTX3L	-19.3241	59.3614	-3.19225	0.0235414	0.0340782	-2.96588
KIF12	-2.55102	4.13731	-3.18767	0.0236639	0.0342301	-2.96996
P2RY11	3.64334	7.17124	3.18565	0.0237182	0.0342832	-2.97177
ST13	48.5258	223.511	3.18169	0.0238251	0.0344121	-2.97531
ALG3	17.4756	102.892	3.1806	0.0238546	0.0344291	-2.97628
TRMT2B	-2.39604	11.3397	-3.17897	0.023899	0.0344676	-2.97774
ACSS1	-2.50195	4.09402	-3.17199	0.0240893	0.0347163	-2.98399
CBFA2T3	-2.72348	9.40509	-3.16932	0.0241625	0.034771	-2.98638
CLCN3	-8.40664	39.269	-3.1693	0.0241629	0.034771	-2.9864
PLEKHA7	-2.24776	5.68923	-3.16721	0.0242207	0.0348085	-2.98828
KLF4	34.5816	107.147	3.16706	0.0242247	0.0348085	-2.98841
SRA1	8.26197	43.2793	3.16192	0.0243668	0.0349868	-2.99302
KLC4	-5.50926	17.4895	-3.16091	0.0243948	0.0350012	-2.99393
CDK12	4.84548	36.0243	3.15955	0.0244326	0.0350296	-2.99515
OXCT1	-2.88039	7.72292	-3.15528	0.0245519	0.0351747	-2.99899
FRK	-4.15119	13.1984	-3.1516	0.0246552	0.0352492	-3.00231
RNF114	-22.1215	111.418	-3.15148	0.0246583	0.0352492	-3.00241
CEP250	-4.94324	26.0692	-3.15093	0.0246739	0.0352492	-3.00291
NFIC	9.73387	73.0985	3.15085	0.0246763	0.0352492	-3.00298
TGFBI	-9.79826	49.4715	-3.14909	0.0247257	0.0352939	-3.00456
RRAGB	2.2708	7.67692	3.14768	0.0247656	0.0353133	-3.00584
ZBTB17	5.0381	21.5312	3.14733	0.0247755	0.0353133	-3.00615
URM1	5.71144	26.8572	3.14142	0.0249432	0.0355037	-3.01148
HIKESHI	8.94389	64.2858	3.14133	0.0249456	0.0355037	-3.01156
C1S	-46.4696	215.522	-3.13766	0.0250505	0.035627	-3.01487
ILVBL	-3.77191	22.6265	-3.13623	0.0250915	0.0356446	-3.01617
POLR3G	4.39104	14.1352	3.13544	0.0251141	0.0356446	-3.01688
RPS27L	4.69114	24.8089	3.13494	0.0251286	0.0356446	-3.01733
TUBGCP4	-7.54791	43.9168	-3.13467	0.0251361	0.0356446	-3.01757
XIAP	-4.95418	20.7393	-3.1289	0.0253026	0.0358042	-3.02279
MON1A	2.54714	8.5248	3.12889	0.0253029	0.0358042	-3.0228
NEK8	2.73432	8.66502	3.12825	0.0253214	0.0358042	-3.02338
GM2A	-6.93034	27.929	-3.12782	0.0253338	0.0358042	-3.02377
TSKU	-48.2201	253.288	-3.12759	0.0253406	0.0358042	-3.02398
GSPT1	15.8275	102.647	3.12627	0.0253789	0.0358323	-3.02517
GNL3L	4.57832	13.7002	3.12517	0.0254109	0.0358488	-3.02617
EEF1E1	3.04158	8.6903	3.1246	0.0254274	0.0358488	-3.02668
UBE2E1	20.3367	140.562	3.12324	0.0254671	0.0358787	-3.02792
TTL	-2.77643	10.5159	-3.12131	0.0255232	0.035914	-3.02966
RHOB	270.598	682.018	3.12052	0.0255466	0.035914	-3.03038
HSPA9	27.1275	238.861	3.12049	0.0255474	0.035914	-3.03041
KIF3C	-6.35336	29.7556	-3.11945	0.0255777	0.0359306	-3.03135
WDR74	9.65065	34.6521	3.11409	0.0257353	0.036126	-3.03621
TRIM29	-56.7549	282.993	-3.1129	0.0257704	0.0361491	-3.03729
STX10	-10.8505	53.4905	-3.11213	0.0257933	0.0361509	-3.038
GTPBP3	4.66887	22.8109	3.1116	0.0258088	0.0361509	-3.03847
CWC22	10.5688	63.0727	3.1092	0.0258801	0.0362246	-3.04066
CBX5	-10.8286	36.2914	-3.10015	0.0261502	0.0365765	-3.04889
CAVIN3	-15.0823	37.156	-3.099	0.0261848	0.0365986	-3.04994
UNC5A	-4.42299	12.4316	-3.0972	0.026239	0.036648	-3.05158
SEMA4F	-2.53613	6.58413	-3.09511	0.0263021	0.0366987	-3.05348
TGFB1	-6.42167	17.048	-3.09394	0.0263376	0.0366987	-3.05455
BACE2	28.6575	118.117	3.09383	0.0263408	0.0366987	-3.05465
UBA1	-34.5548	248.74	-3.09297	0.0263669	0.0366987	-3.05544
GNAQ	-4.63936	31.5627	-3.0928	0.0263721	0.0366987	-3.05559
AOC1	-27.5858	64.2734	-3.09226	0.0263884	0.0366987	-3.05608
RPL39L	-17.1476	89.514	-3.08842	0.0265052	0.0368166	-3.05959
CTPS2	-5.36349	22.1025	-3.08823	0.026511	0.0368166	-3.05976
IFRD2	15.2778	103.188	3.08616	0.026574	0.0368778	-3.06165
UAP1	-17.7336	58.0231	-3.08442	0.0266275	0.0369159	-3.06324
SNAPC5	16.9812	60.8062	3.08403	0.0266394	0.0369159	-3.0636
GLS	8.03381	34.1585	3.08263	0.0266823	0.0369491	-3.06487
PXN	-20.2143	110.127	-3.08154	0.0267158	0.0369575	-3.06587
MGA	2.63322	10.5403	3.0812	0.0267264	0.0369575	-3.06618
SRRT	35.3598	134.87	3.08051	0.0267476	0.0369578	-3.06682
PFKFB2	3.37286	20.7327	3.07948	0.0267794	0.0369578	-3.06776
NDRG2	-2.32583	5.88696	-3.07934	0.0267835	0.0369578	-3.06788
IPPK	-3.83819	12.7437	-3.07687	0.0268599	0.0370369	-3.07014
PLEKHB2	-12.2697	71.407	-3.07093	0.0270445	0.0372652	-3.07559
TBC1D2B	-4.42858	15.4811	-3.06941	0.027092	0.0373042	-3.07698
GPD2	-10.3591	61.9513	-3.06812	0.0271322	0.0373331	-3.07816
DAPK1	-6.06949	26.0488	-3.06591	0.0272016	0.0374021	-3.08019
SYNDIG1	-4.94166	6.7377	-3.06156	0.0273383	0.0375637	-3.08418
DST	3.75886	27.7944	3.05772	0.0274597	0.0377039	-3.08771
CENPW	-19.9425	87.9568	-3.05374	0.0275864	0.037851	-3.09137
EMD	22.943	106.447	3.05047	0.0276908	0.0379676	-3.09438
HAUS1	-6.10907	16.6368	-3.04332	0.0279208	0.038256	-3.10096
DYNC2LI1	-3.17119	8.83967	-3.04264	0.0279427	0.0382591	-3.10159
XRN1	-2.41772	11.7216	-3.04081	0.0280022	0.0382816	-3.10328
GAB2	6.52615	24.0979	3.03972	0.0280376	0.0382816	-3.10429
RASSF2	-2.69866	5.19514	-3.03966	0.0280393	0.0382816	-3.10434
SERPINB8	-2.14826	4.44573	-3.03964	0.0280402	0.0382816	-3.10437
HIPK2	-2.57491	5.81025	-3.03911	0.0280574	0.0382816	-3.10486
MYO10	8.3977	50.9075	3.03786	0.0280979	0.0382881	-3.10601
RHBDF2	4.35062	18.4181	3.03775	0.0281015	0.0382881	-3.10611
PKD2	-2.89124	15.3291	-3.03582	0.0281644	0.0383206	-3.10789
FUOM	-11.178	47.5863	-3.03581	0.0281647	0.0383206	-3.1079
ITGA3	-30.6667	169.371	-3.02977	0.0283626	0.0385629	-3.11348
MALSU1	5.85855	29.2132	3.02872	0.0283972	0.0385818	-3.11445
SH3PXD2A	-8.26859	24.6428	-3.02793	0.0284232	0.0385818	-3.11518
PPWD1	-5.02934	22.064	-3.02737	0.0284415	0.0385818	-3.1157
NRIP3	-3.34416	5.64762	-3.02694	0.0284558	0.0385818	-3.1161
MRE11	-5.35359	38.3737	-3.02619	0.0284804	0.0385883	-3.11679
SYNJ2	-3.97546	16.0099	-3.02349	0.0285701	0.0386688	-3.1193
USP33	-5.1432	36.3423	-3.02316	0.0285809	0.0386688	-3.1196
BACH1	7.36279	49.4065	3.0226	0.0285994	0.0386688	-3.12012
COPG2	-4.63991	22.3829	-3.01908	0.0287167	0.0388004	-3.12338
POLB	-4.52292	11.7356	-3.01844	0.0287378	0.0388021	-3.12397
CLDN12	6.12044	24.7871	3.0174	0.0287727	0.0388222	-3.12494
LAMC2	-10.4658	30.5447	-3.01571	0.0288291	0.0388713	-3.1265
AUP1	26.7626	198.855	3.01387	0.0288908	0.0389276	-3.12821
AK3	-10.4465	60.6518	-3.01239	0.0289405	0.0389676	-3.12958
GNA15	-9.96554	30.4698	-3.01152	0.0289698	0.0389801	-3.13039
APLP1	-3.41737	7.20855	-3.0109	0.0289909	0.0389816	-3.13097
TGFB2	5.09871	10.2313	3.00772	0.0290983	0.0390958	-3.13392
CDC40	-4.04672	15.154	-3.00719	0.029116	0.0390958	-3.13441
DENND4A	5.59497	27.0624	3.00643	0.0291419	0.0391035	-3.13512
CCDC134	-2.86425	8.56135	-3.00545	0.029175	0.0391158	-3.13603
CCDC68	-2.14277	4.69386	-3.00456	0.0292052	0.0391158	-3.13686
DHX15	-9.56845	55.7633	-3.00438	0.0292113	0.0391158	-3.13702
KCNC3	3.15362	9.8279	3.00356	0.0292394	0.0391266	-3.13779
CRYL1	-2.43824	4.7074	-2.99714	0.0294586	0.0393656	-3.14376
MAL2	-182.9	532.516	-2.99607	0.0294952	0.0393656	-3.14476
ADAM9	-5.96862	20.7947	-2.99579	0.0295049	0.0393656	-3.14502
ANXA6	-6.10158	24.5578	-2.99528	0.0295224	0.0393656	-3.14549
PRKD3	-5.97294	35.9028	-2.99518	0.0295259	0.0393656	-3.14559
NUFIP2	-10.2821	84.5582	-2.99454	0.0295479	0.0393656	-3.14618
CHST2	4.40512	3.2126	2.9942	0.0295595	0.0393656	-3.1465
TENM1	6.32571	16.6687	2.99155	0.0296512	0.0394363	-3.14897
MFSD14B	-8.98682	49.3163	-2.99147	0.029654	0.0394363	-3.14905
TEAD2	-8.24518	32.6931	-2.9909	0.0296734	0.0394363	-3.14958
SGSM2	-3.00617	16.2942	-2.98944	0.029724	0.0394765	-3.15094
NME1	25.944	113.659	2.98567	0.0298549	0.0396234	-3.15445
USP34	5.77592	39.2436	2.98295	0.0299498	0.0397222	-3.15699
VPS4A	-3.7655	18.598	-2.98118	0.0300119	0.0397579	-3.15865
LURAP1L	-4.0114	15.3786	-2.98102	0.0300175	0.0397579	-3.1588
PTPRA	-10.4754	66.1579	-2.97714	0.0301537	0.0399111	-3.16243
ABHD12	-7.86963	52.5072	-2.97451	0.0302464	0.0399831	-3.16489
FGB	6.61937	6.67578	2.97444	0.0302491	0.0399831	-3.16496
CFAP20	-8.63998	35.4636	-2.9733	0.0302892	0.0400089	-3.16602
ITSN2	-3.83786	23.3121	-2.97151	0.0303527	0.040026	-3.1677
MYH10	-15.2593	65.3724	-2.9714	0.0303567	0.040026	-3.1678
DNAJB14	-2.83353	11.1991	-2.9712	0.0303638	0.040026	-3.16799
FABP5	20.082	72.968	2.97024	0.0303976	0.0400434	-3.16888
ZDHHC20	-6.99986	44.0503	-2.9695	0.0304239	0.040051	-3.16958
TCEA1	-33.7406	101.495	-2.96868	0.0304532	0.0400624	-3.17035
ABCB1	4.15793	9.5318	2.96125	0.030719	0.0403847	-3.17731
KMT5B	3.208	19.7679	2.96056	0.0307437	0.04039	-3.17796
CEBPZ	31.7623	166.404	2.95823	0.0308279	0.0404682	-3.18015
ZNF627	3.83829	9.58347	2.95776	0.0308448	0.0404682	-3.18059
TRIO	3.78199	25.0973	2.95673	0.0308818	0.0404895	-3.18155
DNPEP	-5.36357	37.6075	-2.95278	0.0310251	0.04065	-3.18527
TPD52L2	17.3698	82.2976	2.94795	0.0312012	0.0408533	-3.18981
CEP57	11.7045	56.6894	2.94675	0.0312451	0.0408545	-3.19094
WDR12	3.26508	16.8667	2.94639	0.0312584	0.0408545	-3.19128
EIF2B5	4.69621	28.3359	2.94612	0.0312684	0.0408545	-3.19154
QTRT2	3.51963	20.7304	2.94563	0.0312861	0.0408545	-3.19199
FAM222B	3.59133	24.3377	2.94296	0.0313842	0.0409552	-3.19451
KNTC1	-3.93186	24.5696	-2.9412	0.031449	0.0410122	-3.19616
PEG10	120.405	320.498	2.94049	0.0314753	0.041019	-3.19683
MACIR	-5.62555	27.0109	-2.93908	0.0315277	0.0410598	-3.19817
GIPC1	10.3123	43.6847	2.9382	0.0315601	0.0410746	-3.19899
COL16A1	-2.57774	5.29696	-2.93726	0.0315949	0.0410923	-3.19988
VPS13D	-2.44811	12.5283	-2.93387	0.0317209	0.0412156	-3.20308
ZIC2	-7.71567	33.3383	-2.93357	0.031732	0.0412156	-3.20336
WDR61	-4.37755	23.994	-2.93253	0.0317708	0.0412202	-3.20434
MCM5	-4.45318	36.5434	-2.9323	0.0317796	0.0412202	-3.20456
SMUG1	3.88623	12.0105	2.93178	0.0317991	0.0412202	-3.20506
DZIP1	2.48724	12.372	2.929	0.031903	0.0413199	-3.20768
ASF1B	-30.5752	103.162	-2.92859	0.0319184	0.0413199	-3.20807
SLC16A3	-24.5953	106.957	-2.92706	0.0319757	0.0413666	-3.20951
PPIF	-108.668	358.001	-2.92442	0.032075	0.0414614	-3.212
TDG	5.05817	34.1642	2.92398	0.0320916	0.0414614	-3.21242
POLH	-2.6398	7.22589	-2.92195	0.0321683	0.0415329	-3.21434
TMED9	-24.8127	152.494	-2.92027	0.0322321	0.0415878	-3.21593
DHX34	12.4972	47.1711	2.91664	0.03237	0.041738	-3.21936
SFXN2	-4.09475	10.0551	-2.91492	0.0324356	0.0417949	-3.22099
AREL1	-5.12239	20.8732	-2.9114	0.0325705	0.0419409	-3.22433
ZDHHC16	11.5158	68.079	2.90976	0.0326335	0.0419944	-3.22589
CDS1	-9.98749	37.6714	-2.90764	0.0327151	0.0420506	-3.2279
DNAJB2	4.30669	13.1383	2.9075	0.0327204	0.0420506	-3.22803
PCBP2	-12.1049	92.7009	-2.90572	0.0327891	0.042111	-3.22972
CXCL5	-25.1593	57.4236	-2.9017	0.0329447	0.042283	-3.23353
IFT27	-2.71924	11.5863	-2.90085	0.0329777	0.0422891	-3.23434
ETF1	16.7729	160.989	2.90005	0.0330092	0.0422891	-3.23511
ATG12	2.88948	12.9134	2.89991	0.0330146	0.0422891	-3.23524
EEF1B2	88.6723	574.196	2.89898	0.0330505	0.0423073	-3.23612
POLR1F	9.88459	44.6457	2.89751	0.0331079	0.0423529	-3.23751
POC5	3.82435	15.9558	2.89664	0.0331423	0.042369	-3.23835
TMC6	-5.74878	31.8108	-2.89501	0.0332058	0.0424224	-3.23989
SYDE1	4.14895	11.916	2.89328	0.0332736	0.0424811	-3.24154
DCUN1D5	7.49555	33.2176	2.89234	0.0333109	0.0425009	-3.24244
PLIN3	-15.755	97.5701	-2.88998	0.0334036	0.0425811	-3.24468
SLC1A3	2.95673	5.95128	2.88963	0.0334176	0.0425811	-3.24502
ELK1	8.19971	31.6083	2.88854	0.0334607	0.0426082	-3.24606
FAM53C	6.47881	26.1843	2.88696	0.033523	0.0426597	-3.24756
FIGNL1	-7.95093	39.4044	-2.88597	0.0335623	0.0426818	-3.2485
FAM114A1	-2.80886	6.88584	-2.88357	0.0336578	0.0427753	-3.25079
UACA	-3.04347	16.0355	-2.88236	0.0337058	0.0427845	-3.25194
CCDC186	-2.37054	11.645	-2.88228	0.033709	0.0427845	-3.25202
EVI5	2.42965	8.99028	2.88109	0.0337566	0.0428009	-3.25316
AGO4	-2.94672	8.84147	-2.88086	0.0337659	0.0428009	-3.25338
COL5A3	-6.0412	19.4728	-2.8802	0.0337919	0.0428061	-3.254
GDI1	6.5883	48.3671	2.87866	0.0338536	0.0428563	-3.25547
BAIAP2	-4.44176	25.3365	-2.87228	0.0341103	0.0431532	-3.26157
CHST13	-5.49348	9.69543	-2.86975	0.0342124	0.0432303	-3.26398
PAM	-2.48257	14.5194	-2.86967	0.0342156	0.0432303	-3.26406
RNF24	7.41961	41.9213	2.8675	0.0343038	0.0433135	-3.26614
SERTAD2	9.07065	47.6534	2.86519	0.0343976	0.0434039	-3.26834
[truncated: 404 more rows]

## Sheet: PANC1_siSOX9_genes_PADOG
Identifier	logFC	AveExpr	t	P.Value	adj.P.Val	B
[truncated: 4,859 more rows]
