# Supplementary material for: Deciphering of SOX9 Functions in Pancreatic Cancer Cells
Source: Int J Mol Sci. 2025 Mar 15;26(6):2652. doi: 10.3390/ijms26062652 (PMC11941869; doi:10.3390/ijms26062652)
Supplement: Supplementary file 1 [file ijms-26-02652-s001.zip › Table S9.xlsx]

## Sheet: Title
Supplementary table S9. Colo375-siSOX9 Reactome PADOG analysis

## Sheet: Colo375-siSOX9_genes _PADOG
Identifier	logFC	AveExpr	t	P.Value	adj.P.Val	B
ABHD17C	-44.9135	64.3884	-24.6694	1.67234e-06	0.00198331	0.537421
CDC42EP4	-29.8095	115.872	-23.7259	2.0373e-06	0.00198331	0.523957
ATP13A2	-19.4079	30.3531	-17.7706	8.7609e-06	0.00385862	0.387985
GIT1	-36.915	61.0771	-16.7478	1.18015e-05	0.00385862	0.350431
TNFRSF10B	-38.2579	66.247	-16.6669	1.20923e-05	0.00385862	0.347187
ST14	-66.5356	106.54	-16.5393	1.25678e-05	0.00385862	0.341991
APOBEC3B	-40.954	51.8194	-16.2068	1.39164e-05	0.00385862	0.327922
F11R	-46.8464	47.609	-15.7907	1.58546e-05	0.00385862	0.309189
KCNK1	-15.972	35.7152	-15.284	1.8669e-05	0.00403873	0.284504
IGSF3	-21.4283	32.9724	-14.9377	2.09373e-05	0.00407649	0.266348
FZD6	-23.6225	35.725	-13.0744	4.06956e-05	0.0050468	0.146298
CKS1B	-39.205	95.8845	-13.0218	4.15193e-05	0.0050468	0.142257
SPTSSA	-59.6352	79.9807	-12.984	4.21237e-05	0.0050468	0.139326
SMC1A	-58.3274	105.737	-12.9482	4.27062e-05	0.0050468	0.136529
TSPAN15	-13.9213	58.5097	-12.8602	4.41779e-05	0.0050468	0.129574
CD9	-33.191	80.523	-12.7517	4.60772e-05	0.0050468	0.120826
LPAR1	16.488	48.3425	12.6093	4.87201e-05	0.0050468	0.109054
DPM2	-14.0047	37.4835	-12.5364	5.01416e-05	0.0050468	0.1029
PSME3	-115.703	94.1299	-12.5177	5.05145e-05	0.0050468	0.101306
APRT	42.9592	224.595	12.4524	5.18418e-05	0.0050468	0.0956954
FSCN1	-143.913	118.853	-12.3247	5.45608e-05	0.00505856	0.0845011
LASP1	-90.7554	159.469	-11.9101	6.46377e-05	0.0055765	0.0460699
CAPG	-73.7035	121.038	-11.8151	6.72513e-05	0.0055765	0.0367838
CERK	-22.5648	38.9195	-11.7629	6.87396e-05	0.0055765	0.0316067
COPG1	-34.4177	190.534	-11.4917	7.71353e-05	0.00598381	0.00376504
EPHB3	-12.7511	30.9976	-11.4033	8.01305e-05	0.00598381	-0.0056585
MAGT1	-22.754	43.7621	-11.1844	8.81667e-05	0.00598381	-0.0297887
LPCAT3	12.7949	64.0639	11.16	8.91227e-05	0.00598381	-0.0325561
ECE1	-21.9082	40.7283	-11.1478	8.96039e-05	0.00598381	-0.033941
KRT6A	-26.3381	24.2766	-11.0833	9.22005e-05	0.00598381	-0.0413271
ATAD2	-19.3627	98.8148	-11.0018	9.56168e-05	0.00600535	-0.0508266
HIPK3	-9.48374	28.3548	-10.6912	0.000110075	0.00623939	-0.088587
RBBP8	17.7934	73.4656	10.6892	0.000110174	0.00623939	-0.088833
SZRD1	-18.7336	121.867	-10.5496	0.00011752	0.00623939	-0.106686
APH1A	-55.1125	127.011	-10.5003	0.000120255	0.00623939	-0.113131
RAB11FIP1	-19.705	28.6022	-10.4156	0.000125128	0.00623939	-0.124361
AIMP2	26.7192	97.551	10.325	0.0001306	0.00623939	-0.136613
FAAH2	-10.6211	20.6441	-10.2477	0.000135497	0.00623939	-0.147271
PLAU	-69.9495	106.242	-10.2427	0.000135824	0.00623939	-0.147973
ZNF384	9.77925	42.2963	10.2309	0.000136594	0.00623939	-0.149621
ARFGEF1	-8.62198	18.7634	-10.1594	0.000141362	0.00623939	-0.159684
EIF5	36.6065	144.181	10.1565	0.000141562	0.00623939	-0.160102
ZSCAN21	11.557	30.0882	10.1142	0.000144478	0.00623939	-0.166131
H2BC12	28.1384	41.9208	10.1045	0.000145158	0.00623939	-0.167523
TOR1B	9.54634	24.9258	10.0621	0.000148178	0.00623939	-0.173657
JAGN1	-12.205	56.7332	-10.0345	0.000150178	0.00623939	-0.177671
DYNC2I2	-20.8582	100.224	-10.0108	0.000151925	0.00623939	-0.181145
PKMYT1	-12.5817	38.0898	-9.98542	0.000153822	0.00623939	-0.184886
MMP14	-55.7786	134.665	-9.91274	0.00015941	0.00628008	-0.195718
CDC6	-31.8265	61.372	-9.88914	0.000161276	0.00628008	-0.199275
MARCHF7	7.6257	59.5759	9.68787	0.000178293	0.00648999	-0.230427
FTH1	-1589.28	5641.62	-9.59021	0.000187313	0.00648999	-0.246082
C3	-39.7419	43.8148	-9.58339	0.000187963	0.00648999	-0.247189
MGAT4B	-80.3239	180.268	-9.56774	0.000189465	0.00648999	-0.249737
PITPNA	-21.2739	40.3271	-9.56511	0.000189719	0.00648999	-0.250165
PLXND1	-21.6278	36.4419	-9.55964	0.000190248	0.00648999	-0.251058
DEGS1	-43.0824	70.5621	-9.55686	0.000190517	0.00648999	-0.251512
DHTKD1	-25.3382	42.8675	-9.52366	0.000193772	0.00648999	-0.256962
IREB2	-21.1934	37.1901	-9.4463	0.000201615	0.00648999	-0.269828
SWAP70	-7.75038	9.58711	-9.412	0.000205212	0.00648999	-0.275607
IRS2	28.575	67.7295	9.34418	0.000212553	0.00648999	-0.28718
FKBP9	-23.2386	78.1208	-9.27527	0.000220331	0.00648999	-0.299132
KLHDC10	-9.81555	17.8414	-9.24526	0.000223824	0.00648999	-0.304401
SLPI	-514.703	850.374	-9.21032	0.000227974	0.00648999	-0.310582
SPG21	28.6765	95.5461	9.18361	0.000231209	0.00648999	-0.315344
WNT7B	12.7253	63.5785	9.17799	0.000231895	0.00648999	-0.316349
GOLT1B	16.2532	34.4959	9.17692	0.000232027	0.00648999	-0.316541
DCAF7	-41.3555	93.0014	-9.17508	0.000232253	0.00648999	-0.316871
KRT8	-190.357	822.139	-9.16071	0.000234025	0.00648999	-0.319451
SLC11A2	-8.28059	15.3976	-9.14619	0.000235831	0.00648999	-0.322067
SPINT1	-52.293	295.032	-9.13952	0.000236666	0.00648999	-0.32327
UBE2Q1	-9.24484	66.3313	-9.10379	0.000241203	0.00652252	-0.329758
MYBL2	-64.3172	305.761	-8.96487	0.000259847	0.00678255	-0.355527
AP1S1	-184.425	374.022	-8.96342	0.00026005	0.00678255	-0.3558
FGD1	-11.1895	14.3338	-8.92526	0.000265472	0.00678255	-0.363036
LRG1	-9.75536	19.5655	-8.90864	0.000267875	0.00678255	-0.366208
EIF2AK1	-46.7545	75.6898	-8.88046	0.000272009	0.00678255	-0.371618
LMNB2	-85.3502	174.281	-8.86355	0.000274526	0.00678255	-0.374882
SRD5A1	-14.4327	53.19	-8.85822	0.000275326	0.00678255	-0.375915
CEACAM5	-15.9065	16.4438	-8.83449	0.000278918	0.00678255	-0.380526
SECISBP2	-8.33015	15.0334	-8.80733	0.000283097	0.00678255	-0.385835
BLOC1S6	-16.3198	24.7215	-8.79094	0.000285654	0.00678255	-0.389057
SHOC2	-13.8804	34.3077	-8.7494	0.00029226	0.00685578	-0.39728
ELOVL7	-9.7478	9.78053	-8.71301	0.000298196	0.00691177	-0.404555
TST	-24.7786	55.727	-8.67535	0.000304491	0.00693862	-0.412154
LITAF	30.6484	224.865	8.66363	0.000306482	0.00693862	-0.414533
CTNNBIP1	-9.05772	13.9436	-8.60071	0.000317438	0.00701968	-0.427427
SERINC5	-14.3938	27.075	-8.59006	0.00031934	0.00701968	-0.429631
BIRC2	-106.779	509.212	-8.55712	0.000325301	0.00701968	-0.43648
TNKS2	-10.2035	54.6363	-8.55447	0.000325786	0.00701968	-0.437033
IL4R	-19.4728	85.9467	-8.54196	0.00032809	0.00701968	-0.439652
DYNC1LI2	-17.6269	37.8151	-8.51196	0.000333692	0.00706195	-0.445965
CPSF7	12.6907	77.753	8.44895	0.000345832	0.00716405	-0.45938
GTF2H1	8.09895	27.8879	8.44872	0.000345876	0.00716405	-0.459429
MYL12B	-185.161	416.414	-8.30947	0.000374614	0.00761526	-0.489848
SPTAN1	-13.5111	75.1669	-8.29929	0.000376823	0.00761526	-0.492114
RBBP4	-20.3088	44.8794	-8.27807	0.000381479	0.00761526	-0.496858
CEACAM6	-26.6211	26.2472	-8.24711	0.000388396	0.00761526	-0.503826
PPP2R5A	-16.1592	95.6294	-8.2081	0.000397322	0.00761526	-0.512683
RAD54L	-14.0559	44.433	-8.11908	0.000418617	0.00761526	-0.533229
TFDP1	-22.0566	121.184	-8.11298	0.000420124	0.00761526	-0.534654
SLC39A6	103.822	316.831	8.08055	0.000428251	0.00761526	-0.54227
EEF1A2	-6.48075	13.6047	-8.02839	0.000441716	0.00761526	-0.554653
MLX	20.1455	60.0648	7.99454	0.000450721	0.00761526	-0.562778
CMBL	-33.8185	179.532	-7.97697	0.000455479	0.00761526	-0.567023
ASAP2	-23.2799	80.1928	-7.97163	0.000456938	0.00761526	-0.568317
PPIL1	26.5081	96.7113	7.93836	0.000466151	0.00761526	-0.576423
SNTA1	-10.2001	21.5775	-7.93369	0.000467462	0.00761526	-0.577566
SMCO4	-25.6284	42.4582	-7.93013	0.000468464	0.00761526	-0.578439
ERGIC1	24.2931	71.811	7.92265	0.000470577	0.00761526	-0.580273
FCHSD2	-6.00594	24.7676	-7.912	0.000473605	0.00761526	-0.582893
S100A9	-37.6476	84.8257	-7.89699	0.000477914	0.00761526	-0.586598
FUT2	-6.49836	13.5065	-7.88124	0.000482483	0.00761526	-0.5905
DESI2	10.7393	83.4277	7.86777	0.000486434	0.00761526	-0.593851
ACTN4	-105.43	568.89	-7.8451	0.000493168	0.00761526	-0.599517
CASP7	-16.9832	27.5451	-7.82865	0.000498123	0.00761526	-0.603649
CNOT11	-17.9254	71.866	-7.79891	0.000507234	0.00761526	-0.611166
MYH14	-64.5686	175.187	-7.79482	0.000508502	0.00761526	-0.612204
CDR2L	-68.1752	145.11	-7.79294	0.000509085	0.00761526	-0.612681
LGMN	-10.8831	39.137	-7.78874	0.000510394	0.00761526	-0.61375
MIEN1	13.5134	80.7046	7.77772	0.000513845	0.00761526	-0.616557
ALPG	-63.8461	63.4145	-7.75549	0.000520889	0.00761526	-0.622244
NSD1	-9.74122	43.9965	-7.73962	0.000525988	0.00761526	-0.626325
ECI2	-8.34288	22.3228	-7.7067	0.000536755	0.00761526	-0.634844
PIK3CB	-12.8179	39.9874	-7.69942	0.000539171	0.00761526	-0.636739
PALM	-27.3298	49.9994	-7.69498	0.00054065	0.00761526	-0.637894
MSN	-74.7829	266.253	-7.69362	0.000541107	0.00761526	-0.638251
CAPN1	-26.2113	107.358	-7.69053	0.000542138	0.00761526	-0.639056
CMPK1	-41.5658	145.892	-7.67482	0.000547433	0.00761526	-0.643167
DAZAP2	24.61	107.721	7.67407	0.000547684	0.00761526	-0.643361
RALGAPA2	-14.3345	31.7717	-7.66606	0.000550409	0.00761526	-0.645464
CPM	24.8583	56.1454	7.66532	0.00055066	0.00761526	-0.645658
TRMT61A	8.35508	23.1683	7.66062	0.000552267	0.00761526	-0.646894
ZFAND2A	10.141	32.3615	7.6509	0.000555606	0.00761526	-0.649454
VAMP3	-14.0385	72.7868	-7.62614	0.000564223	0.00761526	-0.656008
PGD	-562.364	1198.36	-7.62276	0.000565412	0.00761526	-0.656906
CLDN3	-49.5044	63.9177	-7.6214	0.000565891	0.00761526	-0.657268
MAP3K1	-9.18621	16.9668	-7.61583	0.000567857	0.00761526	-0.658749
SRI	60.5659	206.048	7.60986	0.000569975	0.00761526	-0.66034
PDE4D	13.3316	36.0614	7.58922	0.000577363	0.00761526	-0.665857
TCF3	-17.9106	74.7675	-7.58904	0.000577427	0.00761526	-0.665905
ZDHHC7	-18.7429	56.2092	-7.58503	0.000578879	0.00761526	-0.666982
TMSB10	-1685.51	5313.25	-7.58315	0.000579557	0.00761526	-0.667485
PSMG1	34.2677	128.699	7.58011	0.000580661	0.00761526	-0.668302
ABL1	-7.97708	42.5116	-7.57869	0.000581178	0.00761526	-0.668685
GMCL1	-9.29488	30.6243	-7.57787	0.000581475	0.00761526	-0.668904
PELI2	10.956	49.8008	7.55922	0.00058831	0.00761526	-0.673934
LIG1	-15.0928	63.0422	-7.55258	0.000590765	0.00761526	-0.675729
PICALM	76.8597	305.445	7.54479	0.000593661	0.00761526	-0.67784
CNIH1	12.7758	73.0953	7.54446	0.000593786	0.00761526	-0.677931
KRT7	-340.065	543.808	-7.54306	0.000594305	0.00761526	-0.678309
NET1	-20.8511	100.427	-7.5425	0.000594514	0.00761526	-0.678461
NUP58	-18.0151	38.9164	-7.51381	0.000605347	0.00764189	-0.686279
SUN1	-28.3718	104.857	-7.50812	0.000607523	0.00764189	-0.687837
SGK1	75.9986	119.089	7.50591	0.000608369	0.00764189	-0.688441
NSRP1	11.1118	50.9179	7.44882	0.000630754	0.00785684	-0.704208
SUZ12	-22.3842	64.9463	-7.43392	0.000636758	0.00785684	-0.708364
ZBTB42	-5.48134	5.51011	-7.39538	0.000652595	0.00785684	-0.719186
ZNF622	19.7568	95.268	7.39374	0.000653279	0.00785684	-0.719649
ADIRF	-96.9873	413.638	-7.39266	0.000653731	0.00785684	-0.719955
NAT10	12.3199	75.2002	7.38667	0.000656241	0.00785684	-0.721649
FGFBP1	-7.33909	6.926	-7.37551	0.000660943	0.00785684	-0.72481
NCK2	-9.66902	17.1536	-7.36569	0.000665117	0.00785684	-0.727601
TOMM34	-31.8682	73.7344	-7.36478	0.000665504	0.00785684	-0.72786
WTAP	-9.74345	46.2257	-7.36401	0.000665834	0.00785684	-0.72808
GPX3	-71.1024	166.517	-7.32973	0.000680663	0.00795956	-0.737882
SOX15	-25.948	78.2411	-7.31418	0.000687515	0.00795956	-0.742357
TMOD3	-11.6805	51.9971	-7.30201	0.000692936	0.00795956	-0.745873
TMEM94	-12.7941	43.1695	-7.29907	0.000694257	0.00795956	-0.746726
SLC4A4	-6.33139	15.2365	-7.29704	0.000695166	0.00795956	-0.747313
PODXL	-21.286	26.4696	-7.28709	0.000699653	0.00795956	-0.750201
TNFRSF21	-96.8572	200.427	-7.27938	0.000703155	0.00795956	-0.752444
PPP2R5D	-15.2501	50.6457	-7.26627	0.000709152	0.00798104	-0.756266
SPCS3	-16.0545	40.667	-7.24612	0.000718494	0.00803969	-0.762171
ACVR1B	-8.17373	22.9176	-7.23622	0.000723138	0.00804542	-0.765085
SEC14L4	6.08103	15.0193	7.20128	0.000739806	0.0081841	-0.775425
SMG7	-16.0968	58.8157	-7.18346	0.000748479	0.00820397	-0.780735
RIOK3	12.1008	55.0511	7.16977	0.000755226	0.00820397	-0.784833
FOXA1	-9.95876	33.2172	-7.1658	0.000757197	0.00820397	-0.786026
USP10	15.5151	119.454	7.16327	0.000758457	0.00820397	-0.786786
ERBB2	-9.55778	30.3747	-7.14504	0.0007676	0.00825661	-0.792277
HSBP1	-11.3948	25.7258	-7.13674	0.000771804	0.00825661	-0.794785
LIMCH1	24.3745	59.8587	7.11002	0.000785528	0.0083015	-0.8029
BUD23	-32.0165	53.5455	-7.1002	0.000790644	0.0083015	-0.805896
BASP1	264.799	475.604	7.0929	0.000794469	0.0083015	-0.808127
MED10	17.4714	70.8311	7.08542	0.000798418	0.0083015	-0.810422
KCNK15	-19.8874	24.9775	-7.08376	0.000799294	0.0083015	-0.810929
PLCB3	-10.5364	36.0676	-7.07945	0.000801583	0.0083015	-0.812254
NEMP1	-6.72858	26.898	-7.05216	0.000816242	0.00835721	-0.820671
CD24	-7.80484	24.3738	-7.03642	0.000824841	0.00835721	-0.825554
ARRDC1	-6.29967	26.2357	-7.02664	0.00083024	0.00835721	-0.8286
RNF139	21.8255	67.9589	7.01383	0.00083737	0.00835721	-0.832599
KREMEN1	-13.7635	20.5389	-7.0133	0.000837668	0.00835721	-0.832765
ABHD11	-31.2393	100.781	-7.00833	0.000840454	0.00835721	-0.834321
DNA2	-7.11565	33.8972	-6.9963	0.00084725	0.00835721	-0.838097
UPP1	18.9085	36.8725	6.98946	0.000851138	0.00835721	-0.840247
NAB1	-34.1823	86.748	-6.98422	0.000854138	0.00835721	-0.841901
B3GNT3	-16.3533	65.8801	-6.9778	0.000857821	0.00835721	-0.843925
PNKD	-11.5544	73.3929	-6.97528	0.000859277	0.00835721	-0.844723
PI4K2B	-14.0451	23.5838	-6.97075	0.000861893	0.00835721	-0.846155
OPN3	129.901	335.579	6.96925	0.000862763	0.00835721	-0.84663
IRF6	-57.0231	174.011	-6.94846	0.000874912	0.00843294	-0.853231
SLC37A1	-9.62137	18.128	-6.93289	0.000884144	0.00847995	-0.8582
CKB	-72.1521	221.543	-6.9131	0.000896044	0.00855195	-0.864545
RAP2B	-22.0439	27.6208	-6.89968	0.000904225	0.00856827	-0.868869
EIF2AK4	-9.89982	34.134	-6.89588	0.000906556	0.00856827	-0.870096
ARNT	-9.01574	34.2927	-6.88346	0.000914226	0.00859903	-0.874115
DGKA	-6.19095	22.5128	-6.87228	0.000921194	0.00862291	-0.877743
MRPL45	6.6122	19.0852	6.85013	0.000935188	0.00870015	-0.884966
ATP6V0E1	36.0481	182.876	6.84323	0.000939602	0.00870015	-0.887227
ASRGL1	-7.67266	14.4269	-6.8322	0.0009467	0.00870015	-0.890845
KDELR3	-12.1822	33.3776	-6.83124	0.00094732	0.00870015	-0.89116
MAP7	17.4196	108.146	6.81982	0.000954744	0.00872717	-0.894921
POLR2D	6.76837	32.3848	6.79955	0.000968094	0.00880784	-0.901625
DOCK6	7.35447	29.1856	6.76914	0.000988539	0.00895202	-0.911755
DCLK2	7.15831	8.6016	6.75316	0.000999484	0.00895423	-0.917111
ADA	-18.5653	33.6113	-6.74948	0.00100202	0.00895423	-0.918345
KITLG	8.27802	45.1396	6.74868	0.00100258	0.00895423	-0.918617
NIPSNAP1	-19.4554	76.0851	-6.73272	0.00101369	0.00896667	-0.923996
SSU72	-17.2159	46.8972	-6.72889	0.00101638	0.00896667	-0.925289
SH3BP1	-5.84178	14.6484	-6.72689	0.00101779	0.00896667	-0.925967
PPP2R1A	-41.3106	231.735	-6.7081	0.00103112	0.00903122	-0.93234
LSR	-31.8065	151.062	-6.70257	0.00103508	0.00903122	-0.934221
TCEAL8	11.3119	42.6428	6.69249	0.00104235	0.00903122	-0.937659
EPN3	-5.70895	16.7472	-6.69068	0.00104367	0.00903122	-0.938279
EPS8L1	-7.31815	9.41302	-6.66885	0.00105964	0.00903576	-0.945759
TNFAIP2	-50.3358	125.838	-6.66333	0.00106373	0.00903576	-0.947659
ERGIC2	-16.7357	47.1258	-6.65624	0.00106901	0.00903576	-0.950104
VILL	-10.6624	12.9905	-6.65424	0.0010705	0.00903576	-0.950794
SNTB2	-6.37198	9.34843	-6.6512	0.00107277	0.00903576	-0.951842
PIP4K2C	17.2604	47.8169	6.64662	0.00107622	0.00903576	-0.953427
SLC17A5	15.0069	36.257	6.646	0.00107668	0.00903576	-0.95364
WFDC2	-11.4994	35.6553	-6.62522	0.00109245	0.00912879	-0.960851
PUSL1	-12.1517	31.3307	-6.59893	0.0011128	0.0091984	-0.970031
PAK1IP1	70.1698	205.694	6.59629	0.00111487	0.0091984	-0.970957
DTX4	-7.87258	16.0238	-6.57846	0.00112894	0.0091984	-0.977224
CLIP2	-23.2707	107.72	-6.56843	0.00113696	0.0091984	-0.980766
CDKN2AIPNL	-12.1912	35.9021	-6.56646	0.00113854	0.0091984	-0.981461
POLDIP3	-25.6126	103.1	-6.5582	0.00114521	0.0091984	-0.984388
ERAP1	-9.59366	30.6176	-6.5504	0.00115153	0.0091984	-0.987153
RARS2	5.31312	36.7771	6.54919	0.00115252	0.0091984	-0.987583
RCN1	-16.6791	45.4374	-6.53236	0.00116634	0.0091984	-0.993577
BCR	-8.10506	34.9069	-6.53196	0.00116667	0.0091984	-0.99372
PTK2	-18.3313	65.616	-6.53182	0.00116679	0.0091984	-0.99377
HSPA5	-254.779	682.834	-6.5193	0.0011772	0.0091984	-0.998248
SKAP2	10.6452	27.1479	6.51539	0.00118047	0.0091984	-0.99965
RALB	-30.6142	55.6751	-6.51103	0.00118413	0.0091984	-1.00121
CTSH	-6.59177	14.2913	-6.50926	0.00118562	0.0091984	-1.00185
TMEM30B	-7.7535	10.5383	-6.5003	0.0011932	0.0091984	-1.00507
LIFR	14.9773	46.0342	6.49288	0.00119953	0.0091984	-1.00775
ULBP2	-6.4317	15.5627	-6.48815	0.00120357	0.0091984	-1.00946
SRPRA	32.1692	61.7693	6.48788	0.00120381	0.0091984	-1.00956
TASOR2	12.5823	44.9779	6.4877	0.00120396	0.0091984	-1.00962
CD46	39.5113	208.98	6.47698	0.0012132	0.0091984	-1.0135
TMX2	33.9592	136.804	6.47647	0.00121365	0.0091984	-1.01369
CCDC120	-6.2621	16.6188	-6.47423	0.00121558	0.0091984	-1.0145
HSPA13	-34.4229	71.5289	-6.47313	0.00121654	0.0091984	-1.0149
ALPP	-148.585	194.093	-6.47043	0.00121889	0.0091984	-1.01588
GNG12	14.3913	97.0199	6.46472	0.00122387	0.00920032	-1.01795
ESCO1	6.54311	39.3279	6.44921	0.00123754	0.00924744	-1.02361
CAPN2	-30.7117	87.4572	-6.44684	0.00123964	0.00924744	-1.02447
XPO1	-11.5292	68.9323	-6.43823	0.00124731	0.00926915	-1.02762
LMAN1	-18.0311	75.3263	-6.42037	0.00126342	0.00934074	-1.03419
KIF3B	12.5317	67.8449	6.41204	0.00127101	0.00934074	-1.03725
BTBD3	96.6133	267.293	6.40712	0.00127552	0.00934074	-1.03907
KLK1	-4.71217	9.21996	-6.40234	0.00127991	0.00934074	-1.04084
KLK13	-6.60123	8.83498	-6.40124	0.00128093	0.00934074	-1.04125
SNRPA1	-14.0832	80.3879	-6.38433	0.00129666	0.00942013	-1.04752
AHR	36.3023	80.8586	6.36837	0.0013117	0.00949002	-1.05347
MMP15	-53.8847	90.4396	-6.36322	0.0013166	0.00949002	-1.0554
NOB1	34.1887	134.933	6.35872	0.0013209	0.00949002	-1.05708
LRRC45	-7.53765	18.9942	-6.33092	0.00134783	0.00953137	-1.06754
NUCB2	-7.39227	22.6369	-6.32973	0.001349	0.00953137	-1.06799
MANF	-43.63	135.496	-6.3292	0.00134951	0.00953137	-1.06819
TYW1	6.94454	30.3931	6.32593	0.00135273	0.00953137	-1.06942
ZNF202	15.1026	39.9554	6.32388	0.00135475	0.00953137	-1.0702
CDC23	-7.62609	29.4805	-6.32258	0.00135603	0.00953137	-1.07069
NUCB1	-65.8339	248.756	-6.31552	0.00136302	0.00954605	-1.07336
GNB2	-86.3745	373.785	-6.30213	0.0013764	0.00960517	-1.07845
TBC1D13	-8.13548	21.3937	-6.27888	0.00139999	0.00969789	-1.08733
DCAKD	-9.22543	44.2103	-6.27726	0.00140164	0.00969789	-1.08795
B4GALT3	-15.765	38.2412	-6.27411	0.00140488	0.00969789	-1.08915
COL6A2	-5.79365	11.3105	-6.26953	0.00140961	0.00969789	-1.09091
MAPK14	-10.8394	36.3816	-6.26172	0.0014177	0.00971644	-1.09392
FAM91A1	12.5414	76.281	6.25732	0.00142228	0.00971644	-1.09561
PDLIM1	-26.4105	210.862	-6.24338	0.00143692	0.00974884	-1.10099
ITGB6	-8.4197	14.7201	-6.23924	0.00144131	0.00974884	-1.10259
NF2	-9.17581	22.3759	-6.23265	0.00144831	0.00974884	-1.10515
SEC24D	-5.71544	24.8543	-6.22995	0.00145119	0.00974884	-1.1062
COPA	-23.3681	135.421	-6.22453	0.00145701	0.00974884	-1.1083
SORBS3	-19.8185	49.131	-6.21895	0.00146301	0.00974884	-1.11048
TK1	-71.6766	312.45	-6.21376	0.00146863	0.00974884	-1.1125
RRP12	14.8872	49.8531	6.20988	0.00147284	0.00974884	-1.11401
ALDH2	-12.8668	54.6052	-6.20803	0.00147485	0.00974884	-1.11474
YY1AP1	6.81655	43.04	6.20215	0.00148128	0.00974884	-1.11703
INAVA	-22.7271	46.8977	-6.20138	0.00148213	0.00974884	-1.11734
CNOT8	-12.729	57.1275	-6.19684	0.00148711	0.00974884	-1.11912
CRCP	13.2609	42.6874	6.18927	0.00149546	0.00976494	-1.12208
COASY	-44.39	122.62	-6.17828	0.00150769	0.00976494	-1.12641
SMARCD2	-31.198	123.356	-6.17774	0.0015083	0.00976494	-1.12662
CXCL2	-29.3623	53.9682	-6.17341	0.00151315	0.00976494	-1.12833
CABLES2	-8.17796	29.6329	-6.17208	0.00151464	0.00976494	-1.12885
WDR26	9.53105	50.5345	6.16516	0.00152244	0.00977644	-1.13159
RAB11B	-14.513	94.4477	-6.16161	0.00152647	0.00977644	-1.13299
ABCB10	-13.1991	26.1022	-6.1506	0.00153901	0.00982443	-1.13735
CSTB	-62.7208	225.348	-6.1408	0.00155028	0.00986406	-1.14125
PPIH	-4.85273	18.5811	-6.12951	0.00156339	0.00991505	-1.14575
MBOAT1	-8.73264	10.6276	-6.12023	0.00157426	0.00995157	-1.14946
POM121C	10.9053	45.3025	6.11576	0.00157953	0.00995257	-1.15126
CGN	-11.2242	33.6359	-6.10522	0.00159203	0.00997774	-1.15549
IPMK	-7.39324	13.8004	-6.10377	0.00159377	0.00997774	-1.15607
PIGZ	-5.96986	5.24884	-6.07908	0.00162355	0.010122	-1.16604
CLDN23	-6.73615	10.0854	-6.07214	0.00163204	0.010122	-1.16885
KRT13	-24.361	40.7478	-6.07184	0.00163241	0.010122	-1.16898
PARP4	-11.3238	67.2492	-6.06405	0.00164201	0.0101491	-1.17214
H1-10	-255.352	1127.93	-6.05985	0.0016472	0.0101491	-1.17385
FBXO7	-15.5961	44.6623	-6.02742	0.00168802	0.0103461	-1.18712
DERL1	11.3897	84.6602	6.02601	0.00168981	0.0103461	-1.1877
BAG1	6.24913	44.0397	6.01791	0.00170021	0.0103597	-1.19103
SHROOM3	-5.56456	26.676	-6.01572	0.00170304	0.0103597	-1.19194
MGAT2	-11.0994	66.9576	-6.00892	0.00171183	0.0103597	-1.19474
TRAF4	34.1896	163.525	6.00778	0.00171332	0.0103597	-1.19522
ANXA2	-85.7512	362.754	-5.99396	0.00173138	0.0104005	-1.20094
KIFBP	-9.84899	23.1517	-5.99063	0.00173576	0.0104005	-1.20232
PALLD	31.4008	123.84	5.99039	0.00173608	0.0104005	-1.20242
MRPL48	-9.87928	26.2774	-5.97888	0.00175134	0.0104084	-1.20721
ERLEC1	-15.5426	90.0308	-5.97596	0.00175524	0.0104084	-1.20843
POLR1B	10.0387	31.8737	5.97424	0.00175754	0.0104084	-1.20914
CASP3	-24.8712	84.4959	-5.97053	0.00176251	0.0104084	-1.21069
VSNL1	-6.05721	7.08281	-5.95982	0.00177697	0.0104084	-1.21517
HDAC1	43.0285	124.738	5.95429	0.00178448	0.0104084	-1.21749
HID1	-6.15273	20.7124	-5.9505	0.00178966	0.0104084	-1.21908
PDGFA	-18.6913	79.6532	-5.94804	0.00179303	0.0104084	-1.22012
RHOBTB3	5.6464	27.8671	5.94802	0.00179305	0.0104084	-1.22012
PTP4A2	-34.3708	164.433	-5.94106	0.00180262	0.0104084	-1.22305
UNG	-33.0261	42.1556	-5.93757	0.00180744	0.0104084	-1.22452
CEP131	-5.95381	27.0821	-5.93602	0.00180959	0.0104084	-1.22518
SOX13	-8.99518	36.5598	-5.93595	0.00180968	0.0104084	-1.2252
IRF2	-24.0079	71.7746	-5.93097	0.00181659	0.0104084	-1.22731
GRHL3	-6.84977	6.51408	-5.93025	0.00181759	0.0104084	-1.22761
TRAM1	-41.8326	91.2858	-5.91371	0.00184079	0.0105103	-1.23461
GALNT12	-5.93877	14.4371	-5.89973	0.00186067	0.0105644	-1.24056
PLBD1	-12.2949	49.2689	-5.89942	0.00186112	0.0105644	-1.24069
WDR82	13.2863	96.4704	5.8929	0.00187049	0.0105648	-1.24347
RNASEL	-5.00149	8.14579	-5.89182	0.00187204	0.0105648	-1.24393
ADD3	-34.7988	75.5787	-5.87887	0.00189081	0.0105759	-1.24947
IL1R2	-7.32814	17.581	-5.87803	0.00189203	0.0105759	-1.24983
LATS1	4.69287	27.5957	5.87559	0.00189561	0.0105759	-1.25088
ATL3	-8.04644	25.3857	-5.8755	0.00189573	0.0105759	-1.25092
ZPR1	7.03064	16.3719	5.86758	0.00190736	0.0105981	-1.25432
TAF11	7.54013	46.9879	5.86205	0.00191553	0.0105981	-1.2567
MCFD2	13.5755	93.4646	5.86078	0.00191742	0.0105981	-1.25725
POGLUT3	-9.05072	19.4008	-5.85803	0.00192149	0.0105981	-1.25843
MIF4GD	-8.85098	24.9657	-5.8483	0.00193602	0.0106481	-1.26263
PPRC1	16.099	79.5172	5.81258	0.00199044	0.0109166	-1.27815
CPD	-22.9972	112.681	-5.79542	0.00201723	0.0109458	-1.28566
RCL1	6.59944	18.4984	5.79226	0.00202221	0.0109458	-1.28705
CLDN4	-221.104	343.495	-5.79173	0.00202305	0.0109458	-1.28729
MDH1	-15.6495	103.735	-5.78827	0.00202853	0.0109458	-1.28881
ANKIB1	7.19503	66.6933	5.78029	0.00204121	0.0109458	-1.29232
TBRG1	6.58599	25.6079	5.78027	0.00204123	0.0109458	-1.29233
RYR1	-5.16031	6.98921	-5.77967	0.00204219	0.0109458	-1.29259
AP1M2	-7.00643	14.2237	-5.77877	0.00204362	0.0109458	-1.29299
IPO8	-12.3154	54.9173	-5.77706	0.00204636	0.0109458	-1.29374
PRKAA1	12.6308	49.0466	5.76383	0.00206766	0.0110294	-1.29959
KPNA3	22.252	64.3415	5.75515	0.00208177	0.0110369	-1.30344
LONP2	6.00032	31.3399	5.75322	0.00208492	0.0110369	-1.30429
LCP1	5.45887	8.45619	5.75125	0.00208815	0.0110369	-1.30517
HGD	51.7528	150.911	5.74507	0.0020983	0.0110369	-1.30792
TMEM9B	-12.9457	21.4233	-5.73888	0.00210853	0.0110369	-1.31068
PDIA4	-110.531	374.354	-5.73806	0.00210989	0.0110369	-1.31104
ARMT1	-7.91353	31.8671	-5.73633	0.00211277	0.0110369	-1.31181
GABARAPL1	26.0231	71.8544	5.73336	0.00211771	0.0110369	-1.31314
NEK7	-8.44954	25.879	-5.7243	0.00213286	0.0110369	-1.31719
PSME2	-13.3811	88.7271	-5.72276	0.00213543	0.0110369	-1.31788
FA2H	-49.4458	122.278	-5.72191	0.00213688	0.0110369	-1.31826
RTKN	-12.1613	34.0376	-5.72178	0.00213709	0.0110369	-1.31832
CHML	21.7344	33.8219	5.71818	0.00214316	0.011039	-1.31993
TMBIM6	-40.0213	318.494	-5.71406	0.00215013	0.0110428	-1.32178
MYL12A	-48.9965	142.005	-5.7023	0.00217017	0.0110428	-1.32707
CHST14	-12.6216	27.4948	-5.69475	0.00218316	0.0110428	-1.33047
PPP4R2	-8.30971	39.1363	-5.68384	0.00220208	0.0110428	-1.33541
FAM83E	-18.8895	28.8434	-5.68305	0.00220347	0.0110428	-1.33577
ATP6V1D	10.0923	21.1132	5.68243	0.00220454	0.0110428	-1.33605
SHTN1	5.442	49.1639	5.67954	0.00220959	0.0110428	-1.33736
APMAP	-36.4712	159.348	-5.67914	0.00221029	0.0110428	-1.33754
SMPD4	9.39557	33.0859	5.67895	0.00221063	0.0110428	-1.33762
SCAMP4	-7.43219	21.8463	-5.6767	0.00221458	0.0110428	-1.33865
SLC35D1	-7.50257	13.412	-5.67638	0.00221513	0.0110428	-1.33879
CCNB1IP1	14.4687	44.7027	5.6724	0.00222214	0.0110428	-1.3406
FOXQ1	-7.39679	12.62	-5.66691	0.00223183	0.0110428	-1.3431
BRD8	-12.8654	34.5098	-5.66651	0.00223255	0.0110428	-1.34328
FBXO28	-9.70633	28.0611	-5.66324	0.00223835	0.0110428	-1.34477
RXRA	-7.28952	50.2226	-5.66113	0.0022421	0.0110428	-1.34573
TFB2M	11.4791	46.6622	5.65938	0.00224522	0.0110428	-1.34653
FN3K	-11.1085	36.1586	-5.65895	0.00224598	0.0110428	-1.34672
LDHA	323.553	947.942	5.64965	0.00226265	0.0110499	-1.35097
COX4I1	-35.6971	171.004	-5.64495	0.00227113	0.0110499	-1.35312
SPC24	-8.34599	48.2023	-5.64291	0.00227481	0.0110499	-1.35405
UNC13D	-4.57389	19.3383	-5.63994	0.0022802	0.0110499	-1.35541
COX8A	-228.52	609.211	-5.63756	0.00228454	0.0110499	-1.35651
UHMK1	-31.822	68.9542	-5.63515	0.00228891	0.0110499	-1.35761
CRTC3	6.37244	36.7174	5.63236	0.00229402	0.0110499	-1.3589
UBXN4	-17.479	86.9824	-5.62869	0.00230075	0.0110499	-1.36059
CTSZ	-6.8877	28.6611	-5.62805	0.00230191	0.0110499	-1.36088
GCNT3	-8.96655	41.5851	-5.62356	0.00231017	0.0110499	-1.36294
GALNT3	-7.79018	20.7759	-5.62226	0.00231257	0.0110499	-1.36354
HAUS4	-9.04333	24.7926	-5.62065	0.00231554	0.0110499	-1.36428
EML4	8.73111	60.3895	5.61541	0.00232527	0.0110692	-1.36671
CYP4F12	-4.41913	8.28284	-5.59408	0.0023653	0.011231	-1.37659
JUP	-82.3649	511.246	-5.59118	0.00237081	0.011231	-1.37793
MED8	12.1478	59.029	5.58342	0.0023856	0.0112737	-1.38154
VAPA	-7.81523	63.5889	-5.58038	0.00239143	0.0112739	-1.38296
SUPV3L1	6.73892	46.514	5.57314	0.00240538	0.0113122	-1.38634
TACC2	6.72808	36.4388	5.56668	0.00241789	0.0113437	-1.38936
IMP3	-36.6319	84.1747	-5.55849	0.00243389	0.0113913	-1.3932
MEOX1	-6.37812	7.80923	-5.55432	0.00244207	0.011392	-1.39516
NES	-5.55884	10.6805	-5.55247	0.00244573	0.011392	-1.39603
BAP1	-15.5077	68.26	-5.54931	0.00245197	0.0113938	-1.39752
S100P	-362.539	1054.4	-5.5301	0.00249029	0.0115443	-1.40658
ETNK1	-8.69124	18.2851	-5.52684	0.00249686	0.0115472	-1.40812
SERPINB1	-16.5585	51.1576	-5.51012	0.00253089	0.0116473	-1.41606
MTA2	-15.8864	89.4688	-5.51	0.00253115	0.0116473	-1.41612
NABP2	34.487	115.281	5.50742	0.00253645	0.0116473	-1.41735
BRD3	-10.7985	27.7103	-5.50067	0.00255036	0.0116826	-1.42056
JAG1	-21.023	86.501	-5.49186	0.00256869	0.0116826	-1.42477
RPP25	-7.30774	19.8839	-5.48946	0.0025737	0.0116826	-1.42592
F2RL1	-21.9373	62.8407	-5.48733	0.00257817	0.0116826	-1.42694
RUFY1	-7.96796	33.7992	-5.48403	0.0025851	0.0116826	-1.42852
CNST	8.31552	26.0095	5.48357	0.00258605	0.0116826	-1.42874
WSB2	36.3982	133.589	5.48353	0.00258614	0.0116826	-1.42876
COL6A1	-8.77952	25.8854	-5.47886	0.00259599	0.0117	-1.431
PPP3CA	-16.0716	22.7697	-5.46787	0.00261935	0.0117587	-1.43628
GTF3A	19.8885	133.498	5.46427	0.00262706	0.0117587	-1.43802
RNF182	5.86706	8.16742	5.4633	0.00262913	0.0117587	-1.43848
POLQ	-7.12909	25.5482	-5.46141	0.00263318	0.0117587	-1.43939
TGFBR1	-11.7332	40.4753	-5.45648	0.0026438	0.0117791	-1.44178
GSTCD	-5.68473	16.0118	-5.44603	0.00266648	0.011853	-1.44683
MPP5	-5.13267	9.79162	-5.43778	0.00268453	0.0119061	-1.45083
LRP5	-18.6557	100.773	-5.42598	0.00271062	0.0119737	-1.45657
ANKEF1	-7.32883	16.3249	-5.42384	0.00271539	0.0119737	-1.45762
CHAF1B	-6.75712	24.1214	-5.42257	0.00271822	0.0119737	-1.45824
NCAPG2	-15.136	58.614	-5.41009	0.00274622	0.0120132	-1.46433
EARS2	9.78705	35.4377	5.40987	0.00274672	0.0120132	-1.46444
WWTR1	10.8635	59.1237	5.40837	0.00275009	0.0120132	-1.46517
ARF6	-16.2511	103.166	-5.40759	0.00275186	0.0120132	-1.46556
SLC26A2	-5.5004	7.04053	-5.40042	0.00276815	0.0120262	-1.46908
GAS6	-14.2689	42.4011	-5.39985	0.00276944	0.0120262	-1.46935
ANKRD28	-15.3435	28.538	-5.39813	0.00277337	0.0120262	-1.4702
RRAS	-18.9251	68.7849	-5.38527	0.00280291	0.0121242	-1.47653
BECN1	11.4587	46.821	5.38289	0.00280843	0.0121242	-1.4777
POLD1	-11.3693	80.0244	-5.37928	0.00281679	0.0121334	-1.47948
TTC3	-11.0147	42.6919	-5.376	0.00282443	0.0121362	-1.4811
SLC30A9	-6.29886	16.8391	-5.37366	0.00282991	0.0121362	-1.48226
FUCA1	-19.5487	53.7686	-5.36619	0.00284742	0.0121745	-1.48596
TIMP2	-37.9092	79.3448	-5.36427	0.00285195	0.0121745	-1.48691
FBXO6	-12.2591	38.0132	-5.36188	0.00285759	0.0121745	-1.4881
SELENOP	-16.3244	30.8939	-5.35237	0.00288018	0.0122285	-1.49282
YTHDF3	11.2964	41.9074	5.35126	0.00288284	0.0122285	-1.49337
NRAS	-14.4436	59.2882	-5.34819	0.00289017	0.012233	-1.4949
FBXL14	-5.39423	17.4317	-5.3421	0.0029048	0.0122626	-1.49794
GOLM1	-40.6996	80.4496	-5.33781	0.00291518	0.0122626	-1.50008
IGFBP6	-34.5061	124.928	-5.33744	0.00291607	0.0122626	-1.50027
INPP1	-12.9724	53.9442	-5.33336	0.00292595	0.0122665	-1.5023
KIFAP3	-5.715	8.8445	-5.33025	0.00293353	0.0122665	-1.50386
CHAF1A	-14.0458	61.7548	-5.32928	0.0029359	0.0122665	-1.50435
FBLN1	-26.0015	126.814	-5.32288	0.00295157	0.0122779	-1.50756
SEPTIN2	-16.7195	121.098	-5.3213	0.00295544	0.0122779	-1.50835
KLK6	-21.202	47.5917	-5.31858	0.00296215	0.0122779	-1.50972
ENTPD2	-7.87224	14.6197	-5.31388	0.00297377	0.0122779	-1.51208
MARCHF5	8.32603	51.9604	5.31301	0.00297593	0.0122779	-1.51252
KEAP1	-22.1602	136.962	-5.30996	0.0029835	0.0122779	-1.51405
CA12	-66.2521	117.711	-5.30818	0.00298792	0.0122779	-1.51495
MVP	-21.1463	94.8349	-5.30583	0.00299379	0.0122779	-1.51614
ATP9A	-25.7907	81.979	-5.3052	0.00299537	0.0122779	-1.51645
PERP	-40.0534	165.742	-5.29395	0.00302361	0.0123676	-1.52213
PDXK	-13.8791	82.11	-5.2892	0.00303563	0.0123907	-1.52454
CPOX	-16.6698	44.4031	-5.28502	0.00304627	0.0124081	-1.52666
KRT5	-93.2825	180.177	-5.27166	0.00308053	0.0124654	-1.53345
SMG5	25.8538	135.917	5.27075	0.00308287	0.0124654	-1.53391
KCNK5	-14.1186	32.6194	-5.2685	0.0030887	0.0124654	-1.53506
EPS8	-14.0389	87.0106	-5.26661	0.0030936	0.0124654	-1.53602
ARFGAP2	-5.17356	26.7451	-5.26616	0.00309477	0.0124654	-1.53625
BYSL	21.3858	95.4139	5.26462	0.00309875	0.0124654	-1.53703
RUNX3	-11.6932	29.0422	-5.25011	0.00313675	0.0125923	-1.54446
TJP3	-16.3267	71.6393	-5.23915	0.0031658	0.0126397	-1.55008
ADNP2	5.12964	32.4802	5.23758	0.00316997	0.0126397	-1.55088
PANX2	-26.7862	176.996	-5.23471	0.00317764	0.0126397	-1.55236
TUBG2	6.99408	25.6464	5.23365	0.00318047	0.0126397	-1.5529
GALNT7	-8.527	41.7521	-5.23345	0.00318102	0.0126397	-1.55301
UTP25	6.13397	17.9087	5.21069	0.00324268	0.0128585	-1.56476
RAB30	22.7643	42.6298	5.20811	0.00324977	0.0128604	-1.5661
RFC5	-11.8512	55.184	-5.20319	0.00326331	0.0128804	-1.56865
CD109	-13.5662	58.6723	-5.19929	0.0032741	0.0128804	-1.57068
MDGA1	-4.17764	7.30967	-5.19909	0.00327467	0.0128804	-1.57078
DHX37	13.0708	31.3208	5.188	0.00330558	0.0129757	-1.57656
COL18A1	-12.009	33.4739	-5.16951	0.00335785	0.0131544	-1.58622
GTF3C4	-8.40776	26.6152	-5.16534	0.00336979	0.0131747	-1.58841
ESCO2	-4.67183	11.6516	-5.15519	0.00339901	0.0132575	-1.59374
IFNAR1	-9.92824	23.6987	-5.15327	0.0034046	0.0132575	-1.59476
HGS	5.99543	34.216	5.14773	0.0034207	0.0132936	-1.59767
AAR2	5.84051	20.135	5.14533	0.00342772	0.0132944	-1.59894
EPS8L3	-23.3492	108.525	-5.14169	0.00343836	0.013295	-1.60086
SLC31A1	-11.4841	47.0576	-5.13923	0.00344559	0.013295	-1.60216
NRBF2	11.735	51.2243	5.13829	0.00344836	0.013295	-1.60266
COX5A	-54.8469	431.794	-5.1188	0.0035063	0.0134916	-1.613
RAF1	10.6759	67.3144	5.11124	0.00352909	0.0135526	-1.61702
REEP5	-11.1457	55.1166	-5.1079	0.0035392	0.0135646	-1.6188
NCEH1	-18.1805	36.4774	-5.10335	0.00355304	0.0135909	-1.62123
EZH2	-4.14765	24.5241	-5.09914	0.00356591	0.0135996	-1.62348
WIPF2	7.27003	50.3205	5.09804	0.00356927	0.0135996	-1.62407
YAP1	-105.853	624.023	-5.0937	0.0035826	0.0136037	-1.62639
RAB7A	40.7068	119.317	5.09314	0.00358433	0.0136037	-1.62669
EPCAM	-172.464	541.296	-5.08551	0.00360791	0.0136665	-1.63078
CCDC43	-16.3284	63.9641	-5.08251	0.00361722	0.0136752	-1.63239
YWHAG	-85.9511	806.914	-5.06899	0.00365961	0.0137803	-1.63968
HEXB	-17.1464	63.2272	-5.0685	0.00366115	0.0137803	-1.63994
ALDH3A1	-113.666	288.36	-5.06511	0.00367186	0.0137803	-1.64177
HLCS	-4.61795	12.1472	-5.0595	0.00368968	0.0137803	-1.6448
MYD88	-8.41085	22.2308	-5.05678	0.00369835	0.0137803	-1.64627
PFKL	-25.5351	114.221	-5.05604	0.00370074	0.0137803	-1.64667
APAF1	-4.24029	8.56675	-5.05419	0.00370665	0.0137803	-1.64767
NT5C3A	-21.8774	51.287	-5.05361	0.0037085	0.0137803	-1.64799
APLP2	-27.1529	179.528	-5.05354	0.00370871	0.0137803	-1.64802
SLC29A1	9.65698	50.5917	5.04559	0.0037343	0.0138164	-1.65234
BSPRY	-12.3436	17.4232	-5.04367	0.00374053	0.0138164	-1.65338
STX17	-4.93414	17.1736	-5.04262	0.00374392	0.0138164	-1.65395
WDR43	28.5705	128.661	5.04173	0.00374681	0.0138164	-1.65444
NCAPH	-5.43917	33.5375	-5.03234	0.00377738	0.0139027	-1.65954
PTPRU	-19.6119	59.1304	-5.02415	0.00380433	0.0139755	-1.66402
RLIM	-4.60021	20.4542	-5.01151	0.00384631	0.014072	-1.67093
VPS54	-12.3527	33.4744	-5.01144	0.00384656	0.014072	-1.67097
BZW2	30.67	182.545	5.00973	0.00385227	0.014072	-1.67191
TSPAN1	-38.579	107.424	-5.00539	0.00386684	0.0140988	-1.67429
NLRX1	-10.1536	50.2558	-4.99848	0.00389015	0.0141218	-1.67809
NAXD	11.2976	50.0887	4.99568	0.00389966	0.0141218	-1.67963
NAA10	-5.89576	13.8474	-4.99509	0.00390166	0.0141218	-1.67995
MPHOSPH6	7.96803	30.6908	4.99494	0.00390216	0.0141218	-1.68004
PRDM2	4.14683	11.1864	4.99053	0.00391721	0.014144	-1.68247
RNF145	18.2127	141.923	4.98888	0.00392283	0.014144	-1.68338
TUSC3	22.488	108.603	4.9854	0.00393477	0.0141608	-1.6853
CBFB	-13.1888	44.5485	-4.97378	0.0039749	0.0142741	-1.69173
ARGLU1	-10.1576	50.8565	-4.9704	0.00398665	0.0142741	-1.6936
KIFC2	-10.9504	44.858	-4.96994	0.00398825	0.0142741	-1.69386
CUX1	9.38361	52.343	4.95617	0.00403663	0.0144208	-1.70151
SFN	-680.137	1830.37	-4.94707	0.00406895	0.0145021	-1.70659
SEC31A	11.7954	45.9813	4.94153	0.00408877	0.0145021	-1.70968
YES1	-15.6972	71.3743	-4.93996	0.00409442	0.0145021	-1.71056
TLK1	4.84488	26.66	4.93964	0.00409558	0.0145021	-1.71074
EGF	-5.53721	14.651	-4.93867	0.00409906	0.0145021	-1.71128
NUP35	7.03303	26.5267	4.93728	0.00410408	0.0145021	-1.71206
ARL6IP6	-6.99752	14.7717	-4.92899	0.00413407	0.0145567	-1.71671
DTL	-13.6825	46.26	-4.92726	0.00414036	0.0145567	-1.71768
POLR1C	5.16127	18.0724	4.92546	0.00414695	0.0145567	-1.71869
ATMIN	8.25507	56.4367	4.92302	0.00415585	0.0145567	-1.72006
ZNF48	6.0305	22.3599	4.92146	0.00416158	0.0145567	-1.72094
IDH1	-84.1918	305.492	-4.92069	0.0041644	0.0145567	-1.72137
RNF121	7.0344	28.7856	4.91848	0.00417249	0.0145589	-1.72261
OBSL1	-4.39936	10.4296	-4.91385	0.00418956	0.0145879	-1.72522
SYMPK	11.1579	63.0307	4.91216	0.0041958	0.0145879	-1.72618
NPC1	10.6144	29.168	4.89775	0.0042495	0.0147284	-1.73432
TMEM131	5.51129	22.9213	4.89726	0.00425135	0.0147284	-1.7346
YBX3	70.4449	173.411	4.88675	0.00429104	0.0148166	-1.74056
TEX19	-18.5646	28.036	-4.88649	0.00429203	0.0148166	-1.74071
H2AJ	-15.6221	40.8707	-4.88356	0.00430317	0.0148288	-1.74237
SLC16A13	-4.43456	16.8679	-4.87734	0.00432696	0.0148609	-1.74591
C11orf68	-5.96691	26.4312	-4.87713	0.00432774	0.0148609	-1.74603
DERA	-13.8398	47.3756	-4.87072	0.00435243	0.0149087	-1.74969
SH3BP5	14.3986	54.2075	4.86953	0.004357	0.0149087	-1.75036
NUMB	-4.10084	26.6535	-4.86734	0.00436549	0.0149116	-1.75162
ZBTB33	-6.03819	17.5526	-4.86367	0.00437973	0.014934	-1.75371
AGFG1	-27.6943	91.2361	-4.85818	0.00440112	0.0149807	-1.75685
MARCKSL1	-33.4918	91.3084	-4.85491	0.00441397	0.0149982	-1.75873
FGFR3	-6.49071	14.9533	-4.85188	0.00442584	0.0150124	-1.76046
FZD7	-10.9397	36.6299	-4.8461	0.00444867	0.0150479	-1.76378
EIF4G3	5.05588	33.9603	4.84532	0.00445175	0.0150479	-1.76423
CAMSAP2	6.83869	49.587	4.84181	0.00446569	0.0150688	-1.76625
MED6	4.53363	14.1492	4.83525	0.0044919	0.015131	-1.77003
KIF13B	-6.23817	23.5943	-4.82859	0.00451866	0.0151949	-1.77387
PPP1R26	-12.116	43.1115	-4.82395	0.00453739	0.0152069	-1.77655
SLK	-10.6079	104.245	-4.82384	0.00453784	0.0152069	-1.77661
SMOX	106.482	395.564	4.81671	0.00456684	0.0152777	-1.78074
SERPINB2	-6.09485	4.81231	-4.81315	0.00458138	0.0153001	-1.7828
GPAA1	-59.9893	271.006	-4.81013	0.00459381	0.0153153	-1.78456
GBE1	24.2441	79.0213	4.80768	0.00460386	0.0153226	-1.78598
QPCT	5.83359	7.50779	4.80012	0.00463517	0.0154005	-1.79038
MAPK13	-12.3856	46.5955	-4.79091	0.00467358	0.0155016	-1.79575
LLGL1	-5.56088	21.3821	-4.7834	0.00470518	0.0155799	-1.80013
HACD2	-13.1754	55.5326	-4.77571	0.00473783	0.0156333	-1.80464
TRMT6	11.1834	43.1222	4.77489	0.00474133	0.0156333	-1.80512
PHKB	-8.91456	29.7581	-4.77229	0.00475244	0.0156333	-1.80664
KCTD5	-7.13251	24.956	-4.7703	0.00476094	0.0156333	-1.80781
IDH2	-12.9709	31.0836	-4.76962	0.00476384	0.0156333	-1.80821
CDCP1	-36.2289	86.6994	-4.76831	0.00476947	0.0156333	-1.80898
CDC42SE1	-16.2151	65.906	-4.76358	0.00478982	0.0156616	-1.81176
EZR	-36.9531	270.217	-4.76091	0.00480135	0.0156616	-1.81333
DPYSL2	-12.1814	37.1543	-4.75971	0.00480656	0.0156616	-1.81404
S100A10	-143.792	860.793	-4.75885	0.00481028	0.0156616	-1.81454
FLAD1	12.4297	45.6872	4.75544	0.00482511	0.0156721	-1.81655
UBA3	-11.1675	39.2416	-4.7544	0.00482961	0.0156721	-1.81716
LLGL2	-16.3981	65.1461	-4.75253	0.00483778	0.0156725	-1.81827
DPH2	27.8111	38.0727	4.74566	0.00486785	0.0157437	-1.82232
E2F8	-4.89783	14.7455	-4.73688	0.00490663	0.0157963	-1.82752
NUAK1	-5.18935	5.84818	-4.7365	0.00490833	0.0157963	-1.82775
ELF2	-3.68391	11.2185	-4.73562	0.00491222	0.0157963	-1.82827
MFF	-16.9358	67.4081	-4.73465	0.00491658	0.0157963	-1.82885
LRRC59	70.5377	275.736	4.73228	0.00492712	0.0158037	-1.83025
HOOK1	-5.78589	15.7539	-4.72953	0.0049394	0.0158037	-1.83188
EIF3L	19.203	101.272	4.72867	0.00494324	0.0158037	-1.83239
FAM217B	-5.06959	13.8138	-4.72493	0.00496002	0.0158314	-1.83462
ONECUT3	-6.3258	17.3142	-4.72116	0.00497696	0.0158595	-1.83686
ZZZ3	5.90922	26.6191	4.71921	0.00498576	0.0158616	-1.83802
TAB3	3.85901	13.3155	4.71214	0.00501785	0.0159376	-1.84224
CCL28	-5.75265	4.86704	-4.70651	0.00504356	0.0159932	-1.8456
TAF13	20.1153	40.7112	4.69782	0.00508358	0.0160776	-1.8508
COBL	8.20044	26.4557	4.69714	0.00508669	0.0160776	-1.85121
CDK2AP1	6.43385	47.3146	4.6934	0.00510402	0.0160974	-1.85345
PLCE1	-7.81094	17.1295	-4.69223	0.0051095	0.0160974	-1.85415
PTGES	-60.4055	182.827	-4.68677	0.00513492	0.0161513	-1.85743
TSC22D4	-11.9955	43.128	-4.68318	0.00515175	0.0161782	-1.85959
MKRN1	-7.08735	48.243	-4.6779	0.00517663	0.0162053	-1.86277
SYS1	4.63384	15.2488	4.67573	0.00518686	0.0162053	-1.86408
BAHCC1	-4.21399	18.6663	-4.6729	0.00520031	0.0162053	-1.86579
DSN1	-17.264	46.2246	-4.67145	0.00520717	0.0162053	-1.86666
RRBP1	-39.542	252.435	-4.67141	0.00520735	0.0162053	-1.86668
COA7	7.85981	36.616	4.67044	0.00521198	0.0162053	-1.86727
SAR1A	5.80589	52.4871	4.66594	0.00523347	0.0162053	-1.86999
EMC10	-15.2067	58.2703	-4.66418	0.00524188	0.0162053	-1.87106
JMY	6.52658	18.2621	4.66355	0.00524487	0.0162053	-1.87143
SLC44A2	39.1564	41.2276	4.66325	0.00524632	0.0162053	-1.87162
NPNT	-24.8257	47.6354	-4.66088	0.0052577	0.0162053	-1.87305
CTR9	-6.76338	38.3935	-4.66035	0.00526027	0.0162053	-1.87337
NANS	-9.78945	44.2354	-4.65693	0.00527671	0.0162303	-1.87544
MAP3K11	-5.93879	28.4239	-4.65256	0.00529786	0.0162529	-1.87809
PSIP1	-4.8713	21.8536	-4.65196	0.00530077	0.0162529	-1.87846
APCDD1	-5.83779	8.70406	-4.64939	0.00531327	0.0162656	-1.88002
RRP1B	-23.039	73.9311	-4.64583	0.00533062	0.0162911	-1.88218
FANCL	-7.68581	25.9984	-4.64315	0.00534372	0.0162911	-1.88381
RAD51AP1	-9.09932	43.46	-4.64224	0.00534821	0.0162911	-1.88437
KIF21A	-7.65079	29.1734	-4.64084	0.00535505	0.0162911	-1.88522
ARHGAP12	-5.45169	19.4645	-4.63261	0.00539566	0.016389	-1.89024
DONSON	-5.3037	29.3405	-4.62854	0.00541587	0.0164248	-1.89272
PVR	24.2312	77.9789	4.62219	0.00544758	0.0164614	-1.89661
MSLN	-44.9934	118.515	-4.62186	0.00544922	0.0164614	-1.89681
RWDD1	5.7675	22.374	4.61987	0.00545922	0.0164614	-1.89803
LYNX1	-11.3515	27.2649	-4.61936	0.00546178	0.0164614	-1.89834
CIAO2B	24.7375	143.281	4.61586	0.00547939	0.016489	-1.90049
RFWD3	-8.02755	36.5363	-4.61255	0.00549609	0.0164935	-1.90252
COMMD2	-5.55792	14.6696	-4.6122	0.00549785	0.0164935	-1.90273
HSPA14	-10.9859	31.0241	-4.6015	0.00555232	0.0165566	-1.90931
PDE3A	20.1729	93.6925	4.60096	0.00555511	0.0165566	-1.90964
FOXRED2	8.93569	54.544	4.59944	0.00556293	0.0165566	-1.91058
RAB3D	-6.35654	25.3517	-4.59929	0.0055637	0.0165566	-1.91067
ISG20L2	12.8714	44.1606	4.59888	0.00556577	0.0165566	-1.91092
DHX8	-6.70618	41.9004	-4.59808	0.00556988	0.0165566	-1.91141
ARHGEF40	-4.01531	9.92576	-4.59246	0.00559884	0.0166173	-1.91488
PSAP	269.137	1430.6	4.58971	0.00561309	0.0166199	-1.91658
PARP2	-10.5411	43.2186	-4.58859	0.0056189	0.0166199	-1.91727
DHFR	-6.13156	40.2493	-4.58715	0.0056264	0.0166199	-1.91816
SORL1	-5.21975	12.8986	-4.58571	0.00563388	0.0166199	-1.91905
COPS7A	11.5848	69.3832	4.5825	0.00565063	0.0166253	-1.92104
ARHGAP5	14.777	48.3152	4.58209	0.00565277	0.0166253	-1.92129
FXYD3	-5.58471	7.90522	-4.57902	0.00566883	0.0166268	-1.92319
MESD	-7.54765	32.4332	-4.57808	0.00567379	0.0166268	-1.92378
PLEKHN1	-6.51539	11.9108	-4.57637	0.00568276	0.0166268	-1.92484
RPN2	-81.6533	677.817	-4.57548	0.00568743	0.0166268	-1.92539
ENTPD4	-3.7785	24.2932	-4.56742	0.00573009	0.0167193	-1.93039
ORC6	-5.19713	20.831	-4.56626	0.00573626	0.0167193	-1.93112
GAS8	-4.09297	18.2782	-4.55878	0.00577618	0.016788	-1.93577
ZNF655	5.4328	20.3335	4.55482	0.00579745	0.016788	-1.93824
FOXM1	-19.795	147.032	-4.55421	0.00580074	0.016788	-1.93862
LMO7	-6.05488	18.8092	-4.55417	0.00580093	0.016788	-1.93864
MUL1	9.81584	40.5105	4.55336	0.0058053	0.016788	-1.93915
UBE4A	-19.4989	77.7221	-4.5522	0.00581157	0.016788	-1.93987
VPS18	26.8888	62.4694	4.54873	0.00583035	0.0168173	-1.94204
PANK2	5.26819	19.3872	4.54139	0.00587028	0.0169075	-1.94664
MNS1	-4.8532	10.1573	-4.53583	0.00590071	0.01697	-1.95012
CENPF	16.2529	137.281	4.53029	0.00593124	0.0169994	-1.95359
ERMP1	-14.8107	44.6515	-4.52848	0.00594127	0.0169994	-1.95473
HERPUD2	-10.6693	27.3117	-4.52774	0.0059454	0.0169994	-1.9552
KRT19	-342.058	1136.81	-4.52714	0.0059487	0.0169994	-1.95557
TRIOBP	-8.64132	26.5751	-4.52608	0.00595459	0.0169994	-1.95624
UBQLN2	-11.1406	28.5941	-4.52036	0.00598644	0.017016	-1.95984
SIAH2	10.4895	55.8969	4.51993	0.00598886	0.017016	-1.96011
HSPB1	224.013	526.387	4.51948	0.00599139	0.017016	-1.9604
STX5	-11.0971	48.6823	-4.51876	0.00599538	0.017016	-1.96085
MYO1D	-6.84011	18.0815	-4.514	0.00602207	0.0170417	-1.96385
PRKX	-10.9654	33.7244	-4.51268	0.00602952	0.0170417	-1.96468
HIRIP3	-6.91808	25.3678	-4.51248	0.00603068	0.0170417	-1.96481
WWP2	5.4417	19.2189	4.50727	0.00606007	0.0170958	-1.9681
PDIK1L	-4.80395	13.7137	-4.50599	0.00606737	0.0170958	-1.96891
SPR	-34.9113	97.1513	-4.50194	0.00609041	0.0171359	-1.97148
TNK2	-8.66433	40.6668	-4.50018	0.00610045	0.0171393	-1.97259
RNF4	4.58567	18.4562	4.49856	0.00610969	0.0171406	-1.97362
MYO6	-4.68326	21.2119	-4.49434	0.00613388	0.0171837	-1.97629
VAT1	23.2152	66.7708	4.49271	0.00614324	0.0171852	-1.97733
CD2BP2	9.84593	51.4784	4.48964	0.00616095	0.0171963	-1.97928
SHANK3	-4.0628	7.66775	-4.48811	0.00616981	0.0171963	-1.98025
ACTR2	-70.1445	366.604	-4.48743	0.00617371	0.0171963	-1.98068
TACC1	-5.82843	15.2235	-4.48032	0.00621505	0.0172867	-1.98521
SPPL2A	4.43317	32.1524	4.47224	0.0062624	0.017329	-1.99036
KAT2B	-3.4181	4.86924	-4.47093	0.00627014	0.017329	-1.9912
NFATC2IP	-6.41996	22.7142	-4.46987	0.00627635	0.017329	-1.99187
COX7A2L	11.0946	57.2453	4.46897	0.0062817	0.017329	-1.99245
DNAJC10	-6.87767	30.1598	-4.46887	0.0062823	0.017329	-1.99251
NPM3	46.3298	233.773	4.46739	0.00629103	0.017329	-1.99346
DAG1	-11.5191	78.1054	-4.46588	0.00629995	0.017329	-1.99442
ZNF687	9.87973	46.2364	4.46563	0.00630146	0.017329	-1.99458
ALDH9A1	-15.5733	105.276	-4.46376	0.00631258	0.0173351	-1.99578
CPPED1	4.86823	19.1334	4.4542	0.00636964	0.0174433	-2.00191
YKT6	11.4687	61.0063	4.45416	0.0063699	0.0174433	-2.00193
MICU2	-10.2984	32.87	-4.45035	0.0063928	0.0174814	-2.00438
MEST	-21.2971	60.6286	-4.44654	0.00641578	0.0175041	-2.00682
IFNGR1	-15.6515	89.8796	-4.446	0.00641906	0.0175041	-2.00717
TNPO2	8.41075	51.532	4.4421	0.00644276	0.0175327	-2.00968
CDIPT	-16.1468	57.862	-4.44039	0.00645316	0.0175327	-2.01078
ST6GALNAC1	-40.1994	58.2365	-4.43872	0.00646335	0.0175327	-2.01186
SMARCC2	-6.96346	47.7275	-4.43836	0.00646557	0.0175327	-2.01209
ZBTB24	4.04044	13.8391	4.43597	0.00648018	0.0175479	-2.01364
NKIRAS2	7.70784	38.624	4.43161	0.00650694	0.0175728	-2.01645
PRKAA2	4.57191	20.0454	4.43153	0.00650743	0.0175728	-2.0165
CASP9	5.89431	15.4067	4.42325	0.00655859	0.0176864	-2.02185
BMP2	56.8635	54.8669	4.41975	0.00658034	0.0177205	-2.02412
TMA16	7.89933	40.6702	4.41253	0.00662556	0.0178176	-2.0288
LAMP2	-4.47348	28.8164	-4.41092	0.00663567	0.0178202	-2.02985
WDR3	9.27408	24.9714	4.4065	0.00666356	0.0178704	-2.03272
KLHL5	-7.01087	15.2959	-4.39867	0.00671327	0.0179608	-2.03782
MBOAT2	-3.99914	16.0849	-4.39829	0.00671571	0.0179608	-2.03806
ARV1	7.71314	39.0963	4.39475	0.00673835	0.0179967	-2.04037
WNK1	9.5552	62.3196	4.39092	0.0067629	0.0180375	-2.04287
FBXO2	-31.3037	118.466	-4.38524	0.0067996	0.0181106	-2.04659
FKBP3	-21.497	123.035	-4.38071	0.00682897	0.0181639	-2.04955
MRPL58	20.2894	110.303	4.376	0.00685967	0.0182207	-2.05264
CSNK1E	-6.15619	35.8275	-4.36632	0.00692333	0.018343	-2.05899
IQGAP3	-31.0569	91.0809	-4.36599	0.00692553	0.018343	-2.05921
SELENOI	-28.4801	116.871	-4.36471	0.00693397	0.018343	-2.06005
B4GALT5	-27.1225	148.028	-4.36289	0.00694606	0.01835	-2.06125
NUP54	13.5245	37.6333	4.35789	0.00697931	0.0183866	-2.06455
RPLP0P6	120.186	338.73	4.35779	0.00697995	0.0183866	-2.06461
NBDY	17.4438	54.7302	4.35655	0.00698823	0.0183866	-2.06543
PUS1	6.04167	33.1586	4.3513	0.00702344	0.0184328	-2.06889
TMED7	-9.71981	63.0024	-4.34471	0.00706784	0.0184328	-2.07324
PGM3	-4.27426	24.5134	-4.34422	0.0070712	0.0184328	-2.07357
RAB11FIP4	-4.04754	8.07236	-4.34144	0.00709007	0.0184328	-2.07541
CDC25B	-56.0269	254.031	-4.34118	0.00709178	0.0184328	-2.07558
RAD23B	27.1586	229.421	4.34077	0.00709461	0.0184328	-2.07586
LIMS1	9.4618	34.3718	4.33995	0.0071002	0.0184328	-2.0764
LYPD5	-3.31617	4.88978	-4.33934	0.0071043	0.0184328	-2.0768
SPATS2L	-7.29287	29.8817	-4.33817	0.00711233	0.0184328	-2.07758
WASF2	23.0594	137.534	4.3381	0.00711275	0.0184328	-2.07762
IL1RAP	-3.26874	7.78141	-4.33736	0.00711781	0.0184328	-2.07811
AFMID	7.60866	22.2417	4.33713	0.00711938	0.0184328	-2.07827
PCNA	-72.3944	450.842	-4.33293	0.00714811	0.0184826	-2.08105
PTPN14	5.87427	25.7151	4.3276	0.00718482	0.0185529	-2.0846
EXOSC5	40.1296	93.9282	4.32063	0.00723304	0.0186526	-2.08923
AHCTF1	8.97663	59.0717	4.31735	0.00725587	0.0186633	-2.09141
CNP	-6.13812	39.9921	-4.31729	0.00725635	0.0186633	-2.09146
KIF15	-7.77855	32.907	-4.31352	0.00728269	0.0186807	-2.09397
FAAP24	6.51295	12.1321	4.31339	0.00728361	0.0186807	-2.09406
PLAT	-5.36431	11.526	-4.31175	0.00729508	0.0186807	-2.09515
GTF3C2	-15.5588	65.3238	-4.30968	0.00730963	0.0186807	-2.09653
POLD3	-8.77621	23.8733	-4.30879	0.00731595	0.0186807	-2.09713
TMEM97	-37.0117	142.667	-4.30811	0.00732069	0.0186807	-2.09758
LRRC8B	-5.1269	12.1002	-4.28591	0.00747913	0.019055	-2.11247
NXPE3	-6.25972	28.185	-4.28483	0.00748696	0.019055	-2.11319
ITPRIP	29.213	87.8859	4.28254	0.00750352	0.0190723	-2.11473
ACBD5	-5.0811	12.4729	-4.27445	0.00756245	0.019197	-2.12018
MAPKAP1	11.8907	40.0761	4.27002	0.00759494	0.0192544	-2.12317
RSL1D1	18.7309	134.83	4.26494	0.00763242	0.0193242	-2.12661
FCGRT	-14.1663	52.0587	-4.25981	0.00767047	0.0193953	-2.13008
TMEM243	8.68303	17.8544	4.25552	0.00770247	0.019421	-2.13299
GTF2E1	6.24759	26.7847	4.2552	0.00770488	0.019421	-2.13321
TTK	17.0963	53.6672	4.25268	0.00772375	0.019421	-2.13492
TMPRSS4	-7.01919	11.8811	-4.25143	0.00773316	0.019421	-2.13577
MZT2B	-28.4581	174.069	-4.25038	0.00774102	0.019421	-2.13648
ALDH5A1	-3.64733	17.9228	-4.24993	0.0077444	0.019421	-2.13678
MSI2	4.36584	15.37	4.24913	0.00775043	0.019421	-2.13733
ARPC1A	-33.8035	131.97	-4.24553	0.00777756	0.0194639	-2.13977
TMEM45B	-12.4355	19.848	-4.24327	0.00779469	0.0194714	-2.14131
FANCA	-3.76047	20.4116	-4.24166	0.00780692	0.0194714	-2.14241
SCAND1	-12.3317	75.4653	-4.24117	0.00781057	0.0194714	-2.14274
MAGEF1	-41.4803	108.881	-4.23815	0.00783357	0.0194918	-2.14479
RINT1	-6.9294	20.4666	-4.23633	0.00784746	0.0194918	-2.14603
NBL1	-21.4644	86.0949	-4.23616	0.00784877	0.0194918	-2.14615
TKT	-72.2137	515.962	-4.22556	0.00793021	0.0196689	-2.15339
LMF2	-21.9555	101.773	-4.22187	0.00795881	0.0196972	-2.15591
CENPN	15.7623	82.4647	4.21675	0.00799865	0.0196972	-2.15942
PREP	3.41996	24.2754	4.21575	0.00800644	0.0196972	-2.1601
CARS2	4.801	12.4315	4.21523	0.00801053	0.0196972	-2.16046
PDRG1	14.4773	47.1581	4.21376	0.008022	0.0196972	-2.16147
NOP56	60.3445	254.914	4.2133	0.00802561	0.0196972	-2.16178
RNF10	15.5678	96.8516	4.21328	0.00802581	0.0196972	-2.1618
CHRNA4	-3.46094	3.79775	-4.21307	0.00802742	0.0196972	-2.16194
CCDC137	26.9799	83.0256	4.21241	0.00803265	0.0196972	-2.1624
CPNE3	-11.3921	47.9492	-4.21037	0.00804867	0.0197116	-2.1638
PADI2	-8.24893	9.61483	-4.20619	0.0080816	0.0197452	-2.16667
ZNF263	4.15938	25.3624	4.20497	0.00809126	0.0197452	-2.16751
DAP3	17.764	105.397	4.20363	0.00810183	0.0197452	-2.16843
SNX6	-10.2346	58.6327	-4.20336	0.00810397	0.0197452	-2.16861
ADCY7	-4.6313	16.8387	-4.20189	0.00811568	0.0197452	-2.16963
MAP3K6	-6.75769	30.9913	-4.19959	0.00813394	0.0197452	-2.17121
AGPAT5	8.50137	37.1384	4.19896	0.00813892	0.0197452	-2.17164
ATF2	-5.24957	33.6669	-4.19839	0.00814349	0.0197452	-2.17204
CBR1	74.1134	476.18	4.19403	0.00817832	0.0197452	-2.17504
NCSTN	-18.175	67.1942	-4.19176	0.00819653	0.0197452	-2.17661
CHCHD3	16.3592	71.6161	4.1903	0.00820827	0.0197452	-2.17762
FBXO9	4.41372	21.6092	4.19029	0.00820833	0.0197452	-2.17762
PTPRS	19.3644	78.4255	4.19007	0.00821013	0.0197452	-2.17778
INPP5K	4.24668	14.8955	4.18956	0.00821419	0.0197452	-2.17812
POLR3D	10.674	23.414	4.18953	0.00821447	0.0197452	-2.17815
BLM	-3.51411	18.8222	-4.18643	0.00823947	0.0197558	-2.18029
BOD1	26.7543	96.5723	4.18592	0.00824359	0.0197558	-2.18064
CLP1	5.03225	17.1988	4.18521	0.00824933	0.0197558	-2.18113
CLDN7	-106.194	201.527	-4.1818	0.00827692	0.0197799	-2.18349
POM121	7.84023	40.0801	4.18022	0.00828977	0.0197799	-2.18458
MDFI	-7.43563	25.4588	-4.18021	0.00828986	0.0197799	-2.18459
SBF1	10.6259	95.5223	4.17775	0.0083099	0.0198034	-2.18629
PES1	18.5306	106.38	4.17436	0.0083376	0.0198451	-2.18864
USP37	-4.90031	16.7491	-4.1645	0.00841877	0.0200139	-2.19549
MRRF	4.73144	17.3531	4.15451	0.00850201	0.0201871	-2.20245
MECP2	3.61231	13.4988	4.1491	0.00854742	0.0202702	-2.20622
SNAI2	20.1594	22.6365	4.14685	0.00856642	0.0202905	-2.20779
SEPTIN8	-6.20686	23.5065	-4.14208	0.00860686	0.0203616	-2.21113
REXO4	9.17309	51.1043	4.13911	0.00863213	0.0203745	-2.21321
NMU	-28.2472	92.1242	-4.13818	0.00864006	0.0203745	-2.21386
MATK	8.42868	17.9595	4.13775	0.00864374	0.0203745	-2.21416
DDI2	-4.30318	13.5768	-4.12539	0.00874993	0.0205563	-2.22283
PNO1	28.1432	71.0843	4.12457	0.00875707	0.0205563	-2.22341
PITPNM3	-4.04846	12.1188	-4.12343	0.00876692	0.0205563	-2.22421
GOLT1A	18.9431	39.0016	4.12328	0.00876824	0.0205563	-2.22431
NOTCH3	-56.489	259.54	-4.12266	0.00877363	0.0205563	-2.22475
MOV10	-12.606	56.8837	-4.12028	0.00879436	0.0205801	-2.22643
IL18R1	-6.70308	34.2964	-4.11486	0.00884168	0.020666	-2.23024
VPS41	6.60562	29.2521	4.10995	0.00888477	0.0207418	-2.2337
HLA-A	-56.9916	122.363	-4.10702	0.00891063	0.0207772	-2.23577
TNFRSF10D	10.1181	41.7807	4.10492	0.00892923	0.0207918	-2.23726
OGDH	-27.6451	160.32	-4.10269	0.00894906	0.0207918	-2.23884
SMC2	-9.52756	41.7035	-4.10236	0.00895197	0.0207918	-2.23907
DEK	-16.8113	93.7752	-4.09878	0.0089838	0.0207918	-2.2416
LGALS1	72.4123	322.625	4.09818	0.00898918	0.0207918	-2.24202
SOWAHC	41.4711	154.582	4.098	0.0089908	0.0207918	-2.24215
EMP1	-5.31565	10.2287	-4.0979	0.00899165	0.0207918	-2.24222
NUDC	65.1864	203.268	4.0941	0.00902571	0.0208371	-2.24492
P4HB	-62.8035	298.626	-4.09252	0.00903984	0.0208371	-2.24603
SLC45A3	-10.3406	23.5093	-4.09214	0.0090433	0.0208371	-2.2463
CC2D1A	-5.3619	24.91	-4.08958	0.00906638	0.0208655	-2.24812
TUBA1B	-179.025	699.857	-4.08838	0.0090772	0.0208658	-2.24897
HSPG2	-12.4835	60.752	-4.08542	0.00910393	0.0208922	-2.25107
GPRC5A	-25.8062	115.871	-4.0839	0.00911772	0.0208922	-2.25215
VAMP2	6.09563	24.5513	4.08257	0.0091298	0.0208922	-2.2531
PPP6R1	20.5469	109.191	4.08237	0.0091316	0.0208922	-2.25324
SOCS4	3.75537	18.4096	4.08112	0.00914303	0.0208938	-2.25413
CRK	-3.00326	5.78816	-4.07926	0.00915994	0.0209079	-2.25545
COMMD6	5.85019	18.8323	4.07524	0.0091967	0.0209481	-2.25832
STRADB	-9.86123	17.0097	-4.07498	0.0091991	0.0209481	-2.2585
MPZ	3.18551	4.05639	4.07355	0.00921228	0.0209536	-2.25953
PPCS	-6.01373	31.0826	-4.0714	0.00923198	0.0209739	-2.26105
SPOCK1	7.17063	13.159	4.06831	0.00926047	0.0210141	-2.26326
SIRPA	-8.48366	23.2746	-4.06329	0.00930704	0.0210821	-2.26685
RIN2	-4.93364	22.0798	-4.06177	0.00932115	0.0210821	-2.26793
SDSL	10.9052	25.4126	4.06158	0.00932292	0.0210821	-2.26807
PAK6	-3.19458	13.22	-4.0596	0.0093414	0.0210986	-2.26949
SGPP2	-10.1759	34.4015	-4.05848	0.00935185	0.0210986	-2.27029
EPS15	-5.96787	26.8227	-4.05365	0.00939708	0.0211761	-2.27374
PRAG1	-6.12763	17.5712	-4.05204	0.00941224	0.0211857	-2.2749
HDAC7	-3.8544	22.9364	-4.0489	0.00944188	0.0211995	-2.27715
EXOC4	3.41722	19.4349	4.04782	0.0094521	0.0211995	-2.27793
CDC42EP1	41.377	182.605	4.04709	0.00945902	0.0211995	-2.27845
TNRC6A	10.3156	27.3044	4.04678	0.00946194	0.0211995	-2.27868
CRKL	-21.5286	107.478	-4.04537	0.00947523	0.0212049	-2.27968
PLK2	11.9257	39.1574	4.04406	0.00948776	0.0212086	-2.28063
SUCLA2	-8.58719	35.3281	-4.04279	0.00949978	0.0212111	-2.28154
GCKR	-7.99172	24.9508	-4.03705	0.00955454	0.0212707	-2.28567
SPINT2	-60.8593	282.187	-4.03681	0.00955691	0.0212707	-2.28584
AKR1C3	-258.955	1226.57	-4.03656	0.00955927	0.0212707	-2.28602
GCLM	-106.706	322.946	-4.03443	0.00957967	0.0212918	-2.28755
KIF5B	15.9672	106.57	4.03155	0.00960747	0.0213292	-2.28963
MORC3	-3.40038	16.206	-4.02891	0.00963286	0.0213407	-2.29153
TMEM65	-3.37079	8.42547	-4.02874	0.00963455	0.0213407	-2.29166
SLC25A24	-5.85621	19.5431	-4.02718	0.00964961	0.0213498	-2.29278
TCIRG1	-7.04136	32.836	-4.02502	0.00967064	0.021372	-2.29435
SACM1L	-5.73763	16.7319	-4.0196	0.00972337	0.0214447	-2.29826
ADGRL2	4.74812	16.0096	4.01887	0.00973056	0.0214447	-2.29879
ZDHHC5	7.8143	67.3822	4.01806	0.00973847	0.0214447	-2.29938
UBE2E2	5.01418	25.3552	4.01526	0.00976592	0.0214447	-2.3014
VAC14	3.15546	19.2205	4.01471	0.00977134	0.0214447	-2.3018
AQR	-4.96395	26.1478	-4.01463	0.00977211	0.0214447	-2.30186
TMEM165	7.78831	37.1435	4.01367	0.00978149	0.0214447	-2.30255
MGAT3	-9.78336	28.6774	-4.01264	0.00979165	0.0214447	-2.3033
MARS2	8.69188	25.034	4.01006	0.00981718	0.0214765	-2.30517
KANK1	13.1128	27.6088	4.00742	0.0098433	0.0215094	-2.30709
RAB5B	10.1033	42.0203	4.00089	0.00990821	0.0216081	-2.31183
APEX1	48.0226	244.815	4.00064	0.00991069	0.0216081	-2.31201
AP1S3	-4.88079	9.66224	-3.99954	0.00992174	0.0216081	-2.31281
AGO2	19.2692	94.5585	3.99649	0.00995229	0.0216504	-2.31503
ZNF593	26.221	85.8889	3.99497	0.00996752	0.0216593	-2.31613
CDK9	11.3545	42.2252	3.99162	0.0100013	0.0217085	-2.31858
CC2D1B	-5.55363	21.5044	-3.98969	0.0100208	0.0217266	-2.31998
WNT10B	4.43309	8.87686	3.98403	0.0100783	0.0218249	-2.32411
ARL4A	5.6356	17.7488	3.98217	0.0100972	0.0218249	-2.32547
FAM13A	-4.94882	8.6015	-3.98124	0.0101066	0.0218249	-2.32615
RESF1	6.66201	32.8572	3.98043	0.010115	0.0218249	-2.32674
USO1	-13.0454	99.2148	-3.97972	0.0101222	0.0218249	-2.32726
GLIS3	-4.10244	18.9634	-3.97692	0.0101509	0.0218625	-2.32931
ST6GALNAC2	-12.7754	23.0237	-3.97413	0.0101796	0.0219003	-2.33135
ZKSCAN5	5.0262	28.3204	3.97149	0.0102068	0.0219345	-2.33328
ELL2	29.6232	68.8633	3.96883	0.0102344	0.0219484	-2.33524
ZEB1	4.19767	8.36743	3.96688	0.0102546	0.0219484	-2.33667
RPLP0	343.502	1051.01	3.96646	0.010259	0.0219484	-2.33698
THSD4	4.23995	17.1286	3.96596	0.0102642	0.0219484	-2.33734
RMND5A	11.9656	66.6703	3.96543	0.0102696	0.0219484	-2.33773
RPL10A	133.926	1091.21	3.96351	0.0102896	0.0219619	-2.33914
PCYOX1	-8.45555	49.6829	-3.96067	0.0103193	0.0219619	-2.34123
TAX1BP3	-5.75555	10.2157	-3.95945	0.0103321	0.0219619	-2.34212
ZNF281	9.55837	39.5776	3.95918	0.0103349	0.0219619	-2.34232
FAM20C	-5.87818	13.9512	-3.95661	0.0103619	0.0219619	-2.34421
SRF	12.2176	41.4804	3.9563	0.0103651	0.0219619	-2.34443
TCAF1	-4.85904	12.8955	-3.95559	0.0103726	0.0219619	-2.34496
GRAMD4	-9.34334	51.7516	-3.95387	0.0103908	0.0219619	-2.34623
IL32	-25.4351	75.5215	-3.95326	0.0103971	0.0219619	-2.34667
TRIM28	-100.636	518.875	-3.95291	0.0104009	0.0219619	-2.34693
HHEX	-5.68046	16.2947	-3.9526	0.0104041	0.0219619	-2.34716
STAT3	18.8077	101.872	3.95192	0.0104113	0.0219619	-2.34766
BTBD1	16.8476	105.04	3.94634	0.0104705	0.0220436	-2.35177
DHX38	7.70201	51.4115	3.94571	0.0104772	0.0220436	-2.35224
XYLT2	-7.11784	23.1028	-3.94472	0.0104878	0.0220436	-2.35297
VKORC1L1	12.7878	31.6043	3.94401	0.0104953	0.0220436	-2.3535
BTN3A2	-4.1034	19.2367	-3.93957	0.0105428	0.0220945	-2.35677
TRMT10C	18.6078	92.0184	3.93879	0.0105511	0.0220945	-2.35735
AXIN1	6.39126	38.8548	3.93852	0.0105541	0.0220945	-2.35755
FAT1	29.0156	126.207	3.93751	0.0105649	0.0220945	-2.3583
TRIM44	-6.27207	24.5154	-3.9323	0.0106211	0.0221862	-2.36215
ADCY6	-5.02938	20.8462	-3.92972	0.010649	0.0221862	-2.36406
FN3KRP	-9.14559	49.2999	-3.92947	0.0106518	0.0221862	-2.36425
USP28	-9.11995	35.8091	-3.92922	0.0106544	0.0221862	-2.36443
POLR1A	5.65607	31.5034	3.92452	0.0107056	0.022264	-2.36792
IMP4	32.4133	83.7581	3.92138	0.0107399	0.022264	-2.37025
CHCHD5	-3.64168	13.9244	-3.92073	0.010747	0.022264	-2.37073
C4BPA	35.0395	101.751	3.92062	0.0107482	0.022264	-2.37081
VANGL1	-4.3505	20.0262	-3.92056	0.0107489	0.022264	-2.37086
MTMR2	10.8604	55.7188	3.91719	0.0107859	0.0223168	-2.37336
SUCO	-4.16505	20.5551	-3.91385	0.0108228	0.0223666	-2.37585
UBALD1	5.77154	24.7664	3.91293	0.0108329	0.0223666	-2.37654
LETM1	-10.0626	27.3479	-3.91001	0.0108653	0.0224096	-2.37871
CDC34	20.4036	114.372	3.9084	0.0108832	0.0224125	-2.37991
ABI1	-6.22414	47.5149	-3.90781	0.0108897	0.0224125	-2.38035
EI24	-20.143	87.1612	-3.90334	0.0109396	0.0224914	-2.38368
CTSD	-41.5317	130.289	-3.90061	0.0109702	0.0225306	-2.38572
MED29	-9.03226	56.4434	-3.89884	0.01099	0.0225335	-2.38704
ATP2C1	-13.2403	68.332	-3.89842	0.0109948	0.0225335	-2.38735
CKAP4	-26.6635	57.577	-3.89683	0.0110126	0.0225464	-2.38854
MMP7	-4.51158	8.67088	-3.89376	0.0110473	0.0225936	-2.39084
DDX18	10.8677	60.3479	3.88584	0.0111374	0.022754	-2.39677
TMEM183A	12.1866	63.5537	3.88428	0.0111551	0.0227611	-2.39794
DSG2	-9.64564	46.0297	-3.88348	0.0111643	0.0227611	-2.39854
RGS2	19.0952	20.8525	3.87945	0.0112106	0.0228317	-2.40157
PPP2R5C	-4.34489	24.2051	-3.87765	0.0112313	0.02285	-2.40292
ZDHHC9	-12.9837	69.8095	-3.8747	0.0112654	0.022882	-2.40513
WDR1	12.7134	52.3605	3.87425	0.0112706	0.022882	-2.40548
CASP2	-3.4063	13.4817	-3.87278	0.0112876	0.0228919	-2.40658
FLNB	-17.9249	90.4058	-3.8718	0.011299	0.0228919	-2.40732
NAA60	5.04932	27.7722	3.86975	0.0113228	0.0228987	-2.40886
DLGAP4	10.4125	48.0329	3.86949	0.0113259	0.0228987	-2.40906
PEX16	4.81361	19.5387	3.86608	0.0113656	0.0229551	-2.41162
C12orf66	3.14469	9.07316	3.85971	0.0114403	0.0230512	-2.41643
EIF3C	9.06893	6.84815	3.85949	0.011443	0.0230512	-2.4166
SH3GL2	6.61547	16.7016	3.859	0.0114486	0.0230512	-2.41696
HSF1	22.437	138.691	3.85486	0.0114975	0.0231257	-2.42009
PICK1	5.60685	23.7607	3.85384	0.0115097	0.0231263	-2.42087
FBXL3	-4.37045	12.15	-3.84743	0.0115859	0.0232555	-2.42572
AP1G1	-6.26989	37.0992	-3.84635	0.0115988	0.0232574	-2.42653
PECR	-5.11006	22.7056	-3.84468	0.0116188	0.0232697	-2.4278
PCTP	-3.00011	4.78528	-3.84384	0.0116289	0.0232697	-2.42843
SOX7	-21.3902	88.3127	-3.84105	0.0116625	0.023313	-2.43056
MAN1A1	5.37034	11.2025	3.83894	0.0116878	0.0233397	-2.43215
CBLB	4.12881	13.4724	3.83064	0.0117885	0.0234602	-2.43846
JADE2	8.21706	27.0574	3.82936	0.0118042	0.0234602	-2.43944
AFF4	5.86468	42.3694	3.8293	0.0118048	0.0234602	-2.43948
GRPEL1	6.08823	36.6839	3.82906	0.0118078	0.0234602	-2.43967
SHLD2	10.7865	53.3036	3.82683	0.011835	0.0234602	-2.44136
OPLAH	-14.3732	69.7938	-3.82595	0.0118458	0.0234602	-2.44203
NPRL3	5.23429	34.8397	3.82529	0.0118539	0.0234602	-2.44254
LIMK1	-11.6297	34.8913	-3.82522	0.0118548	0.0234602	-2.44259
TFRC	-158.934	624.67	-3.82507	0.0118566	0.0234602	-2.44271
SLC26A11	-4.31405	13.6273	-3.82195	0.0118949	0.0235121	-2.44508
CHAC2	-11.5874	37.7784	-3.81963	0.0119235	0.0235446	-2.44685
TEAD1	10.8843	52.7853	3.81587	0.0119701	0.0235672	-2.44972
LCN2	-63.0566	139.344	-3.8152	0.0119783	0.0235672	-2.45023
RBM3	-16.9209	98.5289	-3.81518	0.0119785	0.0235672	-2.45024
METTL23	8.85827	41.9416	3.81471	0.0119845	0.0235672	-2.45061
CCDC12	-5.36386	23.5705	-3.81383	0.0119954	0.0235672	-2.45128
CAMK2D	-4.90264	18.7765	-3.80982	0.0120453	0.023622	-2.45434
PSMB10	-5.80685	10.8308	-3.80955	0.0120487	0.023622	-2.45455
NOP10	130.518	519.526	3.80867	0.0120597	0.023622	-2.45523
EFNB2	5.36442	13.7672	3.80701	0.0120805	0.0236365	-2.4565
LRRC1	9.82241	29.9393	3.80614	0.0120914	0.0236365	-2.45716
RRP1	13.4556	70.023	3.80392	0.0121192	0.0236531	-2.45886
MBP	-3.00028	6.96506	-3.80353	0.0121242	0.0236531	-2.45916
FAM177A1	-3.94653	13.9529	-3.80185	0.0121454	0.0236707	-2.46045
ATP2B4	-10.6017	55.3509	-3.80078	0.0121588	0.0236732	-2.46127
DHX36	3.56861	15.4421	3.79909	0.0121801	0.023691	-2.46256
LHFPL2	3.2496	16.0375	3.79156	0.0122758	0.0238455	-2.46835
BRMS1	12.2905	54.1375	3.79092	0.012284	0.0238455	-2.46884
NCS1	11.8605	31.9511	3.78706	0.0123334	0.0239007	-2.47181
BCOR	-3.83396	21.0832	-3.78678	0.012337	0.0239007	-2.47203
TEPSIN	3.65544	16.0622	3.78559	0.0123523	0.0239064	-2.47294
RPS6KA3	-5.87835	26.2846	-3.78441	0.0123674	0.023912	-2.47385
KLHL13	-4.15605	7.95461	-3.78292	0.0123866	0.0239181	-2.475
NSMF	15.8479	71.0187	3.78226	0.0123952	0.0239181	-2.4755
RYK	5.94939	35.1247	3.78128	0.0124078	0.0239188	-2.47626
DPH3	4.98073	16.7355	3.77675	0.0124665	0.0240081	-2.47975
EFNB1	-27.654	78.0411	-3.77246	0.0125223	0.0240919	-2.48306
RGS19	-11.1909	38.6353	-3.76858	0.0125732	0.0241395	-2.48607
EDN2	-4.8695	8.06528	-3.76822	0.0125779	0.0241395	-2.48635
TIMM9	15.6341	70.417	3.76773	0.0125843	0.0241395	-2.48672
MRPS12	34.2131	138.422	3.76554	0.0126131	0.024171	-2.48842
CCSER2	3.32401	25.117	3.76364	0.0126381	0.024195	-2.48989
TOPBP1	-10.4932	60.2934	-3.76244	0.012654	0.0242017	-2.49082
MTMR3	4.13138	18.8708	3.75963	0.0126911	0.024223	-2.493
ARL8B	14.1975	58.8103	3.75791	0.0127139	0.024223	-2.49433
PIGS	7.41437	45.4115	3.75683	0.0127284	0.024223	-2.49517
EPAS1	39.2643	149.946	3.75646	0.0127332	0.024223	-2.49545
COPZ1	17.691	120.513	3.75584	0.0127415	0.024223	-2.49594
MDM2	-8.8589	38.2514	-3.7555	0.012746	0.024223	-2.4962
ILF3	18.4031	190.76	3.75503	0.0127522	0.024223	-2.49656
FANCG	-3.7663	16.4299	-3.75251	0.0127859	0.0242351	-2.49852
TMEM120B	4.84057	11.9248	3.75221	0.0127899	0.0242351	-2.49875
ANXA5	-47.6452	287.696	-3.75176	0.0127959	0.0242351	-2.4991
SYPL1	20.7838	100.878	3.74714	0.012858	0.0242843	-2.5027
SDC1	-195.669	652.986	-3.74695	0.0128604	0.0242843	-2.50284
ERBB3	-9.78175	27.1241	-3.74552	0.0128798	0.0242843	-2.50395
OR51B5	8.31196	11.941	3.74549	0.0128802	0.0242843	-2.50398
SH3BP4	6.96684	65.9324	3.74519	0.0128843	0.0242843	-2.50421
THUMPD2	4.32414	18.3265	3.73831	0.0129773	0.0244249	-2.50957
DMKN	-7.36302	40.1648	-3.73664	0.0130001	0.0244249	-2.51087
HAUS5	-4.01032	23.4969	-3.73535	0.0130177	0.0244249	-2.51188
CKS2	111.367	426.591	3.73507	0.0130216	0.0244249	-2.5121
MYL9	16.3604	29.0413	3.73506	0.0130216	0.0244249	-2.5121
ASB13	7.42941	34.5445	3.72545	0.0131536	0.0246272	-2.51961
PPP1R3D	-3.26744	12.8805	-3.72536	0.0131548	0.0246272	-2.51967
LRRC20	-4.07432	11.3527	-3.72372	0.0131775	0.0246461	-2.52096
FANCI	-8.73036	51.8541	-3.72073	0.0132189	0.0246935	-2.5233
UNKL	-8.41948	25.1544	-3.72006	0.0132282	0.0246935	-2.52382
PRCC	16.3192	87.8718	3.71579	0.0132877	0.0247588	-2.52717
RPL32	-66.8037	418.998	-3.71573	0.0132886	0.0247588	-2.52722
SCARB1	-7.87121	23.7795	-3.71405	0.0133121	0.0247789	-2.52854
MBD2	-5.73204	31.369	-3.70931	0.0133786	0.0248465	-2.53226
HMG20B	40.8258	228.716	3.70834	0.0133923	0.0248465	-2.53302
STARD10	-6.68671	12.3096	-3.70824	0.0133937	0.0248465	-2.5331
SLC51B	6.21893	8.19206	3.70742	0.0134053	0.0248465	-2.53374
TASP1	6.26213	18.4073	3.70619	0.0134227	0.0248465	-2.53471
TDRD7	-7.0231	20.077	-3.70602	0.013425	0.0248465	-2.53484
TAB2	14.3093	69.2992	3.70415	0.0134515	0.0248546	-2.53632
PIK3C2B	-6.0974	27.696	-3.70391	0.0134549	0.0248546	-2.5365
AKAP12	9.97202	32.5319	3.70291	0.013469	0.024857	-2.53729
MAP1LC3B	4.35862	25.4215	3.70164	0.013487	0.0248652	-2.53829
ACSS2	-17.9975	82.1188	-3.70081	0.013499	0.0248652	-2.53894
NINL	-3.83288	10.3074	-3.69892	0.0135258	0.0248885	-2.54043
SMS	27.0284	164.873	3.69812	0.0135372	0.0248885	-2.54106
TRIM21	-5.22079	20.6531	-3.69439	0.0135906	0.0249586	-2.544
RASA1	-4.00823	20.6473	-3.69366	0.013601	0.0249586	-2.54457
AOPEP	6.52121	14.7703	3.6908	0.0136421	0.0249971	-2.54683
KNL1	-4.85084	37.294	-3.6898	0.0136566	0.0249971	-2.54762
TRIP12	5.37996	53.3836	3.68953	0.0136604	0.0249971	-2.54783
GGA3	5.59728	37.6667	3.68779	0.0136855	0.0250194	-2.5492
CBX6	-15.588	65.8525	-3.68123	0.0137807	0.0251698	-2.55439
KIF16B	-3.3198	16.653	-3.67708	0.0138412	0.0252543	-2.55768
CBX1	30.4565	139	3.67548	0.0138646	0.0252543	-2.55894
MCM4	-18.8536	85.5845	-3.6754	0.0138659	0.0252543	-2.55901
NRP2	-2.78096	8.33463	-3.67377	0.0138898	0.0252743	-2.5603
RTCB	-27.8149	132.521	-3.66994	0.0139461	0.0253037	-2.56333
ADAMTSL4	-14.9032	58.5092	-3.66882	0.0139628	0.0253037	-2.56423
CENPU	-19.2323	68.9817	-3.66861	0.0139659	0.0253037	-2.56439
ITGA2	-19.2977	79.8954	-3.66848	0.0139677	0.0253037	-2.56449
MUC13	175.936	534.598	3.66796	0.0139754	0.0253037	-2.56491
TEAD4	12.6265	63.0485	3.66738	0.013984	0.0253037	-2.56537
RPRD1B	-7.89671	31.8601	-3.66452	0.0140265	0.025357	-2.56764
H2AX	-319.967	646.299	-3.6609	0.0140803	0.0254308	-2.57052
IPP	-3.78244	10.0568	-3.65986	0.0140959	0.0254354	-2.57135
RNMT	6.63704	34.0237	3.65874	0.0141126	0.0254419	-2.57224
NUTF2	18.8411	105.214	3.65761	0.0141295	0.0254488	-2.57313
AGPS	3.81565	35.6297	3.65252	0.0142061	0.025563	-2.57719
MTPN	25.2794	173.939	3.6516	0.01422	0.0255644	-2.57793
FDPS	-53.6753	263.613	-3.65067	0.0142339	0.0255659	-2.57866
DNER	7.80388	9.61298	3.64012	0.0143944	0.0258248	-2.58709
CD82	-4.54201	17.4179	-3.63945	0.0144046	0.0258248	-2.58762
RNF126	13.9767	83.2644	3.6382	0.0144237	0.0258353	-2.58862
SPP1	-153.5	433.697	-3.6362	0.0144545	0.0258666	-2.59022
SPTLC1	-12.2995	46.3714	-3.63338	0.014498	0.0259039	-2.59248
NOP16	25.5993	66.1035	3.63312	0.0145019	0.0259039	-2.59269
LRRFIP2	-2.87487	17.1819	-3.62916	0.0145631	0.02597	-2.59586
PPME1	12.713	50.3767	3.6286	0.0145719	0.02597	-2.59631
GNAS	-14.2287	107.556	-3.62814	0.014579	0.02597	-2.59668
SLC12A6	-3.5356	9.50394	-3.62564	0.0146179	0.0260157	-2.59869
RAB14	-12.0319	79.8727	-3.61866	0.014727	0.0261858	-2.60429
TUBB6	3.3297	11.1373	3.61586	0.0147711	0.0262403	-2.60655
EME1	-9.11822	39.7711	-3.61436	0.0147947	0.0262583	-2.60775
ADPGK	-5.45279	28.5812	-3.61173	0.0148364	0.0263083	-2.60987
NCOA1	-3.05636	15.5825	-3.60987	0.0148658	0.0263365	-2.61137
AGPAT3	-9.29444	39.7243	-3.60779	0.0148989	0.0263711	-2.61305
DENND4B	-8.09487	50.0394	-3.60693	0.0149126	0.0263713	-2.61374
KLK7	-2.97947	3.99467	-3.60521	0.01494	0.0263958	-2.61512
SLC25A13	17.6837	141.971	3.60298	0.0149756	0.0264171	-2.61692
ALDH18A1	-20.365	145.843	-3.60274	0.0149794	0.0264171	-2.61712
BARD1	-2.7732	10.8223	-3.60191	0.0149928	0.0264171	-2.61779
IGSF8	-17.4025	66.9013	-3.59901	0.0150393	0.0264752	-2.62013
IRF2BP2	-30.5952	171.499	-3.5961	0.0150863	0.0265305	-2.62248
MUC1	-95.7991	143.718	-3.59537	0.015098	0.0265305	-2.62307
RPF1	14.2696	65.198	3.59411	0.0151184	0.0265424	-2.62409
MAPK9	-6.50558	40.605	-3.59272	0.0151408	0.0265578	-2.62521
RFK	10.5198	42.1406	3.59078	0.0151724	0.0265892	-2.62679
DHX57	4.14822	19.9909	3.58411	0.0152812	0.0267382	-2.63219
KCMF1	8.5819	64.9447	3.58389	0.0152849	0.0267382	-2.63237
TEX2	-6.56507	27.0519	-3.58067	0.0153377	0.0268065	-2.63498
RRS1	14.0217	54.4262	3.57953	0.0153565	0.0268153	-2.63591
DBP	-5.49023	13.9455	-3.57838	0.0153754	0.0268243	-2.63685
FAM50A	10.2994	65.3563	3.57555	0.0154222	0.0268738	-2.63914
CALU	29.2252	103.515	3.57499	0.0154314	0.0268738	-2.6396
SDR16C5	-3.58888	3.32647	-3.5715	0.0154893	0.0269408	-2.64243
SLC39A14	16.4375	88.789	3.57101	0.0154975	0.0269408	-2.64284
TMEM126B	16.2958	101.991	3.56684	0.0155671	0.0270179	-2.64623
PAPOLA	12.336	70.9848	3.56668	0.0155697	0.0270179	-2.64636
USP3	5.26869	31.3105	3.56359	0.0156215	0.0270837	-2.64888
POLR3H	8.97804	28.7039	3.56245	0.0156407	0.0270929	-2.64981
RBM15B	7.32295	48.7425	3.56135	0.0156592	0.0270947	-2.65071
ZNF426	-2.77408	10.239	-3.56039	0.0156754	0.0270947	-2.65149
SNU13	34.2323	165.965	3.55991	0.0156835	0.0270947	-2.65188
YME1L1	-11.4462	84.5081	-3.55763	0.015722	0.0271001	-2.65374
SLAIN2	3.38018	12.6292	3.55758	0.0157229	0.0271001	-2.65378
SEC22C	-3.02461	19.9181	-3.55725	0.0157283	0.0271001	-2.65405
ATXN10	-19.049	67.582	-3.55495	0.0157674	0.0271434	-2.65593
CAPNS1	-34.8927	219.635	-3.55325	0.0157963	0.0271584	-2.65732
ADPRM	2.74119	5.63254	3.55279	0.0158041	0.0271584	-2.65769
EIF3F	2.79717	23.5855	3.54985	0.0158542	0.0272205	-2.6601
CNTNAP1	-4.57667	14.2582	-3.54684	0.0159056	0.0272292	-2.66256
NCAPD3	-5.8475	22.4905	-3.54666	0.0159087	0.0272292	-2.66271
TLN2	-8.16859	26.0635	-3.54595	0.0159209	0.0272292	-2.66329
NBAS	-4.87325	24.5607	-3.5457	0.0159254	0.0272292	-2.6635
UBASH3B	21.4219	53.2003	3.54525	0.015933	0.0272292	-2.66387
CXCL3	-12.8068	24.0242	-3.54466	0.0159431	0.0272292	-2.66435
MMGT1	-4.77776	16.2229	-3.54077	0.0160101	0.0273197	-2.66754
ITPKC	-14.0786	51.9049	-3.53935	0.0160347	0.0273376	-2.6687
LONRF1	-4.46225	8.98701	-3.5383	0.0160529	0.0273408	-2.66956
PDCD11	12.9079	63.7771	3.53762	0.0160646	0.0273408	-2.67012
CDH1	-19.9803	98.7613	-3.52895	0.0162158	0.0275739	-2.67724
PBK	-29.65	142.768	-3.52413	0.0163004	0.0276831	-2.68121
CAND1	-5.48448	45.8783	-3.52368	0.0163084	0.0276831	-2.68158
TWNK	19.8521	49.8509	3.51428	0.0164752	0.0279417	-2.68933
BSG	-92.8292	642.501	-3.51005	0.0165509	0.0280457	-2.69283
HDAC6	-3.30223	13.5122	-3.50791	0.0165892	0.0280691	-2.69459
STK4	-3.5162	15.1036	-3.50709	0.016604	0.0280691	-2.69527
PI3	-100.462	144.862	-3.50615	0.0166209	0.0280691	-2.69605
NOP14	8.55297	42.393	3.50607	0.0166223	0.0280691	-2.69612
IL6	6.03121	8.90231	3.50364	0.0166662	0.028111	-2.69813
PPP2R1B	-10.3551	22.3921	-3.5031	0.016676	0.028111	-2.69858
NDUFS1	-4.73786	33.9063	-3.50223	0.0166918	0.0281132	-2.6993
CSGALNACT1	5.1478	13.2002	3.49981	0.0167356	0.0281627	-2.7013
HPRT1	-15.298	84.126	-3.49885	0.016753	0.028166	-2.70209
B3GNT9	5.33211	10.4037	3.49811	0.0167665	0.028166	-2.70271
DECR1	-4.17611	21.9396	-3.49626	0.0168003	0.0281688	-2.70424
PPM1D	-2.76857	11.5068	-3.49618	0.0168017	0.0281688	-2.70431
MAPK1IP1L	14.5094	60.768	3.49563	0.0168116	0.0281688	-2.70476
NFATC3	3.75928	15.1673	3.49253	0.0168684	0.0282397	-2.70733
NFYB	-2.87713	15.852	-3.48646	0.01698	0.0284021	-2.71238
AIFM2	-19.8723	87.1107	-3.4855	0.0169978	0.0284075	-2.71318
SDCBP	-15.9917	76.0123	-3.48274	0.0170489	0.028439	-2.71547
CMC2	3.22157	14.8239	3.48156	0.0170708	0.028439	-2.71645
DDX49	10.7896	34.0003	3.4808	0.0170848	0.028439	-2.71708
STAMBPL1	4.77525	13.9411	3.48077	0.0170855	0.028439	-2.71711
FAM117B	-2.7208	7.39027	-3.48054	0.0170897	0.028439	-2.7173
C11orf24	13.404	72.0605	3.47868	0.0171243	0.0284722	-2.71885
GPCPD1	13.494	50.1341	3.47518	0.0171896	0.02853	-2.72176
SNAPC4	3.02563	13.6095	3.47465	0.0171996	0.02853	-2.72221
SIK2	4.26419	21.954	3.47447	0.017203	0.02853	-2.72236
IL17RE	-4.03288	13.4314	-3.46951	0.0172962	0.0286602	-2.72649
NDUFS2	-7.66894	52.7835	-3.46844	0.0173165	0.0286693	-2.72739
CTSS	-2.95064	5.57926	-3.46695	0.0173446	0.0286915	-2.72863
BAG2	7.83256	35.1907	3.46433	0.0173942	0.0287492	-2.73082
PHLDB2	7.6638	13.1803	3.46296	0.0174201	0.0287675	-2.73196
EHD2	-19.9994	91.2638	-3.4616	0.017446	0.0287858	-2.7331
PRKCI	-10.4644	74.9618	-3.45951	0.0174858	0.0288271	-2.73485
IL1R1	-3.28825	10.0009	-3.4567	0.0175396	0.0288754	-2.7372
USP12	-5.52817	29.0183	-3.45643	0.0175448	0.0288754	-2.73743
ATG9A	5.98484	27.0437	3.4488	0.0176916	0.0290925	-2.74382
POLR3K	18.9416	58.3697	3.44468	0.0177715	0.0291803	-2.74728
NPEPPS	-6.35984	39.8322	-3.4445	0.017775	0.0291803	-2.74743
TEX10	4.03156	14.4092	3.44158	0.0178318	0.0292061	-2.74988
RNF144B	3.28343	7.4547	3.44072	0.0178486	0.0292061	-2.75061
USH1C	-6.60441	26.4709	-3.44065	0.0178501	0.0292061	-2.75067
NADK2	8.66477	37.8165	3.44062	0.0178507	0.0292061	-2.7507
TMOD1	-5.21599	7.81115	-3.43927	0.0178771	0.0292247	-2.75183
CDK6	-10.961	31.899	-3.43435	0.0179737	0.029358	-2.75597
NIPA1	-5.07732	16.9431	-3.43267	0.0180068	0.0293738	-2.75739
HYAL1	-17.4561	50.5178	-3.43233	0.0180135	0.0293738	-2.75768
HELZ2	-27.6869	42.4598	-3.43018	0.018056	0.0294184	-2.75949
TMCO3	-3.06794	11.7172	-3.4293	0.0180733	0.029422	-2.76022
DHRS1	-2.58481	9.76805	-3.42524	0.018154	0.0295286	-2.76365
BLZF1	4.39078	16.7722	3.42246	0.0182094	0.029571	-2.76599
PAK1	-4.98667	23.5511	-3.42174	0.0182238	0.029571	-2.7666
TEF	-6.41966	22.2638	-3.42165	0.0182256	0.029571	-2.76668
STRN	-4.42176	18.4647	-3.42018	0.018255	0.0295829	-2.76792
POLG2	4.936	20.1855	3.41977	0.0182633	0.0295829	-2.76827
FLNA	58.3847	357.543	3.4187	0.0182847	0.0295929	-2.76917
VMA21	-7.36089	20.127	-3.41713	0.0183164	0.0296196	-2.7705
TP53BP1	6.39635	28.3024	3.41526	0.018354	0.0296558	-2.77208
GGH	-3.80286	19.902	-3.41308	0.0183979	0.0296751	-2.77392
FERMT2	4.20451	10.9227	3.41272	0.0184052	0.0296751	-2.77423
CNOT6L	-3.76726	11.5253	-3.4124	0.0184117	0.0296751	-2.7745
MAPKBP1	4.59672	22.3466	3.41156	0.0184288	0.0296781	-2.77522
MTR	-3.44675	13.7698	-3.41078	0.0184445	0.0296788	-2.77587
RRM2	-69.8895	160.061	-3.40983	0.0184639	0.0296856	-2.77668
CCND1	125.111	382.564	3.40791	0.0185028	0.0297081	-2.77831
AGPAT2	-31.3933	151.584	-3.40665	0.0185286	0.0297081	-2.77938
PRSS8	-13.9964	25.8553	-3.40478	0.0185666	0.0297081	-2.78096
POLE3	11.5636	91.0466	3.40476	0.0185671	0.0297081	-2.78098
ATP6V1G1	14.1155	55.909	3.40475	0.0185672	0.0297081	-2.78098
SMTN	4.77364	20.6393	3.40375	0.0185878	0.0297081	-2.78184
ZDHHC2	-4.526	15.6806	-3.40337	0.0185954	0.0297081	-2.78215
MAST2	4.14606	29.1253	3.40315	0.0186	0.0297081	-2.78234
GBP3	-2.84854	10.3895	-3.40111	0.0186417	0.0297503	-2.78407
GNG4	-5.36593	11.647	-3.39945	0.0186758	0.0297803	-2.78548
ANKH	4.61123	17.0896	3.39274	0.0188144	0.0299554	-2.79119
AHNAK	-16.7626	101.382	-3.39168	0.0188365	0.0299554	-2.79209
MAN2A1	-3.40128	14.7023	-3.39165	0.0188369	0.0299554	-2.79211
MAPK3	-11.7797	54.8906	-3.39021	0.0188669	0.0299554	-2.79334
PPP2R2A	8.73811	50.7317	3.39011	0.018869	0.0299554	-2.79342
ILF2	-101.12	413.995	-3.38899	0.0188923	0.0299554	-2.79437
ARHGEF3	-2.73036	5.56411	-3.38894	0.0188933	0.0299554	-2.79442
FAAH	-3.27561	8.18638	-3.38642	0.0189459	0.0300144	-2.79656
PRKAG2	-3.11473	8.84146	-3.38256	0.0190268	0.0301181	-2.79986
PEA15	27.2229	89.7976	3.38148	0.0190496	0.0301296	-2.80078
SSH3	-12.4159	69.6744	-3.38048	0.0190707	0.0301385	-2.80163
KIRREL1	9.30422	31.5829	3.37815	0.0191197	0.0301914	-2.80362
TRIM32	6.3929	22.7995	3.37697	0.0191447	0.0302064	-2.80463
EIF4G2	66.588	397.798	3.37339	0.0192204	0.0302773	-2.80768
ATXN1L	-3.40056	23.3604	-3.37338	0.0192207	0.0302773	-2.80769
ZNF317	7.97728	40.6279	3.3721	0.019248	0.0302958	-2.80879
HSF2	4.48468	24.4967	3.37124	0.0192662	0.0303	-2.80952
DAPK3	8.78241	36.1756	3.36854	0.0193239	0.0303296	-2.81183
IGFBP4	-13.5077	64.3333	-3.36834	0.019328	0.0303296	-2.812
KIF1B	-3.97793	24.4725	-3.3681	0.0193332	0.0303296	-2.81221
MAP2	-7.63099	31.4798	-3.36744	0.0193474	0.0303296	-2.81277
THEM4	2.94283	12.1927	3.36223	0.0194593	0.0304663	-2.81724
E2F7	-6.80534	15.5658	-3.36192	0.0194659	0.0304663	-2.8175
MYBBP1A	22.5975	94.4022	3.35992	0.0195091	0.0305067	-2.81922
CMIP	7.59305	44.8025	3.3582	0.0195463	0.0305067	-2.82069
DCTN5	2.9758	16.9697	3.35803	0.0195499	0.0305067	-2.82084
RALBP1	-8.85706	33.9032	-3.35782	0.0195544	0.0305067	-2.82101
LARP1	36.2517	249.733	3.35525	0.0196103	0.0305694	-2.82322
ENTR1	18.2095	84.1814	3.35373	0.0196433	0.0305964	-2.82453
ADAP1	-4.20067	14.2723	-3.35227	0.019675	0.0306213	-2.82578
HOXB2	-3.20714	9.00951	-3.35096	0.0197037	0.0306249	-2.82691
GOLGA3	-5.90938	34.8994	-3.35073	0.0197088	0.0306249	-2.82711
WASF1	-5.89999	43.8091	-3.3498	0.019729	0.0306318	-2.8279
SNAP29	-4.18304	20.5888	-3.34781	0.0197726	0.0306751	-2.82961
ALYREF	-34.0429	225.737	-3.34682	0.0197944	0.0306845	-2.83047
BROX	-11.0472	46.1131	-3.34596	0.0198133	0.0306893	-2.83121
CDC25C	-6.03183	17.6263	-3.34393	0.0198579	0.030734	-2.83295
RGS10	8.86348	34.5831	3.34286	0.0198815	0.0307461	-2.83387
ME1	34.4457	233.52	3.34086	0.0199258	0.0307901	-2.8356
NDUFB9	7.37306	53.7153	3.33993	0.0199463	0.0307973	-2.83639
MMACHC	3.00201	8.34362	3.32719	0.0202308	0.0312118	-2.84739
MRPS33	2.87499	17.3417	3.32576	0.0202629	0.0312367	-2.84862
IL1A	-6.48191	8.50094	-3.3243	0.020296	0.0312629	-2.84989
ARNTL2	-4.20493	9.11888	-3.32306	0.020324	0.0312812	-2.85096
KXD1	15.6075	63.6164	3.32176	0.0203534	0.0313018	-2.85209
EPB41L5	-4.25393	11.499	-3.31822	0.0204337	0.0313744	-2.85515
INTS14	11.9032	41.245	3.31806	0.0204375	0.0313744	-2.85529
EIF3H	8.91394	78.9812	3.31755	0.0204489	0.0313744	-2.85573
IFI35	-25.5933	93.4898	-3.31645	0.0204741	0.0313883	-2.85668
LPCAT2	2.5251	12.5533	3.31177	0.0205812	0.0315276	-2.86074
ABCA7	-3.96918	16.1712	-3.30741	0.0206815	0.0316118	-2.86452
TNFRSF1B	-18.5896	38.4004	-3.30554	0.0207246	0.0316118	-2.86614
TXLNA	-10.5061	75.4441	-3.30506	0.0207358	0.0316118	-2.86657
RERE	4.88071	23.7445	3.30498	0.0207376	0.0316118	-2.86663
LXN	-7.42965	23.2492	-3.30485	0.0207406	0.0316118	-2.86674
LRRK1	-2.81329	7.8921	-3.30456	0.0207474	0.0316118	-2.867
SET	-93.7148	366.383	-3.30445	0.0207498	0.0316118	-2.86709
ARHGEF18	3.66669	26.2532	3.30358	0.0207701	0.031618	-2.86785
TNNC1	-17.4127	37.5651	-3.30275	0.0207894	0.0316226	-2.86857
SMC3	-15.0016	122.806	-3.30031	0.0208461	0.0316841	-2.87069
DNAJC13	-9.38808	44.6349	-3.29723	0.0209179	0.0317685	-2.87337
TSC22D1	50.266	125.091	3.29557	0.0209568	0.0318027	-2.87482
SNX9	-3.43669	19.514	-3.29384	0.0209972	0.0318161	-2.87632
LIPH	-6.41049	12.8461	-3.29379	0.0209983	0.0318161	-2.87636
RIMKLB	27.545	155.431	3.29217	0.0210365	0.0318492	-2.87778
COL17A1	-20.7515	64.9352	-3.28179	0.0212822	0.0321961	-2.88683
C19orf25	3.08702	12.9953	3.28052	0.0213124	0.0322168	-2.88794
KIAA1191	27.0081	160.79	3.2796	0.0213344	0.032225	-2.88874
TGDS	-4.28121	12.1057	-3.27619	0.0214162	0.0323236	-2.89173
ODC1	84.0498	275.744	3.27377	0.0214742	0.032386	-2.89385
POF1B	-6.23685	17.343	-3.27204	0.0215159	0.0323963	-2.89536
TBX1	-5.05331	22.3933	-3.2718	0.0215217	0.0323963	-2.89557
FNIP1	3.19194	15.5519	3.27086	0.0215444	0.0323963	-2.89639
KRR1	2.43169	16.7137	3.27046	0.021554	0.0323963	-2.89674
GEMIN6	5.40183	18.4323	3.27004	0.0215643	0.0323963	-2.89711
KMT2E	5.88234	32.3309	3.26786	0.0216171	0.0324472	-2.89902
PFKM	15.1245	51.6786	3.26727	0.0216315	0.0324472	-2.89954
FECH	-4.83139	17.9601	-3.26461	0.021696	0.0325189	-2.90187
ESRRA	16.3606	124.338	3.25663	0.0218913	0.0327864	-2.90888
BACE1	-4.44692	10.8681	-3.25589	0.0219095	0.0327884	-2.90953
GPD1L	-8.41169	38.2458	-3.25338	0.0219714	0.0328558	-2.91173
DTYMK	-13.6839	75.1435	-3.25183	0.0220099	0.0328881	-2.9131
OLFM1	-12.3041	27.7213	-3.24952	0.022067	0.03292	-2.91513
BRD4	6.50211	53.7065	3.24923	0.0220743	0.03292	-2.91539
BDH2	-2.61604	3.8381	-3.24892	0.0220819	0.03292	-2.91566
PHLDA1	10.1554	49.3242	3.24491	0.0221819	0.0330437	-2.91919
ARF4	38.2707	187.336	3.24393	0.0222063	0.0330547	-2.92005
SH3BP5L	5.51884	37.3217	3.24117	0.0222753	0.0331322	-2.92249
MEGF6	-12.2844	24.4174	-3.2383	0.0223476	0.0331505	-2.92502
CHD1	4.25318	32.9594	3.23803	0.0223543	0.0331505	-2.92526
C19orf53	31.1811	184.972	3.23775	0.0223613	0.0331505	-2.9255
COX7C	35.5728	283.385	3.23768	0.0223631	0.0331505	-2.92557
MTARC1	-3.17424	8.83438	-3.2373	0.0223728	0.0331505	-2.92591
DUSP6	10.6655	26.3924	3.23619	0.0224006	0.0331599	-2.92688
ZNF513	12.1144	28.6088	3.23472	0.0224379	0.0331599	-2.92818
FBXO21	-10.4556	37.3072	-3.23435	0.0224472	0.0331599	-2.92851
SKP1	-5.94897	38.5484	-3.23435	0.0224472	0.0331599	-2.92851
MCPH1	2.56586	10.9781	3.23051	0.0225447	0.0332786	-2.9319
RNF144A	-2.58849	4.53633	-3.22785	0.0226123	0.0333401	-2.93425
SFXN5	-3.12067	6.38305	-3.22715	0.0226303	0.0333401	-2.93488
CXCL1	-127.402	214.75	-3.22686	0.0226377	0.0333401	-2.93513
TNS2	-4.45395	8.86012	-3.22527	0.0226784	0.0333748	-2.93654
CALCB	17.0213	37.6232	3.22237	0.0227527	0.0334439	-2.93911
GJB3	-9.03683	31.9722	-3.22209	0.0227597	0.0334439	-2.93935
IL12A	4.0637	4.86928	3.22137	0.0227784	0.0334461	-2.93999
ATP2A2	22.1595	186.053	3.22046	0.0228017	0.0334551	-2.9408
ZC3H15	30.7287	190.341	3.21896	0.0228404	0.0334604	-2.94213
NPTX1	-14.921	55.8247	-3.21867	0.022848	0.0334604	-2.94239
EPC2	2.8977	14.7385	3.21778	0.0228708	0.0334604	-2.94317
GATAD1	-6.26206	26.1663	-3.21766	0.0228741	0.0334604	-2.94328
MYO1C	-11.3689	85.9859	-3.2163	0.0229093	0.0334867	-2.94449
DDAH1	6.95826	21.8878	3.21189	0.0230235	0.0336285	-2.94839
G3BP2	10.5332	41.6638	3.21062	0.0230567	0.0336433	-2.94953
CUTC	20.2168	111.5	3.21018	0.0230682	0.0336433	-2.94992
RABEPK	7.52168	27.4891	3.20649	0.0231647	0.0337588	-2.9532
UBQLN4	-13.0957	69.7566	-3.20442	0.0232191	0.0338024	-2.95504
SPINK13	13.8084	31.7531	3.20403	0.0232294	0.0338024	-2.95539
HSH2D	-3.76491	4.17204	-3.20148	0.0232964	0.0338746	-2.95765
EIF4EBP2	-12.6865	49.3471	-3.1996	0.023346	0.0339214	-2.95932
MTHFD1L	13.114	76.0611	3.19857	0.0233734	0.0339358	-2.96024
ATXN7L3	14.2216	74.8451	3.19592	0.0234436	0.0339978	-2.9626
SNX11	3.61248	19.8674	3.19564	0.023451	0.0339978	-2.96285
ZNRF3	7.53467	24.7244	3.19428	0.0234873	0.0340251	-2.96407
DTX3L	-19.3241	59.3614	-3.19225	0.0235414	0.0340782	-2.96588
KIF12	-2.55102	4.13731	-3.18767	0.0236639	0.0342301	-2.96996
P2RY11	3.64334	7.17124	3.18565	0.0237182	0.0342832	-2.97177
ST13	48.5258	223.511	3.18169	0.0238251	0.0344121	-2.97531
ALG3	17.4756	102.892	3.1806	0.0238546	0.0344291	-2.97628
TRMT2B	-2.39604	11.3397	-3.17897	0.023899	0.0344676	-2.97774
ACSS1	-2.50195	4.09402	-3.17199	0.0240893	0.0347163	-2.98399
CBFA2T3	-2.72348	9.40509	-3.16932	0.0241625	0.034771	-2.98638
CLCN3	-8.40664	39.269	-3.1693	0.0241629	0.034771	-2.9864
PLEKHA7	-2.24776	5.68923	-3.16721	0.0242207	0.0348085	-2.98828
KLF4	34.5816	107.147	3.16706	0.0242247	0.0348085	-2.98841
SRA1	8.26197	43.2793	3.16192	0.0243668	0.0349868	-2.99302
KLC4	-5.50926	17.4895	-3.16091	0.0243948	0.0350012	-2.99393
CDK12	4.84548	36.0243	3.15955	0.0244326	0.0350296	-2.99515
OXCT1	-2.88039	7.72292	-3.15528	0.0245519	0.0351747	-2.99899
FRK	-4.15119	13.1984	-3.1516	0.0246552	0.0352492	-3.00231
RNF114	-22.1215	111.418	-3.15148	0.0246583	0.0352492	-3.00241
CEP250	-4.94324	26.0692	-3.15093	0.0246739	0.0352492	-3.00291
NFIC	9.73387	73.0985	3.15085	0.0246763	0.0352492	-3.00298
TGFBI	-9.79826	49.4715	-3.14909	0.0247257	0.0352939	-3.00456
RRAGB	2.2708	7.67692	3.14768	0.0247656	0.0353133	-3.00584
ZBTB17	5.0381	21.5312	3.14733	0.0247755	0.0353133	-3.00615
URM1	5.71144	26.8572	3.14142	0.0249432	0.0355037	-3.01148
HIKESHI	8.94389	64.2858	3.14133	0.0249456	0.0355037	-3.01156
C1S	-46.4696	215.522	-3.13766	0.0250505	0.035627	-3.01487
ILVBL	-3.77191	22.6265	-3.13623	0.0250915	0.0356446	-3.01617
POLR3G	4.39104	14.1352	3.13544	0.0251141	0.0356446	-3.01688
RPS27L	4.69114	24.8089	3.13494	0.0251286	0.0356446	-3.01733
TUBGCP4	-7.54791	43.9168	-3.13467	0.0251361	0.0356446	-3.01757
XIAP	-4.95418	20.7393	-3.1289	0.0253026	0.0358042	-3.02279
MON1A	2.54714	8.5248	3.12889	0.0253029	0.0358042	-3.0228
NEK8	2.73432	8.66502	3.12825	0.0253214	0.0358042	-3.02338
GM2A	-6.93034	27.929	-3.12782	0.0253338	0.0358042	-3.02377
TSKU	-48.2201	253.288	-3.12759	0.0253406	0.0358042	-3.02398
GSPT1	15.8275	102.647	3.12627	0.0253789	0.0358323	-3.02517
GNL3L	4.57832	13.7002	3.12517	0.0254109	0.0358488	-3.02617
EEF1E1	3.04158	8.6903	3.1246	0.0254274	0.0358488	-3.02668
UBE2E1	20.3367	140.562	3.12324	0.0254671	0.0358787	-3.02792
TTL	-2.77643	10.5159	-3.12131	0.0255232	0.035914	-3.02966
RHOB	270.598	682.018	3.12052	0.0255466	0.035914	-3.03038
HSPA9	27.1275	238.861	3.12049	0.0255474	0.035914	-3.03041
KIF3C	-6.35336	29.7556	-3.11945	0.0255777	0.0359306	-3.03135
WDR74	9.65065	34.6521	3.11409	0.0257353	0.036126	-3.03621
TRIM29	-56.7549	282.993	-3.1129	0.0257704	0.0361491	-3.03729
STX10	-10.8505	53.4905	-3.11213	0.0257933	0.0361509	-3.038
GTPBP3	4.66887	22.8109	3.1116	0.0258088	0.0361509	-3.03847
CWC22	10.5688	63.0727	3.1092	0.0258801	0.0362246	-3.04066
CBX5	-10.8286	36.2914	-3.10015	0.0261502	0.0365765	-3.04889
CAVIN3	-15.0823	37.156	-3.099	0.0261848	0.0365986	-3.04994
UNC5A	-4.42299	12.4316	-3.0972	0.026239	0.036648	-3.05158
SEMA4F	-2.53613	6.58413	-3.09511	0.0263021	0.0366987	-3.05348
TGFB1	-6.42167	17.048	-3.09394	0.0263376	0.0366987	-3.05455
BACE2	28.6575	118.117	3.09383	0.0263408	0.0366987	-3.05465
UBA1	-34.5548	248.74	-3.09297	0.0263669	0.0366987	-3.05544
GNAQ	-4.63936	31.5627	-3.0928	0.0263721	0.0366987	-3.05559
AOC1	-27.5858	64.2734	-3.09226	0.0263884	0.0366987	-3.05608
RPL39L	-17.1476	89.514	-3.08842	0.0265052	0.0368166	-3.05959
CTPS2	-5.36349	22.1025	-3.08823	0.026511	0.0368166	-3.05976
IFRD2	15.2778	103.188	3.08616	0.026574	0.0368778	-3.06165
UAP1	-17.7336	58.0231	-3.08442	0.0266275	0.0369159	-3.06324
SNAPC5	16.9812	60.8062	3.08403	0.0266394	0.0369159	-3.0636
GLS	8.03381	34.1585	3.08263	0.0266823	0.0369491	-3.06487
PXN	-20.2143	110.127	-3.08154	0.0267158	0.0369575	-3.06587
MGA	2.63322	10.5403	3.0812	0.0267264	0.0369575	-3.06618
SRRT	35.3598	134.87	3.08051	0.0267476	0.0369578	-3.06682
PFKFB2	3.37286	20.7327	3.07948	0.0267794	0.0369578	-3.06776
NDRG2	-2.32583	5.88696	-3.07934	0.0267835	0.0369578	-3.06788
IPPK	-3.83819	12.7437	-3.07687	0.0268599	0.0370369	-3.07014
PLEKHB2	-12.2697	71.407	-3.07093	0.0270445	0.0372652	-3.07559
TBC1D2B	-4.42858	15.4811	-3.06941	0.027092	0.0373042	-3.07698
GPD2	-10.3591	61.9513	-3.06812	0.0271322	0.0373331	-3.07816
DAPK1	-6.06949	26.0488	-3.06591	0.0272016	0.0374021	-3.08019
SYNDIG1	-4.94166	6.7377	-3.06156	0.0273383	0.0375637	-3.08418
DST	3.75886	27.7944	3.05772	0.0274597	0.0377039	-3.08771
CENPW	-19.9425	87.9568	-3.05374	0.0275864	0.037851	-3.09137
EMD	22.943	106.447	3.05047	0.0276908	0.0379676	-3.09438
HAUS1	-6.10907	16.6368	-3.04332	0.0279208	0.038256	-3.10096
DYNC2LI1	-3.17119	8.83967	-3.04264	0.0279427	0.0382591	-3.10159
XRN1	-2.41772	11.7216	-3.04081	0.0280022	0.0382816	-3.10328
GAB2	6.52615	24.0979	3.03972	0.0280376	0.0382816	-3.10429
RASSF2	-2.69866	5.19514	-3.03966	0.0280393	0.0382816	-3.10434
SERPINB8	-2.14826	4.44573	-3.03964	0.0280402	0.0382816	-3.10437
HIPK2	-2.57491	5.81025	-3.03911	0.0280574	0.0382816	-3.10486
MYO10	8.3977	50.9075	3.03786	0.0280979	0.0382881	-3.10601
RHBDF2	4.35062	18.4181	3.03775	0.0281015	0.0382881	-3.10611
PKD2	-2.89124	15.3291	-3.03582	0.0281644	0.0383206	-3.10789
FUOM	-11.178	47.5863	-3.03581	0.0281647	0.0383206	-3.1079
ITGA3	-30.6667	169.371	-3.02977	0.0283626	0.0385629	-3.11348
MALSU1	5.85855	29.2132	3.02872	0.0283972	0.0385818	-3.11445
SH3PXD2A	-8.26859	24.6428	-3.02793	0.0284232	0.0385818	-3.11518
PPWD1	-5.02934	22.064	-3.02737	0.0284415	0.0385818	-3.1157
NRIP3	-3.34416	5.64762	-3.02694	0.0284558	0.0385818	-3.1161
MRE11	-5.35359	38.3737	-3.02619	0.0284804	0.0385883	-3.11679
SYNJ2	-3.97546	16.0099	-3.02349	0.0285701	0.0386688	-3.1193
USP33	-5.1432	36.3423	-3.02316	0.0285809	0.0386688	-3.1196
BACH1	7.36279	49.4065	3.0226	0.0285994	0.0386688	-3.12012
COPG2	-4.63991	22.3829	-3.01908	0.0287167	0.0388004	-3.12338
POLB	-4.52292	11.7356	-3.01844	0.0287378	0.0388021	-3.12397
CLDN12	6.12044	24.7871	3.0174	0.0287727	0.0388222	-3.12494
LAMC2	-10.4658	30.5447	-3.01571	0.0288291	0.0388713	-3.1265
AUP1	26.7626	198.855	3.01387	0.0288908	0.0389276	-3.12821
AK3	-10.4465	60.6518	-3.01239	0.0289405	0.0389676	-3.12958
GNA15	-9.96554	30.4698	-3.01152	0.0289698	0.0389801	-3.13039
APLP1	-3.41737	7.20855	-3.0109	0.0289909	0.0389816	-3.13097
TGFB2	5.09871	10.2313	3.00772	0.0290983	0.0390958	-3.13392
CDC40	-4.04672	15.154	-3.00719	0.029116	0.0390958	-3.13441
DENND4A	5.59497	27.0624	3.00643	0.0291419	0.0391035	-3.13512
CCDC134	-2.86425	8.56135	-3.00545	0.029175	0.0391158	-3.13603
CCDC68	-2.14277	4.69386	-3.00456	0.0292052	0.0391158	-3.13686
DHX15	-9.56845	55.7633	-3.00438	0.0292113	0.0391158	-3.13702
KCNC3	3.15362	9.8279	3.00356	0.0292394	0.0391266	-3.13779
CRYL1	-2.43824	4.7074	-2.99714	0.0294586	0.0393656	-3.14376
MAL2	-182.9	532.516	-2.99607	0.0294952	0.0393656	-3.14476
ADAM9	-5.96862	20.7947	-2.99579	0.0295049	0.0393656	-3.14502
ANXA6	-6.10158	24.5578	-2.99528	0.0295224	0.0393656	-3.14549
PRKD3	-5.97294	35.9028	-2.99518	0.0295259	0.0393656	-3.14559
NUFIP2	-10.2821	84.5582	-2.99454	0.0295479	0.0393656	-3.14618
CHST2	4.40512	3.2126	2.9942	0.0295595	0.0393656	-3.1465
TENM1	6.32571	16.6687	2.99155	0.0296512	0.0394363	-3.14897
MFSD14B	-8.98682	49.3163	-2.99147	0.029654	0.0394363	-3.14905
TEAD2	-8.24518	32.6931	-2.9909	0.0296734	0.0394363	-3.14958
SGSM2	-3.00617	16.2942	-2.98944	0.029724	0.0394765	-3.15094
NME1	25.944	113.659	2.98567	0.0298549	0.0396234	-3.15445
USP34	5.77592	39.2436	2.98295	0.0299498	0.0397222	-3.15699
VPS4A	-3.7655	18.598	-2.98118	0.0300119	0.0397579	-3.15865
LURAP1L	-4.0114	15.3786	-2.98102	0.0300175	0.0397579	-3.1588
PTPRA	-10.4754	66.1579	-2.97714	0.0301537	0.0399111	-3.16243
ABHD12	-7.86963	52.5072	-2.97451	0.0302464	0.0399831	-3.16489
FGB	6.61937	6.67578	2.97444	0.0302491	0.0399831	-3.16496
CFAP20	-8.63998	35.4636	-2.9733	0.0302892	0.0400089	-3.16602
ITSN2	-3.83786	23.3121	-2.97151	0.0303527	0.040026	-3.1677
MYH10	-15.2593	65.3724	-2.9714	0.0303567	0.040026	-3.1678
DNAJB14	-2.83353	11.1991	-2.9712	0.0303638	0.040026	-3.16799
FABP5	20.082	72.968	2.97024	0.0303976	0.0400434	-3.16888
ZDHHC20	-6.99986	44.0503	-2.9695	0.0304239	0.040051	-3.16958
TCEA1	-33.7406	101.495	-2.96868	0.0304532	0.0400624	-3.17035
ABCB1	4.15793	9.5318	2.96125	0.030719	0.0403847	-3.17731
KMT5B	3.208	19.7679	2.96056	0.0307437	0.04039	-3.17796
CEBPZ	31.7623	166.404	2.95823	0.0308279	0.0404682	-3.18015
ZNF627	3.83829	9.58347	2.95776	0.0308448	0.0404682	-3.18059
TRIO	3.78199	25.0973	2.95673	0.0308818	0.0404895	-3.18155
DNPEP	-5.36357	37.6075	-2.95278	0.0310251	0.04065	-3.18527
TPD52L2	17.3698	82.2976	2.94795	0.0312012	0.0408533	-3.18981
CEP57	11.7045	56.6894	2.94675	0.0312451	0.0408545	-3.19094
WDR12	3.26508	16.8667	2.94639	0.0312584	0.0408545	-3.19128
EIF2B5	4.69621	28.3359	2.94612	0.0312684	0.0408545	-3.19154
QTRT2	3.51963	20.7304	2.94563	0.0312861	0.0408545	-3.19199
FAM222B	3.59133	24.3377	2.94296	0.0313842	0.0409552	-3.19451
KNTC1	-3.93186	24.5696	-2.9412	0.031449	0.0410122	-3.19616
PEG10	120.405	320.498	2.94049	0.0314753	0.041019	-3.19683
MACIR	-5.62555	27.0109	-2.93908	0.0315277	0.0410598	-3.19817
GIPC1	10.3123	43.6847	2.9382	0.0315601	0.0410746	-3.19899
COL16A1	-2.57774	5.29696	-2.93726	0.0315949	0.0410923	-3.19988
VPS13D	-2.44811	12.5283	-2.93387	0.0317209	0.0412156	-3.20308
ZIC2	-7.71567	33.3383	-2.93357	0.031732	0.0412156	-3.20336
WDR61	-4.37755	23.994	-2.93253	0.0317708	0.0412202	-3.20434
MCM5	-4.45318	36.5434	-2.9323	0.0317796	0.0412202	-3.20456
SMUG1	3.88623	12.0105	2.93178	0.0317991	0.0412202	-3.20506
DZIP1	2.48724	12.372	2.929	0.031903	0.0413199	-3.20768
ASF1B	-30.5752	103.162	-2.92859	0.0319184	0.0413199	-3.20807
SLC16A3	-24.5953	106.957	-2.92706	0.0319757	0.0413666	-3.20951
PPIF	-108.668	358.001	-2.92442	0.032075	0.0414614	-3.212
TDG	5.05817	34.1642	2.92398	0.0320916	0.0414614	-3.21242
POLH	-2.6398	7.22589	-2.92195	0.0321683	0.0415329	-3.21434
TMED9	-24.8127	152.494	-2.92027	0.0322321	0.0415878	-3.21593
DHX34	12.4972	47.1711	2.91664	0.03237	0.041738	-3.21936
SFXN2	-4.09475	10.0551	-2.91492	0.0324356	0.0417949	-3.22099
AREL1	-5.12239	20.8732	-2.9114	0.0325705	0.0419409	-3.22433
ZDHHC16	11.5158	68.079	2.90976	0.0326335	0.0419944	-3.22589
CDS1	-9.98749	37.6714	-2.90764	0.0327151	0.0420506	-3.2279
DNAJB2	4.30669	13.1383	2.9075	0.0327204	0.0420506	-3.22803
PCBP2	-12.1049	92.7009	-2.90572	0.0327891	0.042111	-3.22972
CXCL5	-25.1593	57.4236	-2.9017	0.0329447	0.042283	-3.23353
IFT27	-2.71924	11.5863	-2.90085	0.0329777	0.0422891	-3.23434
ETF1	16.7729	160.989	2.90005	0.0330092	0.0422891	-3.23511
ATG12	2.88948	12.9134	2.89991	0.0330146	0.0422891	-3.23524
EEF1B2	88.6723	574.196	2.89898	0.0330505	0.0423073	-3.23612
POLR1F	9.88459	44.6457	2.89751	0.0331079	0.0423529	-3.23751
POC5	3.82435	15.9558	2.89664	0.0331423	0.042369	-3.23835
TMC6	-5.74878	31.8108	-2.89501	0.0332058	0.0424224	-3.23989
SYDE1	4.14895	11.916	2.89328	0.0332736	0.0424811	-3.24154
DCUN1D5	7.49555	33.2176	2.89234	0.0333109	0.0425009	-3.24244
PLIN3	-15.755	97.5701	-2.88998	0.0334036	0.0425811	-3.24468
SLC1A3	2.95673	5.95128	2.88963	0.0334176	0.0425811	-3.24502
ELK1	8.19971	31.6083	2.88854	0.0334607	0.0426082	-3.24606
FAM53C	6.47881	26.1843	2.88696	0.033523	0.0426597	-3.24756
FIGNL1	-7.95093	39.4044	-2.88597	0.0335623	0.0426818	-3.2485
FAM114A1	-2.80886	6.88584	-2.88357	0.0336578	0.0427753	-3.25079
UACA	-3.04347	16.0355	-2.88236	0.0337058	0.0427845	-3.25194
CCDC186	-2.37054	11.645	-2.88228	0.033709	0.0427845	-3.25202
EVI5	2.42965	8.99028	2.88109	0.0337566	0.0428009	-3.25316
AGO4	-2.94672	8.84147	-2.88086	0.0337659	0.0428009	-3.25338
COL5A3	-6.0412	19.4728	-2.8802	0.0337919	0.0428061	-3.254
GDI1	6.5883	48.3671	2.87866	0.0338536	0.0428563	-3.25547
BAIAP2	-4.44176	25.3365	-2.87228	0.0341103	0.0431532	-3.26157
CHST13	-5.49348	9.69543	-2.86975	0.0342124	0.0432303	-3.26398
PAM	-2.48257	14.5194	-2.86967	0.0342156	0.0432303	-3.26406
RNF24	7.41961	41.9213	2.8675	0.0343038	0.0433135	-3.26614
SERTAD2	9.07065	47.6534	2.86519	0.0343976	0.0434039	-3.26834
FBL	66.8315	487.589	2.86386	0.0344519	0.0434442	-3.26962
SKP2	-2.49064	11.8135	-2.86115	0.0345627	0.0435012	-3.27221
POLR1G	13.0732	40.9732	2.86115	0.0345628	0.0435012	-3.27221
NDUFA10	-2.31406	12.9	-2.86112	0.0345641	0.0435012	-3.27224
SLC9A3R1	-146.592	666.191	-2.85948	0.0346314	0.0435558	-3.27381
STX3	-3.71593	10.0339	-2.85897	0.0346523	0.0435558	-3.2743
TET3	5.1715	24.442	2.8539	0.0348613	0.0437903	-3.27916
DCP2	-4.60259	14.5866	-2.85315	0.0348926	0.0438013	-3.27988
RASSF10	-24.2132	105.663	-2.85087	0.0349871	0.0438917	-3.28207
PAXIP1	2.54073	13.313	2.84813	0.0351011	0.0440063	-3.2847
CRIPT	-2.17385	7.09734	-2.84672	0.0351596	0.0440156	-3.28605
GPX1	-45.0447	254.45	-2.84655	0.035167	0.0440156	-3.28622
ENAH	9.13412	65.7101	2.84632	0.0351763	0.0440156	-3.28643
SRM	60.0487	224.688	2.84564	0.0352048	0.0440229	-3.28709
RITA1	11.9594	53.8582	2.84215	0.0353512	0.0441777	-3.29044
NGEF	-2.35364	9.26891	-2.84141	0.0353822	0.0441881	-3.29115
USP31	2.13731	11.9909	2.83913	0.0354785	0.0442799	-3.29335
PDE10A	6.01103	27.5944	2.83109	0.035819	0.0446762	-3.30108
UBXN2A	-5.02671	16.9213	-2.82824	0.035941	0.0447997	-3.30383
RAD54L2	4.37512	15.6576	2.82605	0.0360346	0.044877	-3.30594
NFKBIB	20.9565	85.363	2.82571	0.0360491	0.044877	-3.30627
CLOCK	-3.27444	16.8611	-2.8232	0.0361573	0.0449636	-3.30869
PPIP5K2	-2.09017	4.31261	-2.82278	0.0361754	0.0449636	-3.3091
UIMC1	10.0647	49.6428	2.82249	0.0361879	0.0449636	-3.30938
CEP78	-2.47195	8.97792	-2.82045	0.0362761	0.0450443	-3.31135
APOL6	-9.38758	32.8978	-2.81433	0.0365416	0.0453452	-3.31726
EMC1	-4.98705	37.2298	-2.81105	0.0366847	0.0454937	-3.32043
SOX9	-16.633	18.4053	-2.80675	0.0368734	0.0456971	-3.32458
MMADHC	20.2339	145.319	2.80619	0.036898	0.0456971	-3.32513
UBE2W	-2.42393	6.83894	-2.80571	0.0369191	0.0456971	-3.32559
ZNHIT1	12.3941	73.7901	2.80302	0.0370383	0.0457653	-3.3282
SETX	-3.94127	25.5676	-2.803	0.0370392	0.0457653	-3.32822
ARHGEF7	2.26437	15.715	2.80287	0.0370447	0.0457653	-3.32834
ESRP1	-21.9474	81.7119	-2.80123	0.0371175	0.0458262	-3.32994
PPP6R3	7.94473	52.5163	2.79976	0.0371827	0.0458776	-3.33136
PREX1	-2.5935	10.4794	-2.79592	0.0373535	0.0460419	-3.33508
RAB3GAP1	-12.9391	45.1476	-2.79553	0.0373709	0.0460419	-3.33545
MYDGF	-67.8661	270.323	-2.79511	0.03739	0.0460419	-3.33587
MAPK11	-7.12278	31.6167	-2.79465	0.0374105	0.0460419	-3.33631
PBX1	-2.19799	9.22878	-2.79362	0.0374567	0.0460696	-3.33731
TRIM46	2.01698	6.36455	2.79208	0.0375254	0.046125	-3.3388
UBE2V2	6.3043	36.8735	2.7865	0.0377771	0.046405	-3.34423
SH3KBP1	2.63342	14.0615	2.78593	0.0378027	0.0464072	-3.34478
KAZN	2.85946	9.55056	2.78371	0.0379031	0.0465012	-3.34693
LIN54	-3.64264	19.9277	-2.78226	0.037969	0.0465527	-3.34834
FZD3	-2.22573	4.44376	-2.78004	0.0380703	0.0466475	-3.35051
DOHH	8.01979	27.4136	2.7785	0.0381403	0.0466896	-3.352
ATP1B3	40.8392	198.191	2.77823	0.0381526	0.0466896	-3.35226
HSPBAP1	2.31824	5.8195	2.77427	0.0383344	0.0468594	-3.35612
MYCBP2	2.36442	14.7341	2.77415	0.0383395	0.0468594	-3.35623
KIAA0040	-4.52531	15.9985	-2.77105	0.0384824	0.0469722	-3.35925
CHD8	3.83574	24.779	2.7708	0.0384942	0.0469722	-3.3595
UBR1	6.74398	38.6551	2.77058	0.0385042	0.0469722	-3.35971
QSOX1	-11.6866	42.1627	-2.76227	0.0388901	0.0474132	-3.36782
GTPBP4	13.0148	74.5418	2.75949	0.0390198	0.0475118	-3.37053
SIRT7	4.2257	14.3688	2.75936	0.0390262	0.0475118	-3.37066
SMAD5	-3.52324	21.5001	-2.75897	0.0390441	0.0475118	-3.37104
LTBP2	-2.71365	7.0839	-2.75474	0.0392431	0.0477098	-3.37517
TRIM2	-2.08875	4.44054	-2.75415	0.039271	0.0477098	-3.37575
ZSWIM8	8.70182	32.2462	2.75395	0.0392803	0.0477098	-3.37594
RMI2	-4.57125	14.7853	-2.75059	0.0394394	0.0478732	-3.37923
CRELD2	-10.2811	44.0572	-2.74877	0.0395257	0.047948	-3.38101
PRDM4	11.3169	35.7437	2.74694	0.0396128	0.0479726	-3.3828
WBP1L	2.66066	10.8974	2.74646	0.0396358	0.0479726	-3.38327
MELTF	-2.41047	10.3398	-2.74641	0.039638	0.0479726	-3.38332
B3GALNT2	-5.4125	22.2985	-2.74628	0.0396445	0.0479726	-3.38345
HLA-B	-2.99335	8.4104	-2.74457	0.0397261	0.0480415	-3.38513
ZCCHC17	11.7697	46.1316	2.74284	0.0398089	0.0481117	-3.38682
SPIN1	10.7101	78.9913	2.74003	0.0399436	0.0482445	-3.38957
CSRP2	-4.68346	15.0022	-2.73926	0.0399804	0.0482591	-3.39032
NHP2	81.5248	395.196	2.73258	0.0403033	0.0485928	-3.39687
UBXN8	2.67189	8.5369	2.73251	0.0403068	0.0485928	-3.39694
SESTD1	-8.6348	36.3252	-2.73133	0.0403642	0.0486318	-3.3981
DENND5B	4.53283	20.0894	2.73038	0.0404103	0.0486573	-3.39903
FYN	2.16209	4.85883	2.72763	0.0405448	0.048789	-3.40174
ALS2CL	-12.6079	37.5764	-2.72402	0.0407213	0.0489601	-3.40528
RNF19A	13.5028	67.2754	2.72341	0.0407514	0.0489601	-3.40588
RAPH1	4.76057	14.2648	2.72319	0.0407623	0.0489601	-3.4061
HEATR1	9.12045	57.395	2.72145	0.0408479	0.0490193	-3.40781
NDUFAB1	27.5643	163.636	2.72066	0.040887	0.0490193	-3.40859
KDM6B	5.34604	22.799	2.7203	0.0409048	0.0490193	-3.40894
MOB4	-4.47491	20.1223	-2.72014	0.0409124	0.0490193	-3.40909
UBP1	4.86249	33.6185	2.71818	0.0410095	0.0491055	-3.41103
CLUAP1	-2.70078	7.2427	-2.71678	0.0410787	0.0491582	-3.4124
FAM135A	-2.26179	6.40281	-2.71499	0.0411675	0.0492341	-3.41416
ARNTL	2.29793	6.13696	2.71109	0.0413619	0.0494362	-3.418
STX8	3.3553	11.047	2.70622	0.0416059	0.0496973	-3.4228
MAP2K6	1.9857	4.9012	2.70315	0.0417605	0.0498514	-3.42583
RPL30	46.0055	384.177	2.70207	0.0418154	0.0498864	-3.4269
DHX30	10.1413	71.0668	2.69961	0.0419399	0.0500043	-3.42933
ATP9B	-2.06812	7.04662	-2.69841	0.0420006	0.0500459	-3.43051
MTUS1	-11.1712	46.8102	-2.69716	0.0420642	0.0500911	-3.43174
LARGE2	-6.75558	19.9802	-2.69284	0.0422846	0.0503228	-3.43601
CCP110	-2.29098	7.59963	-2.69012	0.0424242	0.0504436	-3.4387
ZFAND6	9.61147	59.8049	2.6894	0.0424613	0.0504436	-3.43942
PER3	-3.69378	8.23269	-2.68935	0.0424638	0.0504436	-3.43946
MOB3C	-2.6543	8.9838	-2.68842	0.0425115	0.0504695	-3.44038
CYB561A3	1.90118	9.59098	2.68634	0.0426189	0.0505374	-3.44244
TYW3	10.0566	35.5599	2.68631	0.0426206	0.0505374	-3.44247
PRELID1	85.2986	427.425	2.68553	0.0426606	0.050554	-3.44324
MCC	2.76324	9.43591	2.68273	0.0428059	0.0506953	-3.44602
ABHD15	-7.28529	20.6998	-2.67475	0.0432217	0.0511567	-3.45392
PLEKHA1	-5.42848	24.5353	-2.66755	0.0436011	0.0515744	-3.46106
HECTD3	5.61932	21.3419	2.6653	0.0437203	0.051658	-3.4633
COG2	3.95841	15.5564	2.66522	0.0437249	0.051658	-3.46338
ZFYVE1	2.20599	7.61988	2.66424	0.0437768	0.051688	-3.46435
C1orf109	4.84446	23.1253	2.66321	0.0438317	0.0517214	-3.46538
NACA	11.2197	93.5998	2.66259	0.0438647	0.051729	-3.46599
B4GALT2	5.40498	36.8413	2.65919	0.0440465	0.0519036	-3.46937
VEGFC	7.29879	26.4648	2.65882	0.044066	0.0519036	-3.46974
SPNS2	-3.225	3.45356	-2.65628	0.0442023	0.0520326	-3.47226
C7orf50	15.4531	63.0304	2.65331	0.044362	0.0521848	-3.47522
GEMIN5	10.9972	40.2232	2.65289	0.0443852	0.0521848	-3.47564
DAGLA	-2.22907	8.24065	-2.65067	0.0445048	0.0522938	-3.47784
RALA	9.92724	57.0698	2.64574	0.0447728	0.052577	-3.48276
DKK1	22.6514	26.8446	2.64106	0.0450286	0.0528454	-3.48742
PTRH2	5.12496	27.1396	2.63862	0.0451624	0.052952	-3.48985
ESPN	-4.58052	8.6105	-2.63842	0.0451737	0.052952	-3.49006
HSP90B1	-56.0851	331.424	-2.63583	0.0453162	0.053087	-3.49264
PDS5B	-2.58648	14.1566	-2.63533	0.0453442	0.0530879	-3.49314
SOST	33.3185	178.905	2.63333	0.0454549	0.0531855	-3.49514
PPP1R15B	-23.872	141.275	-2.63174	0.0455429	0.0532565	-3.49672
CGA	51.9696	188.232	2.63068	0.0456016	0.0532932	-3.49778
DTX3	3.77855	12.0854	2.62653	0.0458329	0.0535313	-3.50193
SIX2	35.3208	90.797	2.6229	0.0460366	0.0537163	-3.50556
FBXO27	4.97646	15.9679	2.62257	0.0460553	0.0537163	-3.50589
AMIGO2	13.6123	51.1931	2.62223	0.0460741	0.0537163	-3.50623
POFUT2	3.88591	22.5018	2.62078	0.0461559	0.0537742	-3.50768
PCOLCE2	-2.21119	4.14487	-2.62037	0.046179	0.0537742	-3.50809
LDLRAP1	-5.46354	25.2484	-2.6187	0.0462733	0.0538518	-3.50976
CALM1	-8.25489	50.1791	-2.61594	0.0464292	0.053941	-3.51252
BRWD3	-2.0583	9.26567	-2.61566	0.0464453	0.053941	-3.51281
GET3	26.3384	138.484	2.61506	0.0464796	0.053941	-3.51341
URI1	-13.6684	63.5479	-2.61499	0.0464835	0.053941	-3.51348
HINFP	3.87734	11.948	2.61471	0.0464993	0.053941	-3.51376
NDUFS5	-71.8011	478.949	-2.61441	0.0465161	0.053941	-3.51406
FHL2	4.0642	17.338	2.61327	0.0465814	0.0539845	-3.51521
GPC4	-2.44115	5.41123	-2.60925	0.0468104	0.0542176	-3.51923
CAST	8.24852	65.2555	2.60194	0.0472308	0.0546721	-3.52656
UQCRFS1	20.6472	147.305	2.6009	0.0472912	0.0547095	-3.52761
PHF20L1	-2.63036	16.4056	-2.59914	0.0473929	0.0547685	-3.52937
RELA	9.07909	57.1448	2.59904	0.0473985	0.0547685	-3.52947
ACSL4	-10.7775	40.3974	-2.59685	0.0475259	0.0548832	-3.53167
PARP14	-15.6831	57.235	-2.59484	0.047643	0.0549857	-3.53369
SAP30L	-3.25634	14.8442	-2.59378	0.047705	0.0550247	-3.53476
KDM6A	1.95642	8.52612	2.59068	0.0478863	0.0552011	-3.53787
AHCYL1	-33.4634	192.92	-2.58985	0.0479349	0.0552023	-3.53871
AKR1B1	-134.862	476.667	-2.5897	0.047944	0.0552023	-3.53886
SLC7A8	-1.93004	6.10389	-2.58517	0.0482111	0.055477	-3.54343
GPX4	-52.0373	366.259	-2.58409	0.0482747	0.0555173	-3.54451
UBA7	-4.01493	10.9786	-2.57931	0.0485583	0.0558105	-3.54932
CACNB1	2.22753	4.86907	2.57845	0.04861	0.055837	-3.55019
KIF22	-13.6216	82.4199	-2.57066	0.0490766	0.0563397	-3.55804
DAB2	3.54622	3.32472	2.5695	0.0491463	0.0563738	-3.55921
TIRAP	-1.95154	5.90679	-2.56921	0.0491643	0.0563738	-3.55951
VTI1B	5.93242	31.3286	2.56814	0.0492286	0.0564144	-3.56058
IQGAP2	-2.30239	4.04437	-2.56438	0.0494564	0.056586	-3.56438
DOCK9	-2.02105	6.61878	-2.56431	0.049461	0.056586	-3.56445
TRIM41	4.62006	25.8691	2.56423	0.0494655	0.056586	-3.56453
ARL13B	-2.68719	7.0884	-2.56328	0.0495237	0.0566192	-3.56549
DKC1	18.0568	116.7	2.56186	0.04961	0.0566847	-3.56693
NEDD9	2.7807	6.01008	2.56131	0.0496435	0.0566873	-3.56748
MRPS6	4.04666	21.0337	2.56087	0.0496705	0.0566873	-3.56793
DDX55	5.92821	24.7765	2.55915	0.0497757	0.056774	-3.56967
SPAG5	-20.361	117.079	-2.55628	0.0499517	0.0569106	-3.57257
NABP1	2.24111	9.23321	2.55624	0.0499539	0.0569106	-3.5726
LCA5	2.3574	5.39751	2.55269	0.0501723	0.057126	-3.57619
MIS18A	-9.1484	47.0794	-2.54688	0.0505326	0.0574785	-3.58208
ZDHHC24	3.05595	10.9071	2.54675	0.0505409	0.0574785	-3.58221
NMRK1	-1.87842	4.10439	-2.54191	0.0508429	0.0577882	-3.58711
ITSN1	-2.26938	14.6104	-2.5411	0.0508932	0.0578116	-3.58793
LRPAP1	-4.55262	25.4334	-2.54053	0.0509291	0.0578186	-3.58851
LTA4H	-10.4567	61.4663	-2.53919	0.0510133	0.0578805	-3.58987
HSD17B4	-2.19237	12.3675	-2.53755	0.0511168	0.0579641	-3.59154
ARHGAP33	-2.84481	14.1187	-2.5339	0.0513471	0.0581913	-3.59523
C1GALT1C1	-7.22202	25.7196	-2.52982	0.0516056	0.0584154	-3.59937
MFAP3	-3.63461	14.1653	-2.52957	0.0516219	0.0584154	-3.59963
ZNF467	-3.67541	7.48056	-2.52937	0.0516348	0.0584154	-3.59984
KIF26A	-5.26391	17.4703	-2.5275	0.0517541	0.0585164	-3.60173
PXMP4	-2.63947	11.1675	-2.52698	0.051787	0.0585196	-3.60226
ARFGEF2	-7.16939	34.8229	-2.52488	0.0519215	0.0586261	-3.60439
PPP2R5B	5.65043	14.5575	2.52437	0.051954	0.0586261	-3.60491
CDC25A	9.28493	31.2568	2.52349	0.0520102	0.0586261	-3.6058
HTT	-1.86326	9.57688	-2.52339	0.0520169	0.0586261	-3.6059
G3BP1	-6.88987	49.4685	-2.52306	0.052038	0.0586261	-3.60624
ARL6IP5	-11.7339	69.2111	-2.52269	0.0520619	0.0586261	-3.60662
ATP8B3	-2.09219	8.61834	-2.5208	0.0521836	0.0587232	-3.60854
PTPN12	-25.8085	111.483	-2.52041	0.0522084	0.0587232	-3.60893
PLAGL1	-3.30158	11.972	-2.51969	0.0522551	0.0587417	-3.60967
SPOPL	-2.91077	11.6713	-2.51866	0.0523217	0.0587827	-3.61072
RIPK4	-12.4071	43.8789	-2.51179	0.0527671	0.0592488	-3.6177
SLC30A1	-19.2167	116.304	-2.51113	0.0528103	0.0592632	-3.61837
STIM2	-1.8153	5.49386	-2.50828	0.0529965	0.0594378	-3.62127
SLC52A3	-1.8457	4.40296	-2.50374	0.0532948	0.059738	-3.6259
RAB29	8.25168	38.6656	2.50239	0.0533839	0.0598035	-3.62728
H1-2	-55.633	160.221	-2.49503	0.0538726	0.0603163	-3.63479
RAB23	-2.19553	6.80819	-2.49445	0.0539112	0.0603248	-3.63538
UROD	8.51414	38.5635	2.48212	0.0547412	0.0612183	-3.64798
NAP1L5	6.89654	14.4606	2.48113	0.0548084	0.0612583	-3.64899
TRIM56	-7.04686	43.5714	-2.47859	0.0549811	0.0614161	-3.65158
WDR62	-3.31499	20.0528	-2.47692	0.0550947	0.0614847	-3.65329
QKI	2.38054	17.5984	2.47676	0.0551057	0.0614847	-3.65345
CDKN1B	-4.25194	19.1053	-2.47061	0.0555283	0.0619207	-3.65976
ATP6V1E1	16.5669	87.5077	2.46912	0.0556311	0.0619998	-3.66128
GALNT6	-2.55565	11.1672	-2.46383	0.0559971	0.062372	-3.66669
GSN	4.43685	12.1197	2.46107	0.0561899	0.062551	-3.66953
OSTM1	-2.38307	9.79116	-2.46025	0.0562467	0.0625784	-3.67037
KIF3A	-2.69418	11.5658	-2.45934	0.0563106	0.0626138	-3.6713
PLIN2	32.157	56.5435	2.45811	0.0563967	0.0626737	-3.67256
NXT2	-1.8994	6.21579	-2.45527	0.0565964	0.0628598	-3.67548
BOP1	44.2837	220.022	2.45158	0.0568562	0.0631124	-3.67927
EHD1	4.00279	24.8308	2.4465	0.0572169	0.0634764	-3.68449
PCDH7	3.03197	7.99621	2.44577	0.0572686	0.0634764	-3.68523
BMPR1B	2.37959	4.5735	2.4453	0.057302	0.0634764	-3.68572
SLC9A3R2	-4.10488	13.9125	-2.44499	0.0573242	0.0634764	-3.68604
MUC16	-7.4181	13.0456	-2.44467	0.0573472	0.0634764	-3.68637
CHID1	-6.43039	46.5339	-2.43685	0.0579084	0.0640612	-3.69441
UBE2N	-5.56405	35.3022	-2.43365	0.0581393	0.0642801	-3.6977
MPRIP	4.81424	22.3014	2.42943	0.058446	0.0645825	-3.70205
ESYT1	-8.10502	40.4503	-2.42714	0.0586127	0.06473	-3.7044
UBE2M	49.4261	308.569	2.42638	0.0586684	0.0647547	-3.70519
SLC25A26	2.49267	7.62579	2.42541	0.0587397	0.0647967	-3.70619
PRPS1	10.7361	65.7695	2.42321	0.0589011	0.0649379	-3.70846
HR	-11.9579	26.2545	-2.42116	0.0590519	0.0650674	-3.71057
C15orf48	-9.32957	16.341	-2.419	0.0592108	0.0651731	-3.71279
KRBOX4	1.71024	4.793	2.41895	0.0592148	0.0651731	-3.71285
PIP4K2A	4.42963	12.9524	2.41793	0.05929	0.065219	-3.7139
MFHAS1	4.83924	20.1131	2.4107	0.0598273	0.0657532	-3.72136
EPGN	-18.7595	59.5542	-2.41049	0.0598432	0.0657532	-3.72158
CCAR1	12.4895	67.2431	2.40767	0.0600544	0.065948	-3.72449
RASEF	-2.5263	7.442	-2.40397	0.0603327	0.0662163	-3.72831
BRIP1	-1.78978	5.82184	-2.40179	0.0604975	0.0663598	-3.73057
NEK6	10.3788	42.2599	2.39862	0.0607374	0.0665689	-3.73384
ATG101	8.254	43.3518	2.39837	0.0607566	0.0665689	-3.7341
GPR37	3.92379	3.99058	2.39239	0.0612125	0.0670308	-3.74029
NAA50	27.6947	215.615	2.38971	0.0614177	0.0672177	-3.74306
MINPP1	12.0783	44.563	2.38779	0.0615658	0.0673419	-3.74505
FBXO17	3.00247	13.7654	2.38713	0.0616162	0.0673592	-3.74573
TFDP2	2.11941	10.9138	2.38415	0.0618464	0.0675729	-3.74881
ARHGAP19	-3.25744	14.1271	-2.38126	0.0620707	0.0677799	-3.75181
MRPL34	19.4542	76.178	2.37962	0.0621989	0.0678782	-3.75352
CYRIB	15.6534	52.9835	2.37921	0.0622304	0.0678782	-3.75394
ABCC5	3.298	21.6327	2.36483	0.0633621	0.0690739	-3.76886
KRT15	-4.49114	8.9861	-2.35827	0.0638856	0.0696056	-3.77567
TTYH3	-19.6261	85.9922	-2.3558	0.0640845	0.0697497	-3.77824
PUF60	11.4743	7.68675	2.35573	0.0640895	0.0697497	-3.77831
LYPD3	-17.6773	61.8423	-2.35136	0.0644425	0.0700947	-3.78286
AIFM1	-2.29097	17.8432	-2.35011	0.064544	0.0701659	-3.78416
ARID5B	15.2724	42.828	2.34533	0.0649325	0.0705489	-3.78913
IL6R	3.35538	11.719	2.34477	0.0649785	0.0705595	-3.78972
ABCD4	-2.00109	8.35664	-2.34313	0.0651124	0.0706655	-3.79143
AAK1	1.92073	10.0133	2.33989	0.0653783	0.0709145	-3.7948
ZNF678	-1.88121	5.49349	-2.33628	0.0656752	0.0711969	-3.79856
CPNE2	-1.9466	10.3163	-2.33488	0.0657912	0.071283	-3.80002
WWP1	6.48659	26.3016	2.33394	0.0658691	0.0713277	-3.801
PCBP4	-2.34018	10.4522	-2.33216	0.0660162	0.0714242	-3.80285
LGALS9	-7.38181	18.2061	-2.33198	0.0660316	0.0714242	-3.80304
AP1M1	-1.94827	9.12035	-2.33123	0.0660938	0.0714518	-3.80382
DNAJC2	6.9919	29.0546	2.33061	0.0661457	0.0714682	-3.80447
B4GALT4	-9.39097	35.3256	-2.3291	0.0662711	0.071564	-3.80604
KATNIP	2.00783	7.88093	2.32802	0.0663612	0.0716215	-3.80717
RRP9	28.3953	90.1039	2.32573	0.0665532	0.0717889	-3.80956
EIF4E2	7.2226	42.7922	2.32395	0.066702	0.0719097	-3.81141
CCZ1B	-1.81475	5.01155	-2.32284	0.0667956	0.0719707	-3.81258
FUT3	-4.0695	7.13229	-2.31751	0.0672457	0.0724156	-3.81814
KNSTRN	13.9728	80.3057	2.31429	0.0675184	0.0726691	-3.8215
HNRNPH3	20.7571	113.399	2.31385	0.0675558	0.0726691	-3.82196
SENP5	5.42551	31.3295	2.31303	0.0676258	0.0727043	-3.82281
ALDH1A3	-6.66098	19.0454	-2.31114	0.067787	0.0728374	-3.82479
PRPF6	-31.4214	200.505	-2.31069	0.0678256	0.0728386	-3.82526
FNDC3B	4.04585	29.5483	2.30987	0.0678955	0.0728735	-3.82611
KLHDC3	21.9751	109.95	2.30679	0.0681597	0.0731167	-3.82933
CRACR2B	-2.01761	6.11733	-2.30082	0.0686754	0.0736294	-3.83558
NR1H2	15.7902	74.7205	2.29873	0.0688561	0.0737826	-3.83776
ARID2	1.99681	12.4262	2.29236	0.069412	0.0743373	-3.84443
PLSCR1	-15.3379	54.1306	-2.28614	0.0699596	0.0748825	-3.85095
ZNF721	-1.96344	7.19896	-2.28435	0.0701181	0.075011	-3.85283
CNDP2	-1.95137	13.0583	-2.28211	0.0703168	0.0751822	-3.85517
ABI2	1.78003	9.9541	2.27918	0.0705772	0.075396	-3.85824
FNTA	1.79178	9.39379	2.27895	0.0705982	0.075396	-3.85849
SYT7	-2.04633	4.51033	-2.27856	0.0706329	0.075396	-3.85889
MCM8	-1.90598	7.93346	-2.26982	0.071418	0.0761922	-3.86806
BTRC	-2.49572	13.6925	-2.26886	0.0715043	0.0762426	-3.86907
STK10	2.53134	11.552	2.26147	0.0721767	0.0768824	-3.87683
EGLN3	15.1287	43.7317	2.2614	0.0721834	0.0768824	-3.87691
PTK2B	-1.86916	5.52872	-2.25926	0.0723789	0.0770485	-3.87915
RPIA	-13.0221	50.7611	-2.25868	0.0724317	0.0770626	-3.87976
AIDA	-6.32002	24.1586	-2.25771	0.0725213	0.0771157	-3.88078
EIF1AD	4.87489	26.2519	2.25618	0.0726616	0.0772135	-3.88239
RPS25	255.602	2210.73	2.25584	0.0726926	0.0772135	-3.88274
MAPK8IP2	2.19346	7.65193	2.2547	0.0727978	0.0772832	-3.88394
NECAP2	4.21965	18.9826	2.25268	0.0729844	0.0774391	-3.88607
EDEM3	-4.81131	25.2593	-2.25061	0.073176	0.0776001	-3.88824
TMEM126A	31.5739	155.95	2.24826	0.0733948	0.0777897	-3.89072
PRDM16	-1.59056	4.30593	-2.24521	0.0736786	0.078048	-3.89392
FEN1	-22.7849	96.2466	-2.2344	0.0746961	0.0790828	-3.90531
MTERF1	2.93263	10.9996	2.23362	0.07477	0.0791181	-3.90613
DENND2B	-2.72903	11.7003	-2.2285	0.0752574	0.0795905	-3.91152
ANGEL1	-3.00282	12.8762	-2.22464	0.0756263	0.0799372	-3.91558
SYTL2	-3.10238	8.87002	-2.22072	0.0760042	0.0802929	-3.91972
HTATSF1	-13.776	73.3209	-2.22029	0.0760453	0.0802929	-3.92017
GNB5	-1.82306	9.35528	-2.21864	0.0762049	0.0804179	-3.92191
SKIL	5.84423	31.1362	2.21451	0.0766057	0.0807971	-3.92626
POLR1E	4.08782	21.5824	2.214	0.0766562	0.0808065	-3.92681
INTS10	9.98712	51.3653	2.20852	0.0771914	0.0813267	-3.93259
AKAP9	-3.62808	16.5154	-2.20083	0.07795	0.0820815	-3.94071
COL4A1	28.0791	147.74	2.20033	0.078	0.0820897	-3.94124
LMTK3	-4.00233	14.2632	-2.19351	0.0786801	0.0827608	-3.94845
PBLD	3.08823	6.0237	2.18928	0.0791044	0.0831621	-3.95291
RAB18	2.20726	15.4428	2.18769	0.0792652	0.0832862	-3.9546
DDHD2	-3.24137	17.3139	-2.18711	0.0793236	0.0833026	-3.95521
IFT80	-1.82786	5.73746	-2.18642	0.0793929	0.0833305	-3.95593
ATP6V0B	19.7573	102.434	2.18299	0.0797405	0.0836501	-3.95956
EIF5A2	2.78904	7.20451	2.18117	0.0799264	0.0837779	-3.9615
TATDN2	3.55806	14.6325	2.18095	0.0799483	0.0837779	-3.96172
FARP2	-2.00831	9.38569	-2.17645	0.0804086	0.0841824	-3.96649
HSPA4L	5.39025	34.0519	2.17633	0.0804208	0.0841824	-3.96662
UNC119B	-4.72523	25.0595	-2.16826	0.0812524	0.0849647	-3.97516
ARRB1	-1.74156	6.28582	-2.16823	0.0812554	0.0849647	-3.97519
NELFE	6.04016	3.07502	2.15681	0.0824477	0.0861651	-3.98729
ZNF28	-4.33519	17.8775	-2.14838	0.0833397	0.0870507	-3.99622
LIF	-18.3316	61.0579	-2.13913	0.0843302	0.088038	-4.00603
LPGAT1	21.0212	96.336	2.12307	0.0860799	0.0898165	-4.02309
SAMHD1	-4.28472	12.1017	-2.11601	0.0868612	0.0905831	-4.03059
CDK5R1	2.29676	5.85087	2.11522	0.0869495	0.0906185	-4.03143
NEDD4L	1.62432	9.05991	2.11487	0.0869882	0.0906185	-4.0318
STX2	2.73878	9.16552	2.11413	0.0870709	0.0906562	-4.03259
CMTM7	1.96567	7.30105	2.10964	0.0875731	0.0911303	-4.03737
ZNF697	2.64621	6.48477	2.10212	0.0884209	0.0919634	-4.04537
PLK1	17.366	104.033	2.09623	0.0890906	0.0925836	-4.05163
XRN2	28.5968	192.616	2.09584	0.0891348	0.0925836	-4.05204
KCTD21	1.93682	6.39838	2.09562	0.0891599	0.0925836	-4.05228
FAM126B	-1.57553	4.8254	-2.08848	0.0899806	0.0933861	-4.05989
RGS14	-1.72852	4.45646	-2.08719	0.090129	0.0934902	-4.06125
TTC26	-1.92133	6.84391	-2.08199	0.0907318	0.0940654	-4.06679
FTO	1.50942	9.80373	2.06103	0.0932064	0.0965795	-4.08912
UFD1	4.46266	23.8766	2.05713	0.0936751	0.0970135	-4.09329
ME2	-1.8337	9.63491	-2.05329	0.0941384	0.0974415	-4.09738
ACADM	-1.78694	9.87469	-2.0447	0.0951839	0.0984672	-4.10654
SEMA4C	-1.66204	5.67042	-2.04432	0.0952304	0.0984672	-4.10695
ZNF440	-1.86792	8.69933	-2.03938	0.0958367	0.0990414	-4.11222
LTBP1	-2.14886	8.07804	-2.03668	0.0961699	0.099333	-4.1151
ALG1	1.87021	6.53778	2.0342	0.0964783	0.0995988	-4.11775
PPHLN1	1.78126	12.6738	2.02756	0.0973059	0.10035	-4.12484
SEH1L	3.54001	19.4159	2.02754	0.0973087	0.10035	-4.12486
THAP6	-1.7118	5.04111	-2.02676	0.097406	0.100397	-4.12569
BMP2K	1.58971	6.56199	2.02101	0.0981293	0.101089	-4.13183
IGFL1	-14.4295	22.437	-2.01786	0.0985278	0.101446	-4.13519
NOTCH2	2.57305	8.92875	2.01455	0.0989496	0.101826	-4.13873
ANKS6	-4.79374	26.5895	-2.01413	0.0990031	0.101827	-4.13918
C4orf33	-1.69783	5.08908	-2.01022	0.0995021	0.102286	-4.14335
MTMR9	1.62169	8.60526	2.00276	0.100463	0.10322	-4.15132
TUT4	1.60605	12.3561	2.0015	0.100627	0.103334	-4.15267
KLC2	8.70543	41.7285	1.99781	0.101107	0.103772	-4.15661
TANC2	2.88645	12.044	1.98881	0.102287	0.104928	-4.16623
NEIL2	6.0107	22.7698	1.98517	0.102768	0.105366	-4.17012
FAM111B	-5.80457	18.815	-1.98376	0.102955	0.105502	-4.17163
EML2	-11.7607	55.358	-1.98166	0.103234	0.105732	-4.17387
RIOX2	7.27951	35.539	1.97638	0.10394	0.106399	-4.17952
UBOX5	3.16658	11.8387	1.97519	0.1041	0.106507	-4.18079
MAPKAPK5	1.41665	10.1934	1.96483	0.105502	0.107885	-4.19187
RCAN3	-1.49249	4.63963	-1.96113	0.106008	0.108315	-4.19583
RAP1B	1.93878	10.4033	1.96093	0.106034	0.108315	-4.19604
NAGK	1.83606	5.37883	1.94768	0.107865	0.110128	-4.21022
ZC3H8	1.79237	5.65283	1.93445	0.109726	0.111912	-4.22437
FST	10.7984	21.958	1.93443	0.109728	0.111912	-4.22439
CPNE8	-2.15321	9.71922	-1.92252	0.111431	0.11359	-4.23713
APBB2	1.78899	5.49938	1.90976	0.113286	0.11542	-4.25078
IRS1	2.02265	4.83617	1.90869	0.113444	0.115521	-4.25193
ERO1B	-1.69719	4.27516	-1.89825	0.114987	0.117031	-4.2631
EEF1AKMT2	-1.47847	4.76063	-1.89167	0.11597	0.11797	-4.27014
LOXL1	-2.77455	7.94626	-1.88687	0.116695	0.118645	-4.27528
NGFR	6.24514	8.43275	1.87446	0.118586	0.120504	-4.28855
GALNT1	8.48087	40.3951	1.84961	0.122467	0.124384	-4.31513
PIK3CD	-1.51406	4.3412	-1.83472	0.124855	0.126743	-4.33104
DCAF17	1.96971	10.0817	1.83306	0.125124	0.12695	-4.33282
NKAP	-1.80901	8.06179	-1.83221	0.125262	0.127024	-4.33372
LRRC8C	-1.44542	6.6766	-1.81143	0.128686	0.130428	-4.35593
PDP2	2.15015	11.0561	1.80055	0.130517	0.132215	-4.36755
PRCP	-2.00212	13.1473	-1.7979	0.130967	0.132536	-4.37038
PNPLA8	5.67272	19.865	1.79787	0.130971	0.132536	-4.3704
ENTPD7	10.3627	33.0863	1.79682	0.131151	0.13265	-4.37153
CCL20	7.30335	7.12978	1.78801	0.132658	0.134104	-4.38092
MANEA	-1.43634	5.39157	-1.77611	0.134725	0.136123	-4.39362
CFLAR	-1.30011	6.09126	-1.77546	0.134838	0.136167	-4.39431
FAM161A	-1.51186	4.77573	-1.77404	0.135087	0.136348	-4.39582
NIN	-2.8706	13.8733	-1.76191	0.137232	0.138441	-4.40875
PTGS2	26.5946	66.9095	1.75823	0.137889	0.139032	-4.41267
PNMA2	-1.76877	6.94461	-1.75137	0.139125	0.140205	-4.41998
CCDC32	1.85767	6.964	1.74269	0.140702	0.141721	-4.42922
PLD1	1.49879	6.50635	1.73355	0.142383	0.14334	-4.43894
SMAD2	1.26521	5.70182	1.71685	0.145506	0.146408	-4.45669
OSBPL5	-1.44886	5.13384	-1.6915	0.150378	0.151233	-4.48359
CENPI	-1.77121	6.96063	-1.65617	0.157441	0.158254	-4.52097
MYO1G	-2.23691	4.34755	-1.64347	0.16006	0.160803	-4.53438
RMND1	1.24175	5.95847	1.59523	0.170404	0.171107	-4.58512
ZNF71	1.38693	4.59483	1.58291	0.173151	0.173776	-4.59804
HSPA12A	-1.11105	5.79542	-1.53736	0.18368	0.184248	-4.64555
EPB41L2	-1.20325	5.94438	-1.52056	0.18772	0.188203	-4.66299
FAM214A	-1.32144	5.34389	-1.5011	0.192506	0.192902	-4.68312
ERCC4	1.06325	4.82413	1.48871	0.195616	0.195918	-4.69591
ARSB	-1.16584	4.51313	-1.41624	0.21478	0.215001	-4.77001
ROBO1	1.10457	5.38238	1.31418	0.244788	0.244914	-4.87213
CHFR	0.816259	4.81451	1.15004	0.301181	0.301181	-5.02928

## Sheet: All Pathways
Name	Direction.Colo siSOX9	FDR.Colo siSOX9	PValue.Colo siSOX9	NGenes.Colo siSOX9	MeanAbsT0.Colo siSOX9	MeanWeightT0.Colo siSOX9	av_foldchange.Colo siSOX9	sig.Colo siSOX9
Opsins	Up	0.000526316	0.000526316	1	1.19755	1.44664	129.901	TRUE
Cellular response to hypoxia	Down	0.315789	0.000526316	7	1.53973	-0.121838	-24.4524	FALSE
ER-Phagosome pathway	Down	0.210526	0.000526316	11	1.57749	0.279577	-30.178	FALSE
Antigen processing-Cross presentation	Down	0.210526	0.000526316	12	1.38546	0.21113	-27.909	FALSE
Cross-presentation of soluble exogenous antigens (endosomes)	Down	0.263158	0.000526316	4	2.10384	-0.410884	-54.136	FALSE
Defective APRT disrupts adenine salvage	Up	0.000526316	0.000526316	1	3.74969	3.88389	42.9592	TRUE
Erythropoietin activates Phospholipase C gamma (PLCG)	Up	0.000526316	0.000526316	1	2.30295	2.06785	28.575	TRUE
Erythropoietin activates STAT5	Up	0.000526316	0.000526316	1	2.30295	2.06785	28.575	TRUE
ChREBP activates metabolic gene expression	Up	0.000526316	0.000526316	1	1.67477	1.95954	20.1455	TRUE
Lysosphingolipid and LPA receptors	Up	0.000526316	0.000526316	1	3.82268	4.02252	16.488	TRUE
Gene and protein expression by JAK-STAT signaling after Interleukin-12 stimulation	Up	0.000526316	0.000526316	11	1.29923	1.57339	15.6898	TRUE
IRS activation	Up	0.000526316	0.000526316	2	0.809686	0.770018	15.2988	TRUE
Organic anion transporters	Up	0.000526316	0.105263	1	1.04709	1.23551	15.0069	TRUE
Defective SLC17A5 causes Salla disease (SD) and ISSD	Up	0.000526316	0.105263	1	1.04709	1.23551	15.0069	TRUE
Regulation of Apoptosis	Down	0.263158	0.000526316	4	2.10384	-0.410884	-54.136	FALSE
Cytosolic tRNA aminoacylation	Up	0.000526316	0.000526316	2	1.53269	1.88695	14.8804	TRUE
Repression of WNT target genes	Up	0.000526316	0.000526316	2	1.56353	1.107	12.559	TRUE
tRNA Aminoacylation	Up	0.000526316	0.000526316	6	1.37874	2.04045	9.72564	TRUE
Vif-mediated degradation of APOBEC3G	Down	0.263158	0.000526316	4	2.10384	-0.410884	-54.136	FALSE
GRB2 events in ERBB2 signaling	Down	0.0526316	0.000526316	3	1.14016	0.336598	-9.84619	FALSE
Interleukin-12 signaling	Up	0.000526316	0.000526316	13	1.00421	1.36872	8.7575	TRUE
Gene Silencing by RNA	Down	0.736842	0.000526316	15	0.941219	-0.69623	-21.1443	FALSE
Regulation of activated PAK-2p34 by proteasome mediated degradation	Down	0.263158	0.000526316	4	2.10384	-0.410884	-54.136	FALSE
Xenobiotics	Up	0.105263	0.000526316	2	1.46759	1.72495	13.6433	FALSE
RNA Pol II CTD phosphorylation and interaction with CE during HIV infection	Up	0.000526316	0.000526316	3	1.53656	1.15885	7.16812	TRUE
mRNA Capping	Up	0.000526316	0.000526316	3	1.53656	1.15885	7.16812	TRUE
RNA Pol II CTD phosphorylation and interaction with CE	Up	0.000526316	0.000526316	3	1.53656	1.15885	7.16812	TRUE
PI3K/AKT activation	Up	0.000526316	0.000526316	3	1.54873	1.20481	5.92656	TRUE
Autodegradation of the E3 ubiquitin ligase COP1	Down	0.263158	0.000526316	4	2.10384	-0.410884	-54.136	FALSE
Regulation of ornithine decarboxylase (ODC)	Down	0.315789	0.000526316	5	1.64806	-0.474494	-26.4988	FALSE
Transport of inorganic cations/anions and amino acids/oligopeptides	Up	0.000526316	0.000526316	10	0.140336	0.714709	5.11558	TRUE
Regulation of TP53 Activity through Acetylation	Up	0.000526316	0.000526316	6	0.975156	0.748355	5.08484	TRUE
Erythropoietin activates Phosphoinositide-3-kinase (PI3K)	Up	0.000526316	0.000526316	3	1.52885	1.20798	4.74766	TRUE
Synthesis, secretion, and inactivation of Glucagon-like Peptide-1 (GLP-1)	Down	0.0526316	0.000526316	1	1.32642	1.56434	-16.0545	FALSE
RHOBTB1 GTPase cycle	Up	0.000526316	0.000526316	2	1.36604	1.61857	4.00374	TRUE
Incretin synthesis, secretion, and inactivation	Down	0.0526316	0.000526316	1	1.32642	1.56434	-16.0545	FALSE
Synthesis, secretion, and inactivation of Glucose-dependent Insulinotropic Polypeptide (GIP)	Down	0.0526316	0.000526316	1	1.32642	1.56434	-16.0545	FALSE
Purine salvage	Up	0.000526316	0.000526316	3	2.55604	2.90194	3.03195	TRUE
Nucleotide salvage defects	Up	0.000526316	0.000526316	3	2.55604	2.90194	3.03195	TRUE
Diseases of nucleotide metabolism	Up	0.000526316	0.000526316	3	2.55604	2.90194	3.03195	TRUE
GPCR ligand binding	Up	0.000526316	0.000526316	28	2.18522	3.02115	2.47035	TRUE
IRS-mediated signalling	Up	0.000526316	0.000526316	7	0.840873	0.383138	0.902054	TRUE
Signaling by Type 1 Insulin-like Growth Factor 1 Receptor (IGF1R)	Up	0.000526316	0.000526316	7	0.840873	0.383138	0.902054	TRUE
AUF1 (hnRNP D0) binds and destabilizes mRNA	Up	0.421053	0.000526316	6	1.54679	-0.370419	12.3429	FALSE
Asymmetric localization of PCP proteins	Down	0.684211	0.000526316	7	1.0223	-0.621086	-31.8889	FALSE
Degradation of DVL	Down	0.263158	0.000526316	4	2.10384	-0.410884	-54.136	FALSE
IGF1R signaling cascade	Up	0.000526316	0.000526316	7	0.840873	0.383138	0.902054	TRUE
IRS-related events triggered by IGF1R	Up	0.000526316	0.000526316	7	0.840873	0.383138	0.902054	TRUE
RHOBTB GTPase Cycle	Up	0.000526316	0.000526316	4	1.60789	2.03557	0.173217	TRUE
TP53 Regulates Transcription of Cell Death Genes	Down	0.000526316	0.000526316	8	1.69991	2.18599	-0.3506	TRUE
Erythropoietin activates RAS	Down	0.000526316	0.000526316	3	1.49107	0.916874	-2.46574	TRUE
Transcriptional regulation by small RNAs	Down	0.631579	0.000526316	14	1.16278	-0.553985	-22.4441	FALSE
Complement cascade	Down	0.000526316	0.000526316	5	2.09102	2.56364	-4.28321	TRUE
Regulation of Complement cascade	Down	0.000526316	0.000526316	5	2.09102	2.56364	-4.28321	TRUE
Bicarbonate transporters	Down	0.000526316	0.000526316	1	1.35012	1.58768	-6.33139	TRUE
Defective SLC4A4 causes renal tubular acidosis, proximal, with ocular abnormalities and mental retardation (pRTA-OA)	Down	0.000526316	0.000526316	1	1.35012	1.58768	-6.33139	TRUE
Regulation of RAS by GAPs	Down	0.263158	0.000526316	6	1.76512	-0.59265	-39.1659	FALSE
ABO blood group biosynthesis	Down	0.000526316	0.000526316	1	1.62203	1.88648	-6.49836	TRUE
Glucuronidation	Down	0.000526316	0.000526316	1	0.595784	0.806707	-7.50257	TRUE
MAPK6/MAPK4 signaling	Down	0.421053	0.000526316	15	0.681985	-0.414637	-2.26094	FALSE
Formation of the active cofactor, UDP-glucuronate	Down	0.000526316	0.000526316	1	0.595784	0.806707	-7.50257	TRUE
Defective SLC35D1 causes SCHBCKD	Down	0.000526316	0.000526316	1	0.595784	0.806707	-7.50257	TRUE
Transport of nucleotide sugars	Down	0.000526316	0.000526316	1	0.595784	0.806707	-7.50257	TRUE
G2/M DNA replication checkpoint	Down	0.0526316	0.000526316	1	2.60142	2.80662	-12.5817	FALSE
Stabilization of p53	Down	0.578947	0.000526316	7	1.24333	-0.521116	-32.2249	FALSE
Ubiquitin Mediated Degradation of Phosphorylated Cdc25A	Down	0.894737	0.000526316	6	1.07901	-0.824954	-36.2077	FALSE
p53-Independent DNA Damage Response	Down	0.894737	0.000526316	6	1.07901	-0.824954	-36.2077	FALSE
p53-Independent G1/S DNA damage checkpoint	Down	0.894737	0.000526316	6	1.07901	-0.824954	-36.2077	FALSE
Defective SLC11A2 causes hypochromic microcytic anemia, with iron overload 1 (AHMIO1)	Down	0.000526316	0.000526316	1	2.2108	2.42308	-8.28059	TRUE
Nucleotide salvage	Down	0.000526316	0.000526316	5	2.89797	3.38734	-8.73447	TRUE
CDC42 GTPase cycle	Down	0.000526316	0.000526316	34	1.60785	2.62766	-8.91267	TRUE
RAC2 GTPase cycle	Down	0.000526316	0.000526316	22	2.84638	3.56435	-9.14772	TRUE
TGF-beta receptor signaling in EMT (epithelial to mesenchymal transition)	Down	0.000526316	0.000526316	6	1.84427	2.26285	-11.012	TRUE
Insulin receptor signalling cascade	Down	0.105263	0.000526316	8	0.620992	0.0166084	-0.68317	FALSE
Muscle contraction	Down	0.000526316	0.000526316	30	1.65713	2.66873	-11.1866	TRUE
Gap-filling DNA repair synthesis and ligation in TC-NER	Down	0.000526316	0.000526316	10	1.24367	1.02924	-13.1758	TRUE
Aryl hydrocarbon receptor signalling	Up	0.105263	0.000526316	2	1.46759	1.72495	13.6433	FALSE
RUNX1 regulates transcription of genes involved in differentiation of HSCs	Down	0.157895	0.000526316	12	2.72064	0.230918	-60.3797	FALSE
RHOQ GTPase cycle	Down	0.000526316	0.000526316	19	2.34663	2.98564	-14.0152	TRUE
Alternative Lengthening of Telomeres (ALT)	Down	0.000526316	0.000526316	1	1.73273	1.93192	-14.0559	TRUE
Signaling by Erythropoietin	Down	0.0526316	0.000526316	5	1.30931	0.721135	-4.34584	FALSE
Defective Inhibition of DNA Recombination at Telomere Due to DAXX Mutations	Down	0.000526316	0.000526316	1	1.73273	1.93192	-14.0559	TRUE
Defective Inhibition of DNA Recombination at Telomere Due to ATRX Mutations	Down	0.000526316	0.000526316	1	1.73273	1.93192	-14.0559	TRUE
Defective Inhibition of DNA Recombination at Telomere	Down	0.000526316	0.000526316	1	1.73273	1.93192	-14.0559	TRUE
Diseases of Telomere Maintenance	Down	0.000526316	0.000526316	1	1.73273	1.93192	-14.0559	TRUE
Potassium Channels	Down	0.000526316	0.000526316	6	1.95611	1.81337	-15.3317	TRUE
Signaling by NOTCH4	Down	0.368421	0.000526316	12	1.58149	0.0348359	-16.1409	FALSE
Tandem pore domain potassium channels	Down	0.000526316	0.000526316	1	5.06761	5.26862	-15.972	TRUE
Tandem of pore domain in a weak inwardly rectifying K+ channels (TWIK)	Down	0.000526316	0.000526316	1	5.06761	5.26862	-15.972	TRUE
Phase 4 - resting membrane potential	Down	0.000526316	0.000526316	3	3.88233	4.32843	-16.6593	TRUE
G beta:gamma signalling through PLC beta	Down	0.000526316	0.000526316	5	0.724919	0.377018	-17.9417	TRUE
Presynaptic function of Kainate receptors	Down	0.000526316	0.000526316	5	0.724919	0.377018	-17.9417	TRUE
Other semaphorin interactions	Down	0.000526316	0.000526316	1	2.40324	2.56049	-21.6278	TRUE
RAS processing	Down	0.0526316	0.000526316	5	3.49812	3.23756	-15.7608	FALSE
Signaling by ERBB2 ECD mutants	Down	0.0526316	0.000526316	3	1.14016	0.336598	-9.84619	FALSE
Nephrin family interactions	Down	0.000526316	0.000526316	7	1.91875	1.86385	-23.0027	TRUE
Formation of the posterior neural plate	Down	0.000526316	0.000526316	1	1.3581	1.47491	-25.948	TRUE
Pyrimidine salvage	Down	0.000526316	0.000526316	2	1.45159	1.80172	-26.3841	TRUE
Fibronectin matrix formation	Down	0.000526316	0.000526316	1	1.79232	2.03403	-26.6211	TRUE
Activation of Matrix Metalloproteinases	Down	0.000526316	0.000526316	6	2.03846	2.65994	-28.1342	TRUE
RIPK1-mediated regulated necrosis	Down	0.000526316	0.000526316	5	2.42069	2.64206	-33.4566	TRUE
Regulation of necroptotic cell death	Down	0.000526316	0.000526316	5	2.42069	2.64206	-33.4566	TRUE
Alternative complement activation	Down	0.000526316	0.000526316	1	2.41429	2.37932	-39.7419	TRUE
Activation of C3 and C5	Down	0.000526316	0.000526316	1	2.41429	2.37932	-39.7419	TRUE
Gastrulation	Down	0.315789	0.000526316	14	1.23977	0.236093	-26.8027	FALSE
Amyloid fiber formation	Down	0.105263	0.000526316	15	1.40827	1.00098	-29.6464	FALSE
MET Receptor Activation	Down	0.000526316	0.000526316	2	1.44274	1.82251	-56.5761	TRUE
Formation of paraxial mesoderm	Down	0.157895	0.000526316	5	1.89725	-0.378058	-43.9924	FALSE
Somitogenesis	Down	0.263158	0.000526316	4	2.10384	-0.410884	-54.136	FALSE
Signaling by MST1	Down	0.000526316	0.000526316	2	1.44274	1.82251	-56.5761	TRUE
Apoptosis	Down	0.0526316	0.0526316	31	1.44941	0.781804	-42.9533	FALSE
Neurotransmitter receptors and postsynaptic signal transmission	Down	0.0526316	0.0526316	24	0.826035	0.435227	-15.1353	FALSE
Fertilization	Down	0.0526316	0.0526316	1	3.88898	4.01945	-33.191	FALSE
Meiotic synapsis	Down	0.0526316	0.0526316	7	2.48511	1.20793	-66.3978	FALSE
PLCG1 events in ERBB2 signaling	Down	0.0526316	0.0526316	2	1.08314	0.773119	-7.5475	FALSE
PIP3 activates AKT signaling	Down	0.157895	0.0526316	58	1.48223	0.689595	-5.32199	FALSE
Developmental Biology	Down	0.0526316	0.0526316	177	2.29088	3.22134	-10.3691	FALSE
Acrosome Reaction and Sperm:Oocyte Membrane Binding	Down	0.0526316	0.0526316	1	3.88898	4.01945	-33.191	FALSE
Transcription of E2F targets under negative control by p107 (RBL1) and p130 (RBL2) in complex with HDAC1	Down	0.0526316	0.0526316	7	1.44769	1.15282	-9.68812	FALSE
Caspase activation via Death Receptors in the presence of ligand	Down	0.0526316	0.0526316	3	2.1883	2.31453	-18.4377	FALSE
Reproduction	Down	0.0526316	0.0526316	11	3.81638	2.79551	-44.4591	FALSE
Meiosis	Down	0.0526316	0.0526316	10	2.77285	1.66089	-45.5859	FALSE
G0 and Early G1	Down	0.0526316	0.0526316	10	1.73469	1.52321	-16.2753	FALSE
Signaling by NOTCH	Down	0.157895	0.0526316	38	1.01573	-0.178006	-12.6043	FALSE
Sulfide oxidation to sulfate	Down	0.0526316	0.0526316	1	1.99165	2.17292	-24.7786	FALSE
Degradation of cysteine and homocysteine	Down	0.0526316	0.0526316	1	1.99165	2.17292	-24.7786	FALSE
Sulfur amino acid metabolism	Down	0.0526316	0.0526316	2	1.08393	1.35638	-14.1127	FALSE
Signal Transduction	Down	0.000526316	0.0526316	418	2.06266	4.44578	-6.10312	TRUE
Synthesis of dolichyl-phosphate mannose	Down	0.0526316	0.0526316	1	3.78877	3.87044	-14.0047	FALSE
Synthesis of glycosylphosphatidylinositol (GPI)	Down	0.0526316	0.0526316	2	3.23289	3.48724	-9.98728	FALSE
Host Interactions of HIV factors	Down	0.368421	0.0526316	22	1.12899	-0.339405	-21.1167	FALSE
Post-translational modification: synthesis of GPI-anchored proteins	Down	0.0526316	0.0526316	14	2.5917	3.58471	-15.7155	FALSE
Synthesis of PIPs at the Golgi membrane	Down	0.0526316	0.0526316	3	0.488002	0.936875	-5.54241	FALSE
Sphingolipid de novo biosynthesis	Down	0.0526316	0.0526316	8	1.42468	2.16328	-17.2746	FALSE
APC/C:Cdc20 mediated degradation of Securin	Down	0.368421	0.0526316	6	1.84188	-0.253676	-33.9722	FALSE
Cdc20:Phospho-APC/C mediated degradation of Cyclin A	Down	0.368421	0.0526316	6	1.84188	-0.253676	-33.9722	FALSE
APC/C:Cdc20 mediated degradation of mitotic proteins	Down	0.368421	0.0526316	6	1.84188	-0.253676	-33.9722	FALSE
APC:Cdc20 mediated degradation of cell cycle proteins prior to satisfation of the cell cycle checkpoint	Down	0.368421	0.0526316	6	1.84188	-0.253676	-33.9722	FALSE
Signaling by WNT	Down	0.0526316	0.0526316	54	2.3377	1.08179	-15.3962	FALSE
Negative regulation of the PI3K/AKT network	Down	0.157895	0.0526316	26	0.799283	0.138248	-4.63862	FALSE
ER to Golgi Anterograde Transport	Down	0.0526316	0.0526316	30	1.77344	2.58105	-8.41391	FALSE
trans-Golgi Network Vesicle Budding	Down	0.0526316	0.0526316	17	1.59289	2.38264	-112.871	FALSE
TCF dependent signaling in response to WNT	Down	0.0526316	0.0526316	37	2.80799	1.30305	-19.8897	FALSE
Cell surface interactions at the vascular wall	Down	0.0526316	0.0526316	20	2.75865	3.07838	-32.9596	FALSE
Biological oxidations	Down	0.0526316	0.0526316	20	0.614951	1.48233	-12.1838	FALSE
Cytochrome P450 - arranged by substrate type	Up	0.0526316	0.0526316	5	1.27705	1.50103	2.50431	FALSE
Phase I - Functionalization of compounds	Down	0.0526316	0.0526316	13	1.06287	1.68792	-7.12366	FALSE
Endogenous sterols	Up	0.0526316	0.0526316	4	1.14905	1.26727	4.23517	FALSE
PRC2 methylates histones and DNA	Down	0.0526316	0.0526316	7	1.96693	0.424591	-58.5606	FALSE
Separation of Sister Chromatids	Down	0.263158	0.0526316	32	1.3908	0.0491173	-15.221	FALSE
Establishment of Sister Chromatid Cohesion	Down	0.0526316	0.0526316	5	1.77065	2.17981	-14.8088	FALSE
Condensation of Prometaphase Chromosomes	Down	0.0526316	0.0526316	3	2.0855	2.54226	-29.5567	FALSE
Caspase-mediated cleavage of cytoskeletal proteins	Down	0.0526316	0.0526316	4	1.62304	1.81142	-12.7322	FALSE
EPH-Ephrin signaling	Down	0.0526316	0.0526316	25	2.13352	2.6672	-22.5748	FALSE
Regulation by c-FLIP	Down	0.0526316	0.0526316	2	3.17589	3.26939	-19.779	FALSE
Class B/2 (Secretin family receptors)	Down	0.0526316	0.0526316	11	1.50696	1.70303	-8.7281	FALSE
ABC-family proteins mediated transport	Down	0.473684	0.0526316	10	1.39062	0.256189	-23.0409	FALSE
Beta-catenin independent WNT signaling	Down	0.0526316	0.0526316	21	1.75708	0.739703	-17.0862	FALSE
Beta-oxidation of very long chain fatty acids	Down	0.0526316	0.0526316	2	0.477729	0.825742	-5.26762	FALSE
Ephrin signaling	Down	0.0526316	0.0526316	11	2.02276	2.3752	-7.75748	FALSE
EPH-ephrin mediated repulsion of cells	Down	0.0526316	0.0526316	8	1.539	1.73631	-13.0485	FALSE
Ca2+ pathway	Down	0.0526316	0.0526316	14	1.30455	1.2175	-10.2687	FALSE
PCP/CE pathway	Down	0.0526316	0.0526316	9	2.15254	0.825945	-26.7662	FALSE
Role of second messengers in netrin-1 signaling	Down	0.0526316	0.0526316	1	2.40579	2.58891	-21.2739	FALSE
Tight junction interactions	Down	0.0526316	0.0526316	8	2.66615	3.34051	-54.9827	FALSE
Axon guidance	Down	0.0526316	0.0526316	92	1.50156	1.82267	-2.23496	FALSE
Sphingolipid metabolism	Down	0.0526316	0.0526316	17	1.22553	2.21849	-4.66192	FALSE
Role of ABL in ROBO-SLIT signaling	Down	0.157895	0.0526316	2	0.032961	0.102224	-3.43626	FALSE
Lysosome Vesicle Biogenesis	Down	0.000526316	0.0526316	10	0.271016	0.788339	-19.4453	TRUE
Golgi Associated Vesicle Biogenesis	Down	0.0526316	0.0526316	15	1.45744	2.23002	-127.861	FALSE
Interaction between L1 and Ankyrins	Down	0.0526316	0.0526316	1	1.81661	1.6953	-13.5111	FALSE
Asparagine N-linked glycosylation	Down	0.0526316	0.0526316	61	1.7505	3.08009	-7.73338	FALSE
Synthesis of substrates in N-glycan biosythesis	Down	0.0526316	0.0526316	9	0.790809	1.49087	-10.3458	FALSE
Degradation of AXIN	Down	0.0526316	0.0526316	6	2.4209	0.464252	-36.726	FALSE
Regulation of FZD by ubiquitination	Down	0.0526316	0.0526316	3	2.28567	2.63398	-11.5812	FALSE
Defective DPM1 causes DPM1-CDG	Down	0.0526316	0.0526316	1	3.78877	3.87044	-14.0047	FALSE
Defective DPM3 causes DPM3-CDG	Down	0.0526316	0.0526316	1	3.78877	3.87044	-14.0047	FALSE
Defective DPM2 causes DPM2-CDG	Down	0.0526316	0.0526316	1	3.78877	3.87044	-14.0047	FALSE
Signaling by WNT in cancer	Down	0.0526316	0.0526316	12	2.68444	1.93956	-9.91433	FALSE
Regulated Necrosis	Down	0.0526316	0.0526316	8	2.24889	2.59661	-27.8305	FALSE
CASP8 activity is inhibited	Down	0.0526316	0.0526316	2	3.17589	3.26939	-19.779	FALSE
Uptake and function of diphtheria toxin	Down	0.0526316	0.0526316	1	3.88898	4.01945	-33.191	FALSE
Signaling by RNF43 mutants	Down	0.0526316	0.0526316	2	3.195	3.42118	-21.1391	FALSE
Hedgehog ligand biogenesis	Down	0.368421	0.0526316	7	2.10148	0.389739	-40.5	FALSE
Hh mutants are degraded by ERAD	Down	0.368421	0.0526316	6	2.32759	0.422167	-36.7828	FALSE
Hh mutants abrogate ligand secretion	Down	0.368421	0.0526316	6	2.32759	0.422167	-36.7828	FALSE
XAV939 stabilizes AXIN	Down	0.0526316	0.0526316	1	1.93539	2.07117	-10.2035	FALSE
Diseases associated with glycosylation precursor biosynthesis	Down	0.0526316	0.0526316	1	3.78877	3.87044	-14.0047	FALSE
ABC transporter disorders	Down	0.263158	0.0526316	8	1.44171	-0.0326091	-27.3175	FALSE
Diseases of signal transduction by growth factor receptors and second messengers	Down	0.0526316	0.0526316	79	1.5963	0.958173	-6.43708	FALSE
RAF/MAP kinase cascade	Down	0.0526316	0.0526316	42	2.79867	1.45928	-11.4822	FALSE
Defective CFTR causes cystic fibrosis	Down	0.368421	0.0526316	6	2.32759	0.422167	-36.7828	FALSE
MAPK family signaling cascades	Down	0.0526316	0.0526316	55	2.04966	1.03538	-5.27699	FALSE
MAPK1/MAPK3 signaling	Down	0.0526316	0.0526316	44	2.52772	1.2758	-10.7469	FALSE
Neutrophil degranulation	Down	0.0526316	0.0526316	89	1.83059	3.53848	-42.4125	FALSE
TP53 Regulates Transcription of Death Receptors and Ligands	Down	0.0526316	0.0526316	2	3.94257	4.02462	-14.0699	FALSE
Keratinization	Down	0.0526316	0.0526316	16	3.46697	4.48281	-66.0499	FALSE
PTEN Regulation	Down	0.0526316	0.0526316	28	1.37368	0.663953	-9.64381	FALSE
Formation of the cornified envelope	Down	0.0526316	0.0526316	16	3.46697	4.48281	-66.0499	FALSE
PI5P, PP2A and IER3 Regulate PI3K/AKT Signaling	Down	0.157895	0.0526316	25	0.911379	0.20013	-4.94188	FALSE
CDC6 association with the ORC:origin complex	Down	0.0526316	0.0526316	3	0.950256	1.22741	-12.9765	FALSE
DNA Replication Pre-Initiation	Down	0.473684	0.0526316	17	1.43862	-0.461442	-37.5041	FALSE
CDK-mediated phosphorylation and removal of Cdc6	Down	0.157895	0.0526316	8	2.35627	0.548915	-31.955	FALSE
Dimerization of procaspase-8	Down	0.0526316	0.0526316	2	3.17589	3.26939	-19.779	FALSE
mRNA Editing: C to U Conversion	Down	0.0526316	0.0526316	1	5.49712	5.75625	-40.954	FALSE
mRNA Editing	Down	0.0526316	0.0526316	1	5.49712	5.75625	-40.954	FALSE
Formation of the Editosome	Down	0.0526316	0.0526316	1	5.49712	5.75625	-40.954	FALSE
TRAIL signaling	Down	0.0526316	0.0526316	3	2.51479	2.73187	-9.8133	FALSE
Transcriptional regulation by the AP-2 (TFAP2) family of transcription factors	Down	0.0526316	0.0526316	5	2.46857	2.74167	-11.6159	FALSE
TFAP2A acts as a transcriptional repressor during retinoic acid induced cell differentiation	Down	0.0526316	0.0526316	1	2.1264	2.29187	-64.3172	FALSE
Regulation of PTEN gene transcription	Down	0.368421	0.0526316	12	1.03213	0.876234	-4.10397	FALSE
Regulation of PTEN stability and activity	Down	0.157895	0.0526316	10	1.51252	0.322416	-22.3229	FALSE
Transcriptional Regulation by E2F6	Down	0.0526316	0.0526316	12	1.60737	1.7266	-12.4547	FALSE
Phenylalanine metabolism	Down	0.0526316	0.0526316	1	1.13376	1.41039	-7.67266	FALSE
Intracellular signaling by second messengers	Down	0.263158	0.0526316	64	1.13653	0.382263	-5.87379	FALSE
RHOU GTPase cycle	Down	0.0526316	0.0526316	14	1.40815	1.82504	-6.92395	FALSE
RHOV GTPase cycle	Down	0.0526316	0.0526316	12	1.7817	2.16064	-9.2785	FALSE
Estrogen-dependent gene expression	Down	0.157895	0.0526316	24	1.18711	0.490897	-13.7749	FALSE
Activation of RAC1 downstream of NMDARs	Down	0.0526316	0.0526316	3	2.41252	2.22561	-14.3018	FALSE
Response of EIF2AK1 (HRI) to heme deficiency	Down	0.0526316	0.0526316	1	2.08712	2.37138	-46.7545	FALSE
Drug-mediated inhibition of ERBB2 signaling	Down	0.0526316	0.0526316	1	1.27937	1.02681	-9.55778	FALSE
Signaling by ERBB2 KD Mutants	Down	0.368421	0.0526316	4	0.83594	0.221343	-9.83008	FALSE
Drug resistance in ERBB2 KD mutants	Down	0.0526316	0.0526316	1	1.27937	1.02681	-9.55778	FALSE
Resistance of ERBB2 KD mutants to trastuzumab	Down	0.0526316	0.0526316	1	1.27937	1.02681	-9.55778	FALSE
Resistance of ERBB2 KD mutants to sapitinib	Down	0.0526316	0.0526316	1	1.27937	1.02681	-9.55778	FALSE
Resistance of ERBB2 KD mutants to tesevatinib	Down	0.0526316	0.0526316	1	1.27937	1.02681	-9.55778	FALSE
Resistance of ERBB2 KD mutants to neratinib	Down	0.0526316	0.0526316	1	1.27937	1.02681	-9.55778	FALSE
Resistance of ERBB2 KD mutants to osimertinib	Down	0.0526316	0.0526316	1	1.27937	1.02681	-9.55778	FALSE
Resistance of ERBB2 KD mutants to afatinib	Down	0.0526316	0.0526316	1	1.27937	1.02681	-9.55778	FALSE
Resistance of ERBB2 KD mutants to AEE788	Down	0.0526316	0.0526316	1	1.27937	1.02681	-9.55778	FALSE
Resistance of ERBB2 KD mutants to lapatinib	Down	0.0526316	0.0526316	1	1.27937	1.02681	-9.55778	FALSE
Signaling by ERBB2 TMD/JMD mutants	Down	0.368421	0.0526316	4	0.83594	0.221343	-9.83008	FALSE
Drug resistance in ERBB2 TMD/JMD mutants	Down	0.0526316	0.0526316	1	1.27937	1.02681	-9.55778	FALSE
Nervous system development	Down	0.000526316	0.0526316	98	1.53814	1.88394	-2.51538	TRUE
SARS-CoV-1 targets PDZ proteins in cell-cell junction	Down	0.0526316	0.0526316	1	0.484728	0.691506	-5.13267	FALSE
Maturation of spike protein	Down	0.0526316	0.0526316	11	1.34633	1.73043	-18.7468	FALSE
SARS-CoV-2 targets PDZ proteins in cell-cell junction	Down	0.0526316	0.0526316	1	0.484728	0.691506	-5.13267	FALSE
Defective pyroptosis	Down	0.0526316	0.0526316	7	1.96693	0.424591	-58.5606	FALSE
PI3K Cascade	Up	0.105263	0.105263	6	0.727381	0.622185	3.45966	FALSE
Neuronal System	Down	0.105263	0.105263	43	0.356957	0.792362	-8.85917	FALSE
SOS-mediated signalling	Up	0.105263	0.105263	3	0.916889	0.334066	5.38467	FALSE
Formation of the Early Elongation Complex	Up	0.105263	0.105263	3	1.13295	0.744153	6.96916	FALSE
Interleukin-7 signaling	Up	0.105263	0.105263	4	1.21004	1.20603	20.9182	FALSE
Activation of G protein gated Potassium channels	Down	0.210526	0.105263	4	0.186065	-0.233085	-19.793	FALSE
G protein gated Potassium channels	Down	0.210526	0.105263	4	0.186065	-0.233085	-19.793	FALSE
Inwardly rectifying K+ channels	Down	0.210526	0.105263	4	0.186065	-0.233085	-19.793	FALSE
Mitochondrial ABC transporters	Down	0.105263	0.105263	1	0.81651	1.10235	-13.1991	FALSE
Regulation of signaling by NODAL	Down	0.105263	0.105263	1	1.32181	1.57885	-8.17373	FALSE
HIV Infection	Down	0.210526	0.105263	34	0.985931	-0.0538983	-14.0258	FALSE
Formation of the HIV-1 Early Elongation Complex	Up	0.105263	0.105263	3	1.13295	0.744153	6.96916	FALSE
HIV Transcription Initiation	Up	0.105263	0.105263	5	1.68221	1.51607	9.75407	FALSE
RNA Polymerase II HIV Promoter Escape	Up	0.105263	0.105263	5	1.68221	1.51607	9.75407	FALSE
SCF-beta-TrCP mediated degradation of Emi1	Down	0.684211	0.105263	7	0.859057	-1.23317	-34.9955	FALSE
Vpu mediated degradation of CD4	Down	0.578947	0.105263	6	1.09271	-1.15286	-37.4981	FALSE
FGFR2 ligand binding and activation	Down	0.105263	0.105263	1	1.38664	1.64306	-7.33909	FALSE
FGFR2b ligand binding and activation	Down	0.105263	0.105263	1	1.38664	1.64306	-7.33909	FALSE
Degradation of beta-catenin by the destruction complex	Down	0.368421	0.105263	15	1.89314	-0.606686	-18.3499	FALSE
Formation of the beta-catenin:TCF transactivating complex	Down	0.210526	0.105263	7	1.61197	0.0166094	-49.9513	FALSE
Tie2 Signaling	Down	0.105263	0.105263	2	1.40038	0.344696	-13.6307	FALSE
MHC class II antigen presentation	Down	0.105263	0.105263	28	0.331932	1.09671	-14.5485	FALSE
PKMTs methylate histone lysines	Down	0.105263	0.105263	7	0.981834	1.11946	-6.55505	FALSE
WNT ligand biogenesis and trafficking	Up	0.105263	0.105263	2	1.43803	1.79827	8.57921	FALSE
Class A/1 (Rhodopsin-like receptors)	Up	0.105263	0.105263	17	1.59227	2.50737	9.71641	FALSE
ADP signalling through P2Y purinoceptor 12	Down	0.210526	0.105263	4	0.186065	-0.233085	-19.793	FALSE
G beta:gamma signalling through PI3Kgamma	Down	0.210526	0.105263	4	0.186065	-0.233085	-19.793	FALSE
EPHA-mediated growth cone collapse	Down	0.105263	0.105263	7	0.447765	0.702645	-37.7881	FALSE
Transport of vitamins, nucleosides, and related molecules	Up	0.105263	0.105263	2	0.634959	0.968102	1.07721	FALSE
ERCC6 (CSB) and EHMT2 (G9a) positively regulate rRNA expression	Down	0.263158	0.105263	7	1.77891	-0.0377263	-50.8929	FALSE
Inhibition of DNA recombination at telomere	Down	0.000526316	0.000526316	6	1.84023	0.141502	-61.7285	TRUE
Binding of TCF/LEF:CTNNB1 to target gene promoters	Down	0.105263	0.105263	2	1.33177	1.54499	-14.8019	FALSE
Interleukin-12 family signaling	Up	0.105263	0.105263	14	0.912394	1.20821	9.47537	FALSE
TNFR1-induced proapoptotic signaling	Down	0.000526316	0.105263	2	0.952248	1.04156	-55.8666	TRUE
TNFR1-induced NF-kappa-B signaling pathway	Down	0.105263	0.105263	4	0.585737	0.621531	-23.3912	FALSE
MyD88 deficiency (TLR2/4)	Down	0.105263	0.105263	4	0.212238	0.392333	-10.3477	FALSE
IRAK4 deficiency (TLR2/4)	Down	0.105263	0.105263	4	0.212238	0.392333	-10.3477	FALSE
Degradation of GLI2 by the proteasome	Down	0.578947	0.105263	6	1.09271	-1.15286	-37.4981	FALSE
GLI3 is processed to GLI3R by the proteasome	Down	0.578947	0.105263	6	1.09271	-1.15286	-37.4981	FALSE
TNF receptor superfamily (TNFSF) members mediating non-canonical NF-kB pathway	Down	0.000526316	0.000526316	1	1.93662	1.88415	-106.779	TRUE
Transcription-Coupled Nucleotide Excision Repair (TC-NER)	Down	0.210526	0.105263	12	0.769634	0.71733	-9.9258	FALSE
Negative regulation of MET activity	Down	0.210526	0.105263	5	0.294975	0.539852	-1.16326	FALSE
Creatine metabolism	Down	0.105263	0.105263	1	1.17141	1.4117	-72.1521	FALSE
Metabolism of amino acids and derivatives	Up	0.105263	0.105263	39	1.93889	2.1588	4.56192	FALSE
RNA Polymerase II Promoter Escape	Up	0.105263	0.105263	5	1.68221	1.51607	9.75407	FALSE
RNA Polymerase II Transcription Pre-Initiation And Promoter Opening	Up	0.105263	0.105263	5	1.68221	1.51607	9.75407	FALSE
Processing of Capped Intronless Pre-mRNA	Up	0.105263	0.105263	4	0.820949	1.2492	10.3042	FALSE
Dissolution of Fibrin Clot	Down	0.105263	0.105263	6	1.28868	1.92392	-52.1834	FALSE
RNA Polymerase II Transcription Initiation	Up	0.105263	0.105263	5	1.68221	1.51607	9.75407	FALSE
RNA Polymerase II Transcription Initiation And Promoter Clearance	Up	0.105263	0.105263	5	1.68221	1.51607	9.75407	FALSE
Processing of Intronless Pre-mRNAs	Up	0.105263	0.105263	4	0.820949	1.2492	10.3042	FALSE
FBXL7 down-regulates AURKA during mitotic entry and in early mitosis	Down	0.473684	0.105263	5	1.63985	-0.816079	-44.4986	FALSE
Transcriptional regulation by RUNX2	Down	0.842105	0.105263	19	0.40619	-0.570663	-9.81569	FALSE
Transcriptional regulation by RUNX1	Down	0.263158	0.105263	32	1.31007	0.152765	-19.9069	FALSE
Regulation of RUNX3 expression and activity	Down	0.526316	0.105263	9	1.00312	-0.482634	-27.8022	FALSE
G beta:gamma signalling through BTK	Down	0.210526	0.105263	4	0.186065	-0.233085	-19.793	FALSE
Regulation of cortical dendrite branching	Down	0.105263	0.105263	2	-0.0371427	0.230177	-4.28223	FALSE
RHO GTPase cycle	Up	0.105263	0.105263	98	1.22084	3.19557	0.955353	FALSE
RAC1 GTPase cycle	Down	0.105263	0.105263	41	1.13834	2.33499	-4.58071	FALSE
Meiotic recombination	Down	0.368421	0.105263	7	1.45512	-0.0162743	-50.594	FALSE
Negative regulation of NOTCH4 signaling	Down	0.473684	0.105263	5	1.63985	-0.816079	-44.4986	FALSE
GSK3B and BTRC:CUL1-mediated-degradation of NFE2L2	Down	0.578947	0.105263	6	1.09271	-1.15286	-37.4981	FALSE
Inhibition of voltage gated Ca2+ channels via Gbeta/gamma subunits	Down	0.210526	0.105263	4	0.186065	-0.233085	-19.793	FALSE
Activation of caspases through apoptosome-mediated cleavage	Down	0.0526316	0.157895	5	0.593995	0.921597	-11.1303	FALSE
SMAC (DIABLO) binds to IAPs	Down	0.0526316	0.157895	5	0.593995	0.921597	-11.1303	FALSE
SMAC(DIABLO)-mediated dissociation of IAP:caspase complexes	Down	0.0526316	0.157895	5	0.593995	0.921597	-11.1303	FALSE
Apoptotic cleavage of cellular proteins	Down	0.263158	0.157895	9	1.51622	1.7119	-22.6526	FALSE
SMAC, XIAP-regulated apoptotic response	Down	0.0526316	0.157895	5	0.593995	0.921597	-11.1303	FALSE
Transmission across Chemical Synapses	Down	0.157895	0.157895	32	0.136644	0.127015	-11.6889	FALSE
Transcription of E2F targets under negative control by DREAM complex	Down	0.263158	0.157895	9	1.11973	0.84165	-10.9373	FALSE
Nef-mediates down modulation of cell surface receptors by recruiting them to clathrin adapters	Down	0.157895	0.157895	6	0.503202	0.967436	-43.587	FALSE
Nef mediated downregulation of MHC class I complex cell surface expression	Down	0.157895	0.157895	6	0.503202	0.967436	-43.587	FALSE
The role of Nef in HIV-1 replication and disease pathogenesis	Down	0.157895	0.157895	7	0.172306	0.528615	-37.0514	FALSE
SCF(Skp2)-mediated degradation of p27/p21	Down	0.368421	0.157895	9	1.87018	0.193512	-15.9255	FALSE
FGFR3 ligand binding and activation	Down	0.0526316	0.157895	2	0.553393	0.726998	-7.14044	FALSE
FGFR3c ligand binding and activation	Down	0.0526316	0.157895	2	0.553393	0.726998	-7.14044	FALSE
Stimulation of the cell death response by PAK-2p34	Down	0.157895	0.157895	1	0.732695	0.783562	-24.8712	FALSE
Cohesin Loading onto Chromatin	Down	0.157895	0.157895	3	1.53033	1.7369	-25.3052	FALSE
Mitotic Metaphase and Anaphase	Down	0.368421	0.157895	40	1.18729	-0.139009	-11.3582	FALSE
HSP90 chaperone cycle for steroid hormone receptors (SHR) in the presence of ligand	Down	0.0526316	0.157895	4	0.462838	0.111372	-47.5866	FALSE
Transport of small molecules	Down	0.157895	0.157895	93	1.49074	2.75153	-23.5376	FALSE
Chaperonin-mediated protein folding	Down	0.157895	0.157895	18	0.87033	1.06794	-14.9386	FALSE
Association of TriC/CCT with target proteins during biosynthesis	Up	0.0526316	0.157895	10	1.6059	2.23248	0.0577622	FALSE
Protein folding	Down	0.157895	0.157895	18	0.87033	1.06794	-14.9386	FALSE
mRNA decay by 3' to 5' exoribonuclease	Up	0.0526316	0.157895	3	0.73616	1.11254	3.65781	FALSE
Myogenesis	Down	0.157895	0.157895	5	1.02942	0.79982	-8.37282	FALSE
Uptake and actions of bacterial toxins	Down	0.0526316	0.157895	4	1.06307	1.04795	-8.34114	FALSE
Degradation of GLI1 by the proteasome	Down	0.473684	0.157895	7	1.09451	-0.900541	-32.7271	FALSE
Activation of anterior HOX genes in hindbrain development during early embryogenesis	Down	0.157895	0.157895	14	1.28923	0.320966	-32.3704	FALSE
Disorders of transmembrane transporters	Down	0.263158	0.157895	23	2.13929	1.16605	-13.9595	FALSE
Activation of HOX genes during differentiation	Down	0.157895	0.157895	14	1.28923	0.320966	-32.3704	FALSE
RAF activation	Down	0.157895	0.157895	12	1.29236	-0.0204516	-9.87615	FALSE
Assembly of the pre-replicative complex	Down	0.368421	0.157895	16	1.59829	-0.399914	-40.5708	FALSE
Mitotic Anaphase	Down	0.368421	0.157895	40	1.18729	-0.139009	-11.3582	FALSE
Death Receptor Signaling	Down	0.157895	0.157895	30	0.963357	1.52056	-6.56027	FALSE
TFAP2 (AP-2) family regulates transcription of growth factors and their receptors	Up	0.157895	0.157895	3	2.0392	2.14911	7.68306	FALSE
RUNX2 regulates osteoblast differentiation	Down	0.157895	0.157895	7	0.724469	0.649727	-20.9906	FALSE
RUNX2 regulates bone development	Down	0.157895	0.157895	7	0.724469	0.649727	-20.9906	FALSE
VLDL clearance	Down	0.263158	0.157895	1	1.07342	1.3416	-31.8065	FALSE
HCMV Early Events	Down	0.473684	0.157895	21	1.11566	-0.257658	-30.6603	FALSE
Signaling by MRAS-complex mutants	Down	0.157895	0.157895	2	1.66796	1.82963	-1.60224	FALSE
SHOC2 M1731 mutant abolishes MRAS complex function	Down	0.157895	0.157895	2	1.66796	1.82963	-1.60224	FALSE
Gain-of-function MRAS complexes activate RAF signaling	Down	0.157895	0.157895	2	1.66796	1.82963	-1.60224	FALSE
Defective ADA disrupts (deoxy)adenosine deamination	Down	0.0526316	0.157895	1	1.09526	1.30966	-18.5653	FALSE
Serine biosynthesis	Down	0.0526316	0.157895	3	1.6159	2.06438	-193.254	FALSE
Glycosphingolipid biosynthesis	Down	0.157895	0.157895	2	1.77637	2.13086	-15.3349	FALSE
Signaling by FGFR in disease	Up	0.315789	0.210526	7	0.827696	0.370756	1.77806	FALSE
Oxygen-dependent proline hydroxylation of Hypoxia-inducible Factor Alpha	Down	0.631579	0.210526	6	1.1905	-0.660033	-27.0251	FALSE
Constitutive Signaling by Ligand-Responsive EGFR Cancer Variants	Down	0.315789	0.210526	2	0.491756	-0.313816	-9.9904	FALSE
Acyl chain remodelling of PI	Down	0.263158	0.210526	1	0.699598	0.947085	-12.2949	FALSE
Initial triggering of complement	Down	0.210526	0.210526	2	1.2929	1.45997	-43.1057	FALSE
FGFR2 mutant receptor activation	Up	0.210526	0.210526	1	1.11856	0.514065	6.76837	FALSE
Signaling by Rho GTPases	Down	0.210526	0.210526	150	1.44058	2.63536	-10.3689	FALSE
Dermatan sulfate biosynthesis	Down	0.105263	0.210526	1	0.604335	0.838105	-12.6216	FALSE
Signaling by Hippo	Down	0.210526	0.210526	5	0.806283	1.14585	-23.7368	FALSE
COPII-mediated vesicle transport	Up	0.210526	0.210526	15	1.10305	1.87951	0.388937	FALSE
Fatty acids	Down	0.105263	0.210526	1	0.557475	0.821858	-4.41913	FALSE
Eicosanoids	Down	0.105263	0.210526	1	0.557475	0.821858	-4.41913	FALSE
Selenoamino acid metabolism	Up	0.105263	0.210526	12	0.975061	1.26412	57.5435	FALSE
DAP12 signaling	Down	0.263158	0.210526	3	0.694971	-0.279245	-8.36647	FALSE
Signaling by Leptin	Up	0.210526	0.210526	3	0.541673	0.389526	16.4684	FALSE
HDACs deacetylate histones	Down	0.526316	0.210526	10	1.03264	-0.242916	-30.639	FALSE
HSF1 activation	Up	0.105263	0.210526	5	0.898514	1.37095	26.9792	FALSE
HSF1-dependent transactivation	Up	0.210526	0.210526	5	0.961359	1.33744	26.6592	FALSE
Metabolism of polyamines	Up	0.736842	0.210526	8	1.00199	-0.526966	7.63314	FALSE
Defective CHST14 causes EDS, musculocontractural type	Down	0.105263	0.210526	1	0.604335	0.838105	-12.6216	FALSE
Striated Muscle Contraction	Down	0.210526	0.210526	4	0.569936	1.10267	-0.727106	FALSE
G-protein beta:gamma signalling	Down	0.315789	0.210526	6	0.476562	0.145723	-15.7825	FALSE
Sema4D in semaphorin signaling	Down	0.315789	0.210526	8	1.171	1.55796	-2.26783	FALSE
Sema4D induced cell migration and growth-cone collapse	Up	0.210526	0.210526	7	1.07788	1.39395	0.11178	FALSE
Cell-cell junction organization	Down	0.105263	0.210526	16	1.57932	2.22056	-30.3463	FALSE
SLC-mediated transmembrane transport	Up	0.210526	0.210526	23	0.989798	2.01685	2.1019	FALSE
Metal ion SLC transporters	Up	0.105263	0.210526	5	1.34599	1.926	16.2556	FALSE
Recycling pathway of L1	Down	0.210526	0.210526	9	0.549467	0.729938	-33.0594	FALSE
Zinc influx into cells by the SLC39 gene family	Up	0.210526	0.210526	2	0.940905	1.31333	60.1297	FALSE
Regulation of mRNA stability by proteins that bind AU-rich elements	Down	0.842105	0.210526	14	0.754696	-0.401928	-2.98897	FALSE
Defective MGAT2 causes CDG-2a	Down	0.315789	0.210526	1	0.750564	0.915227	-11.0994	FALSE
Mismatch Repair	Down	0.315789	0.210526	4	0.928137	0.819491	-26.9082	FALSE
Mismatch repair (MMR) directed by MSH2:MSH6 (MutSalpha)	Down	0.315789	0.210526	4	0.928137	0.819491	-26.9082	FALSE
Mismatch repair (MMR) directed by MSH2:MSH3 (MutSbeta)	Down	0.315789	0.210526	4	0.928137	0.819491	-26.9082	FALSE
PIWI-interacting RNA (piRNA) biogenesis	Up	0.210526	0.210526	1	1.11856	0.514065	6.76837	FALSE
Constitutive Signaling by EGFRvIII	Down	0.315789	0.210526	2	0.491756	-0.313816	-9.9904	FALSE
Signaling by EGFRvIII in Cancer	Down	0.315789	0.210526	2	0.491756	-0.313816	-9.9904	FALSE
Signaling by Ligand-Responsive EGFR Variants in Cancer	Down	0.315789	0.210526	2	0.491756	-0.313816	-9.9904	FALSE
Signaling by FGFR2	Down	0.315789	0.210526	6	1.14859	0.00408122	-15.0087	FALSE
Signaling by FGFR2 in disease	Down	0.315789	0.210526	2	1.10421	0.00262721	-3.83761	FALSE
TNFR2 non-canonical NF-kB pathway	Down	0.526316	0.210526	10	1.06101	-0.468038	-31.2099	FALSE
Ub-specific processing proteases	Down	0.421053	0.210526	35	0.368664	-0.293398	-16.4466	FALSE
RNA Polymerase I Promoter Clearance	Down	0.315789	0.210526	16	0.981541	-0.0607849	-20.3963	FALSE
RNA Polymerase I Transcription	Down	0.315789	0.210526	16	0.981541	-0.0607849	-20.3963	FALSE
Signal attenuation	Up	0.105263	0.210526	3	0.390726	0.0705858	6.27262	FALSE
Ubiquitin-dependent degradation of Cyclin D	Down	0.473684	0.210526	5	1.67598	-0.542607	-18.2866	FALSE
TNF signaling	Down	0.210526	0.210526	7	0.102586	0.413645	-14.1548	FALSE
Signaling by FGFR2 IIIa TM	Up	0.210526	0.210526	1	1.11856	0.514065	6.76837	FALSE
RET signaling	Up	0.210526	0.210526	6	0.640726	0.618474	1.77909	FALSE
Transcriptional regulation by RUNX3	Down	0.421053	0.210526	19	1.05712	0.269563	-15.0504	FALSE
Phenylalanine and tyrosine metabolism	Up	0.210526	0.210526	2	1.24558	1.63823	22.0401	FALSE
Interleukin-33 signaling	Down	0.210526	0.210526	1	-0.0274597	0.190059	-3.26874	FALSE
Peroxisomal protein import	Down	0.315789	0.210526	7	0.0580973	0.716387	-11.4871	FALSE
Blood group systems biosynthesis	Down	0.210526	0.210526	2	0.462754	0.838368	-5.28393	FALSE
Lewis blood group biosynthesis	Down	0.210526	0.210526	2	0.462754	0.838368	-5.28393	FALSE
Signaling by PDGFRA transmembrane, juxtamembrane and kinase domain mutants	Down	0.210526	0.210526	3	1.02397	0.0422525	-2.81795	FALSE
Signaling by PDGFRA extracellular domain mutants	Down	0.210526	0.210526	3	1.02397	0.0422525	-2.81795	FALSE
Signaling by Rho GTPases, Miro GTPases and RHOBTB3	Down	0.210526	0.210526	152	1.43279	2.64737	-10.299	FALSE
Antigen Presentation: Folding, assembly and peptide loading of class I MHC	Down	0.210526	0.210526	8	0.982547	1.43237	-37.6266	FALSE
Activation of BH3-only proteins	Down	0.368421	0.263158	5	0.220306	0.188797	-157.733	FALSE
Acyl chain remodelling of PS	Down	0.157895	0.263158	3	0.0470597	0.51087	-5.24678	FALSE
Acyl chain remodelling of PE	Down	0.210526	0.263158	5	0.371866	0.961238	-4.98256	FALSE
Polo-like kinase mediated events	Down	0.157895	0.263158	9	1.16231	1.54117	-9.30815	FALSE
IRF3 mediated activation of type 1 IFN	Down	0.157895	0.263158	1	1.01566	1.22306	-7.87258	FALSE
PP2A-mediated dephosphorylation of key metabolic factors	Down	0.578947	0.263158	3	1.1524	-0.691131	-22.3053	FALSE
Disease	Down	0.263158	0.263158	293	1.24827	2.13407	-8.03899	FALSE
Synthesis of PIPs at the early endosome membrane	Down	0.368421	0.263158	3	0.460482	0.903665	-0.00973601	FALSE
Signaling by NTRKs	Down	0.473684	0.263158	27	0.626396	-0.216166	-1.47809	FALSE
Autodegradation of Cdh1 by Cdh1:APC/C	Down	0.368421	0.263158	7	1.55265	-0.40068	-31.9734	FALSE
Activation of APC/C and APC/C:Cdc20 mediated degradation of mitotic proteins	Down	0.684211	0.263158	7	1.3006	-0.582889	-26.6382	FALSE
Synthesis of IPs in the nucleus	Down	0.157895	0.263158	2	0.127672	0.530374	-5.61571	FALSE
Downstream signal transduction	Down	0.263158	0.263158	8	1.14546	0.78306	-8.16928	FALSE
Beta-catenin phosphorylation cascade	Down	0.368421	0.263158	7	0.923875	-0.412467	-10.7683	FALSE
PI3K events in ERBB2 signaling	Down	0.368421	0.263158	3	0.709478	0.550236	-8.29225	FALSE
Signaling by NOTCH1	Down	0.263158	0.263158	13	0.604456	0.613365	-4.32625	FALSE
Carnitine metabolism	Down	0.263158	0.263158	3	0.0768925	0.0903928	-1.94411	FALSE
Constitutive Signaling by Aberrant PI3K in Cancer	Down	0.368421	0.263158	14	0.524181	0.521783	-2.85772	FALSE
Resolution of Sister Chromatid Cohesion	Down	0.473684	0.263158	26	0.658145	0.176353	-10.8938	FALSE
Transcriptional Regulation by TP53	Down	0.210526	0.263158	78	0.661175	1.20971	-14.2765	FALSE
Semaphorin interactions	Down	0.105263	0.263158	15	0.553886	1.04378	-3.86694	FALSE
CTLA4 inhibitory signaling	Down	0.368421	0.263158	8	0.754395	-0.614043	-11.9131	FALSE
Peroxisomal lipid metabolism	Down	0.105263	0.263158	4	0.181047	0.678766	-5.1816	FALSE
Signal regulatory protein family interactions	Up	0.105263	0.263158	5	0.411662	0.736736	50.2196	FALSE
EPHB-mediated forward signaling	Down	0.263158	0.263158	12	0.354797	0.720996	-16.1458	FALSE
Platelet sensitization by LDL	Down	0.263158	0.263158	7	1.33258	-0.258073	-13.2298	FALSE
Na+/Cl- dependent neurotransmitter transporters	Up	0.263158	0.263158	2	1.06718	1.31688	1.18204	FALSE
Mitotic G1 phase and G1/S transition	Down	0.368421	0.263158	32	1.83984	0.864821	-16.7029	FALSE
SUMOylation of chromatin organization proteins	Up	0.263158	0.263158	10	1.06072	0.161309	1.91359	FALSE
Disassembly of the destruction complex and recruitment of AXIN to the membrane	Down	0.368421	0.263158	8	1.03364	-0.135393	-11.7542	FALSE
Signaling by AXIN mutants	Down	0.368421	0.263158	7	0.923875	-0.412467	-10.7683	FALSE
Signaling by CTNNB1 phospho-site mutants	Down	0.368421	0.263158	7	0.923875	-0.412467	-10.7683	FALSE
Signaling by APC mutants	Down	0.368421	0.263158	7	0.923875	-0.412467	-10.7683	FALSE
Signaling by AMER1 mutants	Down	0.368421	0.263158	7	0.923875	-0.412467	-10.7683	FALSE
Miscellaneous transport and binding events	Down	0.263158	0.263158	8	0.549857	1.26235	-5.86011	FALSE
Signaling by GSK3beta mutants	Down	0.368421	0.263158	7	0.923875	-0.412467	-10.7683	FALSE
Caspase activation via extrinsic apoptotic signalling pathway	Down	0.157895	0.263158	8	0.74328	1.18442	-10.8121	FALSE
Programmed Cell Death	Down	0.263158	0.263158	34	1.34799	0.826122	-40.5304	FALSE
CTNNB1 S33 mutants aren't phosphorylated	Down	0.368421	0.263158	7	0.923875	-0.412467	-10.7683	FALSE
CTNNB1 S37 mutants aren't phosphorylated	Down	0.368421	0.263158	7	0.923875	-0.412467	-10.7683	FALSE
CTNNB1 S45 mutants aren't phosphorylated	Down	0.368421	0.263158	7	0.923875	-0.412467	-10.7683	FALSE
CTNNB1 T41 mutants aren't phosphorylated	Down	0.368421	0.263158	7	0.923875	-0.412467	-10.7683	FALSE
APC truncation mutants have impaired AXIN binding	Down	0.368421	0.263158	7	0.923875	-0.412467	-10.7683	FALSE
AXIN missense mutants destabilize the destruction complex	Down	0.368421	0.263158	7	0.923875	-0.412467	-10.7683	FALSE
Truncations of AMER1 destabilize the destruction complex	Down	0.368421	0.263158	7	0.923875	-0.412467	-10.7683	FALSE
Defective SLC6A5 causes hyperekplexia 3 (HKPX3)	Down	0.263158	0.263158	1	1.46437	1.55409	-20.8511	FALSE
SLC transporter disorders	Down	0.263158	0.263158	15	1.59616	1.46771	-6.83522	FALSE
Defective SLC6A2 causes orthostatic intolerance (OI)	Down	0.263158	0.263158	1	1.46437	1.55409	-20.8511	FALSE
Hedgehog 'on' state	Down	0.368421	0.263158	11	0.0141489	-0.993259	-20.2828	FALSE
Regulation of TP53 Activity	Up	0.263158	0.263158	35	0.603517	0.551497	1.68852	FALSE
Signaling by FGFR3	Down	0.263158	0.263158	5	0.81989	-0.287253	-16.363	FALSE
ERBB2 Regulates Cell Motility	Down	0.368421	0.263158	3	0.709478	0.550236	-8.29225	FALSE
TP53 Regulates Transcription of Caspase Activators and Caspases	Down	0.157895	0.263158	2	0.0441841	0.318617	-3.8233	FALSE
COPI-mediated anterograde transport	Down	0.263158	0.263158	18	1.25662	1.72938	-15.0514	FALSE
Orc1 removal from chromatin	Down	0.368421	0.263158	11	1.07975	-0.25506	-26.1109	FALSE
Switching of origins to a post-replicative state	Down	0.368421	0.263158	14	0.93044	-0.289784	-21.035	FALSE
Cyclin E associated events during G1/S transition	Down	0.263158	0.263158	15	1.47625	0.181029	-12.0382	FALSE
G1/S-Specific Transcription	Down	0.263158	0.263158	12	1.10698	1.07468	-20.5111	FALSE
Synthesis of DNA	Down	0.473684	0.263158	22	1.16312	0.152288	-19.6505	FALSE
S Phase	Down	0.263158	0.263158	37	1.99817	1.46397	-13.9992	FALSE
DNA Replication	Down	0.578947	0.263158	26	1.39475	-0.271637	-30.5921	FALSE
p53-Dependent G1 DNA Damage Response	Down	0.789474	0.263158	9	0.477478	-0.96262	-25.7963	FALSE
p53-Dependent G1/S DNA damage checkpoint	Down	0.789474	0.263158	9	0.477478	-0.96262	-25.7963	FALSE
Cyclin A:Cdk2-associated events at S phase entry	Down	0.263158	0.263158	17	1.28255	0.114478	-15.0929	FALSE
Gluconeogenesis	Down	0.263158	0.263158	3	0.842475	1.31522	-2.52905	FALSE
Apoptotic execution phase	Down	0.263158	0.263158	10	1.15856	1.25237	-25.9506	FALSE
ERBB2 Activates PTK6 Signaling	Down	0.368421	0.263158	3	0.709478	0.550236	-8.29225	FALSE
ATF6B (ATF6-beta) activates chaperones	Down	0.157895	0.263158	1	0.988119	1.14219	-254.779	FALSE
ESR-mediated signaling	Down	0.263158	0.263158	43	0.950526	0.21691	-7.38893	FALSE
Signaling by NOTCH3	Down	0.157895	0.263158	10	1.44151	1.66452	-16.0663	FALSE
NOTCH3 Intracellular Domain Regulates Transcription	Down	0.263158	0.263158	4	0.782281	1.06552	-20.9332	FALSE
Iron uptake and transport	Down	0.157895	0.263158	13	1.29555	1.81115	-135.588	FALSE
HCMV Infection	Down	0.578947	0.263158	22	0.94958	-0.344563	-29.4378	FALSE
NFE2L2 regulates pentose phosphate pathway genes	Down	0.368421	0.263158	2	1.00566	1.31373	-317.289	FALSE
Activation of NOXA and translocation to mitochondria	Down	0.315789	0.315789	3	-0.0443288	-0.0574605	-7.52555	FALSE
Regulation of gene expression by Hypoxia-inducible Factor	Up	0.315789	0.315789	2	0.607953	0.854163	15.1243	FALSE
Activation of PUMA and translocation to mitochondria	Down	0.315789	0.315789	3	-0.0443288	-0.0574605	-7.52555	FALSE
Amine Oxidase reactions	Up	0.421053	0.315789	1	0.195651	0.0422926	106.482	FALSE
PAOs oxidise polyamines to amines	Up	0.421053	0.315789	1	0.195651	0.0422926	106.482	FALSE
Reversible hydration of carbon dioxide	Down	0.315789	0.315789	1	0.424406	0.717542	-66.2521	FALSE
Late Phase of HIV Life Cycle	Up	0.315789	0.315789	18	0.479585	0.0525903	2.78995	FALSE
Mitochondrial transcription initiation	Up	0.315789	0.315789	1	0.58787	0.851961	11.4791	FALSE
Glucagon signaling in metabolic regulation	Down	0.526316	0.315789	6	0.294129	0.0328909	-16.8731	FALSE
Glycosphingolipid metabolism	Up	0.315789	0.315789	7	0.579968	1.16234	31.8028	FALSE
Formation of HIV elongation complex in the absence of HIV Tat	Down	0.526316	0.315789	5	0.496155	0.325152	-0.295721	FALSE
HIV Transcription Elongation	Down	0.526316	0.315789	5	0.496155	0.325152	-0.295721	FALSE
Transcription of the HIV genome	Up	0.421053	0.315789	9	0.507642	0.633629	4.34016	FALSE
Formation of HIV-1 elongation complex containing HIV-1 Tat	Down	0.526316	0.315789	5	0.496155	0.325152	-0.295721	FALSE
Tat-mediated elongation of the HIV-1 transcript	Down	0.526316	0.315789	5	0.496155	0.325152	-0.295721	FALSE
Trafficking and processing of endosomal TLR	Down	0.210526	0.315789	3	0.188764	0.581932	-23.3063	FALSE
Viral Messenger RNA Synthesis	Up	0.578947	0.315789	7	0.907328	-0.21987	4.51376	FALSE
Signaling by TGF-beta Receptor Complex	Up	0.210526	0.315789	22	0.235339	0.542053	5.10849	FALSE
DARPP-32 events	Down	0.421053	0.315789	6	1.28687	0.0189727	-12.9851	FALSE
Signaling by FGFR	Down	0.315789	0.315789	9	0.972461	0.210609	-10.4467	FALSE
Androgen biosynthesis	Up	0.210526	0.315789	2	0.887371	1.20536	18.7685	FALSE
Signaling by NOTCH2	Down	0.315789	0.315789	5	0.707156	0.861684	-14.8524	FALSE
Signaling by ALK	Up	0.578947	0.315789	4	0.448897	-0.218489	12.7602	FALSE
Keratan sulfate degradation	Down	0.210526	0.315789	1	0.312846	0.475379	-17.1464	FALSE
MicroRNA (miRNA) biogenesis	Up	0.421053	0.315789	3	0.131089	-0.157317	7.69696	FALSE
DAP12 interactions	Down	0.684211	0.315789	4	0.21745	-0.525946	-7.02319	FALSE
Signaling by NOTCH1 t(7;9)(NOTCH1:M1580_K2555) Translocation Mutant	Down	0.315789	0.315789	1	0.509897	0.579886	-21.023	FALSE
Constitutive Signaling by NOTCH1 t(7;9)(NOTCH1:M1580_K2555) Translocation Mutant	Down	0.315789	0.315789	1	0.509897	0.579886	-21.023	FALSE
Signaling by NOTCH1 HD Domain Mutants in Cancer	Down	0.315789	0.315789	1	0.509897	0.579886	-21.023	FALSE
Constitutive Signaling by NOTCH1 HD Domain Mutants	Down	0.315789	0.315789	1	0.509897	0.579886	-21.023	FALSE
Role of LAT2/NTAL/LAB on calcium mobilization	Down	0.526316	0.315789	3	0.0746212	-0.289634	-1.37656	FALSE
POU5F1 (OCT4), SOX2, NANOG activate genes related to proliferation	Down	0.210526	0.315789	2	0.814044	0.749971	-3.57016	FALSE
NOTCH2 Activation and Transmission of Signal to the Nucleus	Down	0.315789	0.315789	5	0.707156	0.861684	-14.8524	FALSE
Attenuation phase	Up	0.315789	0.315789	4	1.21133	1.66221	34.5496	FALSE
Interconversion of polyamines	Up	0.421053	0.315789	1	0.195651	0.0422926	106.482	FALSE
Defective HEXB causes GM2G2	Down	0.210526	0.315789	1	0.312846	0.475379	-17.1464	FALSE
Deactivation of the beta-catenin transactivating complex	Down	0.315789	0.315789	11	1.16323	1.39203	-6.54995	FALSE
Adrenaline,noradrenaline inhibits insulin secretion	Down	0.210526	0.315789	5	0.0692884	-0.286972	-16.8403	FALSE
G alpha (q) signalling events	Down	0.210526	0.315789	21	0.412254	0.622126	-8.37815	FALSE
Sema4D mediated inhibition of cell attachment and migration	Down	0.315789	0.315789	1	0.460286	0.718534	-18.9251	FALSE
Transport of bile salts and organic acids, metal ions and amine compounds	Up	0.315789	0.315789	10	1.12158	1.86506	0.5374	FALSE
Sodium/Calcium exchangers	Up	0.315789	0.315789	2	0.471658	0.369337	26.1555	FALSE
NoRC negatively regulates rRNA expression	Down	0.631579	0.315789	13	0.331623	-0.520301	-21.4003	FALSE
Vasopressin regulates renal water homeostasis via Aquaporins	Down	0.421053	0.315789	7	-0.1108	-0.339768	-14.7231	FALSE
Aquaporin-mediated transport	Down	0.421053	0.315789	7	-0.1108	-0.339768	-14.7231	FALSE
Activation of kainate receptors upon glutamate binding	Down	0.315789	0.315789	6	0.323446	-0.124163	-16.3272	FALSE
Negative epigenetic regulation of rRNA expression	Down	0.631579	0.315789	13	0.331623	-0.520301	-21.4003	FALSE
Deletions in the AXIN1 gene destabilize the destruction complex	Up	0.315789	0.315789	1	-0.213101	-0.112222	6.39126	FALSE
Cardiac conduction	Down	0.105263	0.315789	19	1.19218	1.93549	-1.66118	FALSE
MyD88 deficiency (TLR5)	Down	0.315789	0.315789	1	0.307392	0.286886	-8.41085	FALSE
IRAK4 deficiency (TLR5)	Down	0.315789	0.315789	1	0.307392	0.286886	-8.41085	FALSE
SHC-mediated cascade:FGFR3	Down	0.526316	0.315789	2	0.463192	-0.176099	-10.4671	FALSE
FRS-mediated FGFR3 signaling	Down	0.526316	0.315789	2	0.463192	-0.176099	-10.4671	FALSE
Downstream signaling of activated FGFR3	Down	0.526316	0.315789	2	0.463192	-0.176099	-10.4671	FALSE
Signaling by FGFR3 in disease	Down	0.526316	0.315789	2	0.463192	-0.176099	-10.4671	FALSE
NIK-->noncanonical NF-kB signaling	Down	0.736842	0.315789	8	0.681055	-1.10239	-23.3412	FALSE
Regulation of TLR by endogenous ligand	Up	0.315789	0.315789	3	0.610562	0.740726	79.3695	FALSE
UCH proteinases	Down	0.473684	0.315789	10	1.31115	-0.603265	-58.8569	FALSE
Cargo concentration in the ER	Down	0.210526	0.315789	7	1.77573	2.22621	-1.36773	FALSE
Formation of TC-NER Pre-Incision Complex	Down	0.315789	0.315789	5	1.00586	0.899921	-2.45049	FALSE
Antimicrobial peptides	Down	0.315789	0.315789	4	0.556618	0.967434	-86.2397	FALSE
Pyrimidine catabolism	Down	0.210526	0.315789	2	1.06976	1.45025	-1.48449	FALSE
RNA Polymerase I Transcription Initiation	Up	0.315789	0.315789	10	0.967	0.90909	5.42545	FALSE
Regulation of IFNG signaling	Down	0.315789	0.315789	1	0.0231063	0.263097	-15.6515	FALSE
Synaptic adhesion-like molecules	Up	0.315789	0.315789	1	-0.0960187	0.152446	19.3644	FALSE
The role of GTSE1 in G2/M progression after G2 checkpoint	Down	0.631579	0.315789	7	0.994219	-1.11284	-53.5533	FALSE
TBC/RABGAPs	Up	0.315789	0.315789	7	0.625761	1.18952	3.12378	FALSE
RUNX1 regulates transcription of genes involved in BCR signaling	Down	0.210526	0.315789	2	0.3017	0.543298	-8.43637	FALSE
RUNX1 regulates transcription of genes involved in interleukin signaling	Up	0.315789	0.315789	2	0.88005	1.08741	0.894259	FALSE
RUNX3 regulates NOTCH signaling	Down	0.315789	0.315789	3	0.543852	0.654761	-12.0448	FALSE
RUNX3 regulates RUNX1-mediated transcription	Down	0.315789	0.315789	2	0.471028	0.646167	-12.441	FALSE
Tyrosine catabolism	Up	0.421053	0.315789	1	0.627755	0.906415	51.7528	FALSE
Plasma lipoprotein remodeling	Down	0.315789	0.315789	2	-0.157427	0.139544	-42.3795	FALSE
Transcriptional Regulation by MECP2	Up	0.315789	0.315789	12	-0.107513	-0.137562	7.76065	FALSE
RHOC GTPase cycle	Down	0.315789	0.315789	17	0.394248	1.07074	-20.3725	FALSE
RHOH GTPase cycle	Down	0.210526	0.315789	11	0.254896	0.561851	-36.376	FALSE
RHOJ GTPase cycle	Down	0.315789	0.315789	19	0.505823	1.11509	-11.7804	FALSE
RHOBTB2 GTPase cycle	Down	0.105263	0.315789	3	0.767592	1.16846	-3.99929	FALSE
NOTCH4 Activation and Transmission of Signal to the Nucleus	Down	0.315789	0.315789	4	1.34493	1.39677	-19.2087	FALSE
Loss of MECP2 binding ability to 5hmC-DNA	Up	0.315789	0.315789	1	-0.115085	0.0644686	3.61231	FALSE
Loss of MECP2 binding ability to the NCoR/SMRT complex	Up	0.315789	0.315789	1	-0.115085	0.0644686	3.61231	FALSE
Loss of MECP2 binding ability to 5mC-DNA	Up	0.315789	0.315789	2	0.431371	0.0161486	23.3204	FALSE
MECP2 regulates neuronal receptors and channels	Up	0.315789	0.315789	2	0.431371	0.0161486	23.3204	FALSE
MECP2 regulates transcription of neuronal ligands	Up	0.315789	0.315789	2	0.431371	0.0161486	23.3204	FALSE
MECP2 regulates transcription factors	Up	0.315789	0.315789	1	-0.115085	0.0644686	3.61231	FALSE
MECP2 regulates transcription of genes involved in GABA signaling	Up	0.315789	0.315789	1	-0.115085	0.0644686	3.61231	FALSE
RHOF GTPase cycle	Up	0.210526	0.315789	11	0.50349	1.18893	28.1028	FALSE
IRAK1 recruits IKK complex	Up	0.315789	0.315789	2	0.394995	0.444244	2.69598	FALSE
EGR2 and SOX10-mediated initiation of Schwann cell myelination	Down	0.210526	0.315789	9	0.50741	0.66413	-10.9863	FALSE
GPER1 signaling	Down	0.421053	0.315789	7	-0.1108	-0.339768	-14.7231	FALSE
Inhibition of membrane repair	Up	0.315789	0.315789	1	0.349724	0.425449	5.99543	FALSE
Prevention of phagosomal-lysosomal fusion	Up	0.421053	0.315789	2	0.476617	0.568214	23.3511	FALSE
Suppression of autophagy	Up	0.315789	0.315789	1	0.324314	0.378127	40.7068	FALSE
Suppression of phagosomal maturation	Up	0.421053	0.315789	2	0.476617	0.568214	23.3511	FALSE
Sensory processing of sound by inner hair cells of the cochlea	Down	0.315789	0.315789	9	0.676019	1.20321	-18.2651	FALSE
Signaling by PDGFR in disease	Up	0.473684	0.315789	5	0.509008	-0.0349213	0.0474343	FALSE
RND3 GTPase cycle	Up	0.315789	0.315789	10	0.855457	1.55805	13.0951	FALSE
RHOBTB3 ATPase cycle	Down	0.315789	0.315789	3	0.214082	0.454913	-1.37105	FALSE
IRAK1 recruits IKK complex upon TLR7/8 or 9 stimulation	Up	0.315789	0.315789	2	0.394995	0.444244	2.69598	FALSE
Germ layer formation at gastrulation	Up	0.315789	0.315789	3	0.177	0.275535	27.2664	FALSE
M-decay: degradation of maternal mRNAs by maternally stored factors	Up	0.315789	0.315789	7	0.839485	1.01236	12.5467	FALSE
Formation of the anterior neural plate	Down	0.421053	0.315789	2	0.478884	0.764914	-16.8318	FALSE
Mitochondrial RNA degradation	Down	0.315789	0.315789	2	0.568554	0.795971	-336.699	FALSE
Hemostasis	Down	0.210526	0.368421	112	1.00144	2.01126	-11.5146	FALSE
Intrinsic Pathway for Apoptosis	Down	0.263158	0.368421	13	0.122303	0.18047	-64.6409	FALSE
Activation of BAD and translocation to mitochondria	Down	0.368421	0.368421	2	0.402626	0.368889	-383.044	FALSE
Cytochrome c-mediated apoptotic response	Down	0.368421	0.368421	7	0.0586655	0.242963	-10.0678	FALSE
Apoptotic factor-mediated response	Down	0.368421	0.368421	7	0.0586655	0.242963	-10.0678	FALSE
Opioid Signalling	Down	0.684211	0.368421	18	0.507803	-0.239933	-13.4009	FALSE
Neurotransmitter clearance	Down	0.368421	0.368421	2	-0.0201744	0.325267	-7.36502	FALSE
E2F mediated regulation of DNA replication	Down	0.368421	0.368421	7	-0.123696	-0.650116	-11.6208	FALSE
GPVI-mediated activation cascade	Up	0.473684	0.368421	3	0.0963345	-0.210682	86.6474	FALSE
Nuclear signaling by ERBB4	Down	0.263158	0.368421	6	0.692543	0.876589	-25.2594	FALSE
GRB7 events in ERBB2 signaling	Down	0.368421	0.368421	2	0.690442	0.626842	-9.66977	FALSE
Downregulation of ERBB2:ERBB3 signaling	Down	0.368421	0.368421	2	0.690442	0.626842	-9.66977	FALSE
Regulation of KIT signaling	Down	0.368421	0.368421	4	0.212231	0.292055	-0.375439	FALSE
Cell-Cell communication	Down	0.315789	0.368421	36	1.56436	2.41919	-12.899	FALSE
Cytosolic sulfonation of small molecules	Down	0.368421	0.368421	1	0.467336	0.644629	-5.5004	FALSE
Recycling of bile acids and salts	Down	0.368421	0.368421	3	-0.0566105	0.0300632	-1.37565	FALSE
Integration of energy metabolism	Down	0.684211	0.368421	21	0.21856	-0.234591	-14.9968	FALSE
Rev-mediated nuclear export of HIV RNA	Up	0.473684	0.368421	7	0.843763	-0.154089	1.89982	FALSE
Export of Viral Ribonucleoproteins from Nucleus	Up	0.473684	0.368421	7	0.843763	-0.154089	1.89982	FALSE
NEP/NS2 Interacts with the Cellular Export Machinery	Up	0.473684	0.368421	7	0.843763	-0.154089	1.89982	FALSE
Adenylate cyclase activating pathway	Down	0.368421	0.368421	2	-0.217586	-0.155316	-4.83034	FALSE
Adenylate cyclase inhibitory pathway	Down	0.368421	0.368421	2	-0.217586	-0.155316	-4.83034	FALSE
APC/C:Cdh1 mediated degradation of Cdc20 and other APC/C:Cdh1 targeted proteins in late mitosis/early G1	Down	0.789474	0.368421	9	0.774259	-0.853952	-23.2153	FALSE
Transport and synthesis of PAPS	Down	0.368421	0.368421	1	0.467336	0.644629	-5.5004	FALSE
Activation of ATR in response to replication stress	Down	0.368421	0.368421	8	-0.126274	0.263227	-8.85431	FALSE
Interactions of Rev with host cellular proteins	Up	0.473684	0.368421	7	0.843763	-0.154089	1.89982	FALSE
Regulation of beta-cell development	Down	0.473684	0.368421	2	0.131441	0.288609	-4.87195	FALSE
Signaling by NTRK1 (TRKA)	Down	0.473684	0.368421	25	0.825515	-0.0609074	-2.4574	FALSE
Biotin transport and metabolism	Down	0.157895	0.368421	1	0.308658	0.555391	-4.61795	FALSE
Cell death signalling via NRAGE, NRIF and NADE	Down	0.0526316	0.368421	16	0.109318	0.749393	-7.13337	FALSE
Regulation of gene expression in late stage (branching morphogenesis) pancreatic bud precursor cells	Down	0.473684	0.368421	2	0.131441	0.288609	-4.87195	FALSE
NOTCH1 Intracellular Domain Regulates Transcription	Up	0.368421	0.368421	5	-0.159326	-0.589634	5.30096	FALSE
Activated NOTCH1 Transmits Signal to the Nucleus	Down	0.263158	0.368421	8	0.896492	1.24804	-10.3432	FALSE
Signaling by NOTCH1 PEST Domain Mutants in Cancer	Down	0.368421	0.368421	9	0.777865	0.491693	-5.59223	FALSE
Signaling by NOTCH1 in Cancer	Down	0.368421	0.368421	9	0.777865	0.491693	-5.59223	FALSE
Constitutive Signaling by NOTCH1 PEST Domain Mutants	Down	0.368421	0.368421	9	0.777865	0.491693	-5.59223	FALSE
Signaling by NOTCH1 HD+PEST Domain Mutants in Cancer	Down	0.368421	0.368421	9	0.777865	0.491693	-5.59223	FALSE
Constitutive Signaling by NOTCH1 HD+PEST Domain Mutants	Down	0.368421	0.368421	9	0.777865	0.491693	-5.59223	FALSE
SUMOylation of DNA damage response and repair proteins	Down	0.473684	0.368421	13	1.18443	0.770753	-8.29226	FALSE
IRF3-mediated induction of type I IFN	Down	0.368421	0.368421	2	0.267227	0.468223	-6.61309	FALSE
Defects in biotin (Btn) metabolism	Down	0.157895	0.368421	1	0.308658	0.555391	-4.61795	FALSE
Defective HLCS causes multiple carboxylase deficiency	Down	0.157895	0.368421	1	0.308658	0.555391	-4.61795	FALSE
Diseases associated with glycosaminoglycan metabolism	Down	0.315789	0.368421	6	0.0431611	0.438568	-40.9769	FALSE
Defective SLC26A2 causes chondrodysplasias	Down	0.368421	0.368421	1	0.467336	0.644629	-5.5004	FALSE
Signaling by GPCR	Up	0.263158	0.368421	67	0.835603	1.50285	1.90355	FALSE
Metabolism of serotonin	Down	0.473684	0.368421	1	0.843239	1.06365	-12.8668	FALSE
Serotonin clearance from the synaptic cleft	Down	0.368421	0.368421	2	-0.0201744	0.325267	-7.36502	FALSE
Costimulation by the CD28 family	Down	0.578947	0.368421	12	0.209598	-0.779316	-7.41449	FALSE
Glyoxylate metabolism and glycine degradation	Down	0.368421	0.368421	3	0.848618	1.31764	-8.47301	FALSE
G alpha (12/13) signalling events	Up	0.315789	0.368421	15	-0.330387	0.0211142	10.3424	FALSE
Synthesis, secretion, and deacylation of Ghrelin	Up	0.368421	0.368421	2	0.533328	0.881311	9.26356	FALSE
Multifunctional anion exchangers	Down	0.368421	0.368421	2	0.141406	0.466352	-4.90722	FALSE
Insulin-like Growth Factor-2 mRNA Binding Proteins (IGF2BPs/IMPs/VICKZs) bind RNA	Down	0.368421	0.368421	1	0.540914	0.776015	-36.6319	FALSE
Post NMDA receptor activation events	Down	0.157895	0.368421	13	0.921907	0.370164	-19.4217	FALSE
Activation of NMDA receptors and postsynaptic events	Down	0.157895	0.368421	13	0.921907	0.370164	-19.4217	FALSE
SUMOylation of DNA methylation proteins	Down	0.368421	0.368421	1	0.536638	0.612899	-15.5077	FALSE
Hedgehog 'off' state	Down	0.789474	0.368421	13	0.228067	-1.30003	-33.1822	FALSE
Pyroptosis	Down	0.157895	0.368421	3	0.547321	0.829366	-18.4537	FALSE
Negative regulation of FGFR3 signaling	Down	0.473684	0.368421	3	0.473258	-0.518916	-19.8603	FALSE
Negative regulation of MAPK pathway	Down	0.578947	0.368421	10	0.766822	-0.793208	-8.66514	FALSE
HDR through Single Strand Annealing (SSA)	Down	0.368421	0.368421	11	0.553821	0.607291	-2.49363	FALSE
HDR through MMEJ (alt-NHEJ)	Down	0.263158	0.368421	5	0.836374	1.08055	-5.60307	FALSE
HDR through Homologous Recombination (HRR)	Down	0.368421	0.368421	16	0.174713	0.384994	-7.64686	FALSE
Resolution of D-Loop Structures	Down	0.368421	0.368421	9	0.459651	0.631634	-1.82102	FALSE
Resolution of D-loop Structures through Synthesis-Dependent Strand Annealing (SDSA)	Down	0.315789	0.368421	8	0.616219	0.705398	-0.908868	FALSE
HDR through Homologous Recombination (HRR) or Single Strand Annealing (SSA)	Down	0.368421	0.368421	27	0.00982238	-0.145584	-17.1573	FALSE
Resolution of D-loop Structures through Holliday Junction Intermediates	Down	0.368421	0.368421	9	0.459651	0.631634	-1.82102	FALSE
Homologous DNA Pairing and Strand Exchange	Down	0.368421	0.368421	10	0.576614	0.663447	-2.96154	FALSE
Processing of DNA double-strand break ends	Down	0.473684	0.368421	18	0.219983	-0.171955	-19.6945	FALSE
Presynaptic phase of homologous DNA pairing and strand exchange	Down	0.368421	0.368421	9	0.569657	0.596844	-2.27956	FALSE
Gap-filling DNA repair synthesis and ligation in GG-NER	Down	0.368421	0.368421	6	0.722711	0.634888	-17.9867	FALSE
Dual Incision in GG-NER	Down	0.368421	0.368421	8	0.326505	0.358276	-11.7758	FALSE
Assembly of the ORC complex at the origin of replication	Down	0.578947	0.368421	5	0.776102	-0.819361	-73.6562	FALSE
Mitotic Telophase/Cytokinesis	Down	0.368421	0.368421	4	0.790008	1.0438	-14.6374	FALSE
Activation of the pre-replicative complex	Down	0.263158	0.368421	6	0.0683145	0.513128	-8.44547	FALSE
G1/S Transition	Down	0.368421	0.368421	28	1.45823	0.342772	-16.4277	FALSE
Cyclin D associated events in G1	Down	0.368421	0.368421	13	0.707633	0.265009	-0.86371	FALSE
G1 Phase	Down	0.368421	0.368421	13	0.707633	0.265009	-0.86371	FALSE
G2/M Checkpoints	Down	0.368421	0.368421	31	1.12062	0.110107	-45.6439	FALSE
Cell Cycle Checkpoints	Down	0.368421	0.368421	58	0.744893	-0.215396	-24.8192	FALSE
Glucose metabolism	Down	0.578947	0.368421	17	0.81816	-0.0042775	-4.1269	FALSE
Carnitine synthesis	Down	0.368421	0.368421	1	0.0313693	0.318181	-15.5733	FALSE
Fatty acyl-CoA biosynthesis	Down	0.368421	0.368421	3	0.778365	1.24231	-11.2336	FALSE
Synthesis of very long-chain fatty acyl-CoAs	Down	0.368421	0.368421	3	0.778365	1.24231	-11.2336	FALSE
Platelet activation, signaling and aggregation	Down	0.315789	0.368421	48	-0.146289	0.531701	-2.10757	FALSE
Signaling by Nuclear Receptors	Down	0.473684	0.368421	49	0.522804	-0.0151374	-11.3948	FALSE
RHOB GTPase cycle	Down	0.315789	0.368421	18	-0.012537	0.710975	-0.921612	FALSE
Ion transport by P-type ATPases	Up	0.0526316	0.368421	13	0.860407	1.55068	3.98755	FALSE
Transport to the Golgi and subsequent modification	Down	0.0526316	0.368421	43	1.29555	2.42855	-8.64217	FALSE
Regulation of localization of FOXO transcription factors	Down	0.368421	0.368421	2	0.402626	0.368889	-383.044	FALSE
Regulation of FOXO transcriptional activity by acetylation	Down	0.368421	0.368421	1	0.0347071	-0.0235951	-3.4181	FALSE
NR1H2 & NR1H3 regulate gene expression linked to gluconeogenesis	Down	0.368421	0.368421	1	0.588684	0.392991	-7.28952	FALSE
Diseases of programmed cell death	Down	0.368421	0.368421	15	1.03667	0.434298	-36.2646	FALSE
Diseases of DNA repair	Down	0.368421	0.368421	10	0.576614	0.663447	-2.96154	FALSE
Diseases of DNA Double-Strand Break Repair	Down	0.368421	0.368421	10	0.576614	0.663447	-2.96154	FALSE
Defective homologous recombination repair (HRR) due to BRCA2 loss of function	Down	0.368421	0.368421	10	0.576614	0.663447	-2.96154	FALSE
Defective homologous recombination repair (HRR) due to BRCA1 loss of function	Down	0.315789	0.368421	8	0.616219	0.705398	-0.908868	FALSE
Defective homologous recombination repair (HRR) due to PALB2 loss of function	Down	0.315789	0.368421	8	0.616219	0.705398	-0.908868	FALSE
Defective HDR through Homologous Recombination Repair (HRR) due to PALB2 loss of BRCA1 binding function	Down	0.315789	0.368421	8	0.616219	0.705398	-0.908868	FALSE
Defective HDR through Homologous Recombination Repair (HRR) due to PALB2 loss of BRCA2/RAD51/RAD51C binding function	Down	0.315789	0.368421	8	0.616219	0.705398	-0.908868	FALSE
Impaired BRCA2 binding to RAD51	Down	0.368421	0.368421	9	0.569657	0.596844	-2.27956	FALSE
Impaired BRCA2 binding to PALB2	Down	0.315789	0.368421	8	0.616219	0.705398	-0.908868	FALSE
SARS-CoV-2 targets host intracellular signalling and regulatory pathways	Down	0.368421	0.368421	2	0.402626	0.368889	-383.044	FALSE
Nuclear events mediated by NFE2L2	Down	0.578947	0.368421	17	0.878801	-0.179502	-61.2584	FALSE
NFE2L2 regulating tumorigenic genes	Down	0.368421	0.368421	2	0.689177	0.620019	-12.1143	FALSE
Recognition and association of DNA glycosylase with site containing an affected purine	Down	0.894737	0.421053	4	0.828169	-1.04969	-90.7709	FALSE
Cleavage of the damaged purine	Down	0.894737	0.421053	4	0.828169	-1.04969	-90.7709	FALSE
Formation of RNA Pol II elongation complex	Down	0.526316	0.421053	8	0.101483	0.242138	-0.844357	FALSE
Downstream signaling events of B Cell Receptor (BCR)	Down	0.947368	0.421053	12	0.231332	-1.60491	-19.1636	FALSE
Activation of RAS in B cells	Down	0.526316	0.421053	1	0.44303	-0.510349	-14.4436	FALSE
Signaling by NODAL	Up	0.421053	0.421053	4	-0.099013	-0.192765	21.9485	FALSE
SHC1 events in ERBB4 signaling	Down	0.526316	0.421053	1	0.44303	-0.510349	-14.4436	FALSE
Metabolism of nucleotides	Down	0.105263	0.421053	17	0.788992	1.86554	-10.7875	FALSE
HIV Life Cycle	Up	0.526316	0.421053	21	0.570956	0.242455	0.355716	FALSE
Regulation of cholesterol biosynthesis by SREBP (SREBF)	Down	0.421053	0.421053	7	-0.00709319	0.287916	-13.4992	FALSE
Creation of C4 and C2 activators	Down	0.315789	0.421053	1	-0.585861	-0.314618	-46.4696	FALSE
ARMS-mediated activation	Down	0.315789	0.421053	1	-0.147592	-0.066756	-3.00326	FALSE
Packaging Of Telomere Ends	Down	0.894737	0.421053	4	0.828169	-1.04969	-90.7709	FALSE
Classical antibody-mediated complement activation	Down	0.315789	0.421053	1	-0.585861	-0.314618	-46.4696	FALSE
SRP-dependent cotranslational protein targeting to membrane	Up	0.421053	0.421053	13	0.623099	0.653535	43.2092	FALSE
Signaling by cytosolic FGFR1 fusion mutants	Up	0.421053	0.421053	4	0.208131	0.357953	6.65309	FALSE
FGFR1 mutant receptor activation	Up	0.421053	0.421053	4	0.208131	0.357953	6.65309	FALSE
Signaling by activated point mutants of FGFR3	Down	0.368421	0.421053	1	0.212023	0.261308	-6.49071	FALSE
FGFR3b ligand binding and activation	Down	0.368421	0.421053	1	0.212023	0.261308	-6.49071	FALSE
Metabolism of steroid hormones	Down	0.421053	0.421053	3	0.239038	0.655133	-32.4416	FALSE
Vitamin D (calciferol) metabolism	Down	0.315789	0.421053	2	0.531438	0.851072	-8.17334	FALSE
Immunoregulatory interactions between a Lymphoid and a non-Lymphoid cell	Down	0.315789	0.421053	7	0.224934	0.592316	-15.885	FALSE
PPARA activates gene expression	Down	0.421053	0.421053	21	-0.383955	0.554607	-1.0943	FALSE
WNT mediated activation of DVL	Down	0.421053	0.421053	1	-0.0139819	0.140643	-6.15619	FALSE
G-protein activation	Down	0.421053	0.421053	6	-0.358924	-0.541791	-15.6295	FALSE
FGFR3 mutant receptor activation	Down	0.368421	0.421053	1	0.212023	0.261308	-6.49071	FALSE
t(4;14) translocations of FGFR3	Down	0.368421	0.421053	1	0.212023	0.261308	-6.49071	FALSE
SMAD2/SMAD3:SMAD4 heterotrimer regulates transcription	Up	0.526316	0.421053	8	0.0994461	-0.287072	17.6596	FALSE
EGFR Transactivation by Gastrin	Down	0.526316	0.421053	1	0.44303	-0.510349	-14.4436	FALSE
SHC-related events triggered by IGF1R	Down	0.526316	0.421053	1	0.44303	-0.510349	-14.4436	FALSE
Stimuli-sensing channels	Up	0.315789	0.421053	12	0.264248	0.857321	8.15306	FALSE
HATs acetylate histones	Down	0.631579	0.421053	12	0.121074	-0.573992	-30.2166	FALSE
Glycogen storage diseases	Up	0.315789	0.421053	1	0.19145	0.440306	24.2441	FALSE
Glycogen synthesis	Up	0.315789	0.421053	1	0.19145	0.440306	24.2441	FALSE
Defective MMACHC causes MAHCC	Up	0.315789	0.421053	1	-0.497644	-0.245224	3.00201	FALSE
Mitochondrial tRNA aminoacylation	Up	0.315789	0.421053	4	0.604828	1.16476	7.14826	FALSE
Energy dependent regulation of mTOR by LKB1-AMPK	Up	0.421053	0.421053	5	-0.245877	0.154586	1.29952	FALSE
Glycogen storage disease type IV (GBE1)	Up	0.315789	0.421053	1	0.19145	0.440306	24.2441	FALSE
Receptor-type tyrosine-protein phosphatases	Up	0.315789	0.421053	2	-0.0873124	0.242188	8.04782	FALSE
Signal amplification	Down	0.421053	0.421053	7	-0.00414051	-0.389623	-14.9452	FALSE
Regulation of lipid metabolism by PPARalpha	Down	0.421053	0.421053	21	-0.383955	0.554607	-1.0943	FALSE
ADP signalling through P2Y purinoceptor 1	Down	0.421053	0.421053	7	-0.00414051	-0.389623	-14.9452	FALSE
G alpha (i) signalling events	Down	0.526316	0.421053	34	0.77725	0.838307	-2.97706	FALSE
Nectin/Necl trans heterodimerization	Up	0.421053	0.421053	1	0.10511	0.361668	24.2312	FALSE
SIRT1 negatively regulates rRNA expression	Down	0.894737	0.421053	4	0.828169	-1.04969	-90.7709	FALSE
Thromboxane signalling through TP receptor	Down	0.421053	0.421053	6	-0.358924	-0.541791	-15.6295	FALSE
Thrombin signalling through proteinase activated receptors (PARs)	Down	0.631579	0.421053	8	-0.843073	-1.11453	-13.4123	FALSE
Defective POMGNT1 causes MDDGA3, MDDGB3 and MDDGC3	Down	0.421053	0.421053	1	0.0323596	0.222735	-11.5191	FALSE
Defective POMT2 causes MDDGA2, MDDGB2 and MDDGC2	Down	0.421053	0.421053	1	0.0323596	0.222735	-11.5191	FALSE
Defective POMT1 causes MDDGA1, MDDGB1 and MDDGC1	Down	0.421053	0.421053	1	0.0323596	0.222735	-11.5191	FALSE
DNA methylation	Down	0.894737	0.421053	4	0.828169	-1.04969	-90.7709	FALSE
Regulation of TNFR1 signaling	Down	0.315789	0.421053	5	0.199738	0.592255	-23.4504	FALSE
Physiological factors	Up	0.421053	0.421053	3	-0.072737	0.106198	1.6235	FALSE
Dectin-1 mediated noncanonical NF-kB signaling	Down	0.842105	0.421053	9	0.363252	-1.3754	-19.739	FALSE
Activated PKN1 stimulates transcription of AR (androgen receptor) regulated genes KLK2 and KLK3	Down	0.421053	0.421053	6	0.872175	-0.585236	-62.1304	FALSE
RHO GTPases Activate ROCKs	Up	0.421053	0.421053	7	0.422867	0.82213	0.764795	FALSE
Phospholipase C-mediated cascade; FGFR3	Down	0.368421	0.421053	1	0.212023	0.261308	-6.49071	FALSE
Downstream signaling of activated FGFR1	Down	0.526316	0.421053	1	0.44303	-0.510349	-14.4436	FALSE
SHC-mediated cascade:FGFR1	Down	0.526316	0.421053	1	0.44303	-0.510349	-14.4436	FALSE
FRS-mediated FGFR1 signaling	Down	0.526316	0.421053	1	0.44303	-0.510349	-14.4436	FALSE
Downstream signaling of activated FGFR2	Down	0.526316	0.421053	1	0.44303	-0.510349	-14.4436	FALSE
SHC-mediated cascade:FGFR2	Down	0.526316	0.421053	1	0.44303	-0.510349	-14.4436	FALSE
FRS-mediated FGFR2 signaling	Down	0.526316	0.421053	1	0.44303	-0.510349	-14.4436	FALSE
PI-3K cascade:FGFR3	Down	0.368421	0.421053	1	0.212023	0.261308	-6.49071	FALSE
FRS-mediated FGFR4 signaling	Down	0.526316	0.421053	1	0.44303	-0.510349	-14.4436	FALSE
Downstream signaling of activated FGFR4	Down	0.526316	0.421053	1	0.44303	-0.510349	-14.4436	FALSE
SHC-mediated cascade:FGFR4	Down	0.526316	0.421053	1	0.44303	-0.510349	-14.4436	FALSE
Signaling by FGFR4	Down	0.789474	0.421053	3	0.60663	-0.964433	-22.5113	FALSE
Signaling by FGFR4 in disease	Down	0.526316	0.421053	1	0.44303	-0.510349	-14.4436	FALSE
Signaling by FGFR1 in disease	Up	0.421053	0.421053	5	0.384287	0.0919276	2.43376	FALSE
RHO GTPases Activate NADPH Oxidases	Down	0.421053	0.421053	4	0.641881	0.127664	-16.8474	FALSE
Josephin domain DUBs	Up	0.421053	0.421053	1	-0.0258747	0.215285	27.1586	FALSE
RNA Polymerase II Pre-transcription Events	Up	0.421053	0.421053	11	0.314732	0.591928	2.46801	FALSE
Dual incision in TC-NER	Down	0.421053	0.421053	10	0.351138	0.25295	-11.5602	FALSE
tRNA modification in the nucleus and cytosol	Up	0.421053	0.421053	7	0.195552	0.947727	7.40177	FALSE
Synthesis of wybutosine at G37 of tRNA(Phe)	Up	0.315789	0.421053	2	0.0722486	0.469604	8.50058	FALSE
TP53 Regulates Transcription of Cell Cycle Genes	Down	0.421053	0.421053	15	-0.411475	0.109338	-55.0155	FALSE
Metal sequestration by antimicrobial proteins	Down	0.315789	0.421053	3	0.88195	1.19829	-81.4988	FALSE
RAS signaling downstream of NF1 loss-of-function variants	Down	0.526316	0.421053	1	0.44303	-0.510349	-14.4436	FALSE
TP53 Regulates Transcription of Genes Involved in G2 Cell Cycle Arrest	Down	0.421053	0.421053	5	0.237145	0.186425	-155.7	FALSE
Retrograde transport at the Trans-Golgi-Network	Down	0.315789	0.421053	8	-0.00587996	0.612347	-3.90454	FALSE
Cooperation of PDCL (PhLP1) and TRiC/CCT in G-protein beta folding	Down	0.421053	0.421053	6	-0.358924	-0.541791	-15.6295	FALSE
Tryptophan catabolism	Up	0.421053	0.421053	1	-0.0275673	0.0471909	7.60866	FALSE
Ribosomal scanning and start codon recognition	Up	0.315789	0.421053	9	0.278211	0.712503	41.032	FALSE
GTP hydrolysis and joining of the 60S ribosomal subunit	Up	0.421053	0.421053	15	0.095696	0.509146	54.1512	FALSE
Translation	Up	0.421053	0.421053	40	0.635924	1.76771	24.5264	FALSE
RNA Polymerase I Promoter Escape	Down	0.526316	0.421053	10	0.515242	-0.379647	-31.2244	FALSE
Depurination	Down	0.894737	0.421053	4	0.828169	-1.04969	-90.7709	FALSE
Signaling by Insulin receptor	Up	0.421053	0.421053	15	0.18114	0.0368947	2.83611	FALSE
Plasmalogen biosynthesis	Up	0.421053	0.421053	1	-0.346219	-0.0779533	3.81565	FALSE
RNA Polymerase II Transcription Elongation	Down	0.526316	0.421053	8	0.101483	0.242138	-0.844357	FALSE
Transport of nucleosides and free purine and pyrimidine bases across the plasma membrane	Up	0.315789	0.421053	1	0.302183	0.562395	9.65698	FALSE
Synthesis of PIPs in the nucleus	Up	0.315789	0.421053	2	0.0894649	0.365679	10.845	FALSE
Wax and plasmalogen biosynthesis	Up	0.421053	0.421053	1	-0.346219	-0.0779533	3.81565	FALSE
MET activates RAS signaling	Down	0.526316	0.421053	1	0.44303	-0.510349	-14.4436	FALSE
Signaling by FGFR3 fusions in cancer	Down	0.368421	0.421053	1	0.212023	0.261308	-6.49071	FALSE
RUNX1 and FOXP3 control the development of regulatory T lymphocytes (Tregs)	Down	0.421053	0.421053	1	0.268759	0.336029	-13.1888	FALSE
GABA synthesis, release, reuptake and degradation	Up	0.421053	0.421053	2	-0.151467	0.0813288	1.22415	FALSE
RUNX1 regulates expression of components of tight junctions	Down	0.421053	0.421053	1	0.268759	0.336029	-13.1888	FALSE
RUNX1 regulates transcription of genes involved in differentiation of keratinocytes	Down	0.421053	0.421053	2	0.0862883	0.286666	-4.71673	FALSE
RUNX1 regulates transcription of genes involved in differentiation of myeloid cells	Down	0.421053	0.421053	1	0.268759	0.336029	-13.1888	FALSE
Regulation of RUNX2 expression and activity	Down	0.842105	0.421053	10	0.550704	-0.905953	-15.8462	FALSE
RUNX2 regulates chondrocyte maturation	Down	0.421053	0.421053	1	0.268759	0.336029	-13.1888	FALSE
RUNX2 regulates genes involved in cell migration	Down	0.421053	0.421053	1	0.268759	0.336029	-13.1888	FALSE
RUNX2 regulates genes involved in differentiation of myeloid cells	Down	0.421053	0.421053	1	0.268759	0.336029	-13.1888	FALSE
RUNX3 regulates WNT signaling	Up	0.315789	0.421053	3	0.821761	1.03543	31.8356	FALSE
RUNX3 regulates BCL2L11 (BIM) transcription	Up	0.421053	0.421053	2	0.419333	0.438463	47.3944	FALSE
Metabolism of RNA	Up	0.315789	0.421053	122	0.810623	2.15961	5.52524	FALSE
Chylomicron assembly	Down	0.421053	0.421053	2	-0.0112752	0.169611	-28.4988	FALSE
Plasma lipoprotein assembly	Down	0.421053	0.421053	2	-0.0112752	0.169611	-28.4988	FALSE
G beta:gamma signalling through CDC42	Down	0.526316	0.421053	5	-0.0364504	-0.425865	-16.8318	FALSE
Loss of function of MECP2 in Rett syndrome	Up	0.526316	0.421053	3	-0.126232	-0.649137	12.7953	FALSE
Pervasive developmental disorders	Up	0.526316	0.421053	3	-0.126232	-0.649137	12.7953	FALSE
Interleukin-38 signaling	Down	0.421053	0.421053	1	-0.437362	-0.195758	-3.28825	FALSE
Interleukin-18 signaling	Up	0.315789	0.421053	2	0.0791936	0.459897	0.165657	FALSE
RAC3 GTPase cycle	Down	0.210526	0.421053	27	0.682095	1.56584	-5.72664	FALSE
Interleukin-36 pathway	Down	0.421053	0.421053	2	-0.328679	-0.00402978	-3.27849	FALSE
Interleukin-2 signaling	Down	0.421053	0.421053	1	-0.994709	-0.742759	-1.86916	FALSE
Activated NTRK2 signals through RAS	Down	0.526316	0.421053	1	0.44303	-0.510349	-14.4436	FALSE
Activated NTRK2 signals through FRS2 and FRS3	Down	0.526316	0.421053	1	0.44303	-0.510349	-14.4436	FALSE
Activated NTRK3 signals through RAS	Down	0.526316	0.421053	1	0.44303	-0.510349	-14.4436	FALSE
Degradation of GABA	Down	0.315789	0.421053	1	-0.0681558	0.20778	-3.64733	FALSE
Endosomal Sorting Complex Required For Transport (ESCRT)	Up	0.315789	0.421053	2	-0.218474	-0.00703806	1.11496	FALSE
IRAK2 mediated activation of TAK1 complex	Up	0.526316	0.421053	2	-0.123892	-0.162578	9.08416	FALSE
FOXO-mediated transcription of oxidative stress, metabolic and neuronal genes	Up	0.526316	0.421053	3	-0.188439	-0.60004	50.2586	FALSE
Constitutive Signaling by Overexpressed ERBB2	Down	0.578947	0.421053	3	0.490309	-0.0670223	-16.6033	FALSE
Estrogen-stimulated signaling through PRKCZ	Down	0.526316	0.421053	1	0.44303	-0.510349	-14.4436	FALSE
Alpha-protein kinase 1 signaling pathway	Up	0.526316	0.421053	2	-0.123892	-0.162578	9.08416	FALSE
Vitamin B6 activation to pyridoxal phosphate	Down	0.421053	0.421053	1	0.415573	0.674376	-13.8791	FALSE
RAS GTPase cycle mutants	Down	0.526316	0.421053	1	0.44303	-0.510349	-14.4436	FALSE
Signaling by MAPK mutants	Up	0.421053	0.421053	1	-0.539997	-0.421409	10.6655	FALSE
Sensory processing of sound	Down	0.421053	0.421053	10	0.356477	0.937365	-15.9949	FALSE
Signaling by KIT in disease	Down	0.526316	0.421053	4	-0.143762	-0.841177	-2.29277	FALSE
Signaling by phosphorylated juxtamembrane, extracellular and kinase domain KIT mutants	Down	0.526316	0.421053	4	-0.143762	-0.841177	-2.29277	FALSE
Disorders of Developmental Biology	Up	0.526316	0.421053	3	-0.126232	-0.649137	12.7953	FALSE
Signaling by CSF1 (M-CSF) in myeloid cells	Down	0.526316	0.421053	5	0.0784426	-0.314178	-0.203851	FALSE
Disorders of Nervous System Development	Up	0.526316	0.421053	3	-0.126232	-0.649137	12.7953	FALSE
STAT3 nuclear events downstream of ALK signaling	Up	0.631579	0.421053	2	0.366474	-0.322385	30.9181	FALSE
Signaling by RAS GAP mutants	Down	0.526316	0.421053	1	0.44303	-0.510349	-14.4436	FALSE
Signaling by RAS GTPase mutants	Down	0.526316	0.421053	1	0.44303	-0.510349	-14.4436	FALSE
Ribavirin ADME	Up	0.421053	0.421053	3	0.427724	0.861113	5.67854	FALSE
Reactions specific to the hybrid N-glycan synthesis pathway	Down	0.421053	0.421053	1	-0.1786	0.0928504	-9.78336	FALSE
N-Glycan antennae elongation	Down	0.421053	0.421053	5	0.668432	1.16759	-25.4395	FALSE
Regulation of CDH11 function	Down	0.421053	0.421053	1	0.556125	0.622146	-82.3649	FALSE
Regulation of CDH19 Expression and Function	Down	0.421053	0.421053	1	0.556125	0.622146	-82.3649	FALSE
Formation of WDR5-containing histone-modifying complexes	Down	0.421053	0.421053	10	-0.686239	0.0286208	-10.771	FALSE
GABA receptor activation	Down	0.421053	0.421053	6	0.0262977	-0.279985	-14.8055	FALSE
GABA B receptor activation	Down	0.421053	0.421053	6	0.0262977	-0.279985	-14.8055	FALSE
Formation of axial mesoderm	Up	0.315789	0.421053	5	0.0996312	0.411604	0.912425	FALSE
Maternal to zygotic transition (MZT)	Down	0.631579	0.421053	19	0.196406	-0.106194	-19.9248	FALSE
Growth hormone receptor signaling	Up	0.421053	0.421053	4	0.234948	-0.146016	9.40638	FALSE
CDH11 homotypic and heterotypic interactions	Down	0.421053	0.421053	1	0.556125	0.622146	-82.3649	FALSE
Activation of GABAB receptors	Down	0.421053	0.421053	6	0.0262977	-0.279985	-14.8055	FALSE
Translesion synthesis by REV1	Down	0.578947	0.473684	2	0.244672	0.0370615	-42.1228	FALSE
Recognition of DNA damage by PCNA-containing replication complex	Down	0.473684	0.473684	6	0.223853	0.284671	-17.7517	FALSE
Inhibition of replication initiation of damaged DNA by RB1/E2F1	Down	0.473684	0.473684	5	0.260925	-0.551553	-14.8485	FALSE
Signaling by ERBB2	Down	0.684211	0.473684	8	0.0546817	-0.277993	-8.77942	FALSE
Spry regulation of FGF signaling	Down	0.473684	0.473684	2	0.429698	-0.820313	-26.5452	FALSE
ABC transporters in lipid homeostasis	Down	0.473684	0.473684	1	-0.506851	-0.219373	-3.96918	FALSE
Collagen degradation	Down	0.315789	0.473684	12	0.339576	1.15795	-15.7957	FALSE
Extracellular matrix organization	Down	0.473684	0.473684	51	0.114351	1.61897	-21.9897	FALSE
Synthesis of PC	Up	0.473684	0.473684	3	-0.261671	0.190041	9.8232	FALSE
Synthesis of PIPs at the ER membrane	Up	0.473684	0.473684	4	0.349053	0.862567	0.425901	FALSE
Integration of provirus	Down	0.263158	0.473684	1	0.11897	0.318334	-4.8713	FALSE
Attachment of GPI anchor to uPAR	Down	0.473684	0.473684	2	-0.0743048	0.323638	-26.2875	FALSE
AMPK inhibits chREBP transcriptional activation activity	Up	0.368421	0.473684	2	-0.322089	-0.167178	0.728589	FALSE
Insulin effects increased synthesis of Xylulose-5-Phosphate	Down	0.473684	0.473684	1	-0.0794976	0.15148	-72.2137	FALSE
Cell Cycle	Down	0.473684	0.473684	141	1.12388	1.08015	-15.0932	FALSE
2-LTR circle formation	Down	0.263158	0.473684	1	0.11897	0.318334	-4.8713	FALSE
Innate Immune System	Down	0.421053	0.473684	177	0.521988	1.92558	-23.3474	FALSE
NS1 Mediated Effects on Host Pathways	Up	0.473684	0.473684	7	0.723594	-0.0869915	6.72571	FALSE
Regulation of Glucokinase by Glucokinase Regulatory Protein	Up	0.578947	0.473684	7	0.421341	-0.380864	2.40517	FALSE
APC/C-mediated degradation of cell cycle proteins	Down	0.894737	0.473684	11	0.238702	-1.3761	-19.7621	FALSE
Processive synthesis on the C-strand of the telomere	Down	0.473684	0.473684	7	0.741723	0.684183	-20.1496	FALSE
Telomere C-strand (Lagging Strand) Synthesis	Down	0.473684	0.473684	8	0.826592	0.717453	-19.1123	FALSE
Integration of viral DNA into host genomic DNA	Down	0.263158	0.473684	1	0.11897	0.318334	-4.8713	FALSE
Interactions of Vpr with host cellular proteins	Up	0.578947	0.473684	7	0.529518	-0.293849	2.85095	FALSE
Regulation of APC/C activators between G1/S and early anaphase	Down	0.894737	0.473684	10	0.476315	-1.25956	-21.4892	FALSE
Autointegration results in viral DNA circles	Down	0.263158	0.473684	1	0.11897	0.318334	-4.8713	FALSE
APOBEC3G mediated resistance to HIV-1 infection	Down	0.263158	0.473684	1	0.11897	0.318334	-4.8713	FALSE
Vpr-mediated nuclear import of PICs	Up	0.578947	0.473684	7	0.529518	-0.293849	2.85095	FALSE
Signaling by PDGF	Down	0.473684	0.473684	15	0.418635	0.536835	-16.1708	FALSE
Synthesis of bile acids and bile salts	Down	0.473684	0.473684	4	-0.405018	-0.24804	-67.8732	FALSE
Synthesis of bile acids and bile salts via 7alpha-hydroxycholesterol	Down	0.473684	0.473684	4	-0.405018	-0.24804	-67.8732	FALSE
p75 NTR receptor-mediated signalling	Down	0.368421	0.473684	21	-0.1245	0.336578	-3.31356	FALSE
Synthesis of bile acids and bile salts via 27-hydroxycholesterol	Down	0.473684	0.473684	3	0.0318383	0.0702994	-89.7668	FALSE
Coenzyme A biosynthesis	Up	0.368421	0.473684	5	0.405985	1.01075	2.4941	FALSE
Nuclear Events (kinase and transcription factor activation)	Down	0.578947	0.473684	14	0.378686	-0.631842	-2.32785	FALSE
Vitamin B5 (pantothenate) metabolism	Up	0.368421	0.473684	5	0.405985	1.01075	2.4941	FALSE
CREB phosphorylation	Down	0.473684	0.473684	1	-0.28483	-0.268237	-5.87835	FALSE
ERKs are inactivated	Down	0.894737	0.473684	5	0.44172	-1.15613	-13.606	FALSE
Role of phospholipids in phagocytosis	Down	0.473684	0.473684	3	-0.313404	-0.390836	-14.9275	FALSE
Regulation of gene expression in early pancreatic precursor cells	Down	0.473684	0.473684	1	0.151179	0.43175	-6.3258	FALSE
Generic Transcription Pathway	Down	0.263158	0.473684	175	0.170182	0.855455	-11.7893	FALSE
Activation of PPARGC1A (PGC-1alpha) by phosphorylation	Down	0.473684	0.473684	4	-0.166395	-0.338836	-4.12624	FALSE
PI3K/AKT Signaling in Cancer	Down	0.473684	0.473684	18	-0.00245256	0.1058	-2.54616	FALSE
MASTL Facilitates Mitotic Progression	Down	0.684211	0.473684	2	0.466851	-0.801708	-25.8329	FALSE
Oxidative Stress Induced Senescence	Down	0.578947	0.473684	26	0.348402	-0.346034	-22.3508	FALSE
FBXW7 Mutants and NOTCH1 in Cancer	Down	0.684211	0.473684	1	-0.540856	-1.00304	-5.94897	FALSE
Loss of Function of FBXW7 in Cancer and NOTCH1 Signaling	Down	0.684211	0.473684	1	-0.540856	-1.00304	-5.94897	FALSE
Abnormal conversion of 2-oxoglutarate to 2-hydroxyglutarate	Down	0.473684	0.473684	1	0.244048	0.403177	-84.1918	FALSE
SUMOylation	Down	0.473684	0.473684	27	0.30716	0.0834312	-9.2035	FALSE
SUMO E3 ligases SUMOylate target proteins	Down	0.473684	0.473684	26	0.503181	0.219873	-9.76615	FALSE
SUMOylation of ubiquitinylation proteins	Up	0.578947	0.473684	7	0.371809	-0.507007	2.28129	FALSE
Apoptotic cleavage of cell adhesion proteins	Down	0.473684	0.473684	3	0.0521022	0.191195	-18.1657	FALSE
NCAM signaling for neurite out-growth	Down	0.473684	0.473684	11	0.0451467	-0.142427	-5.15334	FALSE
NADPH regeneration	Down	0.473684	0.473684	1	0.244048	0.403177	-84.1918	FALSE
DCC mediated attractive signaling	Down	0.473684	0.473684	3	-0.261443	-0.359627	-4.12907	FALSE
Activation of RAC1	Down	0.473684	0.473684	5	-0.481567	-0.170829	-4.05238	FALSE
Deadenylation-dependent mRNA decay	Up	0.263158	0.473684	10	0.0944816	0.765105	3.77255	FALSE
Biosynthesis of the N-glycan precursor (dolichol lipid-linked oligosaccharide, LLO) and transfer to a nascent protein	Down	0.473684	0.473684	11	0.213196	0.965151	-6.70601	FALSE
Cell junction organization	Down	0.421053	0.473684	24	0.691802	1.62002	-23.1019	FALSE
Mitotic G2-G2/M phases	Down	0.684211	0.473684	40	0.199874	-0.266118	-18.1603	FALSE
Regulation of mitotic cell cycle	Down	0.894737	0.473684	11	0.238702	-1.3761	-19.7621	FALSE
SUMOylation of RNA binding proteins	Up	0.473684	0.473684	7	0.687381	-0.182514	1.33147	FALSE
SUMOylation of DNA replication proteins	Down	0.578947	0.473684	8	0.433072	-0.429662	-4.99473	FALSE
Interleukin-3, Interleukin-5 and GM-CSF signaling	Down	0.578947	0.473684	7	-0.423699	-0.490524	-6.55326	FALSE
Signaling by Hedgehog	Down	0.684211	0.473684	21	-0.284503	-1.10811	-23.7189	FALSE
Metabolic disorders of biological oxidation enzymes	Down	0.473684	0.473684	3	0.0934326	0.492147	-42.8607	FALSE
Defective TPR may confer susceptibility towards thyroid papillary carcinoma (TPC)	Up	0.578947	0.473684	7	0.421341	-0.380864	2.40517	FALSE
Intraflagellar transport	Down	0.263158	0.473684	12	-0.6438	-0.0994855	-17.5937	FALSE
RHO GTPases activate PKNs	Down	0.473684	0.473684	14	1.08353	0.389006	-80.2095	FALSE
TP53 Regulates Metabolic Genes	Down	0.473684	0.473684	16	-0.158849	0.355621	-62.5038	FALSE
Negative regulation of FGFR1 signaling	Down	0.473684	0.473684	2	0.429698	-0.820313	-26.5452	FALSE
Negative regulation of FGFR2 signaling	Down	0.473684	0.473684	2	0.429698	-0.820313	-26.5452	FALSE
Negative regulation of FGFR4 signaling	Down	0.473684	0.473684	2	0.429698	-0.820313	-26.5452	FALSE
Translesion synthesis by POLK	Down	0.578947	0.473684	2	0.244672	0.0370615	-42.1228	FALSE
Translesion synthesis by POLI	Down	0.578947	0.473684	2	0.244672	0.0370615	-42.1228	FALSE
Formation of xylulose-5-phosphate	Down	0.315789	0.473684	1	-0.651263	-0.363607	-2.43824	FALSE
Regulation of TP53 Activity through Phosphorylation	Down	0.368421	0.473684	23	-0.156359	0.167981	-0.426789	FALSE
Regulation of TP53 Degradation	Up	0.578947	0.473684	8	0.314378	-0.115216	2.85601	FALSE
Regulation of TP53 Expression and Degradation	Up	0.578947	0.473684	8	0.314378	-0.115216	2.85601	FALSE
M Phase	Down	0.473684	0.473684	74	0.86108	0.0826145	-15.7574	FALSE
Processive synthesis on the lagging strand	Down	0.473684	0.473684	6	0.841044	0.768485	-22.9222	FALSE
Lagging Strand Synthesis	Down	0.473684	0.473684	7	0.920596	0.794285	-21.3406	FALSE
G2/M Transition	Down	0.684211	0.473684	39	0.341748	-0.14884	-18.5582	FALSE
Cell Cycle, Mitotic	Down	0.473684	0.473684	115	1.59098	1.22733	-14.002	FALSE
G2/M DNA damage checkpoint	Down	0.473684	0.473684	20	-0.0730947	-0.503645	-56.6442	FALSE
Glycolysis	Down	0.684211	0.473684	14	0.511578	-0.613542	-4.46929	FALSE
Transport of Mature Transcript to Cytoplasm	Down	0.421053	0.473684	12	0.0808232	-0.169157	-1.82615	FALSE
Butyrophilin (BTN) family interactions	Down	0.368421	0.473684	1	-0.212611	0.0745023	-4.1034	FALSE
RAB geranylgeranylation	Up	0.473684	0.473684	11	-0.117111	0.690012	3.30001	FALSE
MET receptor recycling	Down	0.473684	0.473684	4	-0.0850412	0.300931	-8.79642	FALSE
RUNX1 interacts with co-factors whose precise effect on RUNX1 targets is not known	Down	0.473684	0.473684	7	-0.109536	0.410345	-11.8606	FALSE
Metabolism of steroids	Down	0.421053	0.473684	16	-0.0518099	0.686582	-28.4613	FALSE
ER Quality Control Compartment (ERQC)	Up	0.473684	0.473684	3	0.564696	0.959933	9.46793	FALSE
Calnexin/calreticulin cycle	Up	0.473684	0.473684	3	0.564696	0.959933	9.46793	FALSE
NOTCH3 Activation and Transmission of Signal to the Nucleus	Down	0.368421	0.473684	7	1.08344	1.2107	-19.0599	FALSE
Noncanonical activation of NOTCH3	Down	0.368421	0.473684	4	1.02628	1.14212	-28.0752	FALSE
Interferon alpha/beta signaling	Down	0.473684	0.473684	8	0.170764	0.837281	-23.228	FALSE
Regulation of signaling by CBL	Down	0.473684	0.473684	6	-0.199859	-0.314131	-8.73316	FALSE
FOXO-mediated transcription of cell death genes	Down	0.368421	0.473684	1	-0.423511	-0.211422	-2.87713	FALSE
Postmitotic nuclear pore complex (NPC) reformation	Up	0.473684	0.473684	6	0.181644	-0.516793	3.81655	FALSE
Transcriptional regulation of granulopoiesis	Down	0.473684	0.473684	12	0.328143	-0.71746	-33.3989	FALSE
Regulation of glycolysis by fructose 2,6-bisphosphate metabolism	Down	0.684211	0.473684	4	0.691542	-0.765187	-15.8857	FALSE
Sensory processing of sound by outer hair cells of the cochlea	Down	0.315789	0.473684	9	0.424443	1.01899	-18.4494	FALSE
Killing mechanisms	Down	0.473684	0.473684	1	0.209331	0.425097	-10.9397	FALSE
WNT5:FZD7-mediated leishmania damping	Down	0.473684	0.473684	1	0.209331	0.425097	-10.9397	FALSE
Translation of Structural Proteins	Down	0.263158	0.473684	14	0.859936	1.37922	-16.0529	FALSE
ALK mutants bind TKIs	Up	0.368421	0.473684	2	0.0799335	0.398272	2.15467	FALSE
Heme signaling	Down	0.473684	0.473684	9	-0.316534	-0.104281	-4.67253	FALSE
SARS-CoV-1 targets host intracellular signalling and regulatory pathways	Down	0.473684	0.473684	3	0.441702	0.325615	-219.869	FALSE
Regulation of NF-kappa B signaling	Down	0.368421	0.473684	1	0.280257	0.407944	-10.1536	FALSE
Late SARS-CoV-2 Infection Events	Down	0.263158	0.473684	14	0.859936	1.37922	-16.0529	FALSE
Bacterial Infection Pathways	Down	0.157895	0.473684	11	0.231843	0.272388	-1.37648	FALSE
Ion channel transport	Up	0.263158	0.473684	29	0.469153	1.51571	6.44492	FALSE
Electric Transmission Across Gap Junctions	Down	0.421053	0.526316	1	0.390209	0.676576	-26.7862	FALSE
Transmission across Electrical Synapses	Down	0.421053	0.526316	1	0.390209	0.676576	-26.7862	FALSE
Platelet degranulation	Down	0.315789	0.526316	28	0.227326	1.24874	-6.06208	FALSE
Activation of NF-kappaB in B cells	Down	0.947368	0.526316	8	0.392082	-1.55248	-24.3691	FALSE
ROS and RNS production in phagocytes	Up	0.526316	0.526316	6	-0.33645	0.0505237	14.9231	FALSE
Signaling by SCF-KIT	Down	0.526316	0.526316	8	0.113626	-0.102595	-1.27792	FALSE
Acyl chain remodelling of PC	Down	0.526316	0.526316	5	-0.212729	0.384188	-2.73101	FALSE
Hydrolysis of LPC	Up	0.526316	0.526316	2	0.191512	0.560154	0.599536	FALSE
Synthesis of PE	Down	0.421053	0.526316	2	0.36165	0.748768	-18.5857	FALSE
Eukaryotic Translation Elongation	Up	0.526316	0.526316	11	0.0454237	0.286589	68.2984	FALSE
Telomere Maintenance	Down	0.631579	0.526316	19	1.07066	0.333587	-15.8194	FALSE
Gamma-carboxylation of protein precursors	Down	0.421053	0.526316	1	0.467073	0.674427	-14.2689	FALSE
Transport of gamma-carboxylated protein precursors from the endoplasmic reticulum to the Golgi apparatus	Down	0.421053	0.526316	1	0.467073	0.674427	-14.2689	FALSE
Removal of aminoterminal propeptides from gamma-carboxylated proteins	Down	0.421053	0.526316	1	0.467073	0.674427	-14.2689	FALSE
Gamma-carboxylation, transport, and amino-terminal cleavage of proteins	Down	0.421053	0.526316	1	0.467073	0.674427	-14.2689	FALSE
Signaling by EGFR in Cancer	Down	0.736842	0.526316	3	-0.132139	-0.676258	-12.9134	FALSE
Toll Like Receptor 4 (TLR4) Cascade	Up	0.631579	0.526316	30	-0.0549014	-0.670984	1.5097	FALSE
Signalling to RAS	Down	0.789474	0.526316	6	0.375112	0.0347241	-10.913	FALSE
Pausing and recovery of Tat-mediated HIV elongation	Down	0.526316	0.526316	4	-0.388364	-0.435281	-2.39439	FALSE
Abortive elongation of HIV-1 transcript in the absence of Tat	Up	0.526316	0.526316	2	0.0538592	-0.218295	6.40426	FALSE
Tat-mediated HIV elongation arrest and recovery	Down	0.526316	0.526316	4	-0.388364	-0.435281	-2.39439	FALSE
HIV elongation arrest and recovery	Down	0.526316	0.526316	4	-0.388364	-0.435281	-2.39439	FALSE
Pausing and recovery of HIV elongation	Down	0.526316	0.526316	4	-0.388364	-0.435281	-2.39439	FALSE
Influenza Viral RNA Transcription and Replication	Up	0.736842	0.526316	16	0.389412	-0.299313	43.793	FALSE
NOD1/2 Signaling Pathway	Down	0.526316	0.526316	10	-0.188427	-0.199131	-13.0546	FALSE
Toll-like Receptor Cascades	Down	0.526316	0.526316	33	0.00456817	-0.464299	-0.746302	FALSE
TICAM1, RIP1-mediated IKK complex recruitment	Down	0.421053	0.526316	3	0.185872	0.187834	-42.6994	FALSE
p38MAPK events	Down	0.789474	0.526316	6	0.375112	0.0347241	-10.913	FALSE
Interactions of Tat with host cellular proteins	Up	0.526316	0.526316	1	-0.188387	-0.0772555	11.3545	FALSE
GRB2 events in EGFR signaling	Down	0.736842	0.526316	3	-0.132139	-0.676258	-12.9134	FALSE
SHC1 events in EGFR signaling	Down	0.736842	0.526316	3	-0.132139	-0.676258	-12.9134	FALSE
Digestion of dietary carbohydrate	Up	0.315789	0.526316	1	-0.612139	-0.352845	2.63322	FALSE
Microtubule-dependent trafficking of connexons from Golgi to the plasma membrane	Down	0.736842	0.526316	2	-0.358243	-0.849744	-87.8476	FALSE
Transport of connexons to the plasma membrane	Down	0.736842	0.526316	2	-0.358243	-0.849744	-87.8476	FALSE
Neurophilin interactions with VEGF and VEGFR	Down	0.421053	0.526316	1	-0.336329	-0.0877594	-2.78096	FALSE
Downstream TCR signaling	Down	0.631579	0.526316	11	0.577268	-1.24108	-18.1435	FALSE
FCGR activation	Down	0.526316	0.526316	2	-0.370305	-0.535784	-6.76758	FALSE
YAP1- and WWTR1 (TAZ)-stimulated gene expression	Down	0.421053	0.526316	6	-0.167749	0.225364	-12.9119	FALSE
PECAM1 interactions	Down	0.526316	0.526316	2	-0.370305	-0.535784	-6.76758	FALSE
Epigenetic regulation of gene expression	Down	0.526316	0.526316	32	0.0916042	0.133859	-13.8748	FALSE
Transcriptional activity of SMAD2/SMAD3:SMAD4 heterotrimer	Up	0.526316	0.526316	10	-0.568	-0.755317	14.8745	FALSE
Downregulation of SMAD2/3:SMAD4 transcriptional activity	Up	0.631579	0.526316	7	-0.907533	-1.12078	22.4754	FALSE
Selenocysteine synthesis	Up	0.526316	0.526316	10	0.382686	0.540904	66.0761	FALSE
Cytosolic iron-sulfur cluster assembly	Up	0.421053	0.526316	3	-0.0460429	0.165186	6.91033	FALSE
Scavenging by Class B Receptors	Down	0.421053	0.526316	1	-0.317582	-0.0496712	-7.87121	FALSE
Defects in cobalamin (B12) metabolism	Up	0.526316	0.526316	4	-1.3261	-0.838386	4.44702	FALSE
Detoxification of Reactive Oxygen Species	Down	0.526316	0.526316	3	0.290149	0.678094	-59.6502	FALSE
Loss of Function of TGFBR2 in Cancer	Down	0.526316	0.526316	2	-0.0797471	0.079289	-9.07745	FALSE
TGFBR2 Kinase Domain Mutants in Cancer	Down	0.526316	0.526316	2	-0.0797471	0.079289	-9.07745	FALSE
TGFBR1 LBD Mutants in Cancer	Down	0.526316	0.526316	2	-0.0797471	0.079289	-9.07745	FALSE
L1CAM interactions	Down	0.421053	0.526316	18	0.409438	0.729882	-21.6971	FALSE
DSCAM interactions	Down	0.526316	0.526316	4	-0.07364	-0.276876	-8.83361	FALSE
CD28 dependent PI3K/Akt signaling	Up	0.526316	0.526316	3	-0.760281	-0.667139	5.66521	FALSE
Alpha-oxidation of phytanate	Down	0.526316	0.526316	1	-0.256776	0.0103791	-5.11006	FALSE
Prefoldin mediated transfer of substrate to CCT/TriC	Up	0.578947	0.526316	1	-0.363282	-0.66324	3.3297	FALSE
Cooperation of Prefoldin and TriC/CCT in actin and tubulin folding	Down	0.736842	0.526316	2	-0.358243	-0.849744	-87.8476	FALSE
Formation of tubulin folding intermediates by CCT/TriC	Down	0.736842	0.526316	2	-0.358243	-0.849744	-87.8476	FALSE
Post-chaperonin tubulin folding pathway	Down	0.736842	0.526316	2	-0.358243	-0.849744	-87.8476	FALSE
Rap1 signalling	Up	0.526316	0.526316	2	-0.566271	-0.400004	6.30733	FALSE
Prostacyclin signalling through prostacyclin receptor	Down	0.526316	0.526316	5	0.00651345	-0.303789	-18.6802	FALSE
SEMA3A-Plexin repulsion signaling by inhibiting Integrin adhesion	Down	0.421053	0.526316	3	-0.779237	-0.587588	-6.25712	FALSE
Sialic acid metabolism	Down	0.421053	0.526316	4	0.495782	0.954013	-11.9393	FALSE
Trafficking of GluR2-containing AMPA receptors	Up	0.526316	0.526316	1	-0.252516	0.0094988	5.60685	FALSE
Platelet homeostasis	Down	0.526316	0.526316	17	0.643733	-0.395538	-6.83117	FALSE
G alpha (z) signalling events	Down	0.526316	0.526316	8	-0.206952	-0.324774	-14.2816	FALSE
Adherens junctions interactions	Down	0.526316	0.526316	8	-0.432653	-0.200167	-5.70984	FALSE
Glucagon-type ligand receptors	Down	0.526316	0.526316	5	0.00651345	-0.303789	-18.6802	FALSE
Deadenylation of mRNA	Up	0.421053	0.526316	5	0.166782	0.634031	6.75448	FALSE
Interleukin-1 family signaling	Down	0.526316	0.526316	26	0.0450636	-0.644951	-3.65169	FALSE
NrCAM interactions	Down	0.421053	0.526316	1	-0.336329	-0.0877594	-2.78096	FALSE
Defective B3GALTL causes PpS	Down	0.421053	0.526316	2	-0.381104	-0.0173625	-5.33163	FALSE
Positive epigenetic regulation of rRNA expression	Down	0.526316	0.526316	16	0.41448	-0.312548	-20.1569	FALSE
Signaling by LRP5 mutants	Down	0.421053	0.526316	3	0.508232	0.92896	-3.25591	FALSE
Synthesis of diphthamide-EEF2	Up	0.315789	0.526316	2	-0.0889625	0.309039	16.3959	FALSE
VxPx cargo-targeting to cilium	Up	0.526316	0.526316	3	-0.768964	-0.334038	12.9322	FALSE
RHO GTPases activate CIT	Up	0.421053	0.526316	6	0.384543	0.785232	2.953	FALSE
RHO GTPases activate PAKs	Down	0.315789	0.526316	10	0.27502	0.626798	-22.7807	FALSE
RHO GTPases Activate Rhotekin and Rhophilins	Up	0.526316	0.526316	3	-0.104087	0.31175	84.2271	FALSE
Diseases of metabolism	Down	0.315789	0.526316	38	-0.00671123	1.2707	-5.38741	FALSE
TNFs bind their physiological receptors	Down	0.526316	0.526316	1	-0.507718	-0.2462	-18.5896	FALSE
Surfactant metabolism	Up	0.526316	0.526316	5	0.0661906	0.524769	37.9648	FALSE
Diseases associated with surfactant metabolism	Up	0.526316	0.526316	1	0.0899956	0.174418	269.137	FALSE
Defective SFTPA2 causes IPF	Up	0.526316	0.526316	1	0.0899956	0.174418	269.137	FALSE
Deubiquitination	Down	0.526316	0.526316	42	0.0913194	-0.368957	-13.3751	FALSE
Defective CSF2RB causes SMDP5	Up	0.526316	0.526316	1	0.0899956	0.174418	269.137	FALSE
Defective CSF2RA causes SMDP4	Up	0.526316	0.526316	1	0.0899956	0.174418	269.137	FALSE
Nucleotide Excision Repair	Down	0.526316	0.526316	16	0.266711	0.383451	-6.35949	FALSE
tRNA processing in the mitochondrion	Up	0.526316	0.526316	1	-0.212974	0.0588069	18.6078	FALSE
tRNA modification in the mitochondrion	Up	0.526316	0.526316	3	-0.480318	0.0050218	9.77278	FALSE
TP53 Regulates Transcription of DNA Repair Genes	Down	0.631579	0.526316	8	0.0449553	0.0872494	-1.32663	FALSE
TP53 regulates transcription of several additional cell death genes whose specific roles in p53-dependent apoptosis remain uncertain	Down	0.526316	0.526316	2	0.275924	0.501855	-16.2224	FALSE
FGFR2 alternative splicing	Down	0.631579	0.526316	2	0.26595	0.0264341	-7.58953	FALSE
TP53 regulates transcription of additional cell cycle genes whose exact role in the p53 pathway remain uncertain	Down	0.526316	0.526316	6	0.178173	0.691804	-5.3049	FALSE
Metabolism of vitamin K	Up	0.421053	0.526316	1	-0.210546	0.0714757	12.7878	FALSE
RNA polymerase II transcribes snRNA genes	Up	0.526316	0.526316	16	-0.606178	0.174567	10.7696	FALSE
mRNA 3'-end processing	Down	0.421053	0.526316	8	0.460778	1.1144	-1.84792	FALSE
tRNA processing	Up	0.526316	0.526316	18	0.250037	0.46697	3.87926	FALSE
Eukaryotic Translation Initiation	Up	0.526316	0.526316	16	-0.076096	0.39424	51.0603	FALSE
Cap-dependent Translation Initiation	Up	0.526316	0.526316	16	-0.076096	0.39424	51.0603	FALSE
RNA Polymerase II Transcription Termination	Down	0.421053	0.526316	8	0.460778	1.1144	-1.84792	FALSE
RNA Polymerase I Transcription Termination	Up	0.526316	0.526316	6	-0.0110221	0.366945	8.47322	FALSE
Response to elevated platelet cytosolic Ca2+	Down	0.315789	0.526316	28	0.227326	1.24874	-6.06208	FALSE
VLDL assembly	Down	0.526316	0.526316	1	-0.141419	-0.00294154	-62.8035	FALSE
rRNA processing in the mitochondrion	Up	0.526316	0.526316	1	-0.212974	0.0588069	18.6078	FALSE
InlA-mediated entry of Listeria monocytogenes into host cells	Down	0.526316	0.526316	1	-0.403735	-0.438724	-19.9803	FALSE
RUNX1 regulates estrogen receptor mediated transcription	Down	0.526316	0.526316	2	0.0393561	0.158256	-3.39878	FALSE
Digestion	Up	0.315789	0.526316	1	-0.612139	-0.352845	2.63322	FALSE
RUNX1 regulates genes involved in megakaryocyte differentiation and platelet function	Down	0.842105	0.526316	12	0.22805	-0.92543	-31.1466	FALSE
RUNX1 regulates transcription of genes involved in WNT signaling	Down	0.526316	0.526316	2	0.0393561	0.158256	-3.39878	FALSE
RUNX3 Regulates Immune Response and Cell Migration	Down	0.421053	0.526316	3	0.180317	0.4256	-59.4605	FALSE
Cristae formation	Up	0.526316	0.526316	2	-0.487737	-0.124421	21.7434	FALSE
RUNX3 regulates YAP1-mediated transcription	Down	0.421053	0.526316	5	0.260949	0.699055	-16.6344	FALSE
Carboxyterminal post-translational modifications of tubulin	Down	0.631579	0.526316	3	-0.635143	-0.870414	-59.4905	FALSE
Post-translational protein phosphorylation	Down	0.526316	0.526316	20	-0.159867	0.865289	-24.4334	FALSE
Digestion and absorption	Up	0.315789	0.526316	1	-0.612139	-0.352845	2.63322	FALSE
Assembly of active LPL and LIPC lipase complexes	Down	0.526316	0.526316	1	-0.0812161	0.200287	-21.9555	FALSE
HDL clearance	Down	0.421053	0.526316	1	-0.317582	-0.0496712	-7.87121	FALSE
LDL remodeling	Down	0.526316	0.526316	1	-0.141419	-0.00294154	-62.8035	FALSE
OAS antiviral response	Up	0.526316	0.526316	2	0.170421	0.510877	26.6916	FALSE
Signaling by TGFB family members	Up	0.421053	0.526316	27	-0.0730536	0.465322	6.32338	FALSE
RHOD GTPase cycle	Down	0.421053	0.526316	12	0.0752584	0.751657	-0.143714	FALSE
Interleukin-1 signaling	Down	0.631579	0.526316	20	0.231245	-0.710656	-10.0315	FALSE
Regulation of MECP2 expression and activity	Up	0.526316	0.526316	10	-1.00493	-1.11368	4.30772	FALSE
Interleukin receptor SHC signaling	Down	0.631579	0.526316	3	-0.165326	-0.290932	-2.60194	FALSE
Regulation of IFNA/IFNB signaling	Down	0.421053	0.526316	1	0.352301	0.570456	-9.92824	FALSE
IKK complex recruitment mediated by RIP1	Down	0.421053	0.526316	3	0.185872	0.187834	-42.6994	FALSE
Response of EIF2AK4 (GCN2) to amino acid deficiency	Up	0.526316	0.526316	11	0.0688457	0.20713	59.4492	FALSE
Infection with Mycobacterium tuberculosis	Up	0.526316	0.526316	3	0.118777	-0.094186	11.6408	FALSE
Response of Mtb to phagocytosis	Up	0.526316	0.526316	3	0.118777	-0.094186	11.6408	FALSE
Progressive trimming of alpha-1,2-linked mannose residues from Man9/8/7GlcNAc2 to produce Man5GlcNAc2	Up	0.526316	0.526316	1	-0.25945	-0.00755534	5.37034	FALSE
ADORA2B mediated anti-inflammatory cytokines production	Down	0.526316	0.526316	9	-0.218174	-0.3284	-11.9995	FALSE
Purinergic signaling in leishmaniasis infection	Down	0.421053	0.526316	3	0.622815	0.622577	-12.3816	FALSE
CD163 mediating an anti-inflammatory response	Up	0.421053	0.526316	4	-0.171816	-0.141463	2.86704	FALSE
Defective DNA double strand break response due to BRCA1 loss of function	Down	0.421053	0.526316	1	-0.369774	-0.28869	-2.7732	FALSE
Cell recruitment (pro-inflammatory response)	Down	0.421053	0.526316	3	0.622815	0.622577	-12.3816	FALSE
Translation of Replicase and Assembly of the Replication Transcription Complex	Up	0.315789	0.526316	2	0.0960412	0.303145	7.90865	FALSE
Translation of Replicase and Assembly of the Replication Transcription Complex	Up	0.315789	0.526316	2	0.0960412	0.303145	7.90865	FALSE
Defective DNA double strand break response due to BARD1 loss of function	Down	0.421053	0.526316	1	-0.369774	-0.28869	-2.7732	FALSE
Regulation of BACH1 activity	Down	0.631579	0.526316	3	-1.09398	-1.22355	-0.358936	FALSE
Defective HPRT1 disrupts guanine and hypoxanthine salvage	Down	0.421053	0.526316	1	-0.417745	-0.167231	-15.298	FALSE
SARS-CoV-2 modulates autophagy	Up	0.421053	0.526316	3	-0.222709	0.180481	12.6177	FALSE
N-glycan antennae elongation in the medial/trans-Golgi	Down	0.526316	0.526316	11	0.0786836	0.823568	-11.1936	FALSE
Regulation of CDH11 Expression and Function	Down	0.526316	0.526316	6	-0.377672	-0.199675	-8.32161	FALSE
Regulation of Homotypic Cell-Cell Adhesion	Down	0.526316	0.526316	6	-0.377672	-0.199675	-8.32161	FALSE
Regulation of CDH11 gene transcription	Up	0.526316	0.526316	1	-0.298504	-0.0610231	18.4031	FALSE
Regulation of Expression and Function of Type II Classical Cadherins	Down	0.526316	0.526316	6	-0.377672	-0.199675	-8.32161	FALSE
Glycosphingolipid catabolism	Up	0.526316	0.526316	5	-0.437245	0.0276246	50.6579	FALSE
E2F-enabled inhibition of pre-replication complex formation	Down	0.473684	0.578947	2	-0.643973	-0.344174	-3.55155	FALSE
Signaling by ERBB2 in Cancer	Down	0.684211	0.578947	5	0.3572	-0.0849072	-13.0258	FALSE
SHC1 events in ERBB2 signaling	Down	0.684211	0.578947	5	0.3572	-0.0849072	-13.0258	FALSE
Inhibition of the proteolytic activity of APC/C required for the onset of anaphase by mitotic spindle checkpoint components	Up	0.473684	0.578947	2	0.214948	0.141699	6.35529	FALSE
Amplification of signal from the kinetochores	Down	0.684211	0.578947	21	0.264462	-0.198022	-1.50613	FALSE
Inactivation of APC/C via direct inhibition of the APC/C complex	Up	0.473684	0.578947	2	0.214948	0.141699	6.35529	FALSE
Amplification of signal from unattached kinetochores via a MAD2 inhibitory signal	Down	0.684211	0.578947	21	0.264462	-0.198022	-1.50613	FALSE
Degradation of the extracellular matrix	Down	0.473684	0.578947	28	0.219357	1.32245	-23.7949	FALSE
PI Metabolism	Down	0.473684	0.578947	17	-0.518135	0.331967	-0.781428	FALSE
Phase II - Conjugation of compounds	Down	0.578947	0.578947	7	-0.408987	0.205355	-21.5811	FALSE
Transport of the SLBP independent Mature mRNA	Down	0.684211	0.578947	7	0.299912	-0.508646	-1.31643	FALSE
Transport of the SLBP Dependant Mature mRNA	Down	0.684211	0.578947	7	0.299912	-0.508646	-1.31643	FALSE
Transport of Mature mRNA Derived from an Intronless Transcript	Up	0.684211	0.578947	8	0.365423	-0.307896	0.242862	FALSE
Transport of Mature mRNAs Derived from Intronless Transcripts	Up	0.684211	0.578947	8	0.365423	-0.307896	0.242862	FALSE
Transport of Mature mRNA derived from an Intron-Containing Transcript	Down	0.578947	0.578947	11	0.0120305	-0.319864	-3.00652	FALSE
Early Phase of HIV Life Cycle	Down	0.473684	0.578947	3	0.335871	0.512656	-14.2497	FALSE
PKA activation in glucagon signalling	Down	0.578947	0.578947	3	-0.384098	-0.24986	-7.96314	FALSE
Synthesis of PIPs at the plasma membrane	Down	0.684211	0.578947	14	-0.44942	0.275741	-1.52343	FALSE
Transport of Ribonucleoproteins into the Host Nucleus	Up	0.578947	0.578947	6	0.523375	-0.447353	4.13799	FALSE
APC/C:Cdc20 mediated degradation of Cyclin B	Up	0.473684	0.578947	2	0.214948	0.141699	6.35529	FALSE
Removal of the Flap Intermediate from the C-strand	Down	0.578947	0.578947	5	0.264335	0.228112	-24.4881	FALSE
Conversion from APC/C:Cdc20 to APC/C:Cdh1 in late anaphase	Down	0.578947	0.578947	3	-0.0575916	-0.137601	-2.42322	FALSE
Signaling by EGFR	Down	0.684211	0.578947	11	-0.541547	-0.465315	-8.02865	FALSE
APC-Cdc20 mediated degradation of Nek2A	Up	0.473684	0.578947	2	0.214948	0.141699	6.35529	FALSE
Nuclear import of Rev protein	Up	0.578947	0.578947	6	0.523375	-0.447353	4.13799	FALSE
Acetylcholine binding and downstream events	Down	0.263158	0.578947	1	-0.0853104	0.168558	-3.46094	FALSE
STING mediated induction of host immune responses	Down	0.578947	0.578947	3	0.0295514	0.325399	-6.14899	FALSE
Synthesis of IP3 and IP4 in the cytosol	Down	0.473684	0.578947	4	0.0794826	0.237438	-10.1702	FALSE
Metabolism of porphyrins	Down	0.578947	0.578947	3	-0.579732	-0.0821751	-4.32902	FALSE
Heme biosynthesis	Down	0.578947	0.578947	3	-0.579732	-0.0821751	-4.32902	FALSE
snRNP Assembly	Up	0.684211	0.578947	8	-0.0189994	-0.675499	5.15338	FALSE
NRAGE signals death through JNK	Down	0.473684	0.578947	11	-0.672879	0.00567928	-2.73132	FALSE
Synthesis of bile acids and bile salts via 24-hydroxycholesterol	Down	0.578947	0.578947	1	-0.167468	0.0266782	-258.955	FALSE
Bile acid and bile salt metabolism	Down	0.473684	0.578947	5	-0.505665	-0.24109	-53.0548	FALSE
Metabolism of non-coding RNA	Up	0.684211	0.578947	8	-0.0189994	-0.675499	5.15338	FALSE
ERK/MAPK targets	Down	0.789474	0.578947	9	0.0412618	-1.28652	-9.29676	FALSE
Metabolism of Angiotensinogen to Angiotensins	Down	0.578947	0.578947	3	0.00816339	0.399892	-13.966	FALSE
Regulation of pyruvate dehydrogenase (PDH) complex	Down	0.578947	0.578947	2	-0.438075	-0.375854	-2.56969	FALSE
NRIF signals cell death from the nucleus	Down	0.578947	0.578947	4	0.503073	0.646476	-12.3917	FALSE
Arachidonic acid metabolism	Down	0.578947	0.578947	9	-0.510077	0.252049	-37.7875	FALSE
Integrin cell surface interactions	Down	0.578947	0.578947	15	0.655403	1.33928	-25.635	FALSE
Condensation of Prophase Chromosomes	Down	0.684211	0.578947	10	-0.166215	-0.876069	-46.7378	FALSE
DNA Damage/Telomere Stress Induced Senescence	Down	0.894737	0.578947	6	0.049912	-1.41228	-62.1149	FALSE
Initiation of Nuclear Envelope (NE) Reformation	Down	0.578947	0.578947	3	-0.0108551	-0.488802	-3.20984	FALSE
Scavenging by Class A Receptors	Down	0.473684	0.578947	4	0.238809	0.656361	-403.065	FALSE
Chromatin modifying enzymes	Down	0.526316	0.578947	34	-0.0136147	0.0803003	-5.49011	FALSE
Defects in vitamin and cofactor metabolism	Up	0.578947	0.578947	5	-1.04806	-0.501497	2.63403	FALSE
Loss of Function of SMAD4 in Cancer	Up	0.578947	0.578947	2	-0.743539	-0.705458	53.8736	FALSE
SMAD4 MH2 Domain Mutants in Cancer	Up	0.578947	0.578947	2	-0.743539	-0.705458	53.8736	FALSE
SMAD2/3 MH2 Domain Mutants in Cancer	Up	0.578947	0.578947	2	-0.743539	-0.705458	53.8736	FALSE
Amino acid transport across the plasma membrane	Down	0.578947	0.578947	1	-0.843017	-0.568579	-1.93004	FALSE
Integrin signaling	Down	0.578947	0.578947	4	-0.474522	-0.365891	-3.19409	FALSE
GRB2:SOS provides linkage to MAPK signaling for Integrins	Down	0.578947	0.578947	3	-0.462718	-0.383953	-3.2577	FALSE
p130Cas linkage to MAPK signaling for integrins	Down	0.578947	0.578947	4	-0.474522	-0.365891	-3.19409	FALSE
Netrin-1 signaling	Down	0.578947	0.578947	13	-0.177151	0.0590731	-6.95229	FALSE
Peptide ligand-binding receptors	Down	0.421053	0.578947	13	0.8127	1.60959	-2.83252	FALSE
Signaling by ROBO receptors	Up	0.842105	0.578947	27	-0.0815296	-0.54221	19.3292	FALSE
PERK regulates gene expression	Down	0.473684	0.578947	4	-0.0944625	0.271612	-55.5323	FALSE
Regulation of Insulin-like Growth Factor (IGF) transport and uptake by Insulin-like Growth Factor Binding Proteins (IGFBPs)	Down	0.526316	0.578947	24	0.412162	1.56716	-23.1538	FALSE
SUMOylation of transcription cofactors	Down	0.578947	0.578947	4	-0.333783	-0.0331943	-30.4438	FALSE
Metabolism of proteins	Down	0.263158	0.578947	317	0.552289	3.22436	-2.05176	FALSE
Sema3A PAK dependent Axon repulsion	Down	0.578947	0.578947	4	-0.955045	-0.905437	-4.49262	FALSE
SUMOylation of SUMOylation proteins	Up	0.578947	0.578947	6	0.523375	-0.447353	4.13799	FALSE
SUMOylation of intracellular receptors	Up	0.578947	0.578947	2	-0.274111	-0.258029	4.25034	FALSE
Smooth Muscle Contraction	Down	0.473684	0.578947	9	0.467427	0.867435	-36.3105	FALSE
Chromatin organization	Down	0.526316	0.578947	34	-0.0136147	0.0803003	-5.49011	FALSE
N-glycan trimming in the ER and Calnexin/Calreticulin cycle	Up	0.473684	0.578947	4	0.476104	0.938969	13.8906	FALSE
Defective GCLC causes HAGGSD	Down	0.578947	0.578947	1	-0.168458	0.0540801	-106.706	FALSE
Defective SLC16A1 causes symptomatic deficiency in lactate transport (SDLT)	Down	0.578947	0.578947	1	-0.412533	-0.205964	-92.8292	FALSE
Signaling by FGFR1	Down	0.894737	0.578947	4	0.186008	-1.03837	-14.3054	FALSE
Infectious disease	Down	0.684211	0.578947	154	0.299457	0.367791	-10.6816	FALSE
DNA Double-Strand Break Repair	Down	0.684211	0.578947	33	-0.217066	-0.144638	-15.9593	FALSE
Homology Directed Repair	Down	0.578947	0.578947	30	-0.0675603	-0.0855972	-16.7901	FALSE
Global Genome Nucleotide Excision Repair (GG-NER)	Down	0.421053	0.578947	13	0.219237	0.397117	-5.37043	FALSE
Presynaptic nicotinic acetylcholine receptors	Down	0.263158	0.578947	1	-0.0853104	0.168558	-3.46094	FALSE
Postsynaptic nicotinic acetylcholine receptors	Down	0.263158	0.578947	1	-0.0853104	0.168558	-3.46094	FALSE
Highly sodium permeable postsynaptic acetylcholine nicotinic receptors	Down	0.263158	0.578947	1	-0.0853104	0.168558	-3.46094	FALSE
Highly calcium permeable postsynaptic nicotinic acetylcholine receptors	Down	0.263158	0.578947	1	-0.0853104	0.168558	-3.46094	FALSE
Highly calcium permeable nicotinic acetylcholine receptors	Down	0.263158	0.578947	1	-0.0853104	0.168558	-3.46094	FALSE
tRNA processing in the nucleus	Down	0.684211	0.578947	9	0.451465	-0.0915586	-0.584716	FALSE
Signaling by MET	Down	0.578947	0.578947	20	-0.0527274	0.364123	-12.2469	FALSE
COPI-dependent Golgi-to-ER retrograde traffic	Down	0.578947	0.578947	29	-0.372992	0.681578	-10.0093	FALSE
Mitotic Prometaphase	Down	0.578947	0.578947	48	0.416782	0.758216	-10.6294	FALSE
Removal of the Flap Intermediate	Down	0.578947	0.578947	5	0.264335	0.228112	-24.4881	FALSE
DNA strand elongation	Down	0.578947	0.578947	10	0.135617	0.247102	-17.4597	FALSE
Cyclin A/B1/B2 associated events during G2/M transition	Down	0.526316	0.578947	11	0.302097	0.192534	-9.95711	FALSE
Ethanol oxidation	Down	0.578947	0.578947	3	-0.0290908	0.416546	-11.1221	FALSE
RNA Polymerase II Transcription	Down	0.368421	0.578947	199	-0.126787	0.953187	-9.79904	FALSE
Platelet Aggregation (Plug Formation)	Down	0.578947	0.578947	5	-0.688526	-0.489013	-12.1993	FALSE
Interferon gamma signaling	Down	0.578947	0.578947	13	-0.633809	-0.100166	-17.5054	FALSE
PTK6 Regulates RHO GTPases, RAS GTPase and MAP kinases	Down	0.578947	0.578947	4	-0.321805	-0.537302	-10.4174	FALSE
Downregulation of ERBB2 signaling	Down	0.684211	0.578947	5	0.10524	0.215459	-8.45132	FALSE
Aspartate and asparagine metabolism	Up	0.473684	0.578947	1	-0.369275	-0.105479	17.6837	FALSE
LDL clearance	Down	0.263158	0.578947	4	0.404227	0.937719	-11.209	FALSE
Fatty acid metabolism	Down	0.578947	0.578947	24	-0.554966	0.54161	-15.7835	FALSE
RHOA GTPase cycle	Down	0.315789	0.578947	29	-0.579953	0.450005	-11.1599	FALSE
NR1H2 & NR1H3 regulate gene expression linked to lipogenesis	Up	0.578947	0.578947	2	-0.274111	-0.258029	4.25034	FALSE
NR1H2 & NR1H3 regulate gene expression to limit cholesterol uptake	Up	0.578947	0.578947	2	-0.274111	-0.258029	4.25034	FALSE
NR1H2 & NR1H3 regulate gene expression linked to triglyceride lipolysis in adipose	Up	0.578947	0.578947	2	-0.274111	-0.258029	4.25034	FALSE
NGF-stimulated transcription	Up	0.473684	0.578947	6	0.241404	0.379893	9.88012	FALSE
HCMV Late Events	Down	0.789474	0.578947	13	0.205526	-1.31081	-26.5761	FALSE
Signaling by cytosolic PDGFRA and PDGFRB fusion proteins	Down	0.578947	0.578947	1	-0.45436	-0.23116	-4.42176	FALSE
SARS-CoV-1-host interactions	Down	0.578947	0.578947	11	-0.297377	-0.145526	-40.7272	FALSE
RND1 GTPase cycle	Up	0.578947	0.578947	7	-0.564835	-0.00363772	0.846898	FALSE
Signaling by ALK in cancer	Down	0.473684	0.578947	12	-0.160453	0.00242363	-6.7995	FALSE
Cellular response to chemical stress	Down	0.789474	0.578947	35	0.315275	0.0533689	-43.1858	FALSE
Signaling by ALK fusions and activated point mutants	Down	0.473684	0.578947	12	-0.160453	0.00242363	-6.7995	FALSE
Aspirin ADME	Down	0.578947	0.578947	1	-0.412533	-0.205964	-92.8292	FALSE
KEAP1-NFE2L2 pathway	Down	0.789474	0.578947	23	0.168267	-0.50077	-45.2579	FALSE
Regulation of NPAS4 gene transcription	Up	0.578947	0.578947	1	-0.204823	-0.0201654	12.2176	FALSE
NPAS4 regulates expression of target genes	Down	0.473684	0.578947	7	-0.252757	-0.207291	-3.52331	FALSE
Interleukin-6 signaling	Up	0.631579	0.631579	3	-0.910648	-0.8134	9.39808	FALSE
Recognition and association of DNA glycosylase with site containing an affected pyrimidine	Down	0.736842	0.631579	8	-0.0408692	-1.01369	-47.6443	FALSE
Cleavage of the damaged pyrimidine	Down	0.736842	0.631579	8	-0.0408692	-1.01369	-47.6443	FALSE
BH3-only proteins associate with and inactivate anti-apoptotic BCL-2 members	Up	0.631579	0.631579	1	-0.206863	-0.41429	18.8077	FALSE
Presynaptic depolarization and calcium channel opening	Up	0.526316	0.631579	1	-0.846144	-0.588892	2.22753	FALSE
Effects of PIP2 hydrolysis	Down	0.526316	0.631579	3	-0.185854	0.269368	-5.42988	FALSE
ISG15 antiviral mechanism	Up	0.631579	0.631579	17	-0.556828	-0.818393	7.80752	FALSE
Signaling by ERBB4	Down	0.526316	0.631579	11	0.227803	0.195772	-14.5966	FALSE
Voltage gated Potassium channels	Up	0.421053	0.631579	1	-0.648278	-0.360625	3.15362	FALSE
Activation of AKT2	Up	0.526316	0.631579	1	-0.481335	-0.295721	2.94283	FALSE
MTOR signalling	Up	0.421053	0.631579	6	-0.418837	0.0055533	12.1809	FALSE
Synthesis of PIPs at the late endosome membrane	Up	0.526316	0.631579	3	-0.874548	-0.410995	5.21252	FALSE
Influenza Infection	Up	0.631579	0.631579	19	0.581401	-0.040754	37.1047	FALSE
Influenza Virus Induced Apoptosis	Down	0.631579	0.631579	1	-0.606211	-0.534122	-6.42167	FALSE
Nucleotide-binding domain, leucine rich repeat containing receptor (NLR) signaling pathways	Down	0.526316	0.631579	11	-0.43189	-0.493842	-11.0424	FALSE
Neurotoxicity of clostridium toxins	Up	0.631579	0.631579	1	-0.146052	-0.0927642	6.09563	FALSE
Plasma lipoprotein assembly, remodeling, and clearance	Down	0.631579	0.631579	9	-0.194209	0.502674	-12.8745	FALSE
Retrograde neurotrophin signalling	Up	0.631579	0.631579	1	-0.250112	-0.103023	6.61547	FALSE
Chondroitin sulfate/dermatan sulfate metabolism	Down	0.526316	0.631579	10	-1.11802	-0.446929	-26.6447	FALSE
Serotonin Neurotransmitter Release Cycle	Up	0.631579	0.631579	1	-0.146052	-0.0927642	6.09563	FALSE
Norepinephrine Neurotransmitter Release Cycle	Up	0.631579	0.631579	1	-0.146052	-0.0927642	6.09563	FALSE
Cellular hexose transport	Down	0.631579	0.631579	1	-0.141598	0.145427	-10.3406	FALSE
Gap junction assembly	Down	0.736842	0.631579	3	-0.60806	-0.84818	-61.5773	FALSE
Cholesterol biosynthesis	Down	0.526316	0.631579	2	-0.245953	0.14596	-22.9811	FALSE
Regulated proteolysis of p75NTR	Down	0.526316	0.631579	5	0.0758429	0.127353	-8.09753	FALSE
Vitamin B2 (riboflavin) metabolism	Up	0.631579	0.631579	3	-0.628583	-0.139048	7.03462	FALSE
Signalling to STAT3	Up	0.631579	0.631579	1	-0.206863	-0.41429	18.8077	FALSE
Metabolism of nitric oxide: NOS3 activation and regulation	Down	0.631579	0.631579	3	-0.768371	-0.630781	-12.0693	FALSE
Keratan sulfate biosynthesis	Down	0.631579	0.631579	6	-0.148379	0.456883	-9.80362	FALSE
TCR signaling	Down	0.736842	0.631579	14	0.0870136	-1.42904	-14.2105	FALSE
Fcgamma receptor (FCGR) dependent phagocytosis	Down	0.631579	0.631579	22	-0.50982	-0.255925	-9.84441	FALSE
Regulation of actin dynamics for phagocytic cup formation	Down	0.631579	0.631579	17	-0.321298	0.0568175	-9.30937	FALSE
eNOS activation	Down	0.631579	0.631579	3	-0.768371	-0.630781	-12.0693	FALSE
Dopamine Neurotransmitter Release Cycle	Up	0.631579	0.631579	1	-0.146052	-0.0927642	6.09563	FALSE
Abacavir transmembrane transport	Up	0.631579	0.631579	1	-0.667968	-0.427649	4.15793	FALSE
Abacavir ADME	Up	0.631579	0.631579	1	-0.667968	-0.427649	4.15793	FALSE
MPS IX - Natowicz syndrome	Down	0.631579	0.631579	1	-0.448707	-0.202096	-17.4561	FALSE
Fc epsilon receptor (FCERI) signaling	Down	0.842105	0.631579	23	-0.0609997	-1.54814	-12.5202	FALSE
Acetylcholine Neurotransmitter Release Cycle	Up	0.631579	0.631579	1	-0.146052	-0.0927642	6.09563	FALSE
Insulin processing	Down	0.631579	0.631579	5	-0.797044	-0.394188	-7.80413	FALSE
FCERI mediated MAPK activation	Down	0.526316	0.631579	5	0.28869	-0.255944	-9.38036	FALSE
FCERI mediated NF-kB activation	Down	0.736842	0.631579	11	0.15804	-1.51015	-16.6274	FALSE
POU5F1 (OCT4), SOX2, NANOG repress genes related to differentiation	Up	0.526316	0.631579	4	-0.088907	0.386817	10.3223	FALSE
DEx/H-box helicases activate type I IFN and inflammatory cytokines production	Up	0.631579	0.631579	3	-0.466014	-0.41396	1.41228	FALSE
Loss of Function of SMAD2/3 in Cancer	Up	0.526316	0.631579	4	-0.582151	-0.442768	22.3981	FALSE
Signaling by TGF-beta Receptor Complex in Cancer	Up	0.526316	0.631579	4	-0.582151	-0.442768	22.3981	FALSE
SMAD2/3 Phosphorylation Motif Mutants in Cancer	Up	0.526316	0.631579	4	-0.582151	-0.442768	22.3981	FALSE
TGFBR2 MSI Frameshift Mutants in Cancer	Down	0.631579	0.631579	1	-0.606211	-0.534122	-6.42167	FALSE
TGFBR1 KD Mutants in Cancer	Up	0.526316	0.631579	4	-0.582151	-0.442768	22.3981	FALSE
Loss of Function of TGFBR1 in Cancer	Up	0.526316	0.631579	4	-0.582151	-0.442768	22.3981	FALSE
Transcriptional regulation of white adipocyte differentiation	Down	0.315789	0.631579	14	0.153613	0.75494	-8.12395	FALSE
Glucagon-like Peptide-1 (GLP1) regulates insulin secretion	Down	0.631579	0.631579	7	-0.0819305	-0.306147	-18.4982	FALSE
Olfactory Signaling Pathway	Up	0.631579	0.631579	1	-0.302946	-0.0157205	8.31196	FALSE
Nitric oxide stimulates guanylate cyclase	Up	0.631579	0.631579	1	-0.72855	-0.459272	6.01103	FALSE
Trafficking of AMPA receptors	Down	0.526316	0.631579	4	-0.389099	-0.164116	-3.20949	FALSE
Glutamate binding, activation of AMPA receptors and synaptic plasticity	Down	0.526316	0.631579	4	-0.389099	-0.164116	-3.20949	FALSE
cGMP effects	Up	0.631579	0.631579	1	-0.72855	-0.459272	6.01103	FALSE
G alpha (s) signalling events	Up	0.526316	0.631579	14	-0.643891	-0.354868	0.524768	FALSE
NCAM1 interactions	Up	0.421053	0.631579	5	-0.53588	-0.0678541	1.93846	FALSE
Cation-coupled Chloride cotransporters	Down	0.631579	0.631579	1	-0.358732	-0.0950966	-3.5356	FALSE
Small interfering RNA (siRNA) biogenesis	Up	0.631579	0.631579	2	-0.630392	-0.556171	8.16126	FALSE
Post-transcriptional silencing by small RNAs	Up	0.631579	0.631579	3	-0.608655	-0.545071	8.87936	FALSE
Zinc transporters	Up	0.526316	0.631579	3	0.261635	0.726319	33.6809	FALSE
CHL1 interactions	Down	0.526316	0.631579	1	-0.33879	-0.125548	-19.2977	FALSE
Neurofascin interactions	Down	0.631579	0.631579	2	-0.580286	-0.216382	-10.2842	FALSE
Signaling by Interleukins	Down	0.526316	0.631579	87	0.10438	0.187994	-8.28433	FALSE
activated TAK1 mediates p38 MAPK activation	Down	0.736842	0.631579	6	-0.716123	-0.938511	-0.562029	FALSE
Activation of the AP-1 family of transcription factors	Down	0.736842	0.631579	5	-0.363045	-0.793157	-8.29941	FALSE
HuR (ELAVL1) binds and stabilizes mRNA	Down	0.631579	0.631579	3	0.171315	0.339132	-43.6834	FALSE
KSRP (KHSRP) binds and destabilizes mRNA	Up	0.736842	0.631579	4	-0.31541	-0.414394	4.3912	FALSE
Interleukin-2 family signaling	Up	0.631579	0.631579	6	-0.999713	-0.95399	0.291812	FALSE
O-glycosylation of TSR domain-containing proteins	Down	0.631579	0.631579	3	-0.788315	-0.32707	-2.25912	FALSE
Mitophagy	Up	0.421053	0.631579	2	-0.721161	-0.416607	3.62405	FALSE
PINK1-PRKN Mediated Mitophagy	Up	0.421053	0.631579	2	-0.721161	-0.416607	3.62405	FALSE
Toxicity of botulinum toxin type D (botD)	Up	0.631579	0.631579	1	-0.146052	-0.0927642	6.09563	FALSE
Toxicity of botulinum toxin type B (botB)	Up	0.631579	0.631579	1	-0.146052	-0.0927642	6.09563	FALSE
Toxicity of botulinum toxin type F (botF)	Up	0.631579	0.631579	1	-0.146052	-0.0927642	6.09563	FALSE
Toxicity of tetanus toxin (tetX)	Up	0.631579	0.631579	1	-0.146052	-0.0927642	6.09563	FALSE
Toxicity of botulinum toxin type G (botG)	Up	0.631579	0.631579	1	-0.146052	-0.0927642	6.09563	FALSE
Mitochondrial translation initiation	Up	0.421053	0.631579	9	-0.577935	0.231272	10.3984	FALSE
Mitochondrial translation	Up	0.526316	0.631579	10	-0.583874	0.272866	9.8317	FALSE
Mitochondrial translation elongation	Up	0.421053	0.631579	9	-0.577935	0.231272	10.3984	FALSE
Mitochondrial translation termination	Up	0.526316	0.631579	10	-0.583874	0.272866	9.8317	FALSE
Ion homeostasis	Up	0.631579	0.631579	11	0.140578	0.64575	1.35868	FALSE
Defective SLC12A6 causes agenesis of the corpus callosum, with peripheral neuropathy (ACCPN)	Down	0.631579	0.631579	1	-0.358732	-0.0950966	-3.5356	FALSE
CD209 (DC-SIGN) signaling	Down	0.631579	0.631579	6	-0.696081	-1.18349	-0.171567	FALSE
Termination of translesion DNA synthesis	Down	0.631579	0.631579	8	0.020177	0.243454	-10.4959	FALSE
Negative feedback regulation of MAPK pathway	Down	0.684211	0.631579	2	-0.0958643	-0.422512	-0.55193	FALSE
Defective ABCB4 causes PFIC3, ICP3 and GBD1	Up	0.631579	0.631579	1	-0.667968	-0.427649	4.15793	FALSE
DNA Damage Recognition in GG-NER	Up	0.421053	0.631579	3	0.0867405	0.486938	9.40076	FALSE
Formation of Incision Complex in GG-NER	Up	0.631579	0.631579	6	-0.435374	-0.177999	4.42	FALSE
GDP-fucose biosynthesis	Down	0.631579	0.631579	1	-0.633265	-0.357449	-11.178	FALSE
IL-6-type cytokine receptor ligand interactions	Down	0.631579	0.631579	2	-0.0528924	0.302777	-1.67715	FALSE
rRNA modification in the nucleus and cytosol	Up	0.526316	0.631579	22	-0.437334	0.825571	24.1629	FALSE
Major pathway of rRNA processing in the nucleolus and cytosol	Up	0.631579	0.631579	40	-0.338677	1.00891	29.3036	FALSE
Intra-Golgi traffic	Down	0.526316	0.631579	9	-0.111086	0.601858	-12.7023	FALSE
PI5P Regulates TP53 Acetylation	Up	0.526316	0.631579	3	-0.381962	-0.0961132	7.89191	FALSE
Lysine catabolism	Down	0.631579	0.631579	1	-0.13669	0.128973	-27.6451	FALSE
mRNA Splicing - Minor Pathway	Down	0.631579	0.631579	2	0.104504	-0.123484	-12.3265	FALSE
rRNA processing	Up	0.631579	0.631579	45	-0.427078	1.04301	31.8482	FALSE
Recycling of eIF2:GDP	Up	0.526316	0.631579	1	-0.675013	-0.394951	4.69621	FALSE
RNA Polymerase I Promoter Opening	Down	1	0.631579	6	0.354459	-1.27289	-63.4326	FALSE
Chromosome Maintenance	Down	0.631579	0.631579	26	0.580756	0.145113	-13.8485	FALSE
Depyrimidination	Down	0.736842	0.631579	8	-0.0408692	-1.01369	-47.6443	FALSE
Base-Excision Repair, AP Site Formation	Down	0.736842	0.631579	8	-0.0408692	-1.01369	-47.6443	FALSE
RNA Polymerase III Transcription	Up	0.631579	0.631579	12	-0.721818	0.160036	7.16634	FALSE
RNA Polymerase III Abortive And Retractive Initiation	Up	0.631579	0.631579	12	-0.721818	0.160036	7.16634	FALSE
Transcription from mitochondrial promoters	Up	0.631579	0.631579	2	-0.296118	0.0881887	7.20587	FALSE
Insulin receptor recycling	Up	0.631579	0.631579	7	-0.398707	0.0362532	6.85815	FALSE
Advanced glycosylation endproduct receptor signaling	Down	0.789474	0.631579	1	-0.46831	-0.966711	-11.7797	FALSE
Threonine catabolism	Up	0.421053	0.631579	1	-0.155822	0.131221	10.9052	FALSE
PTK6 Expression	Up	0.631579	0.631579	1	-0.29784	-0.0864241	39.2643	FALSE
PTK6 Activates STAT3	Up	0.631579	0.631579	1	-0.206863	-0.41429	18.8077	FALSE
Interaction between PHLDA1 and AURKA	Up	0.631579	0.631579	1	-0.535941	-0.256825	10.1554	FALSE
Interleukin-20 family signaling	Up	0.631579	0.631579	1	-0.206863	-0.41429	18.8077	FALSE
Cargo recognition for clathrin-mediated endocytosis	Down	0.315789	0.631579	21	-0.46364	0.387135	-6.01746	FALSE
rRNA processing in the nucleus and cytosol	Up	0.631579	0.631579	44	-0.399797	1.04593	32.1491	FALSE
InlB-mediated entry of Listeria monocytogenes into host cell	Up	0.631579	0.631579	4	-0.404736	-0.0825888	2.31911	FALSE
MET activates STAT3	Up	0.631579	0.631579	1	-0.206863	-0.41429	18.8077	FALSE
Listeria monocytogenes entry into host cells	Down	0.526316	0.631579	5	-0.542563	-0.270073	-2.14076	FALSE
Receptor Mediated Mitophagy	Up	0.421053	0.631579	2	-0.721161	-0.416607	3.62405	FALSE
RUNX3 regulates CDKN1A transcription	Up	0.631579	0.631579	3	-0.0076122	0.0496282	29.4557	FALSE
Regulation of PTEN mRNA translation	Up	0.631579	0.631579	6	-0.444829	-0.221118	0.408272	FALSE
Competing endogenous RNAs (ceRNAs) regulate PTEN translation	Up	0.631579	0.631579	6	-0.444829	-0.221118	0.408272	FALSE
Neddylation	Down	0.526316	0.631579	40	-0.155448	0.288451	-4.70768	FALSE
Nucleotide catabolism	Down	0.631579	0.631579	7	-0.243569	0.489584	-0.828654	FALSE
Interleukin-35 Signalling	Up	0.526316	0.631579	2	-0.532989	-0.491214	11.4357	FALSE
Interleukin-9 signaling	Up	0.631579	0.631579	1	-0.206863	-0.41429	18.8077	FALSE
RHOG GTPase cycle	Down	0.631579	0.631579	19	-0.91064	-0.0720144	-5.83236	FALSE
TICAM1,TRAF6-dependent induction of TAK1 complex	Up	0.631579	0.631579	3	-0.50596	-0.487657	0.80445	FALSE
Interleukin-27 signaling	Up	0.631579	0.631579	1	-0.206863	-0.41429	18.8077	FALSE
Interleukin-21 signaling	Up	0.631579	0.631579	1	-0.206863	-0.41429	18.8077	FALSE
Transferrin endocytosis and recycling	Down	0.631579	0.631579	7	-0.411996	0.00888094	-9.91358	FALSE
TRAF6 mediated NF-kB activation	Up	0.421053	0.631579	4	-0.0263547	0.100508	7.1393	FALSE
TRAF6-mediated induction of TAK1 complex within TLR4 complex	Up	0.631579	0.631579	3	-0.50596	-0.487657	0.80445	FALSE
Protein localization	Up	0.631579	0.631579	23	-0.909204	0.249158	1.69742	FALSE
Assembly and cell surface presentation of NMDA receptors	Down	0.842105	0.631579	3	-0.450122	-0.886538	-60.1993	FALSE
Activation of AMPK downstream of NMDARs	Down	0.526316	0.631579	6	-0.471257	-0.726308	-28.3103	FALSE
Suppression of apoptosis	Down	0.789474	0.631579	1	-0.46831	-0.966711	-11.7797	FALSE
Signaling by MAP2K mutants	Down	0.789474	0.631579	1	-0.46831	-0.966711	-11.7797	FALSE
Parasite infection	Down	0.526316	0.631579	16	-0.495916	-0.26691	-9.12514	FALSE
Leishmania phagocytosis	Down	0.526316	0.631579	16	-0.495916	-0.26691	-9.12514	FALSE
FCGR3A-mediated phagocytosis	Down	0.526316	0.631579	16	-0.495916	-0.26691	-9.12514	FALSE
Signaling by membrane-tethered fusions of PDGFRA or PDGFRB	Up	0.631579	0.631579	1	-0.181033	0.0798906	13.1128	FALSE
Transcriptional regulation of testis differentiation	Down	0.631579	0.631579	1	-0.73988	-0.477905	-16.633	FALSE
Inactivation of CSF3 (G-CSF) signaling	Up	0.631579	0.631579	1	-0.206863	-0.41429	18.8077	FALSE
SARS-CoV-2 activates/modulates innate and adaptive immune responses	Up	0.631579	0.631579	18	-0.195221	-0.371247	1.05351	FALSE
Negative regulation of FLT3	Up	0.631579	0.631579	1	-0.146729	0.0693768	3.75537	FALSE
Regulation of HMOX1 expression and activity	Up	0.526316	0.631579	1	-0.639413	-0.53526	7.36279	FALSE
IFNG signaling activates MAPKs	Down	0.578947	0.631579	3	-0.0649325	-0.193081	-5.58512	FALSE
IRAK2 mediated activation of TAK1 complex upon TLR7/8 or 9 stimulation	Up	0.631579	0.631579	3	-0.50596	-0.487657	0.80445	FALSE
Expression and translocation of olfactory receptors	Up	0.631579	0.631579	1	-0.302946	-0.0157205	8.31196	FALSE
Atorvastatin ADME	Up	0.631579	0.631579	1	-0.667968	-0.427649	4.15793	FALSE
Prednisone ADME	Up	0.631579	0.631579	1	-0.667968	-0.427649	4.15793	FALSE
Cobalamin (Cbl) metabolism	Up	0.526316	0.631579	3	-0.979485	-0.564704	6.59639	FALSE
Early SARS-CoV-2 Infection Events	Down	0.526316	0.631579	5	-0.511152	-0.203542	-38.9552	FALSE
NFE2L2 regulating anti-oxidant/detoxification enzymes	Down	0.631579	0.631579	2	-0.571251	-0.340246	-49.6717	FALSE
Chromatin modifications during the maternal to zygotic transition (MZT)	Down	0.789474	0.631579	9	-0.0785142	-0.895174	-41.6419	FALSE
Replacement of protamines by nucleosomes in the male pronucleus	Down	0.736842	0.631579	4	0.57942	-0.734599	-84.6508	FALSE
Signaling by the B Cell Receptor (BCR)	Down	0.947368	0.631579	16	-0.689516	-2.18457	-16.2591	FALSE
Endosomal/Vacuolar pathway	Down	0.631579	0.684211	3	-0.771391	-0.435661	-20.9785	FALSE
Mitochondrial protein import	Up	0.631579	0.684211	9	-0.700958	0.09812	0.18898	FALSE
RORA activates gene expression	Down	0.684211	0.684211	3	-0.131113	-0.0843914	-12.6776	FALSE
BMAL1:CLOCK,NPAS2 activates circadian gene expression	Down	0.789474	0.684211	7	-0.991785	-0.561273	-6.95777	FALSE
Translocation of SLC2A4 (GLUT4) to the plasma membrane	Down	0.684211	0.684211	16	-0.315649	-0.0576479	-60.1721	FALSE
Tetrahydrobiopterin (BH4) synthesis, recycling, salvage and regulation	Down	0.578947	0.684211	3	-0.398804	-0.289568	-16.4326	FALSE
DAG and IP3 signaling	Down	0.684211	0.684211	6	-0.896553	-0.895573	-11.2078	FALSE
Signaling by Activin	Up	0.736842	0.684211	5	-0.601021	-0.557074	19.7184	FALSE
Methylation	Down	0.684211	0.684211	1	-0.458734	-0.254713	-3.44675	FALSE
Mitochondrial biogenesis	Up	0.421053	0.684211	20	-0.648548	-0.12947	1.1254	FALSE
Heparan sulfate/heparin (HS-GAG) metabolism	Down	0.631579	0.684211	4	-0.744505	-0.411154	-54.4278	FALSE
Gamma carboxylation, hypusinylation, hydroxylation, and arylsulfatase activation	Up	0.684211	0.684211	12	-1.36439	-0.426098	5.70504	FALSE
Nef and signal transduction	Up	0.894737	0.684211	1	-0.776708	-0.971141	2.16209	FALSE
Collagen biosynthesis and modifying enzymes	Down	0.578947	0.684211	9	-0.719405	-0.0624175	-10.3209	FALSE
DDX58/IFIH1-mediated induction of interferon-alpha/beta	Up	0.684211	0.684211	8	-0.710122	-0.310478	0.646656	FALSE
Prolonged ERK activation events	Down	0.684211	0.684211	3	-0.44991	-0.579021	-12.1039	FALSE
Frs2-mediated activation	Down	0.684211	0.684211	2	-0.446662	-0.66195	-16.6542	FALSE
Polymerase switching on the C-strand of the telomere	Down	0.684211	0.684211	4	0.381378	0.242872	-26.0978	FALSE
Extension of Telomeres	Up	0.684211	0.684211	13	0.0441776	0.307155	5.36942	FALSE
Signalling to ERKs	Down	0.684211	0.684211	9	0.0465214	-0.305946	-11.31	FALSE
RHO GTPase Effectors	Down	0.789474	0.684211	66	0.178798	-0.204756	-23.1921	FALSE
Metabolism of water-soluble vitamins and cofactors	Up	0.578947	0.684211	23	-1.19359	0.0473928	2.2633	FALSE
A tetrasaccharide linker sequence is required for GAG synthesis	Down	0.631579	0.684211	4	-0.744505	-0.411154	-54.4278	FALSE
HS-GAG biosynthesis	Down	0.578947	0.684211	3	-0.738312	-0.510289	-70.1978	FALSE
HS-GAG degradation	Down	0.578947	0.684211	3	-0.738312	-0.510289	-70.1978	FALSE
Synthesis of 5-eicosatetraenoic acids	Down	0.578947	0.684211	2	-1.10653	-0.747401	-48.541	FALSE
Synthesis of 12-eicosatetraenoic acid derivatives	Down	0.578947	0.684211	2	-1.10653	-0.747401	-48.541	FALSE
Phosphate bond hydrolysis by NUDT proteins	Up	0.473684	0.684211	1	-0.392637	-0.114495	2.74119	FALSE
Activation of gene expression by SREBF (SREBP)	Down	0.789474	0.684211	5	-0.446178	-0.193019	-18.917	FALSE
Peptide hormone metabolism	Down	0.684211	0.684211	11	-0.553483	0.127866	-0.947461	FALSE
Nuclear Envelope Breakdown	Up	0.789474	0.684211	11	-0.397099	-0.771472	6.34551	FALSE
RMTs methylate histone arginines	Down	0.684211	0.684211	6	-0.28832	-0.517634	-41.1072	FALSE
SUMOylation of transcription factors	Down	0.684211	0.684211	2	-0.533821	-0.338693	-1.23128	FALSE
Nuclear Pore Complex (NPC) Disassembly	Up	0.578947	0.684211	9	0.126668	-0.408159	3.27684	FALSE
Defective MTRR causes HMAE	Down	0.684211	0.684211	1	-0.458734	-0.254713	-3.44675	FALSE
Defective MTR causes HMAG	Down	0.684211	0.684211	1	-0.458734	-0.254713	-3.44675	FALSE
Regulation of HSF1-mediated heat shock response	Down	0.684211	0.684211	21	-0.160799	-0.00743107	-1.31412	FALSE
Cellular response to heat stress	Down	0.684211	0.684211	24	-0.0301891	0.184991	-1.9665	FALSE
Notch-HLH transcription pathway	Down	0.578947	0.684211	6	-0.429237	-0.453804	-3.57703	FALSE
Defective B4GALT7 causes EDS, progeroid type	Down	0.578947	0.684211	3	-0.738312	-0.510289	-70.1978	FALSE
Defective B3GAT3 causes JDSSDHD	Down	0.578947	0.684211	3	-0.738312	-0.510289	-70.1978	FALSE
Defective EXT2 causes exostoses 2	Down	0.578947	0.684211	3	-0.738312	-0.510289	-70.1978	FALSE
Defective EXT1 causes exostoses 1, TRPS2 and CHDS	Down	0.578947	0.684211	3	-0.738312	-0.510289	-70.1978	FALSE
Diseases of glycosylation	Down	0.578947	0.684211	21	0.0040192	0.898563	-13.1405	FALSE
Nuclear Receptor transcription pathway	Up	0.631579	0.684211	4	-0.286403	-0.0129495	9.14908	FALSE
GPCR downstream signalling	Up	0.631579	0.684211	61	-0.234643	0.293588	2.77173	FALSE
Acetylcholine regulates insulin secretion	Down	0.684211	0.684211	3	-0.00142702	0.258807	-8.38044	FALSE
Circadian Clock	Down	0.684211	0.684211	13	-1.09316	-0.737933	-5.11945	FALSE
Arachidonate production from DAG	Down	0.631579	0.684211	2	-1.0425	-0.661501	-5.04935	FALSE
GP1b-IX-V activation signalling	Up	0.684211	0.684211	3	-0.411569	-0.132282	6.94681	FALSE
Proton-coupled monocarboxylate transport	Down	0.631579	0.684211	2	-0.775283	-0.447585	-58.7122	FALSE
Fatty Acids bound to GPR40 (FFAR1) regulate insulin secretion	Down	0.684211	0.684211	3	-0.00142702	0.258807	-8.38044	FALSE
VEGFA-VEGFR2 Pathway	Up	0.684211	0.684211	25	-0.619095	-0.584841	0.0796756	FALSE
Defective B3GALT6 causes EDSP2 and SEMDJL1	Down	0.578947	0.684211	3	-0.738312	-0.510289	-70.1978	FALSE
Localization of the PINCH-ILK-PARVIN complex to focal adhesions	Down	0.684211	0.684211	1	-0.611979	-0.377926	-20.2143	FALSE
MAPK targets/ Nuclear events mediated by MAP kinases	Down	0.789474	0.684211	11	-0.10324	-1.27393	-8.67509	FALSE
RA biosynthesis pathway	Down	0.684211	0.684211	3	-0.878702	-0.4388	-89.7348	FALSE
Metabolism of lipids	Down	0.421053	0.684211	116	-0.907398	1.59683	-6.27029	FALSE
Defective OPLAH causes OPLAHD	Down	0.684211	0.684211	1	-0.265496	-0.00836407	-14.3732	FALSE
Activation of SMO	Down	0.578947	0.684211	3	-1.07564	-0.676825	-2.8429	FALSE
RHO GTPases Activate WASPs and WAVEs	Down	0.578947	0.684211	11	-0.0394417	0.149278	-11.4993	FALSE
Defective ABCD4 causes MAHCJ	Down	0.578947	0.684211	1	-0.955673	-0.698676	-2.00109	FALSE
Sensing of DNA Double Strand Breaks	Down	0.684211	0.684211	1	-0.637741	-0.560895	-5.35359	FALSE
Recruitment and ATM-mediated phosphorylation of repair and signaling proteins at DNA double strand breaks	Down	0.789474	0.684211	12	-0.319008	-0.906436	-30.9883	FALSE
DNA Double Strand Break Response	Down	0.789474	0.684211	12	-0.319008	-0.906436	-30.9883	FALSE
Post-translational protein modification	Down	0.473684	0.684211	242	-0.05762	2.12534	-7.36934	FALSE
Deposition of new CENPA-containing nucleosomes at the centromere	Down	0.789474	0.684211	11	-0.0148622	-0.848306	-38.4159	FALSE
Fanconi Anemia Pathway	Down	0.473684	0.684211	7	-0.879616	-0.175865	-3.64071	FALSE
G2 Phase	Down	0.684211	0.684211	1	-0.870099	-0.753569	-2.63947	FALSE
DNA replication initiation	Up	0.684211	0.684211	1	-0.46154	-0.302917	11.5636	FALSE
Polymerase switching	Down	0.684211	0.684211	4	0.381378	0.242872	-26.0978	FALSE
Leading Strand Synthesis	Down	0.684211	0.684211	4	0.381378	0.242872	-26.0978	FALSE
G1/S DNA Damage Checkpoints	Down	0.894737	0.684211	10	0.177313	-1.12802	-22.2882	FALSE
Mitotic Spindle Checkpoint	Down	0.789474	0.684211	23	0.316087	-0.147432	-0.822527	FALSE
Pyruvate metabolism	Up	0.684211	0.684211	6	-0.66295	-0.224706	39.2391	FALSE
Citric acid cycle (TCA cycle)	Down	0.578947	0.684211	5	-0.43561	0.125191	-27.0457	FALSE
DNA Repair	Down	0.684211	0.684211	57	-0.267786	0.210997	-9.31013	FALSE
Ketone body metabolism	Down	0.684211	0.684211	2	-0.786114	-0.385316	-2.74821	FALSE
Purine catabolism	Up	0.473684	0.684211	1	-0.392637	-0.114495	2.74119	FALSE
RNA Polymerase III Transcription Initiation	Up	0.631579	0.684211	11	-0.579121	0.256466	6.93293	FALSE
RNA Polymerase III Transcription Initiation From Type 1 Promoter	Up	0.684211	0.684211	9	-0.293633	0.449861	6.25059	FALSE
Synthesis of Ketone Bodies	Down	0.684211	0.684211	1	-0.534074	-0.250754	-2.61604	FALSE
mitochondrial fatty acid beta-oxidation of saturated fatty acids	Down	0.578947	0.684211	1	-1.09458	-0.82516	-1.78694	FALSE
Beta oxidation of decanoyl-CoA to octanoyl-CoA-CoA	Down	0.578947	0.684211	1	-1.09458	-0.82516	-1.78694	FALSE
Beta oxidation of octanoyl-CoA to hexanoyl-CoA	Down	0.578947	0.684211	1	-1.09458	-0.82516	-1.78694	FALSE
Nucleosome assembly	Down	0.789474	0.684211	11	-0.0148622	-0.848306	-38.4159	FALSE
MET activates RAP1 and RAC1	Down	0.578947	0.684211	3	-0.833996	-0.560643	-7.53103	FALSE
Collagen chain trimerization	Down	0.684211	0.684211	7	-0.44984	0.133968	-3.98192	FALSE
Regulation of PTEN localization	Up	0.684211	0.684211	2	-0.681185	-0.399333	4.65773	FALSE
Mitochondrial calcium ion transport	Down	0.684211	0.684211	3	-0.341576	0.143936	-10.6024	FALSE
Plasma lipoprotein clearance	Down	0.631579	0.684211	6	-0.19819	0.435955	-6.15284	FALSE
Metabolism of cofactors	Down	0.684211	0.684211	4	-0.22335	-0.0491846	-33.3724	FALSE
Signaling by Receptor Tyrosine Kinases	Down	0.526316	0.684211	101	-0.123309	0.396992	-4.88916	FALSE
Extra-nuclear estrogen signaling	Up	0.684211	0.684211	20	-0.00954616	-0.307248	6.89918	FALSE
Activated NTRK2 signals through FYN	Up	0.894737	0.684211	1	-0.776708	-0.971141	2.16209	FALSE
NTRK2 activates RAC1	Up	0.894737	0.684211	1	-0.776708	-0.971141	2.16209	FALSE
FOXO-mediated transcription	Down	0.684211	0.684211	10	-0.814312	-0.815779	-59.3619	FALSE
Diseases of Cellular Senescence	Down	0.684211	0.684211	1	-0.447767	-0.2798	-10.961	FALSE
Evasion of Oncogene Induced Senescence Due to p16INK4A Defects	Down	0.684211	0.684211	1	-0.447767	-0.2798	-10.961	FALSE
Evasion of Oncogene Induced Senescence Due to Defective p16INK4A binding to CDK4 and CDK6	Down	0.684211	0.684211	1	-0.447767	-0.2798	-10.961	FALSE
Evasion of Oxidative Stress Induced Senescence Due to p16INK4A Defects	Down	0.684211	0.684211	1	-0.447767	-0.2798	-10.961	FALSE
Evasion of Oxidative Stress Induced Senescence Due to Defective p16INK4A binding to CDK4 and CDK6	Down	0.684211	0.684211	1	-0.447767	-0.2798	-10.961	FALSE
Diseases of cellular response to stress	Down	0.684211	0.684211	1	-0.447767	-0.2798	-10.961	FALSE
Maturation of nucleoprotein	Down	0.684211	0.684211	2	-0.0440457	0.255268	-13.5035	FALSE
Aberrant regulation of mitotic exit in cancer due to RB1 defects	Down	0.684211	0.684211	4	-0.407155	-0.409642	-2.44008	FALSE
SARS-CoV-1 activates/modulates innate immune responses	Down	0.684211	0.684211	4	-0.928577	-0.644103	-2.34276	FALSE
SARS-CoV-2 Infection	Down	0.578947	0.684211	46	0.00947628	0.436826	-19.7224	FALSE
Attachment and Entry	Down	0.578947	0.684211	3	-0.738312	-0.510289	-70.1978	FALSE
Maturation of nucleoprotein	Down	0.684211	0.684211	2	-0.0440457	0.255268	-13.5035	FALSE
FLT3 signaling through SRC family kinases	Up	0.894737	0.684211	1	-0.776708	-0.971141	2.16209	FALSE
Sensory Perception	Down	0.684211	0.684211	18	-0.813121	-0.183571	-34.9706	FALSE
Nuclear events stimulated by ALK signaling in cancer	Up	0.684211	0.684211	6	-0.381105	-0.622199	4.89826	FALSE
Reactions specific to the complex N-glycan synthesis pathway	Up	0.684211	0.684211	5	-0.471853	0.0124356	2.77016	FALSE
Retinoid metabolism and transport	Down	0.684211	0.684211	4	-0.723131	-0.428584	-117.387	FALSE
Uptake of dietary cobalamins into enterocytes	Down	0.578947	0.684211	1	-0.955673	-0.698676	-2.00109	FALSE
Epithelial-Mesenchymal Transition (EMT) during gastrulation	Down	0.684211	0.684211	2	-0.356099	-0.193311	-63.0871	FALSE
Formation of definitive endoderm	Up	0.684211	0.684211	3	-0.840193	-0.829302	29.2557	FALSE
Viral Infection Pathways	Down	0.473684	0.684211	114	0.20934	0.131454	-11.3827	FALSE
PKR-mediated signaling	Down	0.684211	0.684211	13	-0.0360598	-0.439878	-24.1649	FALSE
Translesion synthesis by Y family DNA polymerases bypasses lesions on DNA template	Down	0.736842	0.736842	9	-0.343907	-0.0464164	-8.83384	FALSE
Displacement of DNA glycosylase by APEX1	Up	0.631579	0.736842	4	-0.416918	0.0753446	5.98524	FALSE
Resolution of AP sites via the single-nucleotide replacement pathway	Up	0.736842	0.736842	2	-0.583741	-0.227839	21.7499	FALSE
Neurotransmitter uptake and metabolism In glial cells	Up	0.631579	0.736842	1	-0.701305	-0.451862	2.95673	FALSE
Prolactin receptor signaling	Down	0.842105	0.736842	2	-1.08265	-1.41574	-4.22234	FALSE
Downregulation of ERBB4 signaling	Up	0.631579	0.736842	2	-0.942825	-0.646135	10.3781	FALSE
Cytokine Signaling in Immune system	Down	0.631579	0.736842	134	-0.167333	0.188366	-8.50455	FALSE
Hydrolysis of LPE	Up	0.526316	0.736842	1	-0.42876	-0.154907	13.494	FALSE
Synthesis of PI	Down	0.736842	0.736842	3	-0.46157	-0.0430506	-10.0609	FALSE
Peptide chain elongation	Up	0.736842	0.736842	9	-0.280972	-0.205178	74.3435	FALSE
Gap junction trafficking and regulation	Down	0.736842	0.736842	5	-0.830875	-0.807916	-37.1738	FALSE
Glycosaminoglycan metabolism	Down	0.736842	0.736842	18	-1.03171	-0.0775072	-18.1928	FALSE
Respiratory electron transport, ATP synthesis by chemiosmotic coupling, and heat production by uncoupling proteins.	Down	0.736842	0.736842	13	-1.08053	-0.155258	-22.0798	FALSE
MyD88:MAL(TIRAP) cascade initiated on plasma membrane	Down	0.631579	0.736842	27	-0.312959	-0.985147	-3.75229	FALSE
MyD88-independent TLR4 cascade	Down	0.842105	0.736842	23	-0.789398	-1.63175	-8.00978	FALSE
mTORC1-mediated signalling	Up	0.736842	0.736842	2	-0.747648	-0.49049	34.4294	FALSE
Toll Like Receptor 9 (TLR9) Cascade	Down	0.736842	0.736842	25	-0.488881	-1.2463	-3.36348	FALSE
Toll Like Receptor 10 (TLR10) Cascade	Down	0.631579	0.736842	24	-0.355843	-1.14651	-2.84717	FALSE
Toll Like Receptor 3 (TLR3) Cascade	Down	0.842105	0.736842	23	-0.789398	-1.63175	-8.00978	FALSE
Toll Like Receptor 5 (TLR5) Cascade	Down	0.631579	0.736842	24	-0.355843	-1.14651	-2.84717	FALSE
Toll Like Receptor TLR1:TLR2 Cascade	Up	0.631579	0.736842	28	-0.290312	-0.934433	5.99375	FALSE
Toll Like Receptor 7/8 (TLR7/8) Cascade	Down	0.736842	0.736842	25	-0.488881	-1.2463	-3.36348	FALSE
Toll Like Receptor TLR6:TLR2 Cascade	Down	0.631579	0.736842	27	-0.312959	-0.985147	-3.75229	FALSE
Toll Like Receptor 2 (TLR2) Cascade	Up	0.631579	0.736842	28	-0.290312	-0.934433	5.99375	FALSE
Gap junction trafficking	Down	0.736842	0.736842	5	-0.830875	-0.807916	-37.1738	FALSE
Gap junction degradation	Down	0.631579	0.736842	2	-0.56901	-0.238624	-0.568519	FALSE
Pre-NOTCH Transcription and Translation	Down	0.842105	0.736842	16	-0.425147	-1.1673	-19.6448	FALSE
Pre-NOTCH Expression and Processing	Down	0.842105	0.736842	17	-0.545197	-1.20687	-17.1857	FALSE
Viral mRNA Translation	Up	0.736842	0.736842	9	-0.280972	-0.205178	74.3435	FALSE
VEGF ligand-receptor interactions	Up	0.736842	0.736842	1	-0.808734	-0.541763	7.29879	FALSE
VEGF binds to VEGFR leading to receptor dimerization	Up	0.736842	0.736842	1	-0.808734	-0.541763	7.29879	FALSE
Formation of annular gap junctions	Up	0.631579	0.736842	1	-0.850306	-0.57917	3.54622	FALSE
Pregnenolone biosynthesis	Down	0.631579	0.736842	1	-0.840907	-0.569914	-134.862	FALSE
Signaling by BMP	Up	0.526316	0.736842	4	-1.30965	-0.801748	15.5516	FALSE
CS/DS degradation	Down	0.736842	0.736842	3	-0.879278	-0.496446	-11.9228	FALSE
Calcineurin activates NFAT	Down	0.526316	0.736842	3	-0.433386	-0.379995	-6.85575	FALSE
Astrocytic Glutamate-Glutamine Uptake And Metabolism	Up	0.631579	0.736842	1	-0.701305	-0.451862	2.95673	FALSE
Glutamate Neurotransmitter Release Cycle	Up	0.736842	0.736842	4	-1.16546	-0.746275	1.33808	FALSE
Basigin interactions	Down	0.736842	0.736842	5	-1.48862	-0.933732	-21.8364	FALSE
Hyaluronan uptake and degradation	Down	0.631579	0.736842	2	-0.0960682	0.19324	-17.3013	FALSE
TRIF-mediated programmed cell death	Down	0.736842	0.736842	1	-0.70114	-0.614727	-15.755	FALSE
ECM proteoglycans	Down	0.736842	0.736842	12	-0.52917	0.138705	-3.20818	FALSE
Defective MMADHC causes MMAHCD	Up	0.736842	0.736842	2	-0.875245	-0.511509	11.618	FALSE
Negative regulation of TCF-dependent signaling by WNT ligand antagonists	Up	0.736842	0.736842	4	0.0298418	0.536437	5.88769	FALSE
Diseases associated with N-glycosylation of proteins	Up	0.736842	0.736842	3	-0.528144	-0.20574	2.74882	FALSE
P2Y receptors	Up	0.631579	0.736842	1	-0.563521	-0.300992	3.64334	FALSE
Nucleotide-like (purinergic) receptors	Up	0.631579	0.736842	1	-0.563521	-0.300992	3.64334	FALSE
Reduction of cytosolic Ca++ levels	Up	0.736842	0.736842	4	-0.0787532	0.0952589	15.9672	FALSE
Platelet calcium homeostasis	Up	0.736842	0.736842	4	-0.0787532	0.0952589	15.9672	FALSE
Calcitonin-like ligand receptors	Up	0.631579	0.736842	1	-0.546432	-0.284212	17.0213	FALSE
Ras activation upon Ca2+ influx through NMDA receptor	Down	0.842105	0.736842	3	-0.380279	-1.1497	-9.20037	FALSE
Signal transduction by L1	Down	0.842105	0.736842	2	-0.651913	-1.02729	-8.38321	FALSE
Cell-extracellular matrix interactions	Up	0.736842	0.736842	4	-0.775559	-0.27837	12.9592	FALSE
Transcriptional regulation of pluripotent stem cells	Up	0.631579	0.736842	9	-1.08262	-0.520489	14.7789	FALSE
Defective ALG3 causes CDG-1d	Up	0.736842	0.736842	1	-0.565872	-0.44435	17.4756	FALSE
Diseases of Immune System	Down	0.631579	0.736842	6	-0.45447	-0.342211	-8.01109	FALSE
Diseases associated with the TLR signaling cascade	Down	0.631579	0.736842	6	-0.45447	-0.342211	-8.01109	FALSE
TICAM1 deficiency - HSE	Down	0.736842	0.736842	1	-0.70114	-0.614727	-15.755	FALSE
TRAF3 deficiency - HSE	Down	0.736842	0.736842	1	-0.70114	-0.614727	-15.755	FALSE
Defective SLC1A3 causes episodic ataxia 6 (EA6)	Up	0.631579	0.736842	1	-0.701305	-0.451862	2.95673	FALSE
Fructose metabolism	Down	0.631579	0.736842	1	-0.840907	-0.569914	-134.862	FALSE
Fructose biosynthesis	Down	0.631579	0.736842	1	-0.840907	-0.569914	-134.862	FALSE
MAP3K8 (TPL2)-dependent MAPK1/3 activation	Down	0.842105	0.736842	2	-1.08265	-1.41574	-4.22234	FALSE
Respiratory electron transport	Down	0.736842	0.736842	13	-1.08053	-0.155258	-22.0798	FALSE
Interleukin-6 family signaling	Up	0.736842	0.736842	5	-0.738837	-0.438564	4.96799	FALSE
Translation initiation complex formation	Up	0.631579	0.736842	8	-0.6528	-0.278428	41.5852	FALSE
Activation of the mRNA upon binding of the cap-binding complex and eIFs, and subsequent binding to 43S	Up	0.631579	0.736842	8	-0.6528	-0.278428	41.5852	FALSE
RNA Polymerase III Chain Elongation	Up	0.736842	0.736842	6	-0.692197	-0.111682	10.0556	FALSE
DNA Damage Bypass	Down	0.736842	0.736842	10	-0.248116	0.118656	-9.31871	FALSE
Abasic sugar-phosphate removal via the single-nucleotide replacement pathway	Up	0.736842	0.736842	2	-0.583741	-0.227839	21.7499	FALSE
RNA Polymerase III Transcription Termination	Up	0.736842	0.736842	7	-0.859964	-0.215358	10.0096	FALSE
RNA Polymerase III Transcription Initiation From Type 3 Promoter	Up	0.736842	0.736842	8	-0.967095	-0.273136	10.0425	FALSE
Clathrin-mediated endocytosis	Down	0.631579	0.736842	27	-0.580822	0.428471	-9.0324	FALSE
Invadopodia formation	Down	0.736842	0.736842	1	-0.636933	-0.365056	-8.26859	FALSE
RUNX3 regulates p14-ARF	Up	0.631579	0.736842	4	-0.200075	-0.00592121	23.4517	FALSE
Glycogen metabolism	Up	0.631579	0.736842	3	-0.26689	-0.145157	2.35822	FALSE
Interleukin-15 signaling	Up	0.736842	0.736842	2	-0.592775	-0.666543	12.6669	FALSE
Signaling by NTRK2 (TRKB)	Down	0.842105	0.736842	3	-0.805652	-1.34077	-3.32824	FALSE
TLR3-mediated TICAM1-dependent programmed cell death	Down	0.736842	0.736842	1	-0.70114	-0.614727	-15.755	FALSE
TICAM1-dependent activation of IRF3/IRF7	Down	0.736842	0.736842	1	-0.70114	-0.614727	-15.755	FALSE
Interleukin-23 signaling	Down	0.631579	0.736842	2	-0.246272	-0.295027	-21.9979	FALSE
Loss of phosphorylation of MECP2 at T308	Down	0.736842	0.736842	2	-0.66735	-0.765589	-2.32129	FALSE
Signaling by NTRK3 (TRKC)	Up	0.736842	0.736842	3	-0.468157	-0.771791	2.31448	FALSE
Nonsense-Mediated Decay (NMD)	Up	0.736842	0.736842	16	-0.0736993	0.024786	46.5915	FALSE
Activation of IRF3, IRF7 mediated by TBK1, IKBKE	Down	0.736842	0.736842	1	-0.70114	-0.614727	-15.755	FALSE
TRIF(TICAM1)-mediated TLR4 signaling	Down	0.842105	0.736842	23	-0.789398	-1.63175	-8.00978	FALSE
FLT3 Signaling	Down	0.736842	0.736842	5	-0.898091	-1.22516	-1.25038	FALSE
Insertion of tail-anchored proteins into the endoplasmic reticulum membrane	Up	0.736842	0.736842	5	-0.444317	-0.0280629	7.29295	FALSE
Lipophagy	Up	0.736842	0.736842	4	-1.0294	-0.743964	4.46481	FALSE
Late endosomal microautophagy	Up	0.736842	0.736842	4	-1.43501	-1.06011	2.60316	FALSE
Protein hydroxylation	Up	0.736842	0.736842	4	-1.13341	-0.591695	15.1372	FALSE
STAT5 Activation	Up	0.736842	0.736842	1	-0.631447	-0.528344	6.52615	FALSE
N-glycan trimming and elongation in the cis-Golgi	Up	0.736842	0.736842	2	-1.04584	-0.667072	1.967	FALSE
Leishmania infection	Down	0.736842	0.736842	34	-0.505535	-0.40925	-9.95187	FALSE
Anti-inflammatory response favouring Leishmania parasite infection	Down	0.842105	0.736842	16	-0.693963	-0.894955	-9.86327	FALSE
Leishmania parasite growth and survival	Down	0.842105	0.736842	16	-0.693963	-0.894955	-9.86327	FALSE
Pexophagy	Up	0.631579	0.736842	2	-0.43925	-0.169804	21.8115	FALSE
Sealing of the nuclear envelope (NE) by ESCRT-III	Down	0.736842	0.736842	4	-0.677305	-0.780045	-46.2536	FALSE
Signaling by CSF3 (G-CSF)	Up	0.736842	0.736842	2	-0.592775	-0.666543	12.6669	FALSE
Diseases of mitotic cell cycle	Up	0.631579	0.736842	11	-0.290215	-0.137885	5.77317	FALSE
FLT3 signaling in disease	Down	0.947368	0.736842	2	-0.133232	-0.734467	-3.95872	FALSE
RND2 GTPase cycle	Up	0.631579	0.736842	11	-0.0767745	0.642063	4.1698	FALSE
STAT5 activation downstream of FLT3 ITD mutants	Up	0.736842	0.736842	1	-0.631447	-0.528344	6.52615	FALSE
Signaling by FLT3 fusion proteins	Down	0.947368	0.736842	2	-0.133232	-0.734467	-3.95872	FALSE
Signaling by FLT3 ITD and TKD mutants	Down	0.947368	0.736842	2	-0.133232	-0.734467	-3.95872	FALSE
SARS-CoV-2-host interactions	Down	0.736842	0.736842	29	-0.34809	-0.244008	-16.2723	FALSE
Azathioprine ADME	Up	0.631579	0.736842	4	-0.858866	-0.332339	5.90023	FALSE
TRAF6 mediated IRF7 activation in TLR7/8 or 9 signaling	Down	0.736842	0.736842	2	-0.42861	-0.464711	-6.98745	FALSE
TRAF6 mediated induction of NFkB and MAP kinases upon TLR7/8 or 9 activation	Down	0.736842	0.736842	25	-0.488881	-1.2463	-3.36348	FALSE
MyD88 dependent cascade initiated on endosome	Down	0.736842	0.736842	25	-0.488881	-1.2463	-3.36348	FALSE
MyD88 cascade initiated on plasma membrane	Down	0.631579	0.736842	24	-0.355843	-1.14651	-2.84717	FALSE
Nonsense Mediated Decay (NMD) enhanced by the Exon Junction Complex (EJC)	Up	0.736842	0.736842	16	-0.0736993	0.024786	46.5915	FALSE
Regulation of CDH11 mRNA translation by microRNAs	Up	0.736842	0.736842	4	-0.591362	-0.525112	3.50803	FALSE
Regulation of NPAS4 mRNA translation	Up	0.736842	0.736842	4	-0.591362	-0.525112	3.50803	FALSE
Zygotic genome activation (ZGA)	Down	0.631579	0.736842	3	-0.652065	-0.263163	-30.5401	FALSE
Parasitic Infection Pathways	Down	0.736842	0.736842	34	-0.505535	-0.40925	-9.95187	FALSE
Formation of apoptosome	Down	0.894737	0.789474	5	-0.972705	-0.863176	-5.72405	FALSE
PKA-mediated phosphorylation of CREB	Down	0.578947	0.789474	4	-0.541131	-0.588017	-7.22025	FALSE
Calmodulin induced events	Down	0.684211	0.789474	5	-0.606092	-0.675222	-6.75673	FALSE
Ca-dependent events	Down	0.684211	0.789474	5	-0.606092	-0.675222	-6.75673	FALSE
CaM pathway	Down	0.684211	0.789474	5	-0.606092	-0.675222	-6.75673	FALSE
G-protein mediated events	Down	0.684211	0.789474	9	-0.732856	-0.58181	-10.2654	FALSE
PLC beta mediated events	Down	0.684211	0.789474	9	-0.732856	-0.58181	-10.2654	FALSE
Antiviral mechanism by IFN-stimulated genes	Down	0.842105	0.789474	32	-0.386233	-0.74915	-4.001	FALSE
Apoptosis induced DNA fragmentation	Down	0.789474	0.789474	2	-0.107675	-0.277042	-40.2521	FALSE
Common Pathway of Fibrin Clot Formation	Up	0.736842	0.789474	1	-0.661832	-0.554728	6.61937	FALSE
Inositol phosphate metabolism	Down	0.684211	0.789474	10	-0.880594	-0.24067	-4.40848	FALSE
Budding and maturation of HIV virion	Down	0.789474	0.789474	2	-1.21665	-0.898086	-1.07059	FALSE
PKA activation	Down	0.684211	0.789474	3	-0.656103	-0.789136	-5.97186	FALSE
Phosphorylation of the APC/C	Up	0.789474	0.789474	3	-0.442602	-0.41593	10.0255	FALSE
GAB1 signalosome	Down	0.789474	0.789474	3	-0.741249	-0.599803	-14.837	FALSE
EGFR downregulation	Down	0.736842	0.789474	8	-1.09468	-0.716767	-4.82056	FALSE
Organelle biogenesis and maintenance	Down	0.789474	0.789474	53	-1.62234	-0.649919	-6.11104	FALSE
Synthesis of IP2, IP, and Ins in the cytosol	Down	0.789474	0.789474	2	-1.03018	-0.63248	-1.08037	FALSE
Signaling by VEGF	Up	0.789474	0.789474	27	-0.816092	-0.683915	0.241101	FALSE
Cobalamin (Cbl, vitamin B12) transport and metabolism	Up	0.684211	0.789474	5	-1.55612	-1.01315	2.46491	FALSE
Metabolism of folate and pterines	Up	0.473684	0.789474	2	-0.331425	0.0375685	3.49119	FALSE
Metabolism of vitamins and cofactors	Down	0.684211	0.789474	31	-1.42186	-0.176731	-17.1633	FALSE
Nicotinamide salvaging	Up	0.789474	0.789474	4	-0.505624	-0.0344993	2.72132	FALSE
AKT phosphorylates targets in the cytosol	Down	0.789474	0.789474	4	-0.890934	-0.62003	-6.20019	FALSE
Membrane Trafficking	Down	0.368421	0.789474	129	-0.169376	2.10774	-25.6786	FALSE
NADE modulates death signalling	Down	0.789474	0.789474	3	-0.39538	-0.0898497	-7.34411	FALSE
EGFR interacts with phospholipase C-gamma	Down	0.789474	0.789474	2	-0.475106	-0.467372	-12.1484	FALSE
Hyaluronan biosynthesis and export	Up	0.789474	0.789474	1	-0.945571	-0.679281	3.298	FALSE
Transcriptional activation of mitochondrial biogenesis	Down	0.631579	0.789474	14	-0.501874	0.0733959	-0.319553	FALSE
Synthesis of Prostaglandins (PG) and Thromboxanes (TX)	Down	0.684211	0.789474	4	-0.67719	-0.182093	-54.663	FALSE
Binding and Uptake of Ligands by Scavenger Receptors	Down	0.578947	0.789474	5	0.0715702	0.564854	-324.026	FALSE
Cellular responses to stress	Down	0.789474	0.789474	137	-0.33372	-0.0667557	-13.1932	FALSE
Cellular Senescence	Down	0.684211	0.789474	36	-0.350012	-0.937218	-16.0121	FALSE
Nuclear Envelope (NE) Reassembly	Down	0.789474	0.789474	13	-0.257513	-1.0186	-13.2111	FALSE
Regulation of innate immune responses to cytosolic DNA	Down	0.684211	0.789474	4	-0.339085	0.156011	-3.43683	FALSE
Loss of Nlp from mitotic centrosomes	Down	0.789474	0.789474	14	-0.928749	-0.62156	-10.4736	FALSE
Recruitment of mitotic centrosome proteins and complexes	Down	0.789474	0.789474	17	-0.907214	-0.443686	-10.3319	FALSE
Loss of proteins required for interphase microtubule organization from the centrosome	Down	0.789474	0.789474	14	-0.928749	-0.62156	-10.4736	FALSE
Centrosome maturation	Down	0.789474	0.789474	17	-0.907214	-0.443686	-10.3319	FALSE
ATF6 (ATF6-alpha) activates chaperones	Down	0.789474	0.789474	3	-0.147124	0.197616	-104.58	FALSE
ATF6 (ATF6-alpha) activates chaperone genes	Down	0.789474	0.789474	3	-0.147124	0.197616	-104.58	FALSE
CRMPs in Sema3A signaling	Down	0.578947	0.789474	3	-0.963793	-0.797291	-2.57417	FALSE
Free fatty acids regulate insulin secretion	Down	0.789474	0.789474	4	-0.420025	-0.0609088	-8.9797	FALSE
Intracellular metabolism of fatty acids regulates insulin secretion	Down	0.789474	0.789474	1	-0.837578	-0.570084	-10.7775	FALSE
Zinc efflux and compartmentalization by the SLC30 family	Down	0.684211	0.789474	1	-0.877476	-0.599315	-19.2167	FALSE
Depolymerization of the Nuclear Lamina	Up	0.789474	0.789474	1	-0.62644	-0.413401	22.943	FALSE
CREB1 phosphorylation through NMDA receptor-mediated activation of RAS signaling	Down	1	0.789474	5	-0.631377	-1.44284	-9.05184	FALSE
RSK activation	Down	0.894737	0.789474	2	-0.53255	-0.87324	-8.82905	FALSE
Synthesis of UDP-N-acetyl-glucosamine	Down	0.789474	0.789474	3	-1.02459	-0.547557	-6.72395	FALSE
Interleukin-17 signaling	Down	1	0.789474	18	-0.985648	-1.94064	-5.18409	FALSE
Other interleukin signaling	Down	0.368421	0.789474	6	-0.467598	-0.0465156	-42.3502	FALSE
MAP kinase activation	Down	0.894737	0.789474	17	-0.909594	-1.96089	-5.25181	FALSE
Defective GALNT12 causes CRCS1	Up	0.789474	0.789474	4	-0.460258	-0.0193727	16.6949	FALSE
O-linked glycosylation	Down	0.684211	0.789474	20	-1.04321	0.05971	-2.05923	FALSE
Phase 3 - rapid repolarisation	Down	0.789474	0.789474	1	-1.0219	-0.797199	-3.62808	FALSE
Anchoring of the basal body to the plasma membrane	Down	0.789474	0.789474	15	-0.786098	-0.415399	-10.89	FALSE
ARL13B-mediated ciliary trafficking of INPP5E	Down	0.789474	0.789474	1	-0.853204	-0.609845	-2.68719	FALSE
Signaling by Overexpressed Wild-Type EGFR in Cancer	Down	0.789474	0.789474	2	-0.475106	-0.467372	-12.1484	FALSE
Inhibition of Signaling by Overexpressed EGFR	Down	0.789474	0.789474	2	-0.475106	-0.467372	-12.1484	FALSE
PCNA-Dependent Long Patch Base Excision Repair	Down	0.789474	0.789474	9	-0.0205147	0.143409	-9.68951	FALSE
Vesicle-mediated transport	Down	0.473684	0.789474	133	-0.362553	1.95985	-25.1382	FALSE
RHO GTPases Activate Formins	Up	0.789474	0.789474	25	-0.0186749	-0.504186	3.01967	FALSE
TP53 Regulates Transcription of Genes Involved in G1 Cell Cycle Arrest	Down	0.526316	0.789474	5	-1.36409	-0.9137	-4.18695	FALSE
Metabolism of fat-soluble vitamins	Down	0.684211	0.789474	5	-0.740947	-0.351372	-91.352	FALSE
Intra-Golgi and retrograde Golgi-to-ER traffic	Down	0.578947	0.789474	51	-0.482535	0.964111	-9.13691	FALSE
Mitotic Prophase	Down	0.894737	0.789474	25	-0.245472	-1.3297	-19.4817	FALSE
Pentose phosphate pathway	Down	0.789474	0.789474	5	-0.120911	0.441905	-130.141	FALSE
Metabolism of carbohydrates	Down	0.789474	0.789474	47	-0.375483	0.0936961	-25.3005	FALSE
Pyruvate metabolism and Citric Acid (TCA) cycle	Up	0.473684	0.789474	11	-0.783309	-0.081553	9.10963	FALSE
Formation of the ternary complex, and subsequently, the 43S complex	Up	0.789474	0.789474	7	-0.51791	-0.172145	38.0134	FALSE
Gene expression (Transcription)	Down	0.526316	0.789474	236	-0.526313	0.831026	-7.44393	FALSE
Chk1/Chk2(Cds1) mediated inactivation of Cyclin B:Cdk1 complex	Down	0.789474	0.789474	4	-0.306688	-0.17657	-195.527	FALSE
Utilization of Ketone Bodies	Down	0.578947	0.789474	1	-0.577659	-0.294164	-2.88039	FALSE
Gastrin-CREB signalling pathway via PKC and MAPK	Down	1	0.789474	3	-0.179042	-1.00765	-10.7006	FALSE
AURKA Activation by TPX2	Down	0.789474	0.789474	14	-0.928749	-0.62156	-10.4736	FALSE
Reelin signalling pathway	Up	0.684211	0.789474	2	-1.07924	-1.07583	2.39775	FALSE
MET activates PTK2 signaling	Down	0.789474	0.789474	6	-0.76271	-0.36681	-16.1812	FALSE
MET promotes cell motility	Down	0.789474	0.789474	9	-1.10426	-0.623187	-13.2978	FALSE
Processing of SMDT1	Down	0.473684	0.789474	2	-0.258275	0.147712	-10.8723	FALSE
Cellular responses to stimuli	Down	0.789474	0.789474	137	-0.33372	-0.0667557	-13.1932	FALSE
Chylomicron clearance	Down	0.789474	0.789474	1	-0.827408	-0.588699	-5.46354	FALSE
NOTCH4 Intracellular Domain Regulates Transcription	Up	0.789474	0.789474	3	-0.507059	-0.489627	35.2123	FALSE
Biosynthesis of D-series resolvins	Down	0.789474	0.789474	2	-1.20769	-0.858436	-31.247	FALSE
Biosynthesis of E-series 18(S)-resolvins	Down	0.789474	0.789474	2	-1.20769	-0.858436	-31.247	FALSE
Biosynthesis of aspirin-triggered D-series resolvins	Down	0.789474	0.789474	2	-1.20769	-0.858436	-31.247	FALSE
Biosynthesis of E-series 18(R)-resolvins	Down	0.789474	0.789474	2	-1.20769	-0.858436	-31.247	FALSE
Interferon Signaling	Down	0.578947	0.789474	47	-0.760468	-0.593014	-8.16231	FALSE
O-linked glycosylation of mucins	Down	0.684211	0.789474	14	-0.473431	0.426573	-0.765717	FALSE
Class I peroxisomal membrane protein import	Down	0.526316	0.789474	3	-0.677611	-0.305357	-0.968988	FALSE
Chaperone Mediated Autophagy	Up	0.736842	0.789474	5	-1.28048	-0.832369	1.18783	FALSE
FOXO-mediated transcription of cell cycle genes	Up	0.789474	0.789474	5	-1.55667	-1.26327	27.1474	FALSE
NR1H2 & NR1H3 regulate gene expression to control bile acid homeostasis	Up	0.789474	0.789474	3	-0.435162	-0.382676	1.81478	FALSE
Regulation of the apoptosome activity	Down	0.894737	0.789474	5	-0.972705	-0.863176	-5.72405	FALSE
Aggrephagy	Down	0.894737	0.789474	7	-0.386787	-0.505204	-26.0626	FALSE
EML4 and NUDC in mitotic spindle formation	Down	0.789474	0.789474	27	0.0713398	-0.277794	-7.18256	FALSE
Defects of contact activation system (CAS) and kallikrein/kinin system (KKS)	Down	0.789474	0.789474	1	-0.590547	-0.361685	-48.2201	FALSE
Aberrant regulation of mitotic G1/S transition in cancer due to RB1 defects	Up	0.684211	0.789474	6	-0.767897	-0.640928	14.5535	FALSE
Defective binding of RB1 mutants to E2F1,(E2F2, E2F3)	Up	0.684211	0.789474	6	-0.767897	-0.640928	14.5535	FALSE
Defective factor IX causes hemophilia B	Down	0.789474	0.789474	1	-0.590547	-0.361685	-48.2201	FALSE
Diseases of hemostasis	Down	0.789474	0.789474	1	-0.590547	-0.361685	-48.2201	FALSE
Defective F9 activation	Down	0.789474	0.789474	1	-0.590547	-0.361685	-48.2201	FALSE
SARS-CoV Infections	Down	0.684211	0.789474	66	-0.476263	0.155548	-11.2877	FALSE
Translation of Structural Proteins	Down	0.789474	0.789474	4	-0.722099	-0.292618	-7.82537	FALSE
Cytoprotection by HMOX1	Down	0.578947	0.789474	10	-0.0264853	0.318627	-28.4259	FALSE
SARS-CoV-1 modulates host translation machinery	Up	0.789474	0.789474	3	-0.218765	-0.259771	75.3702	FALSE
SARS-CoV-2 modulates host translation machinery	Up	0.789474	0.789474	5	-0.766816	-0.565613	48.502	FALSE
NFE2L2 regulating TCA cycle genes	Down	0.684211	0.789474	2	-0.174821	0.109673	-24.873	FALSE
CaMK IV-mediated phosphorylation of CREB	Down	0.894737	0.842105	2	-0.779014	-1.04721	-6.57876	FALSE
Neurotransmitter release cycle	Up	0.631579	0.842105	5	-1.0729	-0.574566	0.340995	FALSE
RAF-independent MAPK1/3 activation	Up	0.736842	0.842105	5	-1.27505	-1.15219	7.09903	FALSE
MAPK1 (ERK2) activation	Up	0.842105	0.842105	2	-0.969038	-0.70326	4.69329	FALSE
Synthesis of PA	Down	0.842105	0.842105	8	-1.71497	-0.952684	-7.38878	FALSE
L13a-mediated translational silencing of Ceruloplasmin expression	Up	0.631579	0.842105	14	-0.617481	-0.254729	55.4044	FALSE
Keratan sulfate/keratin metabolism	Down	0.526316	0.842105	7	-0.0191273	0.602668	-10.8526	FALSE
Chondroitin sulfate biosynthesis	Down	0.736842	0.842105	2	-0.797513	-0.402514	-0.17284	FALSE
Generation of second messenger molecules	Up	0.842105	0.842105	3	-0.917413	-0.710583	0.210414	FALSE
Hyaluronan metabolism	Down	0.842105	0.842105	3	-0.624365	-0.234403	-10.4349	FALSE
Downregulation of TGF-beta receptor signaling	Up	0.842105	0.842105	7	-0.845046	-0.677432	12.3106	FALSE
NOTCH2 intracellular domain regulates transcription	Up	0.842105	0.842105	1	-1.10861	-0.866757	2.57305	FALSE
Mucopolysaccharidoses	Down	0.736842	0.842105	2	-1.29811	-0.944163	-9.31098	FALSE
Oncogene Induced Senescence	Down	0.842105	0.842105	10	-0.70034	-0.718045	-4.95976	FALSE
FCERI mediated Ca+2 mobilization	Down	0.842105	0.842105	4	-0.79574	-0.671012	-13.5077	FALSE
XBP1(S) activates chaperone genes	Down	0.842105	0.842105	9	-0.731659	-0.0873351	-17.0402	FALSE
IRE1alpha activates chaperones	Down	0.842105	0.842105	10	-0.381642	0.278338	-40.8141	FALSE
Unfolded Protein Response (UPR)	Down	0.842105	0.842105	14	-0.856127	-0.0821206	-30.8269	FALSE
Unblocking of NMDA receptors, glutamate binding and activation	Down	0.894737	0.842105	2	-0.779014	-1.04721	-6.57876	FALSE
CREB1 phosphorylation through the activation of CaMKII/CaMKK/CaMKIV cascasde	Down	0.894737	0.842105	2	-0.779014	-1.04721	-6.57876	FALSE
Regulation of cytoskeletal remodeling and cell spreading by IPP complex components	Down	0.631579	0.842105	2	-0.451301	-0.0869036	-5.37627	FALSE
Interleukin-1 processing	Up	0.842105	0.842105	2	-0.944374	-0.919936	1.29859	FALSE
JNK (c-Jun kinases) phosphorylation and activation mediated by activated human TAK1	Up	0.842105	0.842105	4	-0.731399	-0.701099	1.52467	FALSE
SUMOylation of immune response proteins	Up	0.842105	0.842105	1	-0.836557	-1.00818	9.07909	FALSE
VEGFR2 mediated cell proliferation	Down	0.789474	0.842105	4	-0.776782	-1.23048	-15.0425	FALSE
B-WICH complex positively regulates rRNA expression	Down	0.842105	0.842105	13	-0.386153	-0.901319	-25.3342	FALSE
IkBA variant leads to EDA-ID	Up	0.842105	0.842105	1	-0.836557	-1.00818	9.07909	FALSE
CLEC7A (Dectin-1) induces NFAT activation	Down	0.842105	0.842105	4	-0.79574	-0.671012	-13.5077	FALSE
CLEC7A (Dectin-1) signaling	Down	0.842105	0.842105	17	-0.440831	-1.61158	-11.6867	FALSE
RHO GTPases activate KTN1	Up	0.842105	0.842105	3	-1.07459	-0.695242	6.38778	FALSE
CLEC7A/inflammasome pathway	Up	0.842105	0.842105	1	-0.836557	-1.00818	9.07909	FALSE
MAP2K and MAPK activation	Down	0.842105	0.842105	7	-0.959711	-1.28931	-5.68396	FALSE
Inflammasomes	Up	0.842105	0.842105	1	-0.836557	-1.00818	9.07909	FALSE
Complex I biogenesis	Down	0.842105	0.842105	7	-1.53069	-0.798236	-5.04126	FALSE
Signaling by moderate kinase activity BRAF mutants	Down	0.842105	0.842105	10	-1.11363	-1.44836	-5.88841	FALSE
Signaling by high-kinase activity BRAF mutants	Down	0.842105	0.842105	7	-0.959711	-1.28931	-5.68396	FALSE
Signaling by RAS mutants	Down	0.842105	0.842105	10	-1.11363	-1.44836	-5.88841	FALSE
Paradoxical activation of RAF signaling by kinase inactive BRAF	Down	0.842105	0.842105	10	-1.11363	-1.44836	-5.88841	FALSE
TP53 Regulates Transcription of Genes Involved in Cytochrome C Release	Up	0.842105	0.842105	2	-0.862854	-0.473105	32.7132	FALSE
Transcriptional activation of p53 responsive genes	Down	0.736842	0.842105	1	-0.960776	-0.710033	-2.34018	FALSE
Transcriptional activation of cell cycle inhibitor p21	Down	0.736842	0.842105	1	-0.960776	-0.710033	-2.34018	FALSE
Glycogen breakdown (glycogenolysis)	Down	0.842105	0.842105	2	-0.462247	-0.489123	-8.58472	FALSE
mRNA Splicing - Major Pathway	Up	0.736842	0.842105	24	-1.04327	0.0942784	1.46104	FALSE
mRNA Splicing	Up	0.736842	0.842105	24	-1.04327	0.0942784	1.46104	FALSE
Processing of Capped Intron-Containing Pre-mRNA	Up	0.736842	0.842105	37	-0.11558	0.68566	1.72579	FALSE
Formation of a pool of free 40S subunits	Up	0.736842	0.842105	13	-0.508733	-0.172248	54.5442	FALSE
Eukaryotic Translation Termination	Up	0.842105	0.842105	11	-0.64238	-0.425551	63.7901	FALSE
5-Phosphoribose 1-diphosphate biosynthesis	Up	0.736842	0.842105	1	-0.9184	-0.633539	10.7361	FALSE
The NLRP3 inflammasome	Up	0.842105	0.842105	1	-0.836557	-1.00818	9.07909	FALSE
Transcriptional Regulation by VENTX	Up	0.842105	0.842105	9	-0.936167	-0.934148	14.1905	FALSE
Regulation of RUNX1 Expression and Activity	Up	0.842105	0.842105	7	-0.688577	-0.523682	16.4276	FALSE
Glutamate and glutamine metabolism	Up	0.842105	0.842105	3	-0.863024	-0.386269	5.07128	FALSE
Rab regulation of trafficking	Up	0.736842	0.842105	21	-1.30067	-0.143636	0.978384	FALSE
Interleukin-37 signaling	Up	0.631579	0.842105	6	-0.328386	-0.0450974	17.6145	FALSE
Regulation of expression of SLITs and ROBOs	Up	0.947368	0.842105	20	-0.26941	-0.975622	27.244	FALSE
Activated NTRK2 signals through CDK5	Up	0.842105	0.842105	1	-1.06175	-0.840793	2.29676	FALSE
Negative regulation of NMDA receptor-mediated neuronal transmission	Down	0.894737	0.842105	2	-0.779014	-1.04721	-6.57876	FALSE
Long-term potentiation	Down	0.894737	0.842105	2	-0.779014	-1.04721	-6.57876	FALSE
Transcriptional Regulation by NPAS4	Up	0.947368	0.842105	12	-0.593596	-0.467316	0.132213	FALSE
Amino acids regulate mTORC1	Up	0.631579	0.842105	12	-1.11152	-0.496954	9.49061	FALSE
Signaling downstream of RAS mutants	Down	0.842105	0.842105	10	-1.11363	-1.44836	-5.88841	FALSE
Signaling by RAF1 mutants	Down	0.894737	0.842105	9	-1.21362	-1.63073	-5.88281	FALSE
Cellular response to starvation	Up	0.842105	0.842105	22	-1.01504	-0.422602	33.2628	FALSE
Drug ADME	Down	0.736842	0.842105	8	-0.950016	-0.246256	-10.6984	FALSE
Nonsense Mediated Decay (NMD) independent of the Exon Junction Complex (EJC)	Up	0.842105	0.842105	12	-0.752481	-0.503291	64.0233	FALSE
Regulation of NFE2L2 gene expression	Up	0.842105	0.842105	1	-0.836557	-1.00818	9.07909	FALSE
Z-decay: degradation of maternal mRNAs by zygotically expressed factors	Up	0.842105	0.842105	2	-1.12488	-0.82656	34.097	FALSE
Translesion Synthesis by POLH	Down	0.842105	0.894737	4	-0.714516	-0.598467	-20.6057	FALSE
POLB-Dependent Long Patch Base Excision Repair	Down	0.894737	0.894737	5	-0.122217	0.251707	-0.983819	FALSE
Resolution of AP sites via the multiple-nucleotide patch replacement pathway	Down	0.894737	0.894737	10	0.00883247	0.235799	-9.77467	FALSE
The citric acid (TCA) cycle and respiratory electron transport	Down	0.894737	0.894737	24	-1.32555	-0.169478	-7.78467	FALSE
Metabolism	Down	0.631579	0.894737	296	-0.367518	2.7086	-7.12293	FALSE
Collagen formation	Down	0.894737	0.894737	14	-1.40538	-0.544645	-7.84513	FALSE
Elastic fibre formation	Up	0.894737	0.894737	9	-1.28399	-0.551015	1.09418	FALSE
The activation of arylsulfatases	Down	0.894737	0.894737	1	-1.38709	-1.13315	-1.16584	FALSE
Unwinding of DNA	Down	0.789474	0.894737	3	-1.15863	-0.762147	-8.40424	FALSE
FGFR1 ligand binding and activation	Up	0.736842	0.894737	1	-0.678698	-0.406302	10.3123	FALSE
FGFR1b ligand binding and activation	Up	0.736842	0.894737	1	-0.678698	-0.406302	10.3123	FALSE
FGFR1c ligand binding and activation	Up	0.736842	0.894737	1	-0.678698	-0.406302	10.3123	FALSE
Pre-NOTCH Processing in the Endoplasmic Reticulum	Down	0.789474	0.894737	2	-0.873986	-0.562974	-26.958	FALSE
Pre-NOTCH Processing in Golgi	Down	0.894737	0.894737	3	-1.0296	-0.636831	-10.5855	FALSE
Mineralocorticoid biosynthesis	Up	0.894737	0.894737	1	-0.821831	-0.633479	51.9696	FALSE
Nicotinate metabolism	Up	0.789474	0.894737	6	-0.946829	-0.330435	2.94527	FALSE
Assembly of collagen fibrils and other multimeric structures	Down	0.894737	0.894737	11	-1.08884	-0.328479	-3.83995	FALSE
Metabolism of amine-derived hormones	Up	0.894737	0.894737	1	-0.821831	-0.633479	51.9696	FALSE
Glycoprotein hormones	Up	0.894737	0.894737	1	-0.821831	-0.633479	51.9696	FALSE
Peptide hormone biosynthesis	Up	0.894737	0.894737	1	-0.821831	-0.633479	51.9696	FALSE
Thyroxine biosynthesis	Up	0.894737	0.894737	1	-0.821831	-0.633479	51.9696	FALSE
Synthesis of Leukotrienes (LT) and Eoxins (EX)	Down	0.789474	0.894737	1	-0.864416	-0.620624	-10.4567	FALSE
Synthesis of 15-eicosatetraenoic acid derivatives	Down	0.789474	0.894737	3	-1.61241	-1.17751	-23.4958	FALSE
MPS VI - Maroteaux-Lamy syndrome	Down	0.894737	0.894737	1	-1.38709	-1.13315	-1.16584	FALSE
Senescence-Associated Secretory Phenotype (SASP)	Down	0.894737	0.894737	15	-0.645132	-1.71544	-25.0526	FALSE
Formation of Senescence-Associated Heterochromatin Foci (SAHF)	Down	1	0.894737	1	-0.884971	-1.17536	-55.633	FALSE
Regulation of PLK1 Activity at G2/M Transition	Down	0.789474	0.894737	16	-1.25154	-1.08196	-9.69223	FALSE
Activation of NIMA Kinases NEK9, NEK6, NEK7	Up	0.736842	0.894737	4	-0.986295	-0.524748	5.50741	FALSE
Laminin interactions	Down	0.684211	0.894737	7	-1.1201	-0.559411	-9.87542	FALSE
Non-integrin membrane-ECM interactions	Down	0.789474	0.894737	11	-1.09339	-0.52431	-30.6371	FALSE
SUMO is proteolytically processed	Up	0.894737	0.894737	1	-0.969681	-0.687616	5.42551	FALSE
Processing and activation of SUMO	Up	0.894737	0.894737	1	-0.969681	-0.687616	5.42551	FALSE
Hormone ligand-binding receptors	Up	0.894737	0.894737	1	-0.821831	-0.633479	51.9696	FALSE
Recruitment of NuMA to mitotic centrosomes	Down	0.789474	0.894737	19	-0.974368	-0.695378	-18.4915	FALSE
CD28 co-stimulation	Down	0.736842	0.894737	6	-0.78848	-0.702418	-1.20074	FALSE
CD28 dependent Vav1 pathway	Down	1	0.894737	3	-0.94931	-1.01014	-2.1136	FALSE
Diseases associated with O-glycosylation of proteins	Down	0.789474	0.894737	11	-0.892867	-0.141899	-2.21189	FALSE
Netrin mediated repulsion signals	Down	0.789474	0.894737	1	-0.604691	-0.341416	-4.42299	FALSE
Regulation of insulin secretion	Down	0.894737	0.894737	13	-0.566821	-0.473831	-14.8288	FALSE
Regulation of commissural axon pathfinding by SLIT and ROBO	Down	0.736842	0.894737	2	-1.25223	-0.883422	-0.838198	FALSE
mRNA decay by 5' to 3' exoribonuclease	Down	0.684211	0.894737	2	-0.954046	-0.654241	-3.51016	FALSE
Type I hemidesmosome assembly	Down	0.894737	0.894737	4	-0.688526	-0.194534	-30.1852	FALSE
Defective ALG1 causes CDG-1k	Up	0.842105	0.894737	1	-1.09946	-0.827229	1.87021	FALSE
Defective GALNT3 causes HFTC	Up	0.894737	0.894737	4	-0.524833	-0.105658	16.2321	FALSE
Defective LFNG causes SCDO3	Down	0.789474	0.894737	2	-0.873986	-0.562974	-26.958	FALSE
Uptake and function of anthrax toxins	Down	1	0.894737	2	-1.14324	-1.29457	-3.13459	FALSE
Signaling by Retinoic Acid	Down	0.789474	0.894737	5	-0.714225	-0.34455	-51.2824	FALSE
Phase 0 - rapid depolarisation	Down	0.789474	0.894737	3	-1.12458	-1.19504	-3.64333	FALSE
Phase 2 - plateau phase	Down	0.894737	0.894737	2	-1.32091	-0.980114	-0.700273	FALSE
Cilium Assembly	Down	0.789474	0.894737	33	-1.5511	-0.722852	-10.4968	FALSE
Dectin-2 family	Up	0.894737	0.894737	4	-1.19848	-0.974639	18.7201	FALSE
Trafficking of myristoylated proteins to the cilium	Down	0.789474	0.894737	1	-1.03707	-0.751729	-4.72523	FALSE
APEX1-Independent Resolution of AP Sites via the Single Nucleotide Replacement Pathway	Up	0.894737	0.894737	2	-1.24708	-0.877296	0.743894	FALSE
RPIA deficiency: failed conversion of R5P to RU5P	Down	0.789474	0.894737	1	-0.994977	-0.724634	-13.0221	FALSE
RPIA deficiency: failed conversion of RU5P to R5P	Down	0.789474	0.894737	1	-0.994977	-0.724634	-13.0221	FALSE
Pentose phosphate pathway disease	Down	0.789474	0.894737	1	-0.994977	-0.724634	-13.0221	FALSE
Signaling by BRAF and RAF1 fusions	Down	0.894737	0.894737	13	-2.00085	-2.0539	-5.48661	FALSE
Oncogenic MAPK signaling	Down	0.789474	0.894737	16	-1.4022	-1.32412	-5.02998	FALSE
Regulation of TP53 Activity through Methylation	Down	0.894737	0.894737	4	-0.396883	-0.0820344	-0.625992	FALSE
COPI-independent Golgi-to-ER retrograde traffic	Down	0.894737	0.894737	8	-0.848481	-0.732045	-25.2365	FALSE
Base Excision Repair	Down	0.894737	0.894737	18	-0.0206628	-0.500042	-26.6056	FALSE
Resolution of Abasic Sites (AP sites)	Down	0.894737	0.894737	14	-0.466104	-0.00591197	-8.27269	FALSE
DNA Damage Reversal	Up	0.631579	0.894737	1	-1.08697	-0.798777	1.50942	FALSE
Reversal of alkylation damage by DNA dioxygenases	Up	0.631579	0.894737	1	-1.08697	-0.798777	1.50942	FALSE
RNA Polymerase III Transcription Initiation From Type 2 Promoter	Up	0.789474	0.894737	8	-0.48718	0.205214	4.54586	FALSE
mitochondrial fatty acid beta-oxidation of unsaturated fatty acids	Down	0.684211	0.894737	2	-1.07023	-0.682917	-2.98153	FALSE
Mitochondrial Fatty Acid Beta-Oxidation	Up	0.684211	0.894737	5	-1.35594	-0.790967	4.30879	FALSE
Signaling by PTK6	Up	0.894737	0.894737	11	-0.38469	-0.546611	10.2168	FALSE
PTK6 Regulates Cell Cycle	Up	1	0.894737	2	-0.959127	-0.841896	60.4293	FALSE
Phosphate bond hydrolysis by NTPDase proteins	Down	0.684211	0.894737	3	-0.406038	0.0826046	-0.42936	FALSE
Protein ubiquitination	Down	0.894737	0.894737	15	-0.860969	-0.922229	-10.5141	FALSE
Golgi-to-ER retrograde transport	Down	0.578947	0.894737	35	-0.659535	0.473556	-9.0419	FALSE
Deregulated CDK5 triggers multiple neurodegenerative pathways in Alzheimer's disease models	Down	0.789474	0.894737	8	-0.420369	0.197518	-16.7555	FALSE
Neurodegenerative Diseases	Down	0.789474	0.894737	8	-0.420369	0.197518	-16.7555	FALSE
E3 ubiquitin ligases ubiquitinate target proteins	Down	0.894737	0.894737	12	-0.508176	-0.796494	-11.7614	FALSE
Signaling by Non-Receptor Tyrosine Kinases	Up	0.894737	0.894737	11	-0.38469	-0.546611	10.2168	FALSE
Biosynthesis of DHA-derived SPMs	Down	0.894737	0.894737	3	-1.69501	-1.26817	-11.9665	FALSE
Biosynthesis of specialized proresolving mediators (SPMs)	Down	0.894737	0.894737	3	-1.69501	-1.26817	-11.9665	FALSE
Biosynthesis of EPA-derived SPMs	Down	0.894737	0.894737	3	-1.69501	-1.26817	-11.9665	FALSE
Biosynthesis of protectins	Down	0.789474	0.894737	1	-0.864416	-0.620624	-10.4567	FALSE
NR1H2 and NR1H3-mediated signaling	Up	0.736842	0.894737	7	-0.731908	-0.647468	2.78235	FALSE
NR1H3 & NR1H2 regulate gene expression linked to cholesterol transport and efflux	Up	0.736842	0.894737	7	-0.731908	-0.647468	2.78235	FALSE
TYSND1 cleaves peroxisomal proteins	Up	0.578947	0.894737	2	-0.85659	-0.492002	0.811642	FALSE
Negative regulators of DDX58/IFIH1 signaling	Down	0.789474	0.894737	4	-0.97791	-0.53959	-5.84599	FALSE
Selective autophagy	Down	0.894737	0.894737	14	-1.17591	-0.935459	-8.43334	FALSE
FCGR3A-mediated IL10 synthesis	Down	0.684211	0.894737	7	-0.924798	-0.98936	-10.8399	FALSE
SARS-CoV-1 Infection	Down	0.684211	0.894737	17	-0.556537	-0.155024	-27.2637	FALSE
Potential therapeutics for SARS	Up	0.631579	0.894737	16	-0.479912	0.0293367	3.45014	FALSE
Maturation of protein 3a	Down	0.789474	0.894737	2	-0.977156	-0.669093	-2.14729	FALSE
Aberrant regulation of mitotic cell cycle due to RB1 defects	Up	0.894737	0.894737	10	-0.852318	-0.755541	7.75607	FALSE
Maturation of protein 3a	Down	0.789474	0.894737	2	-0.977156	-0.669093	-2.14729	FALSE
Cardiogenesis	Up	0.894737	0.894737	2	-0.514947	-0.178114	3.58215	FALSE
Defective Intrinsic Pathway for Apoptosis	Down	0.789474	0.894737	8	-0.420369	0.197518	-16.7555	FALSE
Paracetamol ADME	Up	0.894737	0.894737	2	-1.36446	-0.980874	0.673312	FALSE
Drug-mediated inhibition of CDK4/CDK6 activity	Up	0.894737	0.894737	2	-0.641939	-0.474708	57.0748	FALSE
Transport of RCbl within the body	Down	0.789474	0.894737	2	-1.26083	-0.910311	-3.73232	FALSE
Termination of O-glycan biosynthesis	Up	0.894737	0.894737	4	-0.908394	-0.492372	14.9858	FALSE
Class I MHC mediated antigen processing & presentation	Down	0.736842	0.894737	76	-1.04962	0.0554378	-8.27441	FALSE
Factors involved in megakaryocyte development and platelet production	Down	0.684211	0.894737	29	-0.734363	0.121874	-7.18489	FALSE
MAPK3 (ERK1) activation	Down	0.947368	0.947368	3	-1.0616	-1.13234	-0.797719	FALSE
Cam-PDE 1 activation	Down	0.947368	0.947368	1	-0.828691	-1.14718	-8.25489	FALSE
ZBP1(DAI) mediated induction of type I IFNs	Up	0.736842	0.947368	6	-0.379383	-0.213432	0.950835	FALSE
Golgi Cisternae Pericentriolar Stack Reorganization	Down	0.947368	0.947368	4	-1.09306	-1.01363	-0.767085	FALSE
Macroautophagy	Down	0.842105	0.947368	21	-1.07591	-0.518089	-2.25301	FALSE
Triglyceride catabolism	Down	0.947368	0.947368	3	-1.14497	-0.787918	-2.0107	FALSE
Telomere Extension By Telomerase	Up	0.947368	0.947368	5	-0.974331	-0.412242	44.5402	FALSE
RIP-mediated NFkB activation via ZBP1	Up	0.947368	0.947368	5	-0.869809	-0.780773	2.71552	FALSE
Cytosolic sensors of pathogen-associated DNA	Up	0.842105	0.947368	17	-1.26953	-0.549101	3.43404	FALSE
Synthesis of IPs in the ER lumen	Up	0.947368	0.947368	1	-0.934886	-0.646878	12.0783	FALSE
p75NTR signals via NF-kB	Down	0.947368	0.947368	4	-1.06952	-0.925392	-0.887762	FALSE
p75NTR negatively regulates cell cycle via SC1	Up	0.947368	0.947368	3	-0.702287	-0.834731	20.1968	FALSE
NF-kB is activated and signals survival	Up	0.947368	0.947368	2	-1.42155	-1.36393	7.66212	FALSE
Chemokine receptors bind chemokines	Down	0.947368	0.947368	6	-0.767104	-0.151113	-32.1965	FALSE
CREB1 phosphorylation through the activation of Adenylate Cyclase	Down	0.842105	0.947368	2	-0.547689	-0.676266	-9.61016	FALSE
TAK1-dependent IKK and NF-kappa-B activation	Up	0.842105	0.947368	7	-0.891881	-0.825505	5.74201	FALSE
Ionotropic activity of kainate receptors	Down	0.947368	0.947368	1	-0.828691	-1.14718	-8.25489	FALSE
Activation of Ca-permeable Kainate Receptor	Down	0.947368	0.947368	1	-0.828691	-1.14718	-8.25489	FALSE
VEGFR2 mediated vascular permeability	Down	0.842105	0.947368	6	-0.685959	-0.607425	-14.0482	FALSE
TET1,2,3 and TDG demethylate DNA	Up	0.947368	0.947368	2	-0.992247	-0.629139	5.11484	FALSE
Cargo trafficking to the periciliary membrane	Up	0.736842	0.947368	5	-1.44099	-0.867659	6.27684	FALSE
C-type lectin receptors (CLRs)	Down	0.947368	0.947368	25	-0.861268	-1.90273	-5.44255	FALSE
RHO GTPases activate IQGAPs	Down	0.947368	0.947368	6	-1.06385	-1.36276	-39.5483	FALSE
Diseases of carbohydrate metabolism	Down	0.947368	0.947368	4	-1.31966	-0.809788	-1.84997	FALSE
Nonhomologous End-Joining (NHEJ)	Down	1	0.947368	10	-0.996314	-1.57943	-33.5846	FALSE
Interleukin-4 and Interleukin-13 signaling	Down	0.947368	0.947368	18	-0.28002	0.491147	-14.3517	FALSE
Protein-protein interactions at synapses	Up	0.736842	0.947368	8	-1.14615	-0.39146	4.08822	FALSE
VLDLR internalisation and degradation	Up	0.947368	0.947368	1	-0.976336	-0.757899	15.7902	FALSE
Synthesis of active ubiquitin: roles of E1 and E2 enzymes	Up	0.947368	0.947368	4	-1.08336	-0.68857	0.940374	FALSE
Protein methylation	Down	1	0.947368	2	-1.41032	-1.43167	-4.86668	FALSE
Triglyceride metabolism	Down	0.947368	0.947368	3	-1.14497	-0.787918	-2.0107	FALSE
Autophagy	Down	0.842105	0.947368	22	-1.04973	-0.450963	-2.35394	FALSE
Regulation of NPAS4 gene expression	Up	0.842105	0.947368	5	-0.62053	-0.478693	5.24994	FALSE
Adaptive Immune System	Down	0.842105	1	131	-0.938638	-0.0421592	-9.03461	FALSE
Intrinsic Pathway of Fibrin Clot Formation	Down	0.894737	1	2	-1.27279	-0.912017	-25.1111	FALSE
Formation of Fibrin Clot (Clotting Cascade)	Down	1	1	3	-1.42134	-1.06493	-14.5343	FALSE
Acyl chain remodelling of PG	Up	0.947368	1	1	-1.0581	-0.77543	21.0212	FALSE
Synthesis of PG	Down	1	1	2	-1.36636	-1.06816	-4.24435	FALSE
Glycerophospholipid biosynthesis	Down	0.842105	1	26	-1.58807	-0.232283	-3.75801	FALSE
Phospholipid metabolism	Down	0.842105	1	43	-1.56066	0.0281086	-2.58122	FALSE
Glutathione conjugation	Down	0.789474	1	4	-0.843232	-0.326653	-33.6545	FALSE
Mitochondrial transcription termination	Up	0.789474	1	1	-1.00665	-0.727243	2.93263	FALSE
Immune System	Down	0.421053	1	343	-0.2047	2.37387	-14.3647	FALSE
Glutathione synthesis and recycling	Down	0.789474	1	4	-0.843232	-0.326653	-33.6545	FALSE
Phosphorylation of Emi1	Down	1	1	2	-1.04251	-0.961332	-1.30711	FALSE
Synthesis of pyrophosphates in the cytosol	Down	0.684211	1	2	-0.952171	-0.548132	-2.96418	FALSE
Axonal growth inhibition (RHOA activation)	Up	1	1	1	-1.17381	-0.920703	6.24514	FALSE
Ceramide signalling	Up	1	1	1	-1.17381	-0.920703	6.24514	FALSE
p75NTR regulates axonogenesis	Up	1	1	1	-1.17381	-0.920703	6.24514	FALSE
alpha-linolenic (omega3) and linoleic (omega6) acid metabolism	Down	0.789474	1	1	-0.865182	-0.617842	-2.19237	FALSE
alpha-linolenic acid (ALA) metabolism	Down	0.789474	1	1	-0.865182	-0.617842	-2.19237	FALSE
Hypusine synthesis from eIF5A-lysine	Up	0.947368	1	2	-1.26154	-0.858835	5.40441	FALSE
NFG and proNGF binds to p75NTR	Up	1	1	1	-1.17381	-0.920703	6.24514	FALSE
p75NTR recruits signalling complexes	Down	1	1	3	-0.751984	-0.486477	-4.21005	FALSE
Axonal growth stimulation	Up	1	1	1	-1.17381	-0.920703	6.24514	FALSE
Molecules associated with elastic fibres	Up	0.684211	1	8	-0.948915	-0.271677	1.57777	FALSE
TGF-beta receptor signaling activates SMADs	Up	0.842105	1	12	-1.3867	-0.892664	10.6181	FALSE
Visual phototransduction	Down	0.894737	1	7	-1.61546	-1.40879	-68.262	FALSE
Anchoring fibril formation	Up	0.842105	1	2	-1.17716	-0.848967	8.80667	FALSE
Crosslinking of collagen fibrils	Up	0.947368	1	2	-1.54869	-1.18938	12.6523	FALSE
Antagonism of Activin by Follistatin	Up	0.842105	1	1	-1.1459	-0.860125	10.7984	FALSE
The phototransduction cascade	Down	1	1	3	-1.63266	-1.65708	-2.76206	FALSE
Inactivation, recovery and regulation of the phototransduction cascade	Down	1	1	3	-1.63266	-1.65708	-2.76206	FALSE
Syndecan interactions	Down	0.947368	1	4	-0.976479	-0.675261	-56.8573	FALSE
HDMs demethylate histones	Up	1	1	4	-1.8508	-1.30609	7.46359	FALSE
ATF4 activates genes in response to endoplasmic reticulum stress	Up	0.894737	1	3	-0.679567	-0.345812	10.8833	FALSE
Beta-oxidation of pristanoyl-CoA	Down	0.789474	1	1	-0.865182	-0.617842	-2.19237	FALSE
Caspase activation via Dependence Receptors in the absence of ligand	Down	1	1	5	-0.754868	-0.294643	-6.23676	FALSE
Inactivation of CDC42 and RAC1	Up	1	1	1	-1.4346	-1.16159	1.10457	FALSE
Butyrate Response Factor 1 (BRF1) binds and destabilizes mRNA	Up	1	1	3	-0.799325	-0.428791	11.0364	FALSE
Tristetraprolin (TTP, ZFP36) binds and destabilizes mRNA	Up	1	1	3	-0.799325	-0.428791	11.0364	FALSE
Interconversion of nucleotide di- and triphosphates	Down	0.894737	1	6	-0.561579	0.117281	-19.1676	FALSE
Defective C1GALT1C1 causes TNPS	Up	0.842105	1	4	-1.24452	-0.789427	16.3741	FALSE
Constitutive Signaling by AKT1 E17K in Cancer	Down	1	1	4	-0.985856	-0.75173	-1.45568	FALSE
Metalloprotease DUBs	Down	1	1	6	-0.657007	-1.00906	-54.4901	FALSE
Interleukin-10 signaling	Down	0.947368	1	12	-1.48191	-0.785549	-12.3319	FALSE
Neurexins and neuroligins	Up	0.736842	1	6	-1.27304	-0.591847	2.76836	FALSE
Mitotic Metaphase/Anaphase Transition	Up	1	1	1	-1.07059	-0.920805	17.366	FALSE
Platelet Adhesion to exposed collagen	Down	0.894737	1	3	-0.984986	-0.841993	-21.7852	FALSE
RAB GEFs exchange GTP for GDP on RABs	Up	0.842105	1	16	-1.86895	-0.842955	3.09311	FALSE
SLIT2:ROBO1 increases RHOA activity	Up	1	1	1	-1.4346	-1.16159	1.10457	FALSE
Biosynthesis of DPA-derived SPMs	Up	0.947368	1	1	-1.22791	-0.98253	26.5946	FALSE
Biosynthesis of DPAn-3 SPMs	Up	0.947368	1	1	-1.22791	-0.98253	26.5946	FALSE
Biosynthesis of electrophilic ω-3 PUFA oxo-derivatives	Up	0.947368	1	1	-1.22791	-0.98253	26.5946	FALSE
Activated NTRK3 signals through PI3K	Up	1	1	1	-1.15788	-0.978879	2.02265	FALSE
Estrogen-dependent nuclear events downstream of ESR-membrane signaling	Up	0.894737	1	10	-0.279018	-0.329669	4.35171	FALSE
Antigen processing: Ubiquitination & Proteasome degradation	Down	0.947368	1	62	-1.70492	-0.721348	-4.34617	FALSE
Kinesins	Down	1	1	18	-1.18867	-0.44758	-12.2286	FALSE
Antigen activates B Cell Receptor (BCR) leading to generation of second messengers	Down	1	1	5	-1.96242	-1.93459	-7.68738	FALSE

## Sheet: Top 10 by gene N
Name	Direction.Colo siSOX9 TPM-005	FDR.Colo siSOX9	PValue.Colo siSOX9	NGenes.Colo siSOX9	MeanAbsT0.Colo siSOX9	MeanWeightT0.Colo siSOX9	av_foldchange.Colo siSOX9	sig.Colo siSOX9
Up-regulated
GPCR ligand binding	Up	0.000526316	0.000526316	28	2.18522	3.02115	2.47035	TRUE
Interleukin-12 signaling	Up	0.000526316	0.000526316	13	1.00421	1.36872	8.7575	TRUE
Gene and protein expression by JAK-STAT signaling after Interleukin-12 stimulation	Up	0.000526316	0.000526316	11	1.29923	1.57339	15.6898	TRUE
Transport of inorganic cations/anions and amino acids/oligopeptides	Up	0.000526316	0.000526316	10	0.140336	0.714709	5.11558	TRUE
IRS-mediated signalling	Up	0.000526316	0.000526316	7	0.840873	0.383138	0.902054	TRUE
Signaling by Type 1 Insulin-like Growth Factor 1 Receptor (IGF1R)	Up	0.000526316	0.000526316	7	0.840873	0.383138	0.902054	TRUE
IGF1R signaling cascade	Up	0.000526316	0.000526316	7	0.840873	0.383138	0.902054	TRUE
IRS-related events triggered by IGF1R	Up	0.000526316	0.000526316	7	0.840873	0.383138	0.902054	TRUE
tRNA Aminoacylation	Up	0.000526316	0.000526316	6	1.37874	2.04045	9.72564	TRUE
Regulation of TP53 Activity through Acetylation	Up	0.000526316	0.000526316	6	0.975156	0.748355	5.08484	TRUE
Name	Direction.Colo siSOX9	FDR.Colo siSOX9	PValue.Colo siSOX9	NGenes.Colo siSOX9	MeanAbsT0.Colo siSOX9	MeanWeightT0.Colo siSOX9	av_foldchange.Colo siSOX9	sig.Colo siSOX9
Down-regulated
CDC42 GTPase cycle	Down	0.000526316	0.000526316	34	1.60785	2.62766	-8.91267	TRUE
Muscle contraction	Down	0.000526316	0.000526316	30	1.65713	2.66873	-11.1866	TRUE
RAC2 GTPase cycle	Down	0.000526316	0.000526316	22	2.84638	3.56435	-9.14772	TRUE
RHOQ GTPase cycle	Down	0.000526316	0.000526316	19	2.34663	2.98564	-14.0152	TRUE
Gap-filling DNA repair synthesis and ligation in TC-NER	Down	0.000526316	0.000526316	10	1.24367	1.02924	-13.1758	TRUE
TP53 Regulates Transcription of Cell Death Genes	Down	0.000526316	0.000526316	8	1.69991	2.18599	-0.3506	TRUE
Nephrin family interactions	Down	0.000526316	0.000526316	7	1.91875	1.86385	-23.0027	TRUE
Inhibition of DNA recombination at telomere	Down	0.000526316	0.000526316	6	1.84023	0.141502	-61.7285	TRUE
Activation of Matrix Metalloproteinases	Down	0.000526316	0.000526316	6	2.03846	2.65994	-28.1342	TRUE
Potassium Channels	Down	0.000526316	0.000526316	6	1.95611	1.81337	-15.3317	TRUE

## Sheet: Top 10 by FC
Name	Direction.Colo siSOX9	FDR.Colo siSOX9	Pvalue<0.05	NGenes.Colo siSOX9	MeanAbsT0.Colo siSOX9	MeanWeightT0.Colo siSOX9	av_foldchange.Colo siSOX9	sig.Colo siSOX9
Up-regulated
Opsins	Up	0.000526316	0.000526316	1	1.19755	1.44664	129.901	TRUE
Defective APRT disrupts adenine salvage	Up	0.000526316	0.000526316	1	3.74969	3.88389	42.9592	TRUE
Erythropoietin activates Phospholipase C gamma (PLCG)	Up	0.000526316	0.000526316	1	2.30295	2.06785	28.575	TRUE
Erythropoietin activates STAT5	Up	0.000526316	0.000526316	1	2.30295	2.06785	28.575	TRUE
ChREBP activates metabolic gene expression	Up	0.000526316	0.000526316	1	1.67477	1.95954	20.1455	TRUE
Lysosphingolipid and LPA receptors	Up	0.000526316	0.000526316	1	3.82268	4.02252	16.488	TRUE
Gene and protein expression by JAK-STAT signaling after Interleukin-12 stimulation	Up	0.000526316	0.000526316	11	1.29923	1.57339	15.6898	TRUE
IRS activation	Up	0.000526316	0.000526316	2	0.809686	0.770018	15.2988	TRUE
Cytosolic tRNA aminoacylation	Up	0.000526316	0.000526316	2	1.53269	1.88695	14.8804	TRUE
Repression of WNT target genes	Up	0.000526316	0.000526316	2	1.56353	1.107	12.559	TRUE
Name	Direction	FDR.Colo siSOX9	Pvalue<0.05	NGenes.Colo siSOX9	MeanAbsT0.Colo siSOX9	MeanWeightT0.Colo siSOX9	av_foldchange.Colo siSOX9	sig.Colo siSOX9
Down-regulated
TNF receptor superfamily (TNFSF) members mediating non-canonical NF-kB pathway	Down	0.000526316	0.000526316	1	1.93662	1.88415	-106.779	TRUE
Inhibition of DNA recombination at telomere	Down	0.000526316	0.000526316	6	1.84023	0.141502	-61.7285	TRUE
MET Receptor Activation	Down	0.000526316	0.000526316	2	1.44274	1.82251	-56.5761	TRUE
Signaling by MST1	Down	0.000526316	0.000526316	2	1.44274	1.82251	-56.5761	TRUE
Alternative complement activation	Down	0.000526316	0.000526316	1	2.41429	2.37932	-39.7419	TRUE
Activation of C3 and C5	Down	0.000526316	0.000526316	1	2.41429	2.37932	-39.7419	TRUE
RIPK1-mediated regulated necrosis	Down	0.000526316	0.000526316	5	2.42069	2.64206	-33.4566	TRUE
Regulation of necroptotic cell death	Down	0.000526316	0.000526316	5	2.42069	2.64206	-33.4566	TRUE
Activation of Matrix Metalloproteinases	Down	0.000526316	0.000526316	6	2.03846	2.65994	-28.1342	TRUE
Fibronectin matrix formation	Down	0.000526316	0.000526316	1	1.79232	2.03403	-26.6211	TRUE
